# Supplementary material for: Recognition and revision of the Phelister blairi group (Histeridae, Histerinae, Exosternini)
Source: Zookeys. 2020 Dec 9;1001:1–154. doi: 10.3897/zookeys.1001.58447 (PMC7744391; doi:10.3897/zookeys.1001.58447)
Supplement: XML Treatment for Phelister blairi [file zookeys.1001.58447-treatment1.xml]

<!DOCTYPE tp:taxon-treatment
  PUBLIC "-//TaxonX//DTD Taxonomic Treatment Publishing DTD v0 20100105//EN" "tax-treatment-NSO.dtd">
<tp:taxon-treatment xmlns:tp="http://www.plazi.org/taxpub"><tp:treatment-meta><kwd-group><label>Taxon classification</label><kwd><named-content xmlns:xlink="http://www.w3.org/1999/xlink" content-type="kingdom">Animalia</named-content></kwd><kwd><named-content xmlns:xlink="http://www.w3.org/1999/xlink" content-type="order">Coleoptera</named-content></kwd><kwd><named-content xmlns:xlink="http://www.w3.org/1999/xlink" content-type="family">Histeridae</named-content></kwd></kwd-group><mixed-citation publication-type="journal"><person-group><name><surname>Caterino</surname><given-names>Michael S.</given-names></name><name><surname>Tishechkin</surname><given-names>Alexey K.</given-names></name></person-group><article-title>Recognition and revision of the <italic><tp:taxon-name><tp:taxon-name-part taxon-name-part-type="genus" reg="Phelister">Phelister</tp:taxon-name-part> <tp:taxon-name-part taxon-name-part-type="species" reg="blairi">blairi</tp:taxon-name-part></tp:taxon-name></italic> group (<tp:taxon-name><tp:taxon-name-part taxon-name-part-type="family">Histeridae</tp:taxon-name-part></tp:taxon-name>, <tp:taxon-name><tp:taxon-name-part taxon-name-part-type="subfamily">Histerinae</tp:taxon-name-part></tp:taxon-name>, <tp:taxon-name><tp:taxon-name-part taxon-name-part-type="tribe">Exosternini</tp:taxon-name-part></tp:taxon-name>)</article-title><source>Zookeys</source><day>09</day><month>12</month><year>2020</year><volume>1001</volume><fpage>1</fpage><lpage>154</lpage><pub-id pub-id-type="doi">10.3897/zookeys.1001.58447</pub-id></mixed-citation></tp:treatment-meta><tp:nomenclature><label>1.</label><tp:taxon-name><object-id xmlns:xlink="http://www.w3.org/1999/xlink" content-type="arpha" xlink:type="simple">FC0AA521-7281-5E06-816D-647FC9A7179E</object-id>
                <tp:taxon-name-part taxon-name-part-type="genus" reg="Phelister">Phelister</tp:taxon-name-part>
                <tp:taxon-name-part taxon-name-part-type="species" reg="blairi">blairi</tp:taxon-name-part>
              </tp:taxon-name><tp:taxon-authority>Hinton, 1935</tp:taxon-authority><xref ref-type="fig" rid="F3">Figs 3A, B</xref><xref ref-type="fig" rid="F4">, 4E, F</xref><xref ref-type="fig" rid="F5">, Map 1</xref><tp:nomenclature-citation-list><tp:nomenclature-citation><tp:taxon-name>
                    <tp:taxon-name-part taxon-name-part-type="genus" reg="Phelister">Phelister</tp:taxon-name-part> <tp:taxon-name-part taxon-name-part-type="species" reg="blairi">blairi</tp:taxon-name-part></tp:taxon-name><comment>Hinton, 1935: 61.</comment></tp:nomenclature-citation></tp:nomenclature-citation-list></tp:nomenclature><tp:treatment-sec sec-type="type material" id="SECID0EEQCI"><title>Type material.</title><p><bold><italic>Holotype</italic> female</bold>: “Pará, Brazil.” / “June” / “<tp:taxon-name><tp:taxon-name-part taxon-name-part-type="genus" reg="Phelister">Phelister</tp:taxon-name-part> <tp:taxon-name-part taxon-name-part-type="species" reg="blairi">blairi</tp:taxon-name-part></tp:taxon-name> Type Hntn.” / “G.Lewis Coll. B.M.1926-369”, <named-content xmlns:xlink="http://www.w3.org/1999/xlink" content-type="dwc:institutional_code" xlink:type="simple">NHMUK</named-content>.</p><fig id="F3" position="float" orientation="portrait"><object-id xmlns:xlink="http://www.w3.org/1999/xlink" content-type="doi" xlink:type="simple">10.3897/zookeys.1001.58447.figure3</object-id><object-id xmlns:xlink="http://www.w3.org/1999/xlink" content-type="arpha" xlink:type="simple">8C0F70B6-BB4F-53C3-AAC5-9E779ED4A18D</object-id><label>Figure 3.</label><caption><p><bold>A, B</bold><italic><tp:taxon-name><tp:taxon-name-part taxon-name-part-type="genus" reg="Phelister">Phelister</tp:taxon-name-part> <tp:taxon-name-part taxon-name-part-type="species" reg="blairi">blairi</tp:taxon-name-part></tp:taxon-name></italic> Lewis: <bold>A</bold> dorsal habitus <bold>B</bold> ventral habitus. <bold>C, D</bold><italic><tp:taxon-name><tp:taxon-name-part taxon-name-part-type="genus" reg="Phelister">P.</tp:taxon-name-part> <tp:taxon-name-part taxon-name-part-type="species" reg="erwini">erwini</tp:taxon-name-part></tp:taxon-name></italic>: <bold>C</bold> dorsal habitus <bold>D</bold> ventral habitus <bold>E, F</bold><italic><tp:taxon-name><tp:taxon-name-part taxon-name-part-type="genus" reg="Phelister">P.</tp:taxon-name-part> <tp:taxon-name-part taxon-name-part-type="species" reg="fimbriatus">fimbriatus</tp:taxon-name-part></tp:taxon-name></italic>: <bold>E</bold> dorsal habitus <bold>F</bold> ventral habitus <bold>G, H</bold><italic><tp:taxon-name><tp:taxon-name-part taxon-name-part-type="genus" reg="Phelister">P.</tp:taxon-name-part> <tp:taxon-name-part taxon-name-part-type="species" reg="stellans">stellans</tp:taxon-name-part></tp:taxon-name></italic>: <bold>G</bold> dorsal habitus <bold>H</bold> ventral habitus.</p></caption><graphic xmlns:xlink="http://www.w3.org/1999/xlink" xlink:href="zookeys-1001-001-g003.jpg" position="float" orientation="portrait" xlink:type="simple" id="oo_484932.jpg"><uri content-type="original_file" xlink:type="simple">https://binary.pensoft.net/fig/484932</uri></graphic></fig></tp:treatment-sec><tp:treatment-sec sec-type="material" id="SECID0ESTCI"><title>Other material.</title><p><bold>Brazil</bold>: Amapá, Serra do Navio (<named-content xmlns:xlink="http://www.w3.org/1999/xlink" content-type="dwc:verbatimCoordinates" xlink:type="simple"><named-content content-type="geo-json" specific-use="{&#34;type&#34;:&#34;Point&#34;,&#34;coordinates&#34;:[-52.000000,0.983300]}" id="NCID0E4TCI" xlink:type="simple">0.9833, -52</named-content></named-content>), 1/28/90–2/2/90, FIT (<abbrev xmlns:xlink="http://www.w3.org/1999/xlink" content-type="institution" xlink:title="Nicolas Dégallier Collection, Paris" id="ABBRID0ECUCI" xlink:type="simple">CHND</abbrev>, 3ex.); Amapá, Serra Lombard, Limão (<named-content xmlns:xlink="http://www.w3.org/1999/xlink" content-type="dwc:verbatimCoordinates" xlink:type="simple"><named-content content-type="geo-json" specific-use="{&#34;type&#34;:&#34;Point&#34;,&#34;coordinates&#34;:[-51.200000,0.000000]}" id="NCID0EKUCI" xlink:type="simple">0, -51.2</named-content></named-content>), 8/20/61, EXO-03427 (<abbrev xmlns:xlink="http://www.w3.org/1999/xlink" content-type="institution" xlink:title="Nicolas Dégallier Collection, Paris" id="ABBRID0EPUCI" xlink:type="simple">CHND</abbrev>, 1ex.); Amazonas, Reserva Ducke, 26 km NE Manaus, Plot B (<named-content xmlns:xlink="http://www.w3.org/1999/xlink" content-type="dwc:verbatimCoordinates" xlink:type="simple"><named-content content-type="geo-json" specific-use="{&#34;type&#34;:&#34;Point&#34;,&#34;coordinates&#34;:[-59.940000,-3.000000]}" id="NCID0EXUCI" xlink:type="simple">-3, -59.94</named-content></named-content>), February 1995, FIT, M.G.V. Barbosa, EXO-03426 (<named-content xmlns:xlink="http://www.w3.org/1999/xlink" content-type="dwc:institutional_code" xlink:type="simple">NHMUK</named-content>, 1ex.); Pará, Altamira – Marabá: km 18 (<named-content xmlns:xlink="http://www.w3.org/1999/xlink" content-type="dwc:verbatimCoordinates" xlink:type="simple"><named-content content-type="geo-json" specific-use="{&#34;type&#34;:&#34;Point&#34;,&#34;coordinates&#34;:[-52.050000,-3.150000]}" id="NCID0EHVCI" xlink:type="simple">-3.15, -52.05</named-content></named-content>), May 1985, FIT, EXO-03372 (<abbrev xmlns:xlink="http://www.w3.org/1999/xlink" content-type="institution" xlink:title="Nicolas Dégallier Collection, Paris" id="ABBRID0EMVCI" xlink:type="simple">CHND</abbrev>, 1ex.); Pará, Belém, Utinga (IPEAN) (<named-content xmlns:xlink="http://www.w3.org/1999/xlink" content-type="dwc:verbatimCoordinates" xlink:type="simple"><named-content content-type="geo-json" specific-use="{&#34;type&#34;:&#34;Point&#34;,&#34;coordinates&#34;:[-48.433300,-1.450000]}" id="NCID0EUVCI" xlink:type="simple">-1.45, -48.4333</named-content></named-content>), September 1984, FIT (<abbrev xmlns:xlink="http://www.w3.org/1999/xlink" content-type="institution" xlink:title="Nicolas Dégallier Collection, Paris" id="ABBRID0EZVCI" xlink:type="simple">CHND</abbrev>, 2ex.); Pará, Carajás (Serra Norte) (<named-content xmlns:xlink="http://www.w3.org/1999/xlink" content-type="dwc:verbatimCoordinates" xlink:type="simple"><named-content content-type="geo-json" specific-use="{&#34;type&#34;:&#34;Point&#34;,&#34;coordinates&#34;:[-50.200000,-6.066700]}" id="NCID0EBWCI" xlink:type="simple">-6.0667, -50.2</named-content></named-content>), 9/26/86–10/6/86, FIT, EXO-03376 (<abbrev xmlns:xlink="http://www.w3.org/1999/xlink" content-type="institution" xlink:title="Nicolas Dégallier Collection, Paris" id="ABBRID0EGWCI" xlink:type="simple">CHND</abbrev>, 1ex.); Pará, Carajás (Serra Norte) (<named-content xmlns:xlink="http://www.w3.org/1999/xlink" content-type="dwc:verbatimCoordinates" xlink:type="simple"><named-content content-type="geo-json" specific-use="{&#34;type&#34;:&#34;Point&#34;,&#34;coordinates&#34;:[-50.200000,-6.066700]}" id="NCID0EOWCI" xlink:type="simple">-6.0667, -50.2</named-content></named-content>), 11/13/87–12/2/87, FIT, EXO-03421 (<abbrev xmlns:xlink="http://www.w3.org/1999/xlink" content-type="institution" xlink:title="Nicolas Dégallier Collection, Paris" id="ABBRID0ETWCI" xlink:type="simple">CHND</abbrev>, 1ex.); Pará, Carajás (Serra Norte) (<named-content xmlns:xlink="http://www.w3.org/1999/xlink" content-type="dwc:verbatimCoordinates" xlink:type="simple"><named-content content-type="geo-json" specific-use="{&#34;type&#34;:&#34;Point&#34;,&#34;coordinates&#34;:[-50.200000,-6.066700]}" id="NCID0E2WCI" xlink:type="simple">-6.0667, -50.2</named-content></named-content>), 3/29/89–4/6/89, FIT (<abbrev xmlns:xlink="http://www.w3.org/1999/xlink" content-type="institution" xlink:title="Nicolas Dégallier Collection, Paris" id="ABBRID0EAXCI" xlink:type="simple">CHND</abbrev>, 2ex.); Pará, Carajás (Serra Norte) (<named-content xmlns:xlink="http://www.w3.org/1999/xlink" content-type="dwc:verbatimCoordinates" xlink:type="simple"><named-content content-type="geo-json" specific-use="{&#34;type&#34;:&#34;Point&#34;,&#34;coordinates&#34;:[-50.200000,-6.066700]}" id="NCID0EIXCI" xlink:type="simple">-6.0667, -50.2</named-content></named-content>), October 1986, FIT, EXO-03375 (<abbrev xmlns:xlink="http://www.w3.org/1999/xlink" content-type="institution" xlink:title="Nicolas Dégallier Collection, Paris" id="ABBRID0ENXCI" xlink:type="simple">CHND</abbrev>, 1ex.); Pará, Marajó-Breves (<named-content xmlns:xlink="http://www.w3.org/1999/xlink" content-type="dwc:verbatimCoordinates" xlink:type="simple"><named-content content-type="geo-json" specific-use="{&#34;type&#34;:&#34;Point&#34;,&#34;coordinates&#34;:[-50.533300,-6.260000]}" id="NCID0EVXCI" xlink:type="simple">-6.26, -50.5333</named-content></named-content>), 11/18/87–12/5/87, FIT (<abbrev xmlns:xlink="http://www.w3.org/1999/xlink" content-type="institution" xlink:title="Nicolas Dégallier Collection, Paris" id="ABBRID0E1XCI" xlink:type="simple">CHND</abbrev>, 5ex.); Pará, Mcpio. Jari, Pacanari (<named-content xmlns:xlink="http://www.w3.org/1999/xlink" content-type="dwc:verbatimCoordinates" xlink:type="simple"><named-content content-type="geo-json" specific-use="{&#34;type&#34;:&#34;Point&#34;,&#34;coordinates&#34;:[-52.666700,-0.650000]}" id="NCID0ECYCI" xlink:type="simple">-0.65, -52.6667</named-content></named-content>), 220 m, 3/21/11–4/2/11, Baited pitfalls, C.J. Marsh, EXO-03424 (<abbrev xmlns:xlink="http://www.w3.org/1999/xlink" content-type="institution" xlink:title="Nicolas Dégallier Collection, Paris" id="ABBRID0EHYCI" xlink:type="simple">CHND</abbrev>, 1ex.); Pará, Tucuruí (<named-content xmlns:xlink="http://www.w3.org/1999/xlink" content-type="dwc:verbatimCoordinates" xlink:type="simple"><named-content content-type="geo-json" specific-use="{&#34;type&#34;:&#34;Point&#34;,&#34;coordinates&#34;:[-49.667000,-3.750000]}" id="NCID0EPYCI" xlink:type="simple">-3.75, -49.667</named-content></named-content>), 7/10/85–7/29/85, FIT (<abbrev xmlns:xlink="http://www.w3.org/1999/xlink" content-type="institution" xlink:title="Nicolas Dégallier Collection, Paris" id="ABBRID0EUYCI" xlink:type="simple">CHND</abbrev>, 2ex.); Pará, Tucuruí (<named-content xmlns:xlink="http://www.w3.org/1999/xlink" content-type="dwc:verbatimCoordinates" xlink:type="simple"><named-content content-type="geo-json" specific-use="{&#34;type&#34;:&#34;Point&#34;,&#34;coordinates&#34;:[-49.667000,-3.750000]}" id="NCID0E3YCI" xlink:type="simple">-3.75, -49.667</named-content></named-content>), June 1985, FIT (<abbrev xmlns:xlink="http://www.w3.org/1999/xlink" content-type="institution" xlink:title="Nicolas Dégallier Collection, Paris" id="ABBRID0EBZCI" xlink:type="simple">CHND</abbrev>, 3ex.); <bold>French Guiana</bold>: Cayenne, 33.5 km S and 8.4 km NW of Hwy N2 on Hwy D5 (<named-content xmlns:xlink="http://www.w3.org/1999/xlink" content-type="dwc:verbatimCoordinates" xlink:type="simple"><named-content content-type="geo-json" specific-use="{&#34;type&#34;:&#34;Point&#34;,&#34;coordinates&#34;:[-52.478100,4.805000]}" id="NCID0ELZCI" xlink:type="simple">4.805, -52.4781</named-content></named-content>), 30 m, 5/29/97–6/9/97, FIT, J. Ashe &amp; R. Brooks, SM0131158 (<named-content xmlns:xlink="http://www.w3.org/1999/xlink" content-type="dwc:institutional_code" xlink:type="simple">SEMC</named-content>, 1ex.); Régina, Rés. Natur. des Nouragues, Camp Inselberg (<named-content xmlns:xlink="http://www.w3.org/1999/xlink" content-type="dwc:verbatimCoordinates" xlink:type="simple"><named-content content-type="geo-json" specific-use="{&#34;type&#34;:&#34;Point&#34;,&#34;coordinates&#34;:[-52.683300,4.083300]}" id="NCID0E2ZCI" xlink:type="simple">4.0833, -52.6833</named-content></named-content>), 8/20/10, FIT, SEAG, EXO-03365 (<abbrev xmlns:xlink="http://www.w3.org/1999/xlink" content-type="institution" xlink:title="Nicolas Dégallier Collection, Paris" id="ABBRID0EA1CI" xlink:type="simple">CHND</abbrev>, 1ex.); Régina, Rés. Natur. des Nouragues, Camp Inselberg (<named-content xmlns:xlink="http://www.w3.org/1999/xlink" content-type="dwc:verbatimCoordinates" xlink:type="simple"><named-content content-type="geo-json" specific-use="{&#34;type&#34;:&#34;Point&#34;,&#34;coordinates&#34;:[-52.683300,4.083300]}" id="NCID0EI1CI" xlink:type="simple">4.0833, -52.6833</named-content></named-content>), 10/22/10 and 1/25/11, FIT, SEAG (<abbrev xmlns:xlink="http://www.w3.org/1999/xlink" content-type="institution" xlink:title="Nicolas Dégallier Collection, Paris" id="ABBRID0EN1CI" xlink:type="simple">CHND</abbrev>, 2ex.); Rés. Natur. de la Trinité, (<named-content xmlns:xlink="http://www.w3.org/1999/xlink" content-type="dwc:verbatimCoordinates" xlink:type="simple"><named-content content-type="geo-json" specific-use="{&#34;type&#34;:&#34;Point&#34;,&#34;coordinates&#34;:[-53.283300,4.688300]}" id="NCID0EV1CI" xlink:type="simple">4.6883, -53.2833</named-content></named-content>), 7/20/10, FIT, SEAG (<abbrev xmlns:xlink="http://www.w3.org/1999/xlink" content-type="institution" xlink:title="Nicolas Dégallier Collection, Paris" id="ABBRID0E11CI" xlink:type="simple">CHND</abbrev>, 1ex.); Roura, 27.4 km SSE (<named-content xmlns:xlink="http://www.w3.org/1999/xlink" content-type="dwc:verbatimCoordinates" xlink:type="simple"><named-content content-type="geo-json" specific-use="{&#34;type&#34;:&#34;Point&#34;,&#34;coordinates&#34;:[-52.223600,4.738900]}" id="NCID0EC2CI" xlink:type="simple">4.7389, -52.2236</named-content></named-content>), 280 m, 5/25/97–5/29/97, FIT, J. Ashe &amp; R. Brooks, SM0096365 (<named-content xmlns:xlink="http://www.w3.org/1999/xlink" content-type="dwc:institutional_code" xlink:type="simple">SEMC</named-content>, 1ex.); Saül, 7 km N, 1 km NW Les Eaux Claires, along Route de Bélizon trail (<named-content xmlns:xlink="http://www.w3.org/1999/xlink" content-type="dwc:verbatimCoordinates" xlink:type="simple"><named-content content-type="geo-json" specific-use="{&#34;type&#34;:&#34;Point&#34;,&#34;coordinates&#34;:[-53.221900,3.662800]}" id="NCID0ES2CI" xlink:type="simple">3.6628, -53.2219</named-content></named-content>), 280 m, 6/4/97–6/8/97, FIT, J. Ashe &amp; R. Brooks, SM0133772 (<named-content xmlns:xlink="http://www.w3.org/1999/xlink" content-type="dwc:institutional_code" xlink:type="simple">SEMC</named-content>, 1ex.); Belvédère de Saül, point de vue (<named-content xmlns:xlink="http://www.w3.org/1999/xlink" content-type="dwc:verbatimCoordinates" xlink:type="simple"><named-content content-type="geo-json" specific-use="{&#34;type&#34;:&#34;Point&#34;,&#34;coordinates&#34;:[-53.209400,3.622800]}" id="NCID0EC3CI" xlink:type="simple">3.6228, -53.2094</named-content></named-content>), 2/14/11, FIT, SEAG (<abbrev xmlns:xlink="http://www.w3.org/1999/xlink" content-type="institution" xlink:title="Nicolas Dégallier Collection, Paris" id="ABBRID0EH3CI" xlink:type="simple">CHND</abbrev>, 1ex.); Rés. Trésor (route de Kaw Pk18) (<named-content xmlns:xlink="http://www.w3.org/1999/xlink" content-type="dwc:verbatimCoordinates" xlink:type="simple"><named-content content-type="geo-json" specific-use="{&#34;type&#34;:&#34;Point&#34;,&#34;coordinates&#34;:[-52.279000,4.610500]}" id="NCID0EP3CI" xlink:type="simple">4.6105, -52.279</named-content></named-content>), 225 m, 11/21/09, FIT, SEAG, EXO-03360 (<abbrev xmlns:xlink="http://www.w3.org/1999/xlink" content-type="institution" xlink:title="Nicolas Dégallier Collection, Paris" id="ABBRID0EU3CI" xlink:type="simple">CHND</abbrev>, 1ex.); Mont Tabulaire, Itoupé (<named-content xmlns:xlink="http://www.w3.org/1999/xlink" content-type="dwc:verbatimCoordinates" xlink:type="simple"><named-content content-type="geo-json" specific-use="{&#34;type&#34;:&#34;Point&#34;,&#34;coordinates&#34;:[-53.084200,3.022000]}" id="NCID0E33CI" xlink:type="simple">3.022, -53.0842</named-content></named-content>), 800 m, 3/17/10, FIT, SEAG (<abbrev xmlns:xlink="http://www.w3.org/1999/xlink" content-type="institution" xlink:title="Nicolas Dégallier Collection, Paris" id="ABBRID0EB4CI" xlink:type="simple">CHND</abbrev>, 5ex.); Mont Tabulaire, Itoupé (<named-content xmlns:xlink="http://www.w3.org/1999/xlink" content-type="dwc:verbatimCoordinates" xlink:type="simple"><named-content content-type="geo-json" specific-use="{&#34;type&#34;:&#34;Point&#34;,&#34;coordinates&#34;:[-53.095500,3.023000]}" id="NCID0EJ4CI" xlink:type="simple">3.023, -53.0955</named-content></named-content>), 570 m, 3/24/10, FIT, SEAG (<abbrev xmlns:xlink="http://www.w3.org/1999/xlink" content-type="institution" xlink:title="Nicolas Dégallier Collection, Paris" id="ABBRID0EO4CI" xlink:type="simple">CHND</abbrev>, 2ex.); Mont Tabulaire Itoupé (<named-content xmlns:xlink="http://www.w3.org/1999/xlink" content-type="dwc:verbatimCoordinates" xlink:type="simple"><named-content content-type="geo-json" specific-use="{&#34;type&#34;:&#34;Point&#34;,&#34;coordinates&#34;:[-53.106700,3.030300]}" id="NCID0EW4CI" xlink:type="simple">3.0303, -53.1067</named-content></named-content>), 400 m, 3/17/10, FIT, SEAG, EXO-03362 (<abbrev xmlns:xlink="http://www.w3.org/1999/xlink" content-type="institution" xlink:title="Nicolas Dégallier Collection, Paris" id="ABBRID0E24CI" xlink:type="simple">CHND</abbrev>, 1ex.); Mont Tabulaire Itoupé (<named-content xmlns:xlink="http://www.w3.org/1999/xlink" content-type="dwc:verbatimCoordinates" xlink:type="simple"><named-content content-type="geo-json" specific-use="{&#34;type&#34;:&#34;Point&#34;,&#34;coordinates&#34;:[-53.095500,3.023000]}" id="NCID0ED5CI" xlink:type="simple">3.023, -53.0955</named-content></named-content>), 570 m, 3/17/10, FIT, SEAG, EXO-03361 (<abbrev xmlns:xlink="http://www.w3.org/1999/xlink" content-type="institution" xlink:title="Nicolas Dégallier Collection, Paris" id="ABBRID0EI5CI" xlink:type="simple">CHND</abbrev>, 1ex.); Montagne des Chevaux (<named-content xmlns:xlink="http://www.w3.org/1999/xlink" content-type="dwc:verbatimCoordinates" xlink:type="simple"><named-content content-type="geo-json" specific-use="{&#34;type&#34;:&#34;Point&#34;,&#34;coordinates&#34;:[-52.400000,4.716700]}" id="NCID0EQ5CI" xlink:type="simple">4.7167, -52.4</named-content></named-content>), 12/6/08–12/16/08, 1/10/09–1/18/09, 3/15/09, 4/11/09 and 1/31/11, FIT, SEAG (<abbrev xmlns:xlink="http://www.w3.org/1999/xlink" content-type="institution" xlink:title="Alexey Tishechkin Collection, Sacramento, USA" id="ABBRID0EV5CI" xlink:type="simple">AKTC</abbrev> &amp; <abbrev xmlns:xlink="http://www.w3.org/1999/xlink" content-type="institution" xlink:title="Nicolas Dégallier Collection, Paris" id="ABBRID0E15CI" xlink:type="simple">CHND</abbrev>, 10ex.); Paracou (<named-content xmlns:xlink="http://www.w3.org/1999/xlink" content-type="dwc:verbatimCoordinates" xlink:type="simple"><named-content content-type="geo-json" specific-use="{&#34;type&#34;:&#34;Point&#34;,&#34;coordinates&#34;:[-52.920000,5.270000]}" id="NCID0EC6CI" xlink:type="simple">5.27, -52.92</named-content></named-content>), November 1996, FIT, P.M. Hammond, EXO-03358 (<named-content xmlns:xlink="http://www.w3.org/1999/xlink" content-type="dwc:institutional_code" xlink:type="simple">NHMUK</named-content>, 1ex.); Route Nac. 2, P.k. 47 (<named-content xmlns:xlink="http://www.w3.org/1999/xlink" content-type="dwc:verbatimCoordinates" xlink:type="simple"><named-content content-type="geo-json" specific-use="{&#34;type&#34;:&#34;Point&#34;,&#34;coordinates&#34;:[-52.366700,4.633300]}" id="NCID0ES6CI" xlink:type="simple">4.6333, -52.3667</named-content></named-content>), 7/11/78, Piège + cad. de serpent (<abbrev xmlns:xlink="http://www.w3.org/1999/xlink" content-type="institution" xlink:title="Nicolas Dégallier Collection, Paris" id="ABBRID0EX6CI" xlink:type="simple">CHND</abbrev>, 2ex.); <bold>Guyana</bold>: Region 8, Iwokrama Forest, 26 km SW Kurupukari, Iwokrama Mt. (<named-content xmlns:xlink="http://www.w3.org/1999/xlink" content-type="dwc:verbatimCoordinates" xlink:type="simple"><named-content content-type="geo-json" specific-use="{&#34;type&#34;:&#34;Point&#34;,&#34;coordinates&#34;:[-58.788300,4.333900]}" id="NCID0EBADI" xlink:type="simple">4.3339, -58.7883</named-content></named-content>), 400 m, 5/23/01–5/25/01, FIT, R. Brooks, Z. Falin (<named-content xmlns:xlink="http://www.w3.org/1999/xlink" content-type="dwc:institutional_code" xlink:type="simple">SEMC</named-content>, 2ex.); Region 8, Iwokrama Forest, 26 km SW Kurupukari, Iwokrama Mt. (<named-content xmlns:xlink="http://www.w3.org/1999/xlink" content-type="dwc:verbatimCoordinates" xlink:type="simple"><named-content content-type="geo-json" specific-use="{&#34;type&#34;:&#34;Point&#34;,&#34;coordinates&#34;:[-58.788300,4.333900]}" id="NCID0ERADI" xlink:type="simple">4.3339, -58.7883</named-content></named-content>), 600 m, 5/23/01–5/25/01, FIT, R. Brooks, Z. Falin, SM0565566 (<named-content xmlns:xlink="http://www.w3.org/1999/xlink" content-type="dwc:institutional_code" xlink:type="simple">SEMC</named-content>, 1ex.); Region 8, Iwokrama Forest, Pakatau hills (<named-content xmlns:xlink="http://www.w3.org/1999/xlink" content-type="dwc:verbatimCoordinates" xlink:type="simple"><named-content content-type="geo-json" specific-use="{&#34;type&#34;:&#34;Point&#34;,&#34;coordinates&#34;:[-59.026700,4.748300]}" id="NCID0EBBDI" xlink:type="simple">4.7483, -59.0267</named-content></named-content>), 70 m, 5/25/01–5/29/01, FIT, R. Brooks, Z. Falin, SM0569456 (<named-content xmlns:xlink="http://www.w3.org/1999/xlink" content-type="dwc:institutional_code" xlink:type="simple">SEMC</named-content>, 1ex.); <bold>Peru</bold>: Cusco, Villa Carmen Fld Stn., <named-content xmlns:xlink="http://www.w3.org/1999/xlink" content-type="dwc:verbatimCoordinates" xlink:type="simple"><named-content content-type="geo-json" specific-use="{&#34;type&#34;:&#34;Point&#34;,&#34;coordinates&#34;:[-71.419170,-12.892500]}" id="NCID0ETBDI" xlink:type="simple">12.89250°S, 71.41917°W</named-content></named-content>, 555 m, 28–30.V.2011, DJ Bennett, FIT (<named-content xmlns:xlink="http://www.w3.org/1999/xlink" content-type="dwc:institutional_code" xlink:type="simple">SEMC</named-content>, 1ex.); Madre de Dios, Los Amigos Field Station, Manu, CICRA (<named-content xmlns:xlink="http://www.w3.org/1999/xlink" content-type="dwc:verbatimCoordinates" xlink:type="simple"><named-content content-type="geo-json" specific-use="{&#34;type&#34;:&#34;Point&#34;,&#34;coordinates&#34;:[-70.093000,-12.562400]}" id="NCID0EDCDI" xlink:type="simple">-12.5624, -70.093</named-content></named-content>), 288 m, 7/31/06–8/9/06, pitfall trap, terra firma forest, J. Jacobs, CASENT8123338 (<named-content xmlns:xlink="http://www.w3.org/1999/xlink" content-type="dwc:institutional_code" xlink:type="simple">CASC</named-content>, 1ex.); Madre de Dios, Los Amigos Field Station, Manu, Maderero bamboo forest (<named-content xmlns:xlink="http://www.w3.org/1999/xlink" content-type="dwc:verbatimCoordinates" xlink:type="simple"><named-content content-type="geo-json" specific-use="{&#34;type&#34;:&#34;Point&#34;,&#34;coordinates&#34;:[-70.114900,-12.545800]}" id="NCID0ETCDI" xlink:type="simple">-12.5458, -70.1149</named-content></named-content>), 283 m, 1/2/07–1/11/07, pitfall trap, bamboo forest, J. Jacobs, CASENT 8123423 (<named-content xmlns:xlink="http://www.w3.org/1999/xlink" content-type="dwc:institutional_code" xlink:type="simple">CASC</named-content>, 1ex.); Madre de Dios, Pantiacolla Lodge, Alto Madre de Dios R. (<named-content xmlns:xlink="http://www.w3.org/1999/xlink" content-type="dwc:verbatimCoordinates" xlink:type="simple"><named-content content-type="geo-json" specific-use="{&#34;type&#34;:&#34;Point&#34;,&#34;coordinates&#34;:[-71.231700,-12.655000]}" id="NCID0EDDDI" xlink:type="simple">-12.655, -71.2317</named-content></named-content>), 420 m, 11/14/07–11/19/07, FIT, D. Brzoska (<named-content xmlns:xlink="http://www.w3.org/1999/xlink" content-type="dwc:institutional_code" xlink:type="simple">SEMC</named-content>, 9ex.); Madre de Dios, Pantiacolla Lodge, Alto Madre de Dios River (<named-content xmlns:xlink="http://www.w3.org/1999/xlink" content-type="dwc:verbatimCoordinates" xlink:type="simple"><named-content content-type="geo-json" specific-use="{&#34;type&#34;:&#34;Point&#34;,&#34;coordinates&#34;:[-71.231900,-12.656100]}" id="NCID0ETDDI" xlink:type="simple">-12.6561, -71.2319</named-content></named-content>), 400 m, 10/23/00–10/26/00, FIT, R. Brooks (<named-content xmlns:xlink="http://www.w3.org/1999/xlink" content-type="dwc:institutional_code" xlink:type="simple">SEMC</named-content>, 3ex.); Madre de Dios, Rio Alto Madre de Dios, Pantiacolla Lodge (<named-content xmlns:xlink="http://www.w3.org/1999/xlink" content-type="dwc:verbatimCoordinates" xlink:type="simple"><named-content content-type="geo-json" specific-use="{&#34;type&#34;:&#34;Point&#34;,&#34;coordinates&#34;:[-71.231700,-12.655000]}" id="NCID0EDEDI" xlink:type="simple">-12.655, -71.2317</named-content></named-content>), 11/14/07–11/19/07, FIT, D. Brzoska (<named-content xmlns:xlink="http://www.w3.org/1999/xlink" content-type="dwc:institutional_code" xlink:type="simple">SEMC</named-content>, 4ex.); Madre de Dios, CICRA Field Stn., ~ 2 km NW cafeteria res. plot, <named-content xmlns:xlink="http://www.w3.org/1999/xlink" content-type="dwc:verbatimCoordinates" xlink:type="simple"><named-content content-type="geo-json" specific-use="{&#34;type&#34;:&#34;Point&#34;,&#34;coordinates&#34;:[-70.109890,-12.552360]}" id="NCID0ETEDI" xlink:type="simple">12.55236°S, 70.10989°W</named-content></named-content>, 295 m, Flight intrcept. 7–9.vi.2011, Chaboo Team (<named-content xmlns:xlink="http://www.w3.org/1999/xlink" content-type="dwc:institutional_code" xlink:type="simple">SEMC</named-content> 2ex.); <bold>Suriname</bold>: Brokopondo, Brownsberg Nature Preserve, Witi Creek Trail (<named-content xmlns:xlink="http://www.w3.org/1999/xlink" content-type="dwc:verbatimCoordinates" xlink:type="simple"><named-content content-type="geo-json" specific-use="{&#34;type&#34;:&#34;Point&#34;,&#34;coordinates&#34;:[-55.181400,4.948600]}" id="NCID0EFFDI" xlink:type="simple">4.9486, -55.1814</named-content></named-content>), 340 m, 6/23/99–6/25/99, FIT, Z. Falin, A. Gangadin, H. Hiwat, SM0166833 (<named-content xmlns:xlink="http://www.w3.org/1999/xlink" content-type="dwc:institutional_code" xlink:type="simple">SEMC</named-content>, 1ex.); Brokopondo, Ston Eiland Eco Resort nr. Brownsberg (<named-content xmlns:xlink="http://www.w3.org/1999/xlink" content-type="dwc:verbatimCoordinates" xlink:type="simple"><named-content content-type="geo-json" specific-use="{&#34;type&#34;:&#34;Point&#34;,&#34;coordinates&#34;:[-55.133300,4.983300]}" id="NCID0EVFDI" xlink:type="simple">4.9833, -55.1333</named-content></named-content>), 2/10/10–1/13/10, FIT, C. Gillet, P. Skelley, W. Warner (<named-content xmlns:xlink="http://www.w3.org/1999/xlink" content-type="dwc:institutional_code" xlink:type="simple">FSCA</named-content>, 3ex.); Commewijne, Akintosoela, 32 km SE Suriname River Bridge, road to Redi Doti (<named-content xmlns:xlink="http://www.w3.org/1999/xlink" content-type="dwc:verbatimCoordinates" xlink:type="simple"><named-content content-type="geo-json" specific-use="{&#34;type&#34;:&#34;Point&#34;,&#34;coordinates&#34;:[-54.920800,5.271400]}" id="NCID0EFGDI" xlink:type="simple">5.2714, -54.9208</named-content></named-content>), 40 m, 6/29/99–7/3/99, FIT, Z. Falin, B. DeDijn, A. Gangadin, SM0176672 (<named-content xmlns:xlink="http://www.w3.org/1999/xlink" content-type="dwc:institutional_code" xlink:type="simple">SEMC</named-content>, 1ex.); Marowijne, Palumeu (<named-content xmlns:xlink="http://www.w3.org/1999/xlink" content-type="dwc:verbatimCoordinates" xlink:type="simple"><named-content content-type="geo-json" specific-use="{&#34;type&#34;:&#34;Point&#34;,&#34;coordinates&#34;:[-55.438300,3.348900]}" id="NCID0EVGDI" xlink:type="simple">3.3489, -55.4383</named-content></named-content>), 160 m, 7/9/99, FIT, Z. Falin (<named-content xmlns:xlink="http://www.w3.org/1999/xlink" content-type="dwc:institutional_code" xlink:type="simple">CMNC</named-content>, 2ex.); Marowijne, Palumeu, (<named-content xmlns:xlink="http://www.w3.org/1999/xlink" content-type="dwc:verbatimCoordinates" xlink:type="simple"><named-content content-type="geo-json" specific-use="{&#34;type&#34;:&#34;Point&#34;,&#34;coordinates&#34;:[-55.438300,3.348900]}" id="NCID0EFHDI" xlink:type="simple">3.3489, -55.4383</named-content></named-content>), 160 m, 7/7/99–7/8/99, FIT, Z. Falin, SM0176368 (<named-content xmlns:xlink="http://www.w3.org/1999/xlink" content-type="dwc:institutional_code" xlink:type="simple">SEMC</named-content>, 1ex.); Pará, Carolina Creek, 11 km SE Zanderij Airport (<named-content xmlns:xlink="http://www.w3.org/1999/xlink" content-type="dwc:verbatimCoordinates" xlink:type="simple"><named-content content-type="geo-json" specific-use="{&#34;type&#34;:&#34;Point&#34;,&#34;coordinates&#34;:[-55.158100,5.393300]}" id="NCID0EVHDI" xlink:type="simple">5.3933, -55.1581</named-content></named-content>), 30 m, 6/19/99–6/20/99, FIT, Z. Falin, A. Gangadin, SM0165187 (<named-content xmlns:xlink="http://www.w3.org/1999/xlink" content-type="dwc:institutional_code" xlink:type="simple">SEMC</named-content>, 1ex.); Pará, nr. Overbridge River Resort (<named-content xmlns:xlink="http://www.w3.org/1999/xlink" content-type="dwc:verbatimCoordinates" xlink:type="simple"><named-content content-type="geo-json" specific-use="{&#34;type&#34;:&#34;Point&#34;,&#34;coordinates&#34;:[-55.058000,5.530000]}" id="NCID0EFIDI" xlink:type="simple">5.53, -55.058</named-content></named-content>), 2/15/10–2/18/99, FIT, C. Gillet, P. Skelley, W. Warner (<named-content xmlns:xlink="http://www.w3.org/1999/xlink" content-type="dwc:institutional_code" xlink:type="simple">FSCA</named-content>, 2ex.); Pará, nr. Overbridge at <named-content xmlns:xlink="http://www.w3.org/1999/xlink" content-type="dwc:verbatimCoordinates" xlink:type="simple"><named-content content-type="geo-json" specific-use="{&#34;type&#34;:&#34;Point&#34;,&#34;coordinates&#34;:[-55.069500,5.519500]}" id="NCID0EVIDI" xlink:type="simple">5.5195, -55.0695</named-content></named-content>, 2/10/10–2/14/10, FIT, W.B. Warner (<abbrev xmlns:xlink="http://www.w3.org/1999/xlink" content-type="institution" xlink:title="Alexey Tishechkin Collection, Sacramento, USA" id="ABBRID0E1IDI" xlink:type="simple">AKTC</abbrev> &amp; <abbrev xmlns:xlink="http://www.w3.org/1999/xlink" content-type="institution" xlink:title="Bill Warner Collection, Chandler, USA" id="ABBRID0E6IDI" xlink:type="simple">WBWC</abbrev>, 15ex.); Saramacca, West Suriname Road, 139 km WSW Zanderij Airport (<named-content xmlns:xlink="http://www.w3.org/1999/xlink" content-type="dwc:verbatimCoordinates" xlink:type="simple"><named-content content-type="geo-json" specific-use="{&#34;type&#34;:&#34;Point&#34;,&#34;coordinates&#34;:[-56.066700,5.150000]}" id="NCID0EHJDI" xlink:type="simple">5.15, -56.0667</named-content></named-content>), 40–50 m, 6/10/99–6/14/99, FIT, Z. Falin, B. DeDijn, SM0178423 (<named-content xmlns:xlink="http://www.w3.org/1999/xlink" content-type="dwc:institutional_code" xlink:type="simple">SEMC</named-content>, 1ex.); Sipaliwini, CI-RAP Surv. Camp 1: on Kutari River (<named-content xmlns:xlink="http://www.w3.org/1999/xlink" content-type="dwc:verbatimCoordinates" xlink:type="simple"><named-content content-type="geo-json" specific-use="{&#34;type&#34;:&#34;Point&#34;,&#34;coordinates&#34;:[-56.787400,-2.175300]}" id="NCID0EXJDI" xlink:type="simple">-2.1753, -56.7874</named-content></named-content>), 228 m, 8/19/10–8/24/10, FIT, Larsen &amp; Short (<named-content xmlns:xlink="http://www.w3.org/1999/xlink" content-type="dwc:institutional_code" xlink:type="simple">SEMC</named-content>, 6ex.); Sipaliwini, CI-RAP Surv. Camp 2: Sipaliwini River (<named-content xmlns:xlink="http://www.w3.org/1999/xlink" content-type="dwc:verbatimCoordinates" xlink:type="simple"><named-content content-type="geo-json" specific-use="{&#34;type&#34;:&#34;Point&#34;,&#34;coordinates&#34;:[-56.787400,-2.175300]}" id="NCID0EHKDI" xlink:type="simple">-2.1753, -56.7874</named-content></named-content>), 210 m, 8/27/10–9/1/10, FIT, Larsen &amp; Short, EXO-03369 (<named-content xmlns:xlink="http://www.w3.org/1999/xlink" content-type="dwc:institutional_code" xlink:type="simple">SEMC</named-content>, 4ex.); Sipaliwini, CI-RAP Surv. Camp 3: Wehepai SE Kwamala (<named-content xmlns:xlink="http://www.w3.org/1999/xlink" content-type="dwc:verbatimCoordinates" xlink:type="simple"><named-content content-type="geo-json" specific-use="{&#34;type&#34;:&#34;Point&#34;,&#34;coordinates&#34;:[-56.697700,2.362900]}" id="NCID0EXKDI" xlink:type="simple">2.3629, -56.6977</named-content></named-content>), 237 m, 9/3/10–9/7/10, FIT, Larsen &amp; Short (<named-content xmlns:xlink="http://www.w3.org/1999/xlink" content-type="dwc:institutional_code" xlink:type="simple">SEMC</named-content>, 7ex.); Sipaliwini, CI-RAP Surv. Camp 1: upper Palumeu River (<named-content xmlns:xlink="http://www.w3.org/1999/xlink" content-type="dwc:verbatimCoordinates" xlink:type="simple"><named-content content-type="geo-json" specific-use="{&#34;type&#34;:&#34;Point&#34;,&#34;coordinates&#34;:[-55.629400,2.477000]}" id="NCID0EHLDI" xlink:type="simple">2.4770°N, 55.6294°W</named-content></named-content>), 275 m, FIT, 3/10/12–3/16/12, A.E.Z. Short (<abbrev xmlns:xlink="http://www.w3.org/1999/xlink" content-type="institution" xlink:title="Alexey Tishechkin Collection, Sacramento, USA" id="ABBRID0EMLDI" xlink:type="simple">AKTC</abbrev> &amp; <named-content xmlns:xlink="http://www.w3.org/1999/xlink" content-type="dwc:institutional_code" xlink:type="simple">SEMC</named-content>, 13ex.); Sipaliwini, CI-RAP Surv. Camp 4: on lower Kasikasima River (<named-content xmlns:xlink="http://www.w3.org/1999/xlink" content-type="dwc:verbatimCoordinates" xlink:type="simple"><named-content content-type="geo-json" specific-use="{&#34;type&#34;:&#34;Point&#34;,&#34;coordinates&#34;:[-55.385000,2.977300]}" id="NCID0E3LDI" xlink:type="simple">2.9773, -55.3850</named-content></named-content>), 200 m, 3/20/12–3/25/12, FIT, T. Larsen (<abbrev xmlns:xlink="http://www.w3.org/1999/xlink" content-type="institution" xlink:title="Alexey Tishechkin Collection, Sacramento, USA" id="ABBRID0EBMDI" xlink:type="simple">AKTC</abbrev> &amp; <named-content xmlns:xlink="http://www.w3.org/1999/xlink" content-type="dwc:institutional_code" xlink:type="simple">SEMC</named-content>, 6ex.).</p><fig id="F5" position="float" orientation="portrait"><object-id xmlns:xlink="http://www.w3.org/1999/xlink" content-type="doi" xlink:type="simple">10.3897/zookeys.1001.58447.map1</object-id><object-id xmlns:xlink="http://www.w3.org/1999/xlink" content-type="arpha" xlink:type="simple">B87BF224-9CCE-50DD-A00C-11E61CF37B13</object-id><label>Map 1.</label><caption><p>Collecting records for <italic><tp:taxon-name><tp:taxon-name-part taxon-name-part-type="genus" reg="Phelister">Phelister</tp:taxon-name-part> <tp:taxon-name-part taxon-name-part-type="species" reg="blairi">blairi</tp:taxon-name-part></tp:taxon-name></italic>.</p></caption><graphic xmlns:xlink="http://www.w3.org/1999/xlink" xlink:href="zookeys-1001-001-g004.jpg" position="float" orientation="portrait" xlink:type="simple" id="oo_484933.jpg"><uri content-type="original_file" xlink:type="simple">https://binary.pensoft.net/fig/484933</uri></graphic></fig></tp:treatment-sec><tp:treatment-sec sec-type="description" id="SECID0EGNDI"><title>Diagnostic description.</title><p>Length: 1.50–1.65 mm (avg. 1.62 mm); width: 1.22–1.42 mm (avg. 1.36 mm). Body small, elongate oval, convex, rufescent, with ground punctation moderately conspicuous; frons and epistoma somewhat narrow, deeply depressed along midline, sparsely but conspicuously punctate; supraorbital stria present, narrowly separated from sides of frontal stria, which is complete across depression; epistoma raised at sides; labrum emarginate and subcarinate apically; mandibles lacking conspicuous basal teeth; antennal club elongate with conspicuous setose patch on dorsal surface; prescutellar impression of pronotum ovoid to weakly acuminate at front, approximately equal in width to scutellum; pronotal disk with conspicuous secondary punctures in lateral thirds, more densely to front; median pronotal gland openings distinctly annulate, ~ 1/5 behind anterior margin; marginal pronotal stria complete laterally, broken with inner ends recurved briefly behind eyes; submarginal pronotal stria in apical 1/2 only, weakly impressed, crenulate, just turning anterior corner; elytron with single, complete epipleural stria; outer subhumeral stria present in apical one-third only, inner absent; dorsal striae 1–4 complete, 4<sup>th</sup> arched to sutural, 5<sup>th</sup> present in apical 1/2, sutural stria present in apical 2/3; propygidium with dense secondary punctures, those of pygidium smaller and sparser; prosternal keel emarginate at base, striae united along base, enclosing a triangle ~ 3/4 length of keel, with secondary striae along basal 1/2; prosternal lobe short, rounded, with complete marginal stria; mesoventrite produced, with complete marginal stria continued at sides by postmesocoxal stria, which ends freely at middle of lateral portion of metaventrite; mesometaventral stria angulate at middle, reaching middle of mesoventrite, continued at sides by lateral metaventral stria to middle of metacoxa; middle portion of metaventrite impunctate; 1<sup>st</sup> abdominal ventrite with secondary punctures along anterior margin, with incomplete lateral stria along inner margin of metacoxa; protibia with outer margin rounded, weakly dentate, with five or six marginal spines; meso- and metatibiae slender, mesotibia with rather robust marginal spines, those of metatibia fine and restricted to apical one-third. Male: basal piece ~ 1/3 length of tegmen; tegmen with sides evenly rounded, apices slightly separated, weak medioventral process present in basal 1/3; median lobe ~ 1/2 tegmen length, basal apodemes thin.</p></tp:treatment-sec><tp:treatment-sec sec-type="distribution" id="SECID0ESNDI"><title>Distribution.</title><p>This species is most commonly found in northeastern South America, including Pará, Brazil, French Guiana, and Suriname. We have also seen specimens from Peru, but surprisingly not Ecuador.</p></tp:treatment-sec><tp:treatment-sec sec-type="remarks" id="SECID0EXNDI"><title>Remarks.</title><p>Among the species treated here, <italic><tp:taxon-name><tp:taxon-name-part taxon-name-part-type="genus" reg="Phelister">P.</tp:taxon-name-part> <tp:taxon-name-part taxon-name-part-type="species" reg="blairi">blairi</tp:taxon-name-part></tp:taxon-name></italic> is best recognized by its small body size, median pronotal gland openings located close to anterior pronotal margin (Fig. <xref ref-type="fig" rid="F3">3A</xref>), broken anterior marginal pronotal stria, and posteriorly obsolete lateral submarginal pronotal stria. It also has a relatively small area (shortened) enclosed by its prosternal keel striae. <italic><tp:taxon-name><tp:taxon-name-part taxon-name-part-type="genus" reg="Phelister">Phelister</tp:taxon-name-part> <tp:taxon-name-part taxon-name-part-type="species" reg="blairoides">blairoides</tp:taxon-name-part></tp:taxon-name></italic> (#56, below) has similarly anterior pronotal gland openings, but has the lateral submarginal pronotal stria complete, and has the outer subhumeral elytral stria present basally as well as apically (though interrupted at middle). <italic><tp:taxon-name><tp:taxon-name-part taxon-name-part-type="genus" reg="Phelister">Phelister</tp:taxon-name-part> <tp:taxon-name-part taxon-name-part-type="species" reg="blairoides">blairoides</tp:taxon-name-part></tp:taxon-name></italic> is also ~ 2 × as large. Although both these species are widespread and somewhat variable across their ranges, these differences are consistent. This species is also very similar to the following, <italic><tp:taxon-name><tp:taxon-name-part taxon-name-part-type="genus" reg="Phelister">P.</tp:taxon-name-part> <tp:taxon-name-part taxon-name-part-type="species" reg="erwini">erwini</tp:taxon-name-part></tp:taxon-name></italic>, differing principally by the more anteriorly located pronotal gland openings.</p><p>Most specimens have been collected by flight interception traps, with a few taken in carrion and dung baited pitfalls.</p></tp:treatment-sec><tp:treatment-sec><!--Section generated to contain objects referenced in tp:taxon-treatment.--><fig id="F4" position="float" orientation="portrait"><object-id xmlns:xlink="http://www.w3.org/1999/xlink" content-type="doi" xlink:type="simple">10.3897/zookeys.1001.58447.figure4</object-id><object-id xmlns:xlink="http://www.w3.org/1999/xlink" content-type="arpha" xlink:type="simple">73D6A41D-BA64-5124-ABE7-C10E466207C1</object-id><label>Figure 4.</label><caption><p>Male genitalia <bold>A–D</bold><italic><tp:taxon-name><tp:taxon-name-part taxon-name-part-type="genus" reg="Phelister">Phelister</tp:taxon-name-part> <tp:taxon-name-part taxon-name-part-type="species" reg="trigonisternus">trigonisternus</tp:taxon-name-part></tp:taxon-name></italic> Hinton: <bold>A</bold> tergite 8 <bold>B</bold> sternite 8 <bold>C</bold> tergites 9 &amp; 10 <bold>D</bold> sternite 9 <bold>E, F</bold><italic><tp:taxon-name><tp:taxon-name-part taxon-name-part-type="genus" reg="Phelister">Phelister</tp:taxon-name-part> <tp:taxon-name-part taxon-name-part-type="species" reg="blairi">blairi</tp:taxon-name-part></tp:taxon-name></italic> Lewis: <bold>E</bold> aedeagus, dorsal <bold>F</bold> aedeagus, lateral <bold>G, H</bold><italic><tp:taxon-name><tp:taxon-name-part taxon-name-part-type="genus" reg="Phelister">P.</tp:taxon-name-part> <tp:taxon-name-part taxon-name-part-type="species" reg="erwini">erwini</tp:taxon-name-part></tp:taxon-name></italic>: <bold>G</bold> aedeagus, dorsal <bold>H</bold> aedeagus, lateral.</p></caption><graphic xmlns:xlink="http://www.w3.org/1999/xlink" xlink:href="zookeys-1001-001-g005.jpg" position="float" orientation="portrait" xlink:type="simple" id="oo_484934.jpg"><uri content-type="original_file" xlink:type="simple">https://binary.pensoft.net/fig/484934</uri></graphic></fig></tp:treatment-sec></tp:taxon-treatment>
