# Supplementary material for: Recognition and revision of the Phelister blairi group (Histeridae, Histerinae, Exosternini)
Source: Zookeys. 2020 Dec 9;1001:1–154. doi: 10.3897/zookeys.1001.58447 (PMC7744391; doi:10.3897/zookeys.1001.58447)
Supplement: XML Treatment for Phelister erwini [file zookeys.1001.58447-treatment2.xml]

<!DOCTYPE tp:taxon-treatment
  PUBLIC "-//TaxonX//DTD Taxonomic Treatment Publishing DTD v0 20100105//EN" "tax-treatment-NSO.dtd">
<tp:taxon-treatment xmlns:tp="http://www.plazi.org/taxpub"><tp:treatment-meta><kwd-group><label>Taxon classification</label><kwd><named-content xmlns:xlink="http://www.w3.org/1999/xlink" content-type="kingdom">Animalia</named-content></kwd><kwd><named-content xmlns:xlink="http://www.w3.org/1999/xlink" content-type="order">Coleoptera</named-content></kwd><kwd><named-content xmlns:xlink="http://www.w3.org/1999/xlink" content-type="family">Histeridae</named-content></kwd></kwd-group><mixed-citation publication-type="journal"><person-group><name><surname>Caterino</surname><given-names>Michael S.</given-names></name><name><surname>Tishechkin</surname><given-names>Alexey K.</given-names></name></person-group><article-title>Recognition and revision of the <italic><tp:taxon-name><tp:taxon-name-part taxon-name-part-type="genus" reg="Phelister">Phelister</tp:taxon-name-part> <tp:taxon-name-part taxon-name-part-type="species" reg="blairi">blairi</tp:taxon-name-part></tp:taxon-name></italic> group (<tp:taxon-name><tp:taxon-name-part taxon-name-part-type="family">Histeridae</tp:taxon-name-part></tp:taxon-name>, <tp:taxon-name><tp:taxon-name-part taxon-name-part-type="subfamily">Histerinae</tp:taxon-name-part></tp:taxon-name>, <tp:taxon-name><tp:taxon-name-part taxon-name-part-type="tribe">Exosternini</tp:taxon-name-part></tp:taxon-name>)</article-title><source>Zookeys</source><day>09</day><month>12</month><year>2020</year><volume>1001</volume><fpage>1</fpage><lpage>154</lpage><pub-id pub-id-type="doi">10.3897/zookeys.1001.58447</pub-id></mixed-citation></tp:treatment-meta><tp:nomenclature><label>2.</label><tp:taxon-name><object-id xmlns:xlink="http://www.w3.org/1999/xlink" content-type="arpha" xlink:type="simple">EBC5EBA9-1834-5385-AA67-9D8DBD534E4C</object-id>
                <tp:taxon-name-part taxon-name-part-type="genus" reg="Phelister">Phelister</tp:taxon-name-part>
                <tp:taxon-name-part taxon-name-part-type="species" reg="erwini">erwini</tp:taxon-name-part>
                <object-id xmlns:xlink="http://www.w3.org/1999/xlink" content-type="zoobank" xlink:type="simple">http://zoobank.org/E1D62B16-0AED-4761-A124-F709E8B17D77</object-id>
              </tp:taxon-name><tp:taxon-status xmlns:xlink="http://www.w3.org/1999/xlink" xlink:type="simple">sp. nov.</tp:taxon-status><xref ref-type="fig" rid="F2">Figs 2B</xref><xref ref-type="fig" rid="F3">, 3C, D</xref><xref ref-type="fig" rid="F4">, 4G, H</xref><xref ref-type="fig" rid="F7">, Map 2</xref></tp:nomenclature><tp:treatment-sec sec-type="type material" id="SECID0EHRDI"><title>Type material.</title><p><bold><italic>Holotype</italic> male</bold>: “<bold>Ecuador</bold>: Napo, mid.Rio Tiputini, Yasuní Res. Stn. <named-content xmlns:xlink="http://www.w3.org/1999/xlink" content-type="dwc:verbatimCoordinates" xlink:type="simple"><named-content content-type="geo-json" specific-use="{&#34;type&#34;:&#34;Point&#34;,&#34;coordinates&#34;:[-76.400000,-0.675000]}" id="NCID0EXRDI" xlink:type="simple">0°40.5'S, 76°24'W</named-content></named-content>, FIT#3. 18–23 June 1999 AKT#016 A.Tishechkin” / “<named-content xmlns:xlink="http://www.w3.org/1999/xlink" content-type="dwc:institutional_code" xlink:type="simple">LSAM</named-content> 0045157” / “<tp:taxon-name><tp:taxon-name-part taxon-name-part-type="genus" reg="Phelister">Phelister</tp:taxon-name-part></tp:taxon-name> sp. #7. Hist 148 Yasuní NP Inventory A.K. Tishechkin det. 2010” (<named-content xmlns:xlink="http://www.w3.org/1999/xlink" content-type="dwc:institutional_code" xlink:type="simple">FMNH</named-content>). <bold><italic>Paratypes</italic> (191): Ecuador</bold>: Orellana, Est. Biodiv. Tiputini (<named-content xmlns:xlink="http://www.w3.org/1999/xlink" content-type="dwc:verbatimCoordinates" xlink:type="simple"><named-content content-type="geo-json" specific-use="{&#34;type&#34;:&#34;Point&#34;,&#34;coordinates&#34;:[-76.038300,-0.633300]}" id="NCID0EZSDI" xlink:type="simple">-0.6333, -76.0383</named-content></named-content>), 220 m, 9/5/00–9/25/00, D. Inward &amp; K. Jackson (<named-content xmlns:xlink="http://www.w3.org/1999/xlink" content-type="dwc:institutional_code" xlink:type="simple">NHMUK</named-content>, 8ex.); Orellana, Est. Biodiv. Tiputini (<named-content xmlns:xlink="http://www.w3.org/1999/xlink" content-type="dwc:verbatimCoordinates" xlink:type="simple"><named-content content-type="geo-json" specific-use="{&#34;type&#34;:&#34;Point&#34;,&#34;coordinates&#34;:[-76.149900,-0.637600]}" id="NCID0EJTDI" xlink:type="simple">-0.6376, -76.1499</named-content></named-content>), 6/2/11–6/9/11, FIT, M. Caterino &amp; A. Tishechkin (<abbrev xmlns:xlink="http://www.w3.org/1999/xlink" content-type="institution" xlink:title="Michael Caterino Collection, Clemson, USA" id="ABBRID0EOTDI" xlink:type="simple">MSCC</abbrev>, 28ex.); Orellana, Est. Biodiv. Tiputini (<named-content xmlns:xlink="http://www.w3.org/1999/xlink" content-type="dwc:verbatimCoordinates" xlink:type="simple"><named-content content-type="geo-json" specific-use="{&#34;type&#34;:&#34;Point&#34;,&#34;coordinates&#34;:[-76.149900,-0.637600]}" id="NCID0EWTDI" xlink:type="simple">-0.6376, -76.1499</named-content></named-content>), 6/9/11, Dead <italic><tp:taxon-name><tp:taxon-name-part taxon-name-part-type="genus" reg="Eciton">Ec.</tp:taxon-name-part> <tp:taxon-name-part taxon-name-part-type="species" reg="hamatum">hamatum</tp:taxon-name-part></tp:taxon-name></italic> bait, M. Caterino &amp; A. Tishechkin, EXO-00608 (<abbrev xmlns:xlink="http://www.w3.org/1999/xlink" content-type="institution" xlink:title="Michael Caterino Collection, Clemson, USA" id="ABBRID0EGUDI" xlink:type="simple">MSCC</abbrev>, 1ex.); Orellana, Est. Cientifica Yasuní, mid. Rio Tiputini (<named-content xmlns:xlink="http://www.w3.org/1999/xlink" content-type="dwc:verbatimCoordinates" xlink:type="simple"><named-content content-type="geo-json" specific-use="{&#34;type&#34;:&#34;Point&#34;,&#34;coordinates&#34;:[-76.400000,-0.675000]}" id="NCID0EOUDI" xlink:type="simple">-0.675, -76.4</named-content></named-content>), 6/17/99–8/4/99, FIT, C. Carlton &amp; A. Tishechkin (<named-content xmlns:xlink="http://www.w3.org/1999/xlink" content-type="dwc:institutional_code" xlink:type="simple">LSAM</named-content>, 95ex.); Orellana, Est. Cientifica Yasuní, mid. Rio Tiputini (<named-content xmlns:xlink="http://www.w3.org/1999/xlink" content-type="dwc:verbatimCoordinates" xlink:type="simple"><named-content content-type="geo-json" specific-use="{&#34;type&#34;:&#34;Point&#34;,&#34;coordinates&#34;:[-76.400000,-0.675000]}" id="NCID0E5UDI" xlink:type="simple">-0.675, -76.4</named-content></named-content>), 7/18/99, <italic><tp:taxon-name><tp:taxon-name-part taxon-name-part-type="genus" reg="Eciton">Eciton</tp:taxon-name-part> <tp:taxon-name-part taxon-name-part-type="species" reg="burchelli">burchelli</tp:taxon-name-part></tp:taxon-name></italic> colony EC#21, Statary bivouac site just after emigration, A. Tishechkin (<named-content xmlns:xlink="http://www.w3.org/1999/xlink" content-type="dwc:institutional_code" xlink:type="simple">LSAM</named-content>, 3ex.); Orellana, Est. Cientifica Yasuní, mid. Rio Tiputini (<named-content xmlns:xlink="http://www.w3.org/1999/xlink" content-type="dwc:verbatimCoordinates" xlink:type="simple"><named-content content-type="geo-json" specific-use="{&#34;type&#34;:&#34;Point&#34;,&#34;coordinates&#34;:[-76.400000,-0.675000]}" id="NCID0EZVDI" xlink:type="simple">-0.675, -76.4</named-content></named-content>), 7/22/99, <italic><tp:taxon-name><tp:taxon-name-part taxon-name-part-type="genus" reg="Eciton">Eciton</tp:taxon-name-part> <tp:taxon-name-part taxon-name-part-type="species" reg="burchelli">burchelli</tp:taxon-name-part></tp:taxon-name></italic> colony EC#23, nomadic bivouac site just after emigration, A. Tishechkin, <named-content xmlns:xlink="http://www.w3.org/1999/xlink" content-type="dwc:institutional_code" xlink:type="simple">LSAM</named-content> 0045288 (<named-content xmlns:xlink="http://www.w3.org/1999/xlink" content-type="dwc:institutional_code" xlink:type="simple">LSAM</named-content>, 1ex.); Orellana, Est. Cientifica Yasuní, mid. Rio Tiputini (<named-content xmlns:xlink="http://www.w3.org/1999/xlink" content-type="dwc:verbatimCoordinates" xlink:type="simple"><named-content content-type="geo-json" specific-use="{&#34;type&#34;:&#34;Point&#34;,&#34;coordinates&#34;:[-76.400000,-0.675000]}" id="NCID0E3WDI" xlink:type="simple">-0.675, -76.4</named-content></named-content>), 7/29/99, <italic><tp:taxon-name><tp:taxon-name-part taxon-name-part-type="genus" reg="Eciton">Eciton</tp:taxon-name-part> <tp:taxon-name-part taxon-name-part-type="species" reg="burchelli">burchelli</tp:taxon-name-part></tp:taxon-name></italic> colony EC#27, refuse deposit statary phase, A. Tishechkin, <named-content xmlns:xlink="http://www.w3.org/1999/xlink" content-type="dwc:institutional_code" xlink:type="simple">LSAM</named-content> 0045289 (<named-content xmlns:xlink="http://www.w3.org/1999/xlink" content-type="dwc:institutional_code" xlink:type="simple">LSAM</named-content>, 1ex.); Orellana, Est. Cientifica Yasuní (<named-content xmlns:xlink="http://www.w3.org/1999/xlink" content-type="dwc:verbatimCoordinates" xlink:type="simple"><named-content content-type="geo-json" specific-use="{&#34;type&#34;:&#34;Point&#34;,&#34;coordinates&#34;:[-76.647200,-0.674400]}" id="NCID0E6XDI" xlink:type="simple">-0.6744, -76.6472</named-content></named-content>), 215 m, 9/5/99–9/10/99, FIT, primary forest, E. Riley (<named-content xmlns:xlink="http://www.w3.org/1999/xlink" content-type="dwc:institutional_code" xlink:type="simple">LSAM</named-content> &amp; <named-content xmlns:xlink="http://www.w3.org/1999/xlink" content-type="dwc:institutional_code" xlink:type="simple">TAMU</named-content>, 49ex.); Orellana, Payamino Research Station (<named-content xmlns:xlink="http://www.w3.org/1999/xlink" content-type="dwc:verbatimCoordinates" xlink:type="simple"><named-content content-type="geo-json" specific-use="{&#34;type&#34;:&#34;Point&#34;,&#34;coordinates&#34;:[-77.291400,-0.493300]}" id="NCID0EXYDI" xlink:type="simple">-0.4933, -77.2914</named-content></named-content>), 300 m, 7/30/07–8/12/07, FIT, Tropical Rainforest, CPDT Gillett (<named-content xmlns:xlink="http://www.w3.org/1999/xlink" content-type="dwc:institutional_code" xlink:type="simple">NHMUK</named-content>, 2ex.); Orellana, Res. Ethnica Waorani, 1 km S Onkone Gare Camp, Trans. Ent. (<named-content xmlns:xlink="http://www.w3.org/1999/xlink" content-type="dwc:verbatimCoordinates" xlink:type="simple"><named-content content-type="geo-json" specific-use="{&#34;type&#34;:&#34;Point&#34;,&#34;coordinates&#34;:[-76.433300,0.652800]}" id="NCID0EHZDI" xlink:type="simple">0.6528, -76.4333</named-content></named-content>), 220 m, 1/24/94, Insecticidal fogging, mostly bare green leaves, some with covering of lichenous or bryophytic plants in terra firme forest, T.L. Erwin, EXO-03445 (<named-content xmlns:xlink="http://www.w3.org/1999/xlink" content-type="dwc:institutional_code" xlink:type="simple">USNM</named-content>, 1ex.); Orellana, Res. Ethnica Waorani, 1 km S Onkone Gare Camp, Trans. Ent. (<named-content xmlns:xlink="http://www.w3.org/1999/xlink" content-type="dwc:verbatimCoordinates" xlink:type="simple"><named-content content-type="geo-json" specific-use="{&#34;type&#34;:&#34;Point&#34;,&#34;coordinates&#34;:[-76.433300,-0.652800]}" id="NCID0EXZDI" xlink:type="simple">-0.6528, -76.4333</named-content></named-content>), 220 m, 10/7/94, Insecticidal fogging, mostly bare green leaves, some with covering of lichenous or bryophytic plants in terra firme forest, T.L. Erwin, EXO-03446 (<named-content xmlns:xlink="http://www.w3.org/1999/xlink" content-type="dwc:institutional_code" xlink:type="simple">USNM</named-content>, 1ex.); Orellana, nr. Tributary R. Tiputini, 6/25/96–6/30/96, FIT, A. Cognato, EXO-03443 (<abbrev xmlns:xlink="http://www.w3.org/1999/xlink" content-type="institution" xlink:title="Michael Caterino Collection, Clemson, USA" id="ABBRID0EE1DI" xlink:type="simple">MSCC</abbrev>, 1ex.).</p><fig id="F4" position="float" orientation="portrait"><object-id xmlns:xlink="http://www.w3.org/1999/xlink" content-type="doi" xlink:type="simple">10.3897/zookeys.1001.58447.figure4</object-id><object-id xmlns:xlink="http://www.w3.org/1999/xlink" content-type="arpha" xlink:type="simple">73D6A41D-BA64-5124-ABE7-C10E466207C1</object-id><label>Figure 4.</label><caption><p>Male genitalia <bold>A–D</bold><italic><tp:taxon-name><tp:taxon-name-part taxon-name-part-type="genus" reg="Phelister">Phelister</tp:taxon-name-part> <tp:taxon-name-part taxon-name-part-type="species" reg="trigonisternus">trigonisternus</tp:taxon-name-part></tp:taxon-name></italic> Hinton: <bold>A</bold> tergite 8 <bold>B</bold> sternite 8 <bold>C</bold> tergites 9 &amp; 10 <bold>D</bold> sternite 9 <bold>E, F</bold><italic><tp:taxon-name><tp:taxon-name-part taxon-name-part-type="genus" reg="Phelister">Phelister</tp:taxon-name-part> <tp:taxon-name-part taxon-name-part-type="species" reg="blairi">blairi</tp:taxon-name-part></tp:taxon-name></italic> Lewis: <bold>E</bold> aedeagus, dorsal <bold>F</bold> aedeagus, lateral <bold>G, H</bold><italic><tp:taxon-name><tp:taxon-name-part taxon-name-part-type="genus" reg="Phelister">P.</tp:taxon-name-part> <tp:taxon-name-part taxon-name-part-type="species" reg="erwini">erwini</tp:taxon-name-part></tp:taxon-name></italic>: <bold>G</bold> aedeagus, dorsal <bold>H</bold> aedeagus, lateral.</p></caption><graphic xmlns:xlink="http://www.w3.org/1999/xlink" xlink:href="zookeys-1001-001-g005.jpg" position="float" orientation="portrait" xlink:type="simple" id="oo_484934.jpg"><uri content-type="original_file" xlink:type="simple">https://binary.pensoft.net/fig/484934</uri></graphic></fig></tp:treatment-sec><tp:treatment-sec sec-type="material" id="SECID0EN3DI"><title>Other material.</title><p><bold>Brazil</bold>: Mato Grosso, Mpio. Claudia (<named-content xmlns:xlink="http://www.w3.org/1999/xlink" content-type="dwc:verbatimCoordinates" xlink:type="simple"><named-content content-type="geo-json" specific-use="{&#34;type&#34;:&#34;Point&#34;,&#34;coordinates&#34;:[-55.325000,-11.408300]}" id="NCID0EY3DI" xlink:type="simple">-11.4083, -55.325</named-content></named-content>), 10/17/10–10/27/10, FIT, A.F. Oliveira (<named-content xmlns:xlink="http://www.w3.org/1999/xlink" content-type="dwc:institutional_code" xlink:type="simple">CEMT</named-content>, 3ex.); Mato Grosso, Mpio. Cotriguaçu, Fazenda São Nicolau (<named-content xmlns:xlink="http://www.w3.org/1999/xlink" content-type="dwc:verbatimCoordinates" xlink:type="simple"><named-content content-type="geo-json" specific-use="{&#34;type&#34;:&#34;Point&#34;,&#34;coordinates&#34;:[-58.285800,-9.815000]}" id="NCID0EI4DI" xlink:type="simple">-9.815, -58.2858</named-content></named-content>), 12/15/10–12/18/10, FIT, F.Z. Vaz-de-Mello &amp; A.F. Oliveira (<named-content xmlns:xlink="http://www.w3.org/1999/xlink" content-type="dwc:institutional_code" xlink:type="simple">CEMT</named-content>, 4ex.); Mato Grosso, Mpio. Cotriguaçu, Fazenda São Nicolau, Mata Norte (<named-content xmlns:xlink="http://www.w3.org/1999/xlink" content-type="dwc:verbatimCoordinates" xlink:type="simple"><named-content content-type="geo-json" specific-use="{&#34;type&#34;:&#34;Point&#34;,&#34;coordinates&#34;:[-58.260000,-9.819200]}" id="NCID0EY4DI" xlink:type="simple">-9.8192, -58.26</named-content></named-content>), 12/8/10–12/14/10, FIT, F.Z. Vaz-de-Mello (<named-content xmlns:xlink="http://www.w3.org/1999/xlink" content-type="dwc:institutional_code" xlink:type="simple">CEMT</named-content>, 6ex.); Mato Grosso, Mpio. Cotriguaçu, Fazenda São Nicolau, Matinha (<named-content xmlns:xlink="http://www.w3.org/1999/xlink" content-type="dwc:verbatimCoordinates" xlink:type="simple"><named-content content-type="geo-json" specific-use="{&#34;type&#34;:&#34;Point&#34;,&#34;coordinates&#34;:[-58.250800,-9.838300]}" id="NCID0EI5DI" xlink:type="simple">-9.8383, -58.2508</named-content></named-content>), 4/3/09, FIT, F.Z. Vaz-de-Mello (<named-content xmlns:xlink="http://www.w3.org/1999/xlink" content-type="dwc:institutional_code" xlink:type="simple">CEMT</named-content>, 10ex.); Mato Grosso, Mpio. Cotriguaçu, Fazenda São Nicolau, Matinha (<named-content xmlns:xlink="http://www.w3.org/1999/xlink" content-type="dwc:verbatimCoordinates" xlink:type="simple"><named-content content-type="geo-json" specific-use="{&#34;type&#34;:&#34;Point&#34;,&#34;coordinates&#34;:[-58.250800,-9.838300]}" id="NCID0EY5DI" xlink:type="simple">-9.8383, -58.2508</named-content></named-content>), October 2009, FIT, F.Z. Vaz-de-Mello (<named-content xmlns:xlink="http://www.w3.org/1999/xlink" content-type="dwc:institutional_code" xlink:type="simple">CEMT</named-content>, 8ex.); Mato Grosso, Mpio. Cotriguaçu, Fazenda São Nicolau, Prainha (<named-content xmlns:xlink="http://www.w3.org/1999/xlink" content-type="dwc:verbatimCoordinates" xlink:type="simple"><named-content content-type="geo-json" specific-use="{&#34;type&#34;:&#34;Point&#34;,&#34;coordinates&#34;:[-58.215000,-9.860000]}" id="NCID0EI6DI" xlink:type="simple">-9.86, -58.215</named-content></named-content>), September 2009, FIT, R.V. Nunes, EXO-03456 (<named-content xmlns:xlink="http://www.w3.org/1999/xlink" content-type="dwc:institutional_code" xlink:type="simple">CEMT</named-content>, 1ex.); Mato Grosso, Mpio. Querencia, Fazenda São Luiz (<named-content xmlns:xlink="http://www.w3.org/1999/xlink" content-type="dwc:verbatimCoordinates" xlink:type="simple"><named-content content-type="geo-json" specific-use="{&#34;type&#34;:&#34;Point&#34;,&#34;coordinates&#34;:[-52.374900,-12.597000]}" id="NCID0EY6DI" xlink:type="simple">-12.597, -52.3749</named-content></named-content>), February 2009, FIT, R. Andrade (<named-content xmlns:xlink="http://www.w3.org/1999/xlink" content-type="dwc:institutional_code" xlink:type="simple">CEMT</named-content>, 4ex.); Pará, Altamira – Marabá: km 18 (<named-content xmlns:xlink="http://www.w3.org/1999/xlink" content-type="dwc:verbatimCoordinates" xlink:type="simple"><named-content content-type="geo-json" specific-use="{&#34;type&#34;:&#34;Point&#34;,&#34;coordinates&#34;:[-52.050000,-3.150000]}" id="NCID0EJAAK" xlink:type="simple">-3.15, -52.05</named-content></named-content>), May 1985, FIT (<abbrev xmlns:xlink="http://www.w3.org/1999/xlink" content-type="institution" xlink:title="Nicolas Dégallier Collection, Paris" id="ABBRID0EOAAK" xlink:type="simple">CHND</abbrev>, 3ex.); Pará, Carajás (Serra Norte) (<named-content xmlns:xlink="http://www.w3.org/1999/xlink" content-type="dwc:verbatimCoordinates" xlink:type="simple"><named-content content-type="geo-json" specific-use="{&#34;type&#34;:&#34;Point&#34;,&#34;coordinates&#34;:[-50.200000,-6.066700]}" id="NCID0EWAAK" xlink:type="simple">-6.0667, -50.2</named-content></named-content>), 3/29/89–4/6/89, FIT (<abbrev xmlns:xlink="http://www.w3.org/1999/xlink" content-type="institution" xlink:title="Nicolas Dégallier Collection, Paris" id="ABBRID0E2AAK" xlink:type="simple">CHND</abbrev>, 2ex.); Pará, Ilha Arapiuns (<named-content xmlns:xlink="http://www.w3.org/1999/xlink" content-type="dwc:verbatimCoordinates" xlink:type="simple"><named-content content-type="geo-json" specific-use="{&#34;type&#34;:&#34;Point&#34;,&#34;coordinates&#34;:[-54.950000,-2.400000]}" id="NCID0EDBAK" xlink:type="simple">-2.4, -54.95</named-content></named-content>), 12/30/08–12/31/08, FIT (<abbrev xmlns:xlink="http://www.w3.org/1999/xlink" content-type="institution" xlink:title="Nicolas Dégallier Collection, Paris" id="ABBRID0EIBAK" xlink:type="simple">CHND</abbrev>, 3ex.); Pará, Marajó-Breves (<named-content xmlns:xlink="http://www.w3.org/1999/xlink" content-type="dwc:verbatimCoordinates" xlink:type="simple"><named-content content-type="geo-json" specific-use="{&#34;type&#34;:&#34;Point&#34;,&#34;coordinates&#34;:[-50.533300,-0.883300]}" id="NCID0EQBAK" xlink:type="simple">-0.8833, -50.5333</named-content></named-content>), 11/18/87–12/5/87, FIT, EXO-03463 (<abbrev xmlns:xlink="http://www.w3.org/1999/xlink" content-type="institution" xlink:title="Nicolas Dégallier Collection, Paris" id="ABBRID0EVBAK" xlink:type="simple">CHND</abbrev>, 1ex.); Pará, Tucuruí (<named-content xmlns:xlink="http://www.w3.org/1999/xlink" content-type="dwc:verbatimCoordinates" xlink:type="simple"><named-content content-type="geo-json" specific-use="{&#34;type&#34;:&#34;Point&#34;,&#34;coordinates&#34;:[-49.667000,-3.750000]}" id="NCID0E4BAK" xlink:type="simple">-3.75, -49.667</named-content></named-content>), June 1985, FIT, EXO-03462 (<abbrev xmlns:xlink="http://www.w3.org/1999/xlink" content-type="institution" xlink:title="Nicolas Dégallier Collection, Paris" id="ABBRID0ECCAK" xlink:type="simple">CHND</abbrev>, 1ex.); Rio de Janeiro, 17 km E Nova Friburgo (<named-content xmlns:xlink="http://www.w3.org/1999/xlink" content-type="dwc:verbatimCoordinates" xlink:type="simple"><named-content content-type="geo-json" specific-use="{&#34;type&#34;:&#34;Point&#34;,&#34;coordinates&#34;:[-42.558300,-22.384400]}" id="NCID0EKCAK" xlink:type="simple">-22.3844, -42.5583</named-content></named-content>), 750 m, 1/21/00, FIT, secondary mount. Atlantic for., F. Génier &amp; S. Ide (<named-content xmlns:xlink="http://www.w3.org/1999/xlink" content-type="dwc:institutional_code" xlink:type="simple">CMNC</named-content>, 3ex.); Rio de Janeiro, 17 km E Nova Friburgo (<named-content xmlns:xlink="http://www.w3.org/1999/xlink" content-type="dwc:verbatimCoordinates" xlink:type="simple"><named-content content-type="geo-json" specific-use="{&#34;type&#34;:&#34;Point&#34;,&#34;coordinates&#34;:[-42.558300,-22.384400]}" id="NCID0E1CAK" xlink:type="simple">-22.3844, -42.5583</named-content></named-content>), 750 m, 1/23/00, FIT, secondary mount. Atlantic for., F. Génier &amp; S. Ide, EXO-03451 (<named-content xmlns:xlink="http://www.w3.org/1999/xlink" content-type="dwc:institutional_code" xlink:type="simple">CMNC</named-content>, 1ex.); Rio de Janeiro, Nova Friburgo (<named-content xmlns:xlink="http://www.w3.org/1999/xlink" content-type="dwc:verbatimCoordinates" xlink:type="simple"><named-content content-type="geo-json" specific-use="{&#34;type&#34;:&#34;Point&#34;,&#34;coordinates&#34;:[-42.533300,-22.266700]}" id="NCID0EKDAK" xlink:type="simple">-22.2667, -42.5333</named-content></named-content>), 10/26/09–10/31/09, FIT (<abbrev xmlns:xlink="http://www.w3.org/1999/xlink" content-type="institution" xlink:title="Nicolas Dégallier Collection, Paris" id="ABBRID0EPDAK" xlink:type="simple">CHND</abbrev>, 13ex.); São Paulo, Boracéia Biol. Station, nr. Salesópolis (<named-content xmlns:xlink="http://www.w3.org/1999/xlink" content-type="dwc:verbatimCoordinates" xlink:type="simple"><named-content content-type="geo-json" specific-use="{&#34;type&#34;:&#34;Point&#34;,&#34;coordinates&#34;:[-45.866700,-23.633300]}" id="NCID0EXDAK" xlink:type="simple">-23.6333, -45.8667</named-content></named-content>), 11/23/08–11/30/08, FIT, P.C. Grossi, EXO-03453 (<abbrev xmlns:xlink="http://www.w3.org/1999/xlink" content-type="institution" xlink:title="Nicolas Dégallier Collection, Paris" id="ABBRID0E3DAK" xlink:type="simple">CHND</abbrev>, 1ex.); <bold>Colombia</bold>: Vaupes, Est. Biol. Caparu, Rio Apoporis (<named-content xmlns:xlink="http://www.w3.org/1999/xlink" content-type="dwc:verbatimCoordinates" xlink:type="simple"><named-content content-type="geo-json" specific-use="{&#34;type&#34;:&#34;Point&#34;,&#34;coordinates&#34;:[-69.500000,-1.100000]}" id="NCID0EGEAK" xlink:type="simple">-1.1, -69.5</named-content></named-content>), 9/27/95–12/1/95, FIT, Black-water terrace forest on sandy soils, B. Gill (<abbrev xmlns:xlink="http://www.w3.org/1999/xlink" content-type="institution" xlink:title="Alexey Tishechkin Collection, Sacramento, USA" id="ABBRID0ELEAK" xlink:type="simple">AKTC</abbrev>, 56ex.); Vaupes, Parco Nac. Mosiro-Itajura (Caparu) Centro Ambiental (<named-content xmlns:xlink="http://www.w3.org/1999/xlink" content-type="dwc:verbatimCoordinates" xlink:type="simple"><named-content content-type="geo-json" specific-use="{&#34;type&#34;:&#34;Point&#34;,&#34;coordinates&#34;:[-69.516700,-1.066700]}" id="NCID0ETEAK" xlink:type="simple">-1.0667, -69.5167</named-content></named-content>), 60 m, 1/20/03–1/30/03, FIT, D. Arias &amp; M. Sharkey (<abbrev xmlns:xlink="http://www.w3.org/1999/xlink" content-type="institution" xlink:title="Alexey Tishechkin Collection, Sacramento, USA" id="ABBRID0EYEAK" xlink:type="simple">AKTC</abbrev>, 55ex.); <bold>Ecuador</bold>: Orellana, Est. Biodiv. Tiputini (<named-content xmlns:xlink="http://www.w3.org/1999/xlink" content-type="dwc:verbatimCoordinates" xlink:type="simple"><named-content content-type="geo-json" specific-use="{&#34;type&#34;:&#34;Point&#34;,&#34;coordinates&#34;:[-76.150000,-0.640000]}" id="NCID0ECFAK" xlink:type="simple">-0.64, -76.15</named-content></named-content>), 7/27/08–8/3/08, FIT, A.K.Tishechkin (<abbrev xmlns:xlink="http://www.w3.org/1999/xlink" content-type="institution" xlink:title="Alexey Tishechkin Collection, Sacramento, USA" id="ABBRID0EHFAK" xlink:type="simple">AKTC</abbrev> &amp; <named-content xmlns:xlink="http://www.w3.org/1999/xlink" content-type="dwc:institutional_code" xlink:type="simple">LSAM</named-content>, 114ex.); Orellana, Est. Biodiv. Tiputini (<named-content xmlns:xlink="http://www.w3.org/1999/xlink" content-type="dwc:verbatimCoordinates" xlink:type="simple"><named-content content-type="geo-json" specific-use="{&#34;type&#34;:&#34;Point&#34;,&#34;coordinates&#34;:[-76.150000,-0.640000]}" id="NCID0EXFAK" xlink:type="simple">-0.64, -76.15</named-content></named-content>), 8/3/08–8/6/08, FIT, <named-content xmlns:xlink="http://www.w3.org/1999/xlink" content-type="dwc:institutional_code" xlink:type="simple">LSAM</named-content> Team (<named-content xmlns:xlink="http://www.w3.org/1999/xlink" content-type="dwc:institutional_code" xlink:type="simple">LSAM</named-content>, 21ex.); Orellana, Est. Cientifica Yasuní (<named-content xmlns:xlink="http://www.w3.org/1999/xlink" content-type="dwc:verbatimCoordinates" xlink:type="simple"><named-content content-type="geo-json" specific-use="{&#34;type&#34;:&#34;Point&#34;,&#34;coordinates&#34;:[-76.400000,-0.675000]}" id="NCID0EPGAK" xlink:type="simple">-0.675, -76.4</named-content></named-content>), 7/10/08–7/26/08, FIT, A. Tishechkin (<abbrev xmlns:xlink="http://www.w3.org/1999/xlink" content-type="institution" xlink:title="Alexey Tishechkin Collection, Sacramento, USA" id="ABBRID0EUGAK" xlink:type="simple">AKTC</abbrev> &amp; <named-content xmlns:xlink="http://www.w3.org/1999/xlink" content-type="dwc:institutional_code" xlink:type="simple">LSAM</named-content>, 228ex.); <bold>Panama</bold>: Darien, Cana Biological Station, Serrania de Pirre (<named-content xmlns:xlink="http://www.w3.org/1999/xlink" content-type="dwc:verbatimCoordinates" xlink:type="simple"><named-content content-type="geo-json" specific-use="{&#34;type&#34;:&#34;Point&#34;,&#34;coordinates&#34;:[-77.685000,7.755000]}" id="NCID0EGHAK" xlink:type="simple">7.755, -77.685</named-content></named-content>), 1200 m, 6/4/96–6/9/96, FIT, J. Ashe &amp; R. Brooks (<named-content xmlns:xlink="http://www.w3.org/1999/xlink" content-type="dwc:institutional_code" xlink:type="simple">SEMC</named-content>, 10ex.); <bold>Peru</bold>: Cusco, Villa Carmen Fld Stn., <named-content xmlns:xlink="http://www.w3.org/1999/xlink" content-type="dwc:verbatimCoordinates" xlink:type="simple"><named-content content-type="geo-json" specific-use="{&#34;type&#34;:&#34;Point&#34;,&#34;coordinates&#34;:[-71.419460,-12.892210]}" id="NCID0EYHAK" xlink:type="simple">12.89221°S, 71.41946°W</named-content></named-content>, 555 m, 20–30.V.2011, DJ Bennett, FIT (<named-content xmlns:xlink="http://www.w3.org/1999/xlink" content-type="dwc:institutional_code" xlink:type="simple">SEMC</named-content>, 22 ex.); Cusco, Villa Carmen Fld Stn., <named-content xmlns:xlink="http://www.w3.org/1999/xlink" content-type="dwc:verbatimCoordinates" xlink:type="simple"><named-content content-type="geo-json" specific-use="{&#34;type&#34;:&#34;Point&#34;,&#34;coordinates&#34;:[-71.401530,-12.877530]}" id="NCID0EIIAK" xlink:type="simple">12.87753°S, 71.40153°W</named-content></named-content>, 555–1000 m, 20–30.V.2011, DJ Bennett, misc. hand collecting (<named-content xmlns:xlink="http://www.w3.org/1999/xlink" content-type="dwc:institutional_code" xlink:type="simple">SEMC</named-content>, 8ex.); Cusco, Villa Carmen Fld Stn., <named-content xmlns:xlink="http://www.w3.org/1999/xlink" content-type="dwc:verbatimCoordinates" xlink:type="simple"><named-content content-type="geo-json" specific-use="{&#34;type&#34;:&#34;Point&#34;,&#34;coordinates&#34;:[-71.419170,-12.892500]}" id="NCID0EYIAK" xlink:type="simple">12.89250°S, 71.41917°W</named-content></named-content>, 555 m, 26–28.V.2011, DJ Bennett, FIT (<named-content xmlns:xlink="http://www.w3.org/1999/xlink" content-type="dwc:institutional_code" xlink:type="simple">SEMC</named-content>, 1ex.); Huanuco, Tingo Maria-Monzon Rd. S of Agua Blanca (<named-content xmlns:xlink="http://www.w3.org/1999/xlink" content-type="dwc:verbatimCoordinates" xlink:type="simple"><named-content content-type="geo-json" specific-use="{&#34;type&#34;:&#34;Point&#34;,&#34;coordinates&#34;:[-76.080000,-9.291700]}" id="NCID0EIJAK" xlink:type="simple">-9.2917, -76.08</named-content></named-content>), 1000 m, 10/12/99–10/13/99, FIT, R. Brooks, SM0144307 (<named-content xmlns:xlink="http://www.w3.org/1999/xlink" content-type="dwc:institutional_code" xlink:type="simple">SEMC</named-content>, 1ex.); Junín, ~ 16 km NW Satipo, Rio Venado (<named-content xmlns:xlink="http://www.w3.org/1999/xlink" content-type="dwc:verbatimCoordinates" xlink:type="simple"><named-content content-type="geo-json" specific-use="{&#34;type&#34;:&#34;Point&#34;,&#34;coordinates&#34;:[-74.770500,-11.198900]}" id="NCID0EYJAK" xlink:type="simple">-11.1989, -74.7705</named-content></named-content>), 1110 m, 2/20/10–2/22/10, A.V. Petrov, EXO-03486 (<abbrev xmlns:xlink="http://www.w3.org/1999/xlink" content-type="institution" xlink:title="Alexey Tishechkin Collection, Sacramento, USA" id="ABBRID0E4JAK" xlink:type="simple">AKTC</abbrev>, 1ex.); Junín, Sector San Isidro (<named-content xmlns:xlink="http://www.w3.org/1999/xlink" content-type="dwc:verbatimCoordinates" xlink:type="simple"><named-content content-type="geo-json" specific-use="{&#34;type&#34;:&#34;Point&#34;,&#34;coordinates&#34;:[-74.666300,-11.241800]}" id="NCID0EFKAK" xlink:type="simple">-11.2418, -74.6663</named-content></named-content>), 730 m, 4/12/09–4/13/09, FIT, treefall, A.V. Petrov, EXO-03485 (<abbrev xmlns:xlink="http://www.w3.org/1999/xlink" content-type="institution" xlink:title="Alexey Tishechkin Collection, Sacramento, USA" id="ABBRID0EKKAK" xlink:type="simple">AKTC</abbrev>, 1ex.); Junín, 11 km NE Puerto Ocopa, Los Olivos (<named-content xmlns:xlink="http://www.w3.org/1999/xlink" content-type="dwc:verbatimCoordinates" xlink:type="simple"><named-content content-type="geo-json" specific-use="{&#34;type&#34;:&#34;Point&#34;,&#34;coordinates&#34;:[-74.258700,-11.050000]}" id="NCID0ESKAK" xlink:type="simple">-11.05, -74.2587</named-content></named-content>), 1200 m, 3/25/09–4/2/09, FIT, A. Tishechkin (<abbrev xmlns:xlink="http://www.w3.org/1999/xlink" content-type="institution" xlink:title="Alexey Tishechkin Collection, Sacramento, USA" id="ABBRID0EXKAK" xlink:type="simple">AKTC</abbrev>, 36ex.); Junín, ~ 15 km NW Satipo, Rio Venado at <named-content xmlns:xlink="http://www.w3.org/1999/xlink" content-type="dwc:verbatimCoordinates" xlink:type="simple"><named-content content-type="geo-json" specific-use="{&#34;type&#34;:&#34;Point&#34;,&#34;coordinates&#34;:[-74.768667,-11.195167]}" id="NCID0E6KAK" xlink:type="simple">11°11.71'S, 74°46.12'W</named-content></named-content>, 1150 m, window trap, 20–24.v.2012, A. V. Petrov (<abbrev xmlns:xlink="http://www.w3.org/1999/xlink" content-type="institution" xlink:title="Alexey Tishechkin Collection, Sacramento, USA" id="ABBRID0EELAK" xlink:type="simple">AKTC</abbrev>, 2ex.); Junín, ~ 15 km NW Satipo, Rio Venado (<named-content xmlns:xlink="http://www.w3.org/1999/xlink" content-type="dwc:verbatimCoordinates" xlink:type="simple"><named-content content-type="geo-json" specific-use="{&#34;type&#34;:&#34;Point&#34;,&#34;coordinates&#34;:[-74.770000,-11.197900]}" id="NCID0EMLAK" xlink:type="simple">-11.1979, -74.77</named-content></named-content>), 1100 m, 2/20/13, window trap, A.V. Petrov (<abbrev xmlns:xlink="http://www.w3.org/1999/xlink" content-type="institution" xlink:title="Alexey Tishechkin Collection, Sacramento, USA" id="ABBRID0ERLAK" xlink:type="simple">AKTC</abbrev>, 4ex.); Junín, Rio Venado at <named-content xmlns:xlink="http://www.w3.org/1999/xlink" content-type="dwc:verbatimCoordinates" xlink:type="simple"><named-content content-type="geo-json" specific-use="{&#34;type&#34;:&#34;Point&#34;,&#34;coordinates&#34;:[-74.768889,-11.194444]}" id="NCID0EZLAK" xlink:type="simple">11°11'40"S, 74°46'8"W</named-content></named-content>, 1195 m, window trap, 26.i.2019, A. V. Petrov (<abbrev xmlns:xlink="http://www.w3.org/1999/xlink" content-type="institution" xlink:title="Alexey Tishechkin Collection, Sacramento, USA" id="ABBRID0E5LAK" xlink:type="simple">AKTC</abbrev>, 2ex.); Loreto, 1.5 km N Teniente Lopez (<named-content xmlns:xlink="http://www.w3.org/1999/xlink" content-type="dwc:verbatimCoordinates" xlink:type="simple"><named-content content-type="geo-json" specific-use="{&#34;type&#34;:&#34;Point&#34;,&#34;coordinates&#34;:[-76.115300,-2.594300]}" id="NCID0EGMAK" xlink:type="simple">-2.5943, -76.1153</named-content></named-content>), 210–240 m, 7/18/93–7/26/93, FIT, R. Leschen (<named-content xmlns:xlink="http://www.w3.org/1999/xlink" content-type="dwc:institutional_code" xlink:type="simple">SEMC</named-content>, 34ex.); Loreto, 1.5 km N Teniente Lopez (<named-content xmlns:xlink="http://www.w3.org/1999/xlink" content-type="dwc:verbatimCoordinates" xlink:type="simple"><named-content content-type="geo-json" specific-use="{&#34;type&#34;:&#34;Point&#34;,&#34;coordinates&#34;:[-76.115300,-2.594300]}" id="NCID0EWMAK" xlink:type="simple">-2.5943, -76.1153</named-content></named-content>), 210–240 m, 7/18/93, FIT, R. Leschen (<named-content xmlns:xlink="http://www.w3.org/1999/xlink" content-type="dwc:institutional_code" xlink:type="simple">SEMC</named-content>, 4ex.); Loreto, 68 km SW Iquitos to Nauta, Rio Itaya (<named-content xmlns:xlink="http://www.w3.org/1999/xlink" content-type="dwc:verbatimCoordinates" xlink:type="simple"><named-content content-type="geo-json" specific-use="{&#34;type&#34;:&#34;Point&#34;,&#34;coordinates&#34;:[-73.416700,-4.183300]}" id="NCID0EGNAK" xlink:type="simple">-4.1833, -73.4167</named-content></named-content>), 110 m, 2/26/08–2/30/2008, A.V. Petrov, EXO-03482 (<abbrev xmlns:xlink="http://www.w3.org/1999/xlink" content-type="institution" xlink:title="Alexey Tishechkin Collection, Sacramento, USA" id="ABBRID0ELNAK" xlink:type="simple">AKTC</abbrev>, 1ex.); Loreto, Campamento San Jacinto (<named-content xmlns:xlink="http://www.w3.org/1999/xlink" content-type="dwc:verbatimCoordinates" xlink:type="simple"><named-content content-type="geo-json" specific-use="{&#34;type&#34;:&#34;Point&#34;,&#34;coordinates&#34;:[-75.862800,-2.312500]}" id="NCID0ETNAK" xlink:type="simple">-2.3125, -75.8628</named-content></named-content>), 175–215 m, 7/11/93, FIT, R. Leschen, EXO-03467 (<named-content xmlns:xlink="http://www.w3.org/1999/xlink" content-type="dwc:institutional_code" xlink:type="simple">SEMC</named-content>, 1ex.); Loreto, Iquitos (<named-content xmlns:xlink="http://www.w3.org/1999/xlink" content-type="dwc:verbatimCoordinates" xlink:type="simple"><named-content content-type="geo-json" specific-use="{&#34;type&#34;:&#34;Point&#34;,&#34;coordinates&#34;:[-73.270000,-3.740000]}" id="NCID0EDOAK" xlink:type="simple">-3.74, -73.27</named-content></named-content>), 90 m, 5/5/92, FIT, J. Danoff-Berg (<named-content xmlns:xlink="http://www.w3.org/1999/xlink" content-type="dwc:institutional_code" xlink:type="simple">SEMC</named-content>, 3ex.); Loreto, Iquitos – Nauta rd., km 58, Rio Itaya (<named-content xmlns:xlink="http://www.w3.org/1999/xlink" content-type="dwc:verbatimCoordinates" xlink:type="simple"><named-content content-type="geo-json" specific-use="{&#34;type&#34;:&#34;Point&#34;,&#34;coordinates&#34;:[-73.467500,-4.256300]}" id="NCID0ETOAK" xlink:type="simple">-4.2563, -73.4675</named-content></named-content>), 120 m, 5/5/09–5/9/09, FIT, entrance into <italic><tp:taxon-name><tp:taxon-name-part taxon-name-part-type="genus" reg="Eciton">Eciton</tp:taxon-name-part> <tp:taxon-name-part taxon-name-part-type="species" reg="burchelli">burchelli</tp:taxon-name-part></tp:taxon-name></italic> statary bivouac in a hollow treee, A.V. Petrov (<abbrev xmlns:xlink="http://www.w3.org/1999/xlink" content-type="institution" xlink:title="Alexey Tishechkin Collection, Sacramento, USA" id="ABBRID0EDPAK" xlink:type="simple">AKTC</abbrev>, 8ex.); Loreto, Iquitos, Jenero Herbera (<named-content xmlns:xlink="http://www.w3.org/1999/xlink" content-type="dwc:verbatimCoordinates" xlink:type="simple"><named-content content-type="geo-json" specific-use="{&#34;type&#34;:&#34;Point&#34;,&#34;coordinates&#34;:[-73.600000,-4.900000]}" id="NCID0ELPAK" xlink:type="simple">-4.9, -73.6</named-content></named-content>), October-November 1988, FIT, G. Couturier, EXO-03479 (<abbrev xmlns:xlink="http://www.w3.org/1999/xlink" content-type="institution" xlink:title="Nicolas Dégallier Collection, Paris" id="ABBRID0EQPAK" xlink:type="simple">CHND</abbrev>, 1ex.); Loreto, km 63, rd. Iquitos – Nauta, Rio Itaya (<named-content xmlns:xlink="http://www.w3.org/1999/xlink" content-type="dwc:verbatimCoordinates" xlink:type="simple"><named-content content-type="geo-json" specific-use="{&#34;type&#34;:&#34;Point&#34;,&#34;coordinates&#34;:[-73.434600,-4.253400]}" id="NCID0EYPAK" xlink:type="simple">-4.2534, -73.4346</named-content></named-content>), 140 m, 1/9/11–1/13/11, A.V. Petrov, EXO-03483 (<abbrev xmlns:xlink="http://www.w3.org/1999/xlink" content-type="institution" xlink:title="Alexey Tishechkin Collection, Sacramento, USA" id="ABBRID0E4PAK" xlink:type="simple">AKTC</abbrev>, 1ex.); Madre de Dios, Manu, Los Amigos Field Station (<named-content xmlns:xlink="http://www.w3.org/1999/xlink" content-type="dwc:verbatimCoordinates" xlink:type="simple"><named-content content-type="geo-json" specific-use="{&#34;type&#34;:&#34;Point&#34;,&#34;coordinates&#34;:[-70.093000,-12.562400]}" id="NCID0EFQAK" xlink:type="simple">-12.5624, -70.093</named-content></named-content>), 288 m, 7/31/06–8/9/06, pitfall trap, CICRA terra firma forest, J. Jacobs, CASENT 8123337 (<named-content xmlns:xlink="http://www.w3.org/1999/xlink" content-type="dwc:institutional_code" xlink:type="simple">CASC</named-content>, 1ex.); Madre de Dios, Pakitza Bio. Stn., Reserved Zone, Manu National Park, Castanal Trail (<named-content xmlns:xlink="http://www.w3.org/1999/xlink" content-type="dwc:verbatimCoordinates" xlink:type="simple"><named-content content-type="geo-json" specific-use="{&#34;type&#34;:&#34;Point&#34;,&#34;coordinates&#34;:[-71.283300,-11.944700]}" id="NCID0EVQAK" xlink:type="simple">-11.9447, -71.2833</named-content></named-content>), 317 m, 10/15/00–10/16/00, FIT, R. Brooks, SM0271786 (<named-content xmlns:xlink="http://www.w3.org/1999/xlink" content-type="dwc:institutional_code" xlink:type="simple">SEMC</named-content>, 1ex.); Madre de Dios, Amazonas Lodge, N Atalaya (<named-content xmlns:xlink="http://www.w3.org/1999/xlink" content-type="dwc:verbatimCoordinates" xlink:type="simple"><named-content content-type="geo-json" specific-use="{&#34;type&#34;:&#34;Point&#34;,&#34;coordinates&#34;:[-71.376700,-12.870000]}" id="NCID0EFRAK" xlink:type="simple">-12.87, -71.3767</named-content></named-content>), 480 m, 11/10/07–11/13/07, FIT, D. Brzoska, SEMC0870245 (<named-content xmlns:xlink="http://www.w3.org/1999/xlink" content-type="dwc:institutional_code" xlink:type="simple">SEMC</named-content>, 1ex.); Madre de Dios, Pantiacolla Lodge, 2–7 km NW El Mirador Trail, Alto Madre de Dios River (<named-content xmlns:xlink="http://www.w3.org/1999/xlink" content-type="dwc:verbatimCoordinates" xlink:type="simple"><named-content content-type="geo-json" specific-use="{&#34;type&#34;:&#34;Point&#34;,&#34;coordinates&#34;:[-71.257800,-12.652800]}" id="NCID0EVRAK" xlink:type="simple">-12.6528, -71.2578</named-content></named-content>), 450–700 m, 10/23/00–10/26/00, FIT, R. Brooks (<named-content xmlns:xlink="http://www.w3.org/1999/xlink" content-type="dwc:institutional_code" xlink:type="simple">SEMC</named-content>, 8ex.); Madre de Dios, Pantiacolla Lodge, 8 km NW El Mirador Trail, Alto Madre de Dios River (<named-content xmlns:xlink="http://www.w3.org/1999/xlink" content-type="dwc:verbatimCoordinates" xlink:type="simple"><named-content content-type="geo-json" specific-use="{&#34;type&#34;:&#34;Point&#34;,&#34;coordinates&#34;:[-71.278100,-12.641700]}" id="NCID0EFSAK" xlink:type="simple">-12.6417, -71.2781</named-content></named-content>), 800 m, 10/23/00–10/26/00, FIT, R. Brooks (<named-content xmlns:xlink="http://www.w3.org/1999/xlink" content-type="dwc:institutional_code" xlink:type="simple">SEMC</named-content>, 9ex.); Madre de Dios, Pantiacolla Lodge, Alto Madre de Dios R. (<named-content xmlns:xlink="http://www.w3.org/1999/xlink" content-type="dwc:verbatimCoordinates" xlink:type="simple"><named-content content-type="geo-json" specific-use="{&#34;type&#34;:&#34;Point&#34;,&#34;coordinates&#34;:[-71.231700,-12.655000]}" id="NCID0EVSAK" xlink:type="simple">-12.655, -71.2317</named-content></named-content>), 420 m, 11/14/07–11/19/07, FIT, D. Brzoska (<named-content xmlns:xlink="http://www.w3.org/1999/xlink" content-type="dwc:institutional_code" xlink:type="simple">SEMC</named-content>, 36ex.); Madre de Dios, Pantiacolla Lodge, Alto Madre de Dios River (<named-content xmlns:xlink="http://www.w3.org/1999/xlink" content-type="dwc:verbatimCoordinates" xlink:type="simple"><named-content content-type="geo-json" specific-use="{&#34;type&#34;:&#34;Point&#34;,&#34;coordinates&#34;:[-71.231900,-12.656100]}" id="NCID0EFTAK" xlink:type="simple">-12.6561, -71.2319</named-content></named-content>), 400 m, 10/23/00–10/26/00, FIT, R. Brooks (<named-content xmlns:xlink="http://www.w3.org/1999/xlink" content-type="dwc:institutional_code" xlink:type="simple">SEMC</named-content>, 3ex.).</p><fig id="F7" position="float" orientation="portrait"><object-id xmlns:xlink="http://www.w3.org/1999/xlink" content-type="doi" xlink:type="simple">10.3897/zookeys.1001.58447.map2</object-id><object-id xmlns:xlink="http://www.w3.org/1999/xlink" content-type="arpha" xlink:type="simple">63F46638-A2D0-51BF-8F5F-BA51FD7D5F79</object-id><label>Map 2.</label><caption><p>Collecting records for <italic><tp:taxon-name><tp:taxon-name-part taxon-name-part-type="genus" reg="Phelister">Phelister</tp:taxon-name-part> <tp:taxon-name-part taxon-name-part-type="species" reg="erwini">erwini</tp:taxon-name-part></tp:taxon-name></italic>.</p></caption><graphic xmlns:xlink="http://www.w3.org/1999/xlink" xlink:href="zookeys-1001-001-g006.jpg" position="float" orientation="portrait" xlink:type="simple" id="oo_484935.jpg"><uri content-type="original_file" xlink:type="simple">https://binary.pensoft.net/fig/484935</uri></graphic></fig></tp:treatment-sec><tp:treatment-sec sec-type="description" id="SECID0EKUAK"><title>Diagnostic description.</title><p>Length: 1.54–1.81 mm (avg. 1.63 mm); width: 1.30–1.58 mm (avg. 1.40 mm). This species is extremely similar to <italic><tp:taxon-name><tp:taxon-name-part taxon-name-part-type="genus" reg="Phelister">P.</tp:taxon-name-part> <tp:taxon-name-part taxon-name-part-type="species" reg="blairi">blairi</tp:taxon-name-part></tp:taxon-name></italic>, but differs consistently in a few characters: pronotal gland openings at least 1/4 removed from the anterior pronotal margin, more typically ~ 1/3 removed; anterior portion of marginal pronotal stria rarely broken, generally subangulate behind eye, but without recurved ends; lateral submarginal pronotal stria slightly more deeply depressed. Male: basal piece ~ 1/3 length of tegmen; tegmen rather flat, with sides rounded, widest in basal 1/3, apices slightly separated, medioventral process long, projecting in basal 1/3; median lobe ~ 1/2 tegmen length, basal apodemes evenly narrowed to tips.</p></tp:treatment-sec><tp:treatment-sec sec-type="etymology" id="SECID0E2UAK"><title>Etymology.</title><p>We dedicate this species to the renowned coleopterist, Dr. Terry Erwin, who unfortunately passed away early in 2020. His groundbreaking surveys of neotropical beetles, outstanding contributions to ground beetle systematics, and important contributions to the cause of insect biodiversity conservation have been a great inspiration to us, and many, many others.</p></tp:treatment-sec><tp:treatment-sec sec-type="remarks" id="SECID0EAVAK"><title>Remarks.</title><p>This species shows strong similarity to <italic><tp:taxon-name><tp:taxon-name-part taxon-name-part-type="genus" reg="Phelister">P.</tp:taxon-name-part> <tp:taxon-name-part taxon-name-part-type="species" reg="blairi">blairi</tp:taxon-name-part></tp:taxon-name></italic>, above; their almost completely non-overlapping distributions suggest that the two are sister taxa (and they are resolved as such in our analyses). The pronotal gland openings in <italic><tp:taxon-name><tp:taxon-name-part taxon-name-part-type="genus" reg="Phelister">P.</tp:taxon-name-part> <tp:taxon-name-part taxon-name-part-type="species" reg="erwini">erwini</tp:taxon-name-part></tp:taxon-name></italic> are nearly always ~ 1/3 removed from the anterior pronotal margin, whereas those of <italic><tp:taxon-name><tp:taxon-name-part taxon-name-part-type="genus" reg="Phelister">P.</tp:taxon-name-part> <tp:taxon-name-part taxon-name-part-type="species" reg="blairi">blairi</tp:taxon-name-part></tp:taxon-name></italic> are much closer to the anterior margin (see Fig. <xref ref-type="fig" rid="F3">3C</xref> and <xref ref-type="fig" rid="F3">3A</xref>, respectively). The two consistently differ near <italic><tp:taxon-name><tp:taxon-name-part taxon-name-part-type="genus" reg="Phelister">P.</tp:taxon-name-part> <tp:taxon-name-part taxon-name-part-type="species" reg="blairi">blairi</tp:taxon-name-part></tp:taxon-name></italic>’s type locality (Pará, Brazil), as well at another point of sympatry (southeastern Peru), but some variation in gland opening location and sculpturing (pronotal and pygidial) make the two difficult to distinguish throughout their ranges and in all specimens.</p><p>A number of specimens of <italic><tp:taxon-name><tp:taxon-name-part taxon-name-part-type="genus" reg="Phelister">P.</tp:taxon-name-part> <tp:taxon-name-part taxon-name-part-type="species" reg="erwini">erwini</tp:taxon-name-part></tp:taxon-name></italic> have been collected in loose association with neotropical army ants (<italic><tp:taxon-name><tp:taxon-name-part taxon-name-part-type="genus" reg="Eciton">Eciton</tp:taxon-name-part></tp:taxon-name></italic> spp.), suggesting some degree of myrmecophily. However, the vast majority of specimens of this abundant species have been collected with flight interception traps, so other possible associations cannot be assessed.</p></tp:treatment-sec><tp:treatment-sec sec-type="distribution" id="SECID0EOXAK"><title>Distribution.</title><p>This is an abundant and widely distributed species, known from Panama, Amazonian regions of Colombia, Ecuador, Peru, and Brazil, as well as southeastern coastal Brazil.</p><fig id="F6" position="float" orientation="portrait"><object-id xmlns:xlink="http://www.w3.org/1999/xlink" content-type="doi" xlink:type="simple">10.3897/zookeys.1001.58447.figure5</object-id><object-id xmlns:xlink="http://www.w3.org/1999/xlink" content-type="arpha" xlink:type="simple">DC3C13B2-7AC1-5FE7-8818-F6D53158E7B4</object-id><label>Figure 5.</label><caption><p><bold>A, B</bold><italic><tp:taxon-name><tp:taxon-name-part taxon-name-part-type="genus" reg="Phelister">Phelister</tp:taxon-name-part> <tp:taxon-name-part taxon-name-part-type="species" reg="sparsus">sparsus</tp:taxon-name-part></tp:taxon-name></italic>: <bold>A</bold> dorsal habitus <bold>B</bold> ventral habitus <bold>C, D</bold><italic><tp:taxon-name><tp:taxon-name-part taxon-name-part-type="genus" reg="Phelister">P.</tp:taxon-name-part> <tp:taxon-name-part taxon-name-part-type="species" reg="pretiosus">pretiosus</tp:taxon-name-part></tp:taxon-name></italic>: <bold>C</bold> dorsal habitus <bold>D</bold> ventral habitus <bold>E–G</bold><italic><tp:taxon-name><tp:taxon-name-part taxon-name-part-type="genus" reg="Phelister">P.</tp:taxon-name-part> <tp:taxon-name-part taxon-name-part-type="species" reg="trigonisternus">trigonisternus</tp:taxon-name-part></tp:taxon-name></italic>: <bold>E</bold> dorsal habitus <bold>F</bold> ventral habitus <bold>G</bold> frons and labrum showing labral fovea.</p></caption><graphic xmlns:xlink="http://www.w3.org/1999/xlink" xlink:href="zookeys-1001-001-g007.jpg" position="float" orientation="portrait" xlink:type="simple" id="oo_484936.jpg"><uri content-type="original_file" xlink:type="simple">https://binary.pensoft.net/fig/484936</uri></graphic></fig></tp:treatment-sec><tp:treatment-sec><!--Section generated to contain objects referenced in tp:taxon-treatment.--><fig id="F2" position="float" orientation="portrait"><object-id xmlns:xlink="http://www.w3.org/1999/xlink" content-type="doi" xlink:type="simple">10.3897/zookeys.1001.58447.figure2</object-id><object-id xmlns:xlink="http://www.w3.org/1999/xlink" content-type="arpha" xlink:type="simple">BA4E288F-A9AD-57F0-9F60-1EF929C56138</object-id><label>Figure 2.</label><caption><p>Images of selected characters <bold>A</bold> SEM of pronotum of <italic><tp:taxon-name><tp:taxon-name-part taxon-name-part-type="genus" reg="Phelister">Phelister</tp:taxon-name-part> <tp:taxon-name-part taxon-name-part-type="species" reg="geminus">geminus</tp:taxon-name-part></tp:taxon-name></italic>, showing prescutellar impression and annulate median pronotal glands <bold>B</bold> SEM of pronotum of <italic><tp:taxon-name><tp:taxon-name-part taxon-name-part-type="genus" reg="Phelister">P.</tp:taxon-name-part> <tp:taxon-name-part taxon-name-part-type="species" reg="erwini">erwini</tp:taxon-name-part></tp:taxon-name></italic>, showing prescutellar impression and annulate median pronotal glands <bold>C</bold> SEM of pronotum of <italic><tp:taxon-name><tp:taxon-name-part taxon-name-part-type="genus" reg="Phelister">Phelister</tp:taxon-name-part> <tp:taxon-name-part taxon-name-part-type="species" reg="sculpturatus">sculpturatus</tp:taxon-name-part></tp:taxon-name></italic>, showing prescutellar impression and annulate median pronotal glands <bold>D</bold> head of <italic><tp:taxon-name><tp:taxon-name-part taxon-name-part-type="genus" reg="Phelister">P.</tp:taxon-name-part> <tp:taxon-name-part taxon-name-part-type="species" reg="geminus">geminus</tp:taxon-name-part></tp:taxon-name></italic>, showing depressed frons and epistoma, and emarginate labrum <bold>E</bold> pronotum of <italic><tp:taxon-name><tp:taxon-name-part taxon-name-part-type="genus" reg="Phelister">P.</tp:taxon-name-part> <tp:taxon-name-part taxon-name-part-type="species" reg="uncinatus">uncinatus</tp:taxon-name-part></tp:taxon-name></italic>, showing non-annulate median pronotal gland openings <bold>F</bold> pronotum of <italic><tp:taxon-name><tp:taxon-name-part taxon-name-part-type="genus" reg="Phelister">P.</tp:taxon-name-part> <tp:taxon-name-part taxon-name-part-type="species" reg="semotus">semotus</tp:taxon-name-part></tp:taxon-name></italic>, showing non-annulate median pronotal gland openings <bold>G</bold> protibia of <italic><tp:taxon-name><tp:taxon-name-part taxon-name-part-type="genus" reg="Phelister">P.</tp:taxon-name-part> <tp:taxon-name-part taxon-name-part-type="species" reg="geminus">geminus</tp:taxon-name-part></tp:taxon-name></italic>, showing ‘scalloped’ protibial margin.</p></caption><graphic xmlns:xlink="http://www.w3.org/1999/xlink" xlink:href="zookeys-1001-001-g002.jpg" position="float" orientation="portrait" xlink:type="simple" id="oo_484931.jpg"><uri content-type="original_file" xlink:type="simple">https://binary.pensoft.net/fig/484931</uri></graphic></fig><fig id="F3" position="float" orientation="portrait"><object-id xmlns:xlink="http://www.w3.org/1999/xlink" content-type="doi" xlink:type="simple">10.3897/zookeys.1001.58447.figure3</object-id><object-id xmlns:xlink="http://www.w3.org/1999/xlink" content-type="arpha" xlink:type="simple">8C0F70B6-BB4F-53C3-AAC5-9E779ED4A18D</object-id><label>Figure 3.</label><caption><p><bold>A, B</bold><italic><tp:taxon-name><tp:taxon-name-part taxon-name-part-type="genus" reg="Phelister">Phelister</tp:taxon-name-part> <tp:taxon-name-part taxon-name-part-type="species" reg="blairi">blairi</tp:taxon-name-part></tp:taxon-name></italic> Lewis: <bold>A</bold> dorsal habitus <bold>B</bold> ventral habitus. <bold>C, D</bold><italic><tp:taxon-name><tp:taxon-name-part taxon-name-part-type="genus" reg="Phelister">P.</tp:taxon-name-part> <tp:taxon-name-part taxon-name-part-type="species" reg="erwini">erwini</tp:taxon-name-part></tp:taxon-name></italic>: <bold>C</bold> dorsal habitus <bold>D</bold> ventral habitus <bold>E, F</bold><italic><tp:taxon-name><tp:taxon-name-part taxon-name-part-type="genus" reg="Phelister">P.</tp:taxon-name-part> <tp:taxon-name-part taxon-name-part-type="species" reg="fimbriatus">fimbriatus</tp:taxon-name-part></tp:taxon-name></italic>: <bold>E</bold> dorsal habitus <bold>F</bold> ventral habitus <bold>G, H</bold><italic><tp:taxon-name><tp:taxon-name-part taxon-name-part-type="genus" reg="Phelister">P.</tp:taxon-name-part> <tp:taxon-name-part taxon-name-part-type="species" reg="stellans">stellans</tp:taxon-name-part></tp:taxon-name></italic>: <bold>G</bold> dorsal habitus <bold>H</bold> ventral habitus.</p></caption><graphic xmlns:xlink="http://www.w3.org/1999/xlink" xlink:href="zookeys-1001-001-g003.jpg" position="float" orientation="portrait" xlink:type="simple" id="oo_484932.jpg"><uri content-type="original_file" xlink:type="simple">https://binary.pensoft.net/fig/484932</uri></graphic></fig></tp:treatment-sec></tp:taxon-treatment>
