# Supplementary material for: Recognition and revision of the Phelister blairi group (Histeridae, Histerinae, Exosternini)
Source: Zookeys. 2020 Dec 9;1001:1–154. doi: 10.3897/zookeys.1001.58447 (PMC7744391; doi:10.3897/zookeys.1001.58447)
Supplement: XML Treatment for Phelister fimbriatus [file zookeys.1001.58447-treatment3.xml]

<!DOCTYPE tp:taxon-treatment
  PUBLIC "-//TaxonX//DTD Taxonomic Treatment Publishing DTD v0 20100105//EN" "tax-treatment-NSO.dtd">
<tp:taxon-treatment xmlns:tp="http://www.plazi.org/taxpub"><tp:treatment-meta><kwd-group><label>Taxon classification</label><kwd><named-content xmlns:xlink="http://www.w3.org/1999/xlink" content-type="kingdom">Animalia</named-content></kwd><kwd><named-content xmlns:xlink="http://www.w3.org/1999/xlink" content-type="order">Coleoptera</named-content></kwd><kwd><named-content xmlns:xlink="http://www.w3.org/1999/xlink" content-type="family">Histeridae</named-content></kwd></kwd-group><mixed-citation publication-type="journal"><person-group><name><surname>Caterino</surname><given-names>Michael S.</given-names></name><name><surname>Tishechkin</surname><given-names>Alexey K.</given-names></name></person-group><article-title>Recognition and revision of the <italic><tp:taxon-name><tp:taxon-name-part taxon-name-part-type="genus" reg="Phelister">Phelister</tp:taxon-name-part> <tp:taxon-name-part taxon-name-part-type="species" reg="blairi">blairi</tp:taxon-name-part></tp:taxon-name></italic> group (<tp:taxon-name><tp:taxon-name-part taxon-name-part-type="family">Histeridae</tp:taxon-name-part></tp:taxon-name>, <tp:taxon-name><tp:taxon-name-part taxon-name-part-type="subfamily">Histerinae</tp:taxon-name-part></tp:taxon-name>, <tp:taxon-name><tp:taxon-name-part taxon-name-part-type="tribe">Exosternini</tp:taxon-name-part></tp:taxon-name>)</article-title><source>Zookeys</source><day>09</day><month>12</month><year>2020</year><volume>1001</volume><fpage>1</fpage><lpage>154</lpage><pub-id pub-id-type="doi">10.3897/zookeys.1001.58447</pub-id></mixed-citation></tp:treatment-meta><tp:nomenclature><label>3.</label><tp:taxon-name><object-id xmlns:xlink="http://www.w3.org/1999/xlink" content-type="arpha" xlink:type="simple">43D17C39-9F94-5742-A07C-D2EF26EF5A67</object-id>
                <tp:taxon-name-part taxon-name-part-type="genus" reg="Phelister">Phelister</tp:taxon-name-part>
                <tp:taxon-name-part taxon-name-part-type="species" reg="fimbriatus">fimbriatus</tp:taxon-name-part>
                <object-id xmlns:xlink="http://www.w3.org/1999/xlink" content-type="zoobank" xlink:type="simple">http://zoobank.org/2A6CB680-62C2-403C-B923-A1D7972C47AC</object-id>
              </tp:taxon-name><tp:taxon-status xmlns:xlink="http://www.w3.org/1999/xlink" xlink:type="simple">sp. nov.</tp:taxon-status><xref ref-type="fig" rid="F3">Figs 3E, F</xref><xref ref-type="fig" rid="F8">, 6A–C</xref><xref ref-type="fig" rid="F9">, Map 3</xref></tp:nomenclature><tp:treatment-sec sec-type="type material" id="SECID0EK2AK"><title>Type material.</title><p><bold><italic>Holotype</italic> male</bold>: “<bold>French Guiana</bold> Roura (8.4km SSE), 200 m <named-content xmlns:xlink="http://www.w3.org/1999/xlink" content-type="dwc:verbatimCoordinates" xlink:type="simple"><named-content content-type="geo-json" specific-use="{&#34;type&#34;:&#34;Point&#34;,&#34;coordinates&#34;:[-52.223611,4.678056]}" id="NCID0E12AK" xlink:type="simple">4°40'41"N, 52°13'25"W</named-content></named-content>, 29.v–10.vi.1997, J.Ashe &amp; R.Brooks, FG1AB97 #182, ex: flight int. trap” / “Caterino/Tishechkin <tp:taxon-name><tp:taxon-name-part taxon-name-part-type="tribe">Exosternini</tp:taxon-name-part></tp:taxon-name> Voucher EXO-02927” (<named-content xmlns:xlink="http://www.w3.org/1999/xlink" content-type="dwc:institutional_code" xlink:type="simple">CMNC</named-content>). <bold><italic>Paratypes</italic> (17 – confirmed males only): French Guiana</bold>: Belvédère de Saül, point de vue (<named-content xmlns:xlink="http://www.w3.org/1999/xlink" content-type="dwc:verbatimCoordinates" xlink:type="simple"><named-content content-type="geo-json" specific-use="{&#34;type&#34;:&#34;Point&#34;,&#34;coordinates&#34;:[-53.209400,3.622800]}" id="NCID0ET3AK" xlink:type="simple">3.6228, -53.2094</named-content></named-content>), 1/31/11 FIT, SEAG (<abbrev xmlns:xlink="http://www.w3.org/1999/xlink" content-type="institution" xlink:title="Nicolas Dégallier Collection, Paris" id="ABBRID0EY3AK" xlink:type="simple">CHND</abbrev>, 1ex.); Belvédère de Saül, point de vue (<named-content xmlns:xlink="http://www.w3.org/1999/xlink" content-type="dwc:verbatimCoordinates" xlink:type="simple"><named-content content-type="geo-json" specific-use="{&#34;type&#34;:&#34;Point&#34;,&#34;coordinates&#34;:[-53.209400,3.622800]}" id="NCID0EA4AK" xlink:type="simple">3.6228, -53.2094</named-content></named-content>), 2/7/11, FIT, SEAG (<abbrev xmlns:xlink="http://www.w3.org/1999/xlink" content-type="institution" xlink:title="Nicolas Dégallier Collection, Paris" id="ABBRID0EF4AK" xlink:type="simple">CHND</abbrev>, 1ex.); Régina, Rés. Natur. des Nouragues (<named-content xmlns:xlink="http://www.w3.org/1999/xlink" content-type="dwc:verbatimCoordinates" xlink:type="simple"><named-content content-type="geo-json" specific-use="{&#34;type&#34;:&#34;Point&#34;,&#34;coordinates&#34;:[-52.672500,4.037800]}" id="NCID0EN4AK" xlink:type="simple">4.0378, -52.6725</named-content></named-content>), 11/3/09, FIT, SEAG (<abbrev xmlns:xlink="http://www.w3.org/1999/xlink" content-type="institution" xlink:title="Nicolas Dégallier Collection, Paris" id="ABBRID0ES4AK" xlink:type="simple">CHND</abbrev>, 1ex.); Régina, Rés. Natur. des Nouragues, Camp Inselberg (<named-content xmlns:xlink="http://www.w3.org/1999/xlink" content-type="dwc:verbatimCoordinates" xlink:type="simple"><named-content content-type="geo-json" specific-use="{&#34;type&#34;:&#34;Point&#34;,&#34;coordinates&#34;:[-52.683300,4.083300]}" id="NCID0E14AK" xlink:type="simple">4.0833, -52.6833</named-content></named-content>), 9/9/10, 9/22/10, FIT, SEAG (<abbrev xmlns:xlink="http://www.w3.org/1999/xlink" content-type="institution" xlink:title="Alexey Tishechkin Collection, Sacramento, USA" id="ABBRID0E64AK" xlink:type="simple">AKTC</abbrev> &amp; <abbrev xmlns:xlink="http://www.w3.org/1999/xlink" content-type="institution" xlink:title="Nicolas Dégallier Collection, Paris" id="ABBRID0EE5AK" xlink:type="simple">CHND</abbrev>, 3ex.); Régina, Rés. Natur. des Nouragues, Camp Inselberg (<named-content xmlns:xlink="http://www.w3.org/1999/xlink" content-type="dwc:verbatimCoordinates" xlink:type="simple"><named-content content-type="geo-json" specific-use="{&#34;type&#34;:&#34;Point&#34;,&#34;coordinates&#34;:[-52.683300,4.083300]}" id="NCID0EM5AK" xlink:type="simple">4.0833, -52.6833</named-content></named-content>), 1/25/11, FIT, SEAG (<abbrev xmlns:xlink="http://www.w3.org/1999/xlink" content-type="institution" xlink:title="Alexey Tishechkin Collection, Sacramento, USA" id="ABBRID0ER5AK" xlink:type="simple">AKTC</abbrev> &amp; <abbrev xmlns:xlink="http://www.w3.org/1999/xlink" content-type="institution" xlink:title="Nicolas Dégallier Collection, Paris" id="ABBRID0EW5AK" xlink:type="simple">CHND</abbrev>, 2ex.); Montagne des Chevaux (<named-content xmlns:xlink="http://www.w3.org/1999/xlink" content-type="dwc:verbatimCoordinates" xlink:type="simple"><named-content content-type="geo-json" specific-use="{&#34;type&#34;:&#34;Point&#34;,&#34;coordinates&#34;:[-52.400000,4.716700]}" id="NCID0E55AK" xlink:type="simple">4.7167, -52.4</named-content></named-content>), 12/16/08, FIT, SEAG (<abbrev xmlns:xlink="http://www.w3.org/1999/xlink" content-type="institution" xlink:title="Alexey Tishechkin Collection, Sacramento, USA" id="ABBRID0ED6AK" xlink:type="simple">AKTC</abbrev>, 1ex.); Montagne des Chevaux (<named-content xmlns:xlink="http://www.w3.org/1999/xlink" content-type="dwc:verbatimCoordinates" xlink:type="simple"><named-content content-type="geo-json" specific-use="{&#34;type&#34;:&#34;Point&#34;,&#34;coordinates&#34;:[-52.400000,4.716700]}" id="NCID0EL6AK" xlink:type="simple">4.7167, -52.4</named-content></named-content>), 12/6/08–12/16/08, 4/11/09, FIT, SEAG (<abbrev xmlns:xlink="http://www.w3.org/1999/xlink" content-type="institution" xlink:title="Alexey Tishechkin Collection, Sacramento, USA" id="ABBRID0EQ6AK" xlink:type="simple">AKTC</abbrev> &amp; <abbrev xmlns:xlink="http://www.w3.org/1999/xlink" content-type="institution" xlink:title="Nicolas Dégallier Collection, Paris" id="ABBRID0EV6AK" xlink:type="simple">CHND</abbrev>, 2ex.); Montagne des Chevaux (<named-content xmlns:xlink="http://www.w3.org/1999/xlink" content-type="dwc:verbatimCoordinates" xlink:type="simple"><named-content content-type="geo-json" specific-use="{&#34;type&#34;:&#34;Point&#34;,&#34;coordinates&#34;:[-52.400000,4.716700]}" id="NCID0E46AK" xlink:type="simple">4.7167, -52.4</named-content></named-content>), 2/23/09, FIT, SEAG (<abbrev xmlns:xlink="http://www.w3.org/1999/xlink" content-type="institution" xlink:title="Nicolas Dégallier Collection, Paris" id="ABBRID0ECABK" xlink:type="simple">CHND</abbrev>, 1ex.); <bold>Suriname</bold>: Brokopondo, Ston Eiland Eco Resort nr. Brownsberg (<named-content xmlns:xlink="http://www.w3.org/1999/xlink" content-type="dwc:verbatimCoordinates" xlink:type="simple"><named-content content-type="geo-json" specific-use="{&#34;type&#34;:&#34;Point&#34;,&#34;coordinates&#34;:[-55.133300,4.983300]}" id="NCID0EMABK" xlink:type="simple">4.9833, -55.1333</named-content></named-content>), 2/10/10–2/13/10, FIT, C. Gillet, P. Skelley, W. Warner, EXO-02929 (<named-content xmlns:xlink="http://www.w3.org/1999/xlink" content-type="dwc:institutional_code" xlink:type="simple">FSCA</named-content>, 1ex.); Sipaliwini, CI-RAP Surv. Camp 2: Sipaliwini River (<named-content xmlns:xlink="http://www.w3.org/1999/xlink" content-type="dwc:verbatimCoordinates" xlink:type="simple"><named-content content-type="geo-json" specific-use="{&#34;type&#34;:&#34;Point&#34;,&#34;coordinates&#34;:[-56.787400,-2.175300]}" id="NCID0E3ABK" xlink:type="simple">-2.1753, -56.7874</named-content></named-content>), 210 m, 8/27/10–9/1/10, FIT, Larsen &amp; Short, EXO-02928 (<named-content xmlns:xlink="http://www.w3.org/1999/xlink" content-type="dwc:institutional_code" xlink:type="simple">SEMC</named-content>, 1ex.); <bold>Brazil</bold>: Amapá, Serra do Navio (<named-content xmlns:xlink="http://www.w3.org/1999/xlink" content-type="dwc:verbatimCoordinates" xlink:type="simple"><named-content content-type="geo-json" specific-use="{&#34;type&#34;:&#34;Point&#34;,&#34;coordinates&#34;:[-52.000000,0.983300]}" id="NCID0EOBBK" xlink:type="simple">0.9833, -52</named-content></named-content>), 5/1/91–5/14/91, FIT, EXO-02935 (<abbrev xmlns:xlink="http://www.w3.org/1999/xlink" content-type="institution" xlink:title="Nicolas Dégallier Collection, Paris" id="ABBRID0ETBBK" xlink:type="simple">CHND</abbrev>, 1ex.); Pará, Altamira – Marabá: km 18 (<named-content xmlns:xlink="http://www.w3.org/1999/xlink" content-type="dwc:verbatimCoordinates" xlink:type="simple"><named-content content-type="geo-json" specific-use="{&#34;type&#34;:&#34;Point&#34;,&#34;coordinates&#34;:[-52.050000,-3.150000]}" id="NCID0E2BBK" xlink:type="simple">-3.15, -52.05</named-content></named-content>), May 1985, FIT (<abbrev xmlns:xlink="http://www.w3.org/1999/xlink" content-type="institution" xlink:title="Nicolas Dégallier Collection, Paris" id="ABBRID0EACBK" xlink:type="simple">CHND</abbrev>, 1ex.); Pará, Marajó-Breves (<named-content xmlns:xlink="http://www.w3.org/1999/xlink" content-type="dwc:verbatimCoordinates" xlink:type="simple"><named-content content-type="geo-json" specific-use="{&#34;type&#34;:&#34;Point&#34;,&#34;coordinates&#34;:[-50.533300,-0.883300]}" id="NCID0EICBK" xlink:type="simple">-0.8833, -50.5333</named-content></named-content>), 11/18/87–12/5/87, FIT (<abbrev xmlns:xlink="http://www.w3.org/1999/xlink" content-type="institution" xlink:title="Nicolas Dégallier Collection, Paris" id="ABBRID0ENCBK" xlink:type="simple">CHND</abbrev>, 1ex.).</p><fig id="F8" position="float" orientation="portrait"><object-id xmlns:xlink="http://www.w3.org/1999/xlink" content-type="doi" xlink:type="simple">10.3897/zookeys.1001.58447.figure6</object-id><object-id xmlns:xlink="http://www.w3.org/1999/xlink" content-type="arpha" xlink:type="simple">E9598718-A2EC-5312-981E-75A24C42795A</object-id><label>Figure 6.</label><caption><p>Male genitalia <bold>A–C</bold><italic><tp:taxon-name><tp:taxon-name-part taxon-name-part-type="genus" reg="Phelister">Phelister</tp:taxon-name-part> <tp:taxon-name-part taxon-name-part-type="species" reg="fimbriatus">fimbriatus</tp:taxon-name-part></tp:taxon-name></italic>: <bold>A</bold> sternite 8 <bold>B</bold> aedeagus, dorsal <bold>C</bold> aedeagus, lateral <bold>D, E</bold><italic><tp:taxon-name><tp:taxon-name-part taxon-name-part-type="genus" reg="Phelister">P.</tp:taxon-name-part> <tp:taxon-name-part taxon-name-part-type="species" reg="stellans">stellans</tp:taxon-name-part></tp:taxon-name></italic>: <bold>D</bold> aedeagus, dorsal <bold>E</bold> aedeagus, lateral <bold>F, G</bold><italic><tp:taxon-name><tp:taxon-name-part taxon-name-part-type="genus" reg="Phelister">P.</tp:taxon-name-part> <tp:taxon-name-part taxon-name-part-type="species" reg="sparsus">sparsus</tp:taxon-name-part></tp:taxon-name></italic>: <bold>F</bold> aedeagus, dorsal <bold>G</bold> aedeagus, lateral <bold>H, I</bold><italic><tp:taxon-name><tp:taxon-name-part taxon-name-part-type="genus" reg="Phelister">P.</tp:taxon-name-part> <tp:taxon-name-part taxon-name-part-type="species" reg="pretiosus">pretiosus</tp:taxon-name-part></tp:taxon-name></italic>: <bold>H</bold> Aedeagus, dorsal <bold>I</bold> Aedeagus, lateral <bold>J, K</bold><italic><tp:taxon-name><tp:taxon-name-part taxon-name-part-type="genus" reg="Phelister">P.</tp:taxon-name-part> <tp:taxon-name-part taxon-name-part-type="species" reg="trigonisternus">trigonisternus</tp:taxon-name-part></tp:taxon-name></italic>: <bold>J</bold> aedeagus, dorsal <bold>K</bold> aedeagus, lateral.</p></caption><graphic xmlns:xlink="http://www.w3.org/1999/xlink" xlink:href="zookeys-1001-001-g008.jpg" position="float" orientation="portrait" xlink:type="simple" id="oo_484937.jpg"><uri content-type="original_file" xlink:type="simple">https://binary.pensoft.net/fig/484937</uri></graphic></fig></tp:treatment-sec><tp:treatment-sec sec-type="material" id="SECID0EWFBK"><title>Other material.</title><p><bold>French Guiana</bold>: Belvédère de Saül, point de vue (<named-content xmlns:xlink="http://www.w3.org/1999/xlink" content-type="dwc:verbatimCoordinates" xlink:type="simple"><named-content content-type="geo-json" specific-use="{&#34;type&#34;:&#34;Point&#34;,&#34;coordinates&#34;:[-53.209400,3.622800]}" id="NCID0EBGBK" xlink:type="simple">3.6228, -53.2094</named-content></named-content>), 1/17/11, 1/31/11 and 2/7/11, FIT, SEAG (<abbrev xmlns:xlink="http://www.w3.org/1999/xlink" content-type="institution" xlink:title="Nicolas Dégallier Collection, Paris" id="ABBRID0EGGBK" xlink:type="simple">CHND</abbrev>, 2ex.); Paracou (<named-content xmlns:xlink="http://www.w3.org/1999/xlink" content-type="dwc:verbatimCoordinates" xlink:type="simple"><named-content content-type="geo-json" specific-use="{&#34;type&#34;:&#34;Point&#34;,&#34;coordinates&#34;:[-52.920000,5.270000]}" id="NCID0EOGBK" xlink:type="simple">5.27, -52.92</named-content></named-content>), November 1996, FIT, P.M. Hammond, EXO-02926 (<named-content xmlns:xlink="http://www.w3.org/1999/xlink" content-type="dwc:institutional_code" xlink:type="simple">NHMUK</named-content>, 1ex.); Régina, Rés. Natur. des Nouragues (<named-content xmlns:xlink="http://www.w3.org/1999/xlink" content-type="dwc:verbatimCoordinates" xlink:type="simple"><named-content content-type="geo-json" specific-use="{&#34;type&#34;:&#34;Point&#34;,&#34;coordinates&#34;:[-52.672500,4.037800]}" id="NCID0E5GBK" xlink:type="simple">4.0378, -52.6725</named-content></named-content>), 11/3/09, FIT, SEAG (<abbrev xmlns:xlink="http://www.w3.org/1999/xlink" content-type="institution" xlink:title="Nicolas Dégallier Collection, Paris" id="ABBRID0EDHBK" xlink:type="simple">CHND</abbrev>, 1ex.); Régina, Rés. Natur. des Nouragues (<named-content xmlns:xlink="http://www.w3.org/1999/xlink" content-type="dwc:verbatimCoordinates" xlink:type="simple"><named-content content-type="geo-json" specific-use="{&#34;type&#34;:&#34;Point&#34;,&#34;coordinates&#34;:[-52.672500,4.037800]}" id="NCID0ELHBK" xlink:type="simple">4.0378, -52.6725</named-content></named-content>), 1/28/10, FIT, SEAG (<abbrev xmlns:xlink="http://www.w3.org/1999/xlink" content-type="institution" xlink:title="Nicolas Dégallier Collection, Paris" id="ABBRID0EQHBK" xlink:type="simple">CHND</abbrev>, 3ex.); Régina, Rés. Natur. des Nouragues (<named-content xmlns:xlink="http://www.w3.org/1999/xlink" content-type="dwc:verbatimCoordinates" xlink:type="simple"><named-content content-type="geo-json" specific-use="{&#34;type&#34;:&#34;Point&#34;,&#34;coordinates&#34;:[-52.672500,4.037800]}" id="NCID0EYHBK" xlink:type="simple">4.0378, -52.6725</named-content></named-content>), 2/19/10, FIT, SEAG, EXO-02920 (<abbrev xmlns:xlink="http://www.w3.org/1999/xlink" content-type="institution" xlink:title="Nicolas Dégallier Collection, Paris" id="ABBRID0E4HBK" xlink:type="simple">CHND</abbrev>, 1ex.); Rés. Trésor (route de Kaw Pk18) (<named-content xmlns:xlink="http://www.w3.org/1999/xlink" content-type="dwc:verbatimCoordinates" xlink:type="simple"><named-content content-type="geo-json" specific-use="{&#34;type&#34;:&#34;Point&#34;,&#34;coordinates&#34;:[-52.279000,4.610500]}" id="NCID0EFIBK" xlink:type="simple">4.6105, -52.279</named-content></named-content>), 225 m, 11/6/09, FIT, SEAG (<abbrev xmlns:xlink="http://www.w3.org/1999/xlink" content-type="institution" xlink:title="Nicolas Dégallier Collection, Paris" id="ABBRID0EKIBK" xlink:type="simple">CHND</abbrev>, 2ex.); Mont Tabulaire, Itoupé (<named-content xmlns:xlink="http://www.w3.org/1999/xlink" content-type="dwc:verbatimCoordinates" xlink:type="simple"><named-content content-type="geo-json" specific-use="{&#34;type&#34;:&#34;Point&#34;,&#34;coordinates&#34;:[-53.095500,3.023000]}" id="NCID0ESIBK" xlink:type="simple">3.023, -53.0955</named-content></named-content>), 570 m, 3/24/10, FIT, SEAG, EXO-02923 (<abbrev xmlns:xlink="http://www.w3.org/1999/xlink" content-type="institution" xlink:title="Nicolas Dégallier Collection, Paris" id="ABBRID0EXIBK" xlink:type="simple">CHND</abbrev>, 1ex.); Mont Tabulaire Itoupé (<named-content xmlns:xlink="http://www.w3.org/1999/xlink" content-type="dwc:verbatimCoordinates" xlink:type="simple"><named-content content-type="geo-json" specific-use="{&#34;type&#34;:&#34;Point&#34;,&#34;coordinates&#34;:[-53.106700,3.030300]}" id="NCID0E6IBK" xlink:type="simple">3.0303, -53.1067</named-content></named-content>), 400 m, 3/17/10, FIT, SEAG (<abbrev xmlns:xlink="http://www.w3.org/1999/xlink" content-type="institution" xlink:title="Nicolas Dégallier Collection, Paris" id="ABBRID0EEJBK" xlink:type="simple">CHND</abbrev>, 5ex.); Montagne des Chevaux (<named-content xmlns:xlink="http://www.w3.org/1999/xlink" content-type="dwc:verbatimCoordinates" xlink:type="simple"><named-content content-type="geo-json" specific-use="{&#34;type&#34;:&#34;Point&#34;,&#34;coordinates&#34;:[-52.400000,4.716700]}" id="NCID0EMJBK" xlink:type="simple">4.7167, -52.4</named-content></named-content>), 8/9/09, FIT, SEAG, EXO-02925 (<abbrev xmlns:xlink="http://www.w3.org/1999/xlink" content-type="institution" xlink:title="Nicolas Dégallier Collection, Paris" id="ABBRID0ERJBK" xlink:type="simple">CHND</abbrev>, 1ex.); Montagne des Chevaux (<named-content xmlns:xlink="http://www.w3.org/1999/xlink" content-type="dwc:verbatimCoordinates" xlink:type="simple"><named-content content-type="geo-json" specific-use="{&#34;type&#34;:&#34;Point&#34;,&#34;coordinates&#34;:[-52.400000,4.716700]}" id="NCID0EZJBK" xlink:type="simple">4.7167, -52.4</named-content></named-content>), 5/22/10, FIT, SEAG, EXO-02945 (<abbrev xmlns:xlink="http://www.w3.org/1999/xlink" content-type="institution" xlink:title="Nicolas Dégallier Collection, Paris" id="ABBRID0E5JBK" xlink:type="simple">CHND</abbrev>, 1ex.); <bold>Brazil</bold>: Mato Grosso, Mpio. Cotriguaçu, Fazenda São Nicolau, Mata Norte (<named-content xmlns:xlink="http://www.w3.org/1999/xlink" content-type="dwc:verbatimCoordinates" xlink:type="simple"><named-content content-type="geo-json" specific-use="{&#34;type&#34;:&#34;Point&#34;,&#34;coordinates&#34;:[-58.260000,-9.819200]}" id="NCID0EIKBK" xlink:type="simple">-9.8192, -58.26</named-content></named-content>), 12/8/10–12/14/10, FIT, F.Z. Vaz-de-Mello (<named-content xmlns:xlink="http://www.w3.org/1999/xlink" content-type="dwc:institutional_code" xlink:type="simple">CEMT</named-content>, 2ex.); Mato Grosso, Mpio. Querencia, Fazenda São Luiz (<named-content xmlns:xlink="http://www.w3.org/1999/xlink" content-type="dwc:verbatimCoordinates" xlink:type="simple"><named-content content-type="geo-json" specific-use="{&#34;type&#34;:&#34;Point&#34;,&#34;coordinates&#34;:[-52.374900,-12.597000]}" id="NCID0EYKBK" xlink:type="simple">-12.597, -52.3749</named-content></named-content>), February 2009, FIT, R. Andrade, EXO-02932 (<named-content xmlns:xlink="http://www.w3.org/1999/xlink" content-type="dwc:institutional_code" xlink:type="simple">CEMT</named-content>, 1ex.); Mato Grosso, Mpio. Tangara da Serra (<named-content xmlns:xlink="http://www.w3.org/1999/xlink" content-type="dwc:verbatimCoordinates" xlink:type="simple"><named-content content-type="geo-json" specific-use="{&#34;type&#34;:&#34;Point&#34;,&#34;coordinates&#34;:[-57.671700,-14.361700]}" id="NCID0EILBK" xlink:type="simple">-14.3617, -57.6717</named-content></named-content>), 580 m, 1/17/10–2/3/10, FIT, R.S. Silva, EXO-02933 (<named-content xmlns:xlink="http://www.w3.org/1999/xlink" content-type="dwc:institutional_code" xlink:type="simple">CEMT</named-content>, 1ex.); Mato Grosso, Mun. Diamantino. Faz. São João (<named-content xmlns:xlink="http://www.w3.org/1999/xlink" content-type="dwc:verbatimCoordinates" xlink:type="simple"><named-content content-type="geo-json" specific-use="{&#34;type&#34;:&#34;Point&#34;,&#34;coordinates&#34;:[-56.136400,-14.236100]}" id="NCID0EYLBK" xlink:type="simple">-14.2361, -56.1364</named-content></named-content>), 400 m, 1/11/01, FIT, primary gallery for., Génier &amp; Vaz-de-Mello, EXO-00364 (<named-content xmlns:xlink="http://www.w3.org/1999/xlink" content-type="dwc:institutional_code" xlink:type="simple">CMNC</named-content>, 1ex.); Pará, Altamira – Marabá: km 18 (<named-content xmlns:xlink="http://www.w3.org/1999/xlink" content-type="dwc:verbatimCoordinates" xlink:type="simple"><named-content content-type="geo-json" specific-use="{&#34;type&#34;:&#34;Point&#34;,&#34;coordinates&#34;:[-52.050000,-3.150000]}" id="NCID0EIMBK" xlink:type="simple">-3.15, -52.05</named-content></named-content>), May 1985, FIT (<abbrev xmlns:xlink="http://www.w3.org/1999/xlink" content-type="institution" xlink:title="Nicolas Dégallier Collection, Paris" id="ABBRID0ENMBK" xlink:type="simple">CHND</abbrev>, 3ex.); Pará, Belém, Utinga (IPEAN) (<named-content xmlns:xlink="http://www.w3.org/1999/xlink" content-type="dwc:verbatimCoordinates" xlink:type="simple"><named-content content-type="geo-json" specific-use="{&#34;type&#34;:&#34;Point&#34;,&#34;coordinates&#34;:[-48.433300,-1.450000]}" id="NCID0EVMBK" xlink:type="simple">-1.45, -48.4333</named-content></named-content>), October, 1984, FIT, EXO-02936 (<abbrev xmlns:xlink="http://www.w3.org/1999/xlink" content-type="institution" xlink:title="Nicolas Dégallier Collection, Paris" id="ABBRID0E1MBK" xlink:type="simple">CHND</abbrev>, 1ex.); Pará, Carajás (Serra Norte) (<named-content xmlns:xlink="http://www.w3.org/1999/xlink" content-type="dwc:verbatimCoordinates" xlink:type="simple"><named-content content-type="geo-json" specific-use="{&#34;type&#34;:&#34;Point&#34;,&#34;coordinates&#34;:[-50.200000,-6.066700]}" id="NCID0ECNBK" xlink:type="simple">-6.0667, -50.2</named-content></named-content>), November 1984, FIT, EXO-02937 (<abbrev xmlns:xlink="http://www.w3.org/1999/xlink" content-type="institution" xlink:title="Nicolas Dégallier Collection, Paris" id="ABBRID0EHNBK" xlink:type="simple">CHND</abbrev>, 1ex.); Pará, Marajó-Breves (<named-content xmlns:xlink="http://www.w3.org/1999/xlink" content-type="dwc:verbatimCoordinates" xlink:type="simple"><named-content content-type="geo-json" specific-use="{&#34;type&#34;:&#34;Point&#34;,&#34;coordinates&#34;:[-50.533300,-0.883300]}" id="NCID0EPNBK" xlink:type="simple">-0.8833, -50.5333</named-content></named-content>), 11/18/87–12/5/87, FIT (<abbrev xmlns:xlink="http://www.w3.org/1999/xlink" content-type="institution" xlink:title="Nicolas Dégallier Collection, Paris" id="ABBRID0EUNBK" xlink:type="simple">CHND</abbrev>, 2ex.); Pará, Tucuruí (<named-content xmlns:xlink="http://www.w3.org/1999/xlink" content-type="dwc:verbatimCoordinates" xlink:type="simple"><named-content content-type="geo-json" specific-use="{&#34;type&#34;:&#34;Point&#34;,&#34;coordinates&#34;:[-49.667000,-3.750000]}" id="NCID0E3NBK" xlink:type="simple">-3.75, -49.667</named-content></named-content>), 12/9/85–12/17/85, FIT (<abbrev xmlns:xlink="http://www.w3.org/1999/xlink" content-type="institution" xlink:title="Nicolas Dégallier Collection, Paris" id="ABBRID0EBOBK" xlink:type="simple">CHND</abbrev>, 4ex.); Pará, Tucuruí (<named-content xmlns:xlink="http://www.w3.org/1999/xlink" content-type="dwc:verbatimCoordinates" xlink:type="simple"><named-content content-type="geo-json" specific-use="{&#34;type&#34;:&#34;Point&#34;,&#34;coordinates&#34;:[-49.667000,-3.750000]}" id="NCID0EJOBK" xlink:type="simple">-3.75, -49.667</named-content></named-content>), 11/28/89–12/11/89, FIT (<abbrev xmlns:xlink="http://www.w3.org/1999/xlink" content-type="institution" xlink:title="Nicolas Dégallier Collection, Paris" id="ABBRID0EOOBK" xlink:type="simple">CHND</abbrev>, 2ex.); <bold>Colombia</bold>: Vaupes, Parco Nac. Mosiro-Itajura (Caparu) Centro Ambiental (<named-content xmlns:xlink="http://www.w3.org/1999/xlink" content-type="dwc:verbatimCoordinates" xlink:type="simple"><named-content content-type="geo-json" specific-use="{&#34;type&#34;:&#34;Point&#34;,&#34;coordinates&#34;:[-69.516700,-1.066700]}" id="NCID0EYOBK" xlink:type="simple">-1.0667, -69.5167</named-content></named-content>), 60 m, 1/20/03–1/20/03, FIT, D. Arias &amp; M. Sharkey (<abbrev xmlns:xlink="http://www.w3.org/1999/xlink" content-type="institution" xlink:title="Michael Caterino Collection, Clemson, USA" id="ABBRID0E4OBK" xlink:type="simple">MSCC</abbrev>, 2ex.); <bold>Ecuador</bold>: Orellana, Est. Biodiv. Tiputini (<named-content xmlns:xlink="http://www.w3.org/1999/xlink" content-type="dwc:verbatimCoordinates" xlink:type="simple"><named-content content-type="geo-json" specific-use="{&#34;type&#34;:&#34;Point&#34;,&#34;coordinates&#34;:[-76.149900,-0.637600]}" id="NCID0EHPBK" xlink:type="simple">-0.6376, -76.1499</named-content></named-content>), 6/2/11–6/9/11, FIT, M. Caterino &amp; A. Tishechkin (<abbrev xmlns:xlink="http://www.w3.org/1999/xlink" content-type="institution" xlink:title="Michael Caterino Collection, Clemson, USA" id="ABBRID0EMPBK" xlink:type="simple">MSCC</abbrev>, 2ex.); Orellana, Est. Cientifica Yasuní (<named-content xmlns:xlink="http://www.w3.org/1999/xlink" content-type="dwc:verbatimCoordinates" xlink:type="simple"><named-content content-type="geo-json" specific-use="{&#34;type&#34;:&#34;Point&#34;,&#34;coordinates&#34;:[-76.647200,-0.674400]}" id="NCID0EUPBK" xlink:type="simple">-0.6744, -76.6472</named-content></named-content>), 215 m, 9/5/99–9/10/99, FIT, primary forest, E. Riley (<named-content xmlns:xlink="http://www.w3.org/1999/xlink" content-type="dwc:institutional_code" xlink:type="simple">TAMU</named-content>, 9ex.); <bold>Peru</bold>: Loreto, Campamento San Jacinto (<named-content xmlns:xlink="http://www.w3.org/1999/xlink" content-type="dwc:verbatimCoordinates" xlink:type="simple"><named-content content-type="geo-json" specific-use="{&#34;type&#34;:&#34;Point&#34;,&#34;coordinates&#34;:[-75.862800,-2.312500]}" id="NCID0EGQBK" xlink:type="simple">-2.3125, -75.8628</named-content></named-content>), 175–215 m, 7/11/93, FIT, R. Leschen, EXO-02930 (<named-content xmlns:xlink="http://www.w3.org/1999/xlink" content-type="dwc:institutional_code" xlink:type="simple">SEMC</named-content>, 1ex.); Madre de Dios, CICRA Field Stn., ~ 2 km NW cafeteria res. plot. <named-content xmlns:xlink="http://www.w3.org/1999/xlink" content-type="dwc:verbatimCoordinates" xlink:type="simple"><named-content content-type="geo-json" specific-use="{&#34;type&#34;:&#34;Point&#34;,&#34;coordinates&#34;:[-70.109890,-12.552360]}" id="NCID0EWQBK" xlink:type="simple">12.55236°S, 70.10989°W</named-content></named-content>, 295 m, Flight intrcept. 7–9.vi.2011, Chaboo Team (<named-content xmlns:xlink="http://www.w3.org/1999/xlink" content-type="dwc:institutional_code" xlink:type="simple">SEMC</named-content>); Marowijne, Palumeu, (<named-content xmlns:xlink="http://www.w3.org/1999/xlink" content-type="dwc:verbatimCoordinates" xlink:type="simple"><named-content content-type="geo-json" specific-use="{&#34;type&#34;:&#34;Point&#34;,&#34;coordinates&#34;:[-55.438300,3.348900]}" id="NCID0EGRBK" xlink:type="simple">3.3489, -55.4383</named-content></named-content>), 160 m, 7/7/99–7/8/99, FIT, Z. Falin, SM0176323 (<named-content xmlns:xlink="http://www.w3.org/1999/xlink" content-type="dwc:institutional_code" xlink:type="simple">SEMC</named-content>, 1ex.); Region 8, Iwokrama Forest, Pakatau hills (<named-content xmlns:xlink="http://www.w3.org/1999/xlink" content-type="dwc:verbatimCoordinates" xlink:type="simple"><named-content content-type="geo-json" specific-use="{&#34;type&#34;:&#34;Point&#34;,&#34;coordinates&#34;:[-59.026700,4.748300]}" id="NCID0EWRBK" xlink:type="simple">4.7483, -59.0267</named-content></named-content>), 70 m, 5/25/01–5/29/01, FIT, R. Brooks, Z. Falin (<named-content xmlns:xlink="http://www.w3.org/1999/xlink" content-type="dwc:institutional_code" xlink:type="simple">SEMC</named-content>, 2ex.); Saramacca, West Suriname Road, 145 km WSW Zanderij Airport (<named-content xmlns:xlink="http://www.w3.org/1999/xlink" content-type="dwc:verbatimCoordinates" xlink:type="simple"><named-content content-type="geo-json" specific-use="{&#34;type&#34;:&#34;Point&#34;,&#34;coordinates&#34;:[-56.145600,5.151700]}" id="NCID0EGSBK" xlink:type="simple">5.1517, -56.1456</named-content></named-content>), 50 m, 6/10/99–6/14/99, FIT, Z. Falin, B. DeDijn, SM0179990 (<named-content xmlns:xlink="http://www.w3.org/1999/xlink" content-type="dwc:institutional_code" xlink:type="simple">SEMC</named-content>, 1ex.); Sipaliwini, CI-RAP Surv. Camp 4: on lower Kasikasima River (<named-content xmlns:xlink="http://www.w3.org/1999/xlink" content-type="dwc:verbatimCoordinates" xlink:type="simple"><named-content content-type="geo-json" specific-use="{&#34;type&#34;:&#34;Point&#34;,&#34;coordinates&#34;:[-55.385000,-2.977300]}" id="NCID0EWSBK" xlink:type="simple">-2.9773, -55.3850</named-content></named-content>), 200 m, 3/20/12–3/25/12, FIT, T. Larsen (<named-content xmlns:xlink="http://www.w3.org/1999/xlink" content-type="dwc:institutional_code" xlink:type="simple">SEMC</named-content>, 1ex.).</p><fig id="F9" position="float" orientation="portrait"><object-id xmlns:xlink="http://www.w3.org/1999/xlink" content-type="doi" xlink:type="simple">10.3897/zookeys.1001.58447.map3</object-id><object-id xmlns:xlink="http://www.w3.org/1999/xlink" content-type="arpha" xlink:type="simple">6D876D3C-87C3-5DB1-AAF6-20BE81051C75</object-id><label>Map 3.</label><caption><p>Collecting records for <italic><tp:taxon-name><tp:taxon-name-part taxon-name-part-type="genus" reg="Phelister">Phelister</tp:taxon-name-part> <tp:taxon-name-part taxon-name-part-type="species" reg="fimbriatus">fimbriatus</tp:taxon-name-part></tp:taxon-name></italic>.</p></caption><graphic xmlns:xlink="http://www.w3.org/1999/xlink" xlink:href="zookeys-1001-001-g009.jpg" position="float" orientation="portrait" xlink:type="simple" id="oo_484938.jpg"><uri content-type="original_file" xlink:type="simple">https://binary.pensoft.net/fig/484938</uri></graphic></fig></tp:treatment-sec><tp:treatment-sec sec-type="description" id="SECID0E2TBK"><title>Diagnostic description.</title><p>Length: 1.54–1.81 mm (avg. 1.74 mm); width: 1.38–1.58 mm (avg. 1.50 mm). Body elongate oval, widest behind elytral humeri, rufescent, with ground punctation fine; frons depressed along midline; frontal stria fine but complete within median depression; epistoma with raised edges along sides and front; labrum rather narrow, emarginate &amp; weakly subcarinate along apical margin; mandibles lacking basal teeth; prescutellar impression large, semicircular, ~ 3 × width of scutellum; median pronotal gland openings conspicuous, annulate, ~ 3/4 behind anterior margin; lateral thirds of pronotal disk (laterad a longitudinal line drawn through the gland opening) abruptly more coarsely punctate, secondary punctures varied in size and density; marginal pronotal stria complete along lateral and anterior margins; submarginal stria complete, well-impressed along sides, just turning anterior corner; elytron with single, complete epipleural stria; outer subhumeral stria present at base and apex but usually interrupted at middle; inner subhumeral stria absent; dorsal striae 1–4 complete, 4<sup>th</sup> arched to sutural, 5<sup>th</sup> present in apical 1/2, sutural stria slightly longer; propygidium with moderately coarse secondary punctation, that of pygidium sparser; prosternal keel emarginate at base, striae separate at base, converging, united anteriorly; prosternal lobe slightly narrowed, with marginal stria complete, slightly removed from the margin; mesoventrite produced, with complete marginal stria continued at sides by postmesocoxal stria ending at middle of lateral portion of metaventrite; mesometaventral stria angulate at middle, crenulate, reaching middle of mesoventrite, continued at sides by lateral metaventral stria, reaching inner 1/3 of metacoxa; 1<sup>st</sup> abdominal ventrite with incomplete lateral stria along inner margin of metacoxa; metaventrite lacking secondary punctation; 1<sup>st</sup> abdominal ventrite with secondary punctures along anterior margin; protibia with outer margin weakly dentate, with five or six robust marginal spines; meso- and metatibiae slender, the mesotibia with ~ five spines along outer margin, metatibia with fewer marginal spines restricted to apical 1/2. Male: S8 with conspicuous apical fringe; aedeagus with basal piece ~ 1/4 length of tegmen; tegmen with sides subparallel to near apex, apex abruptly narrowed, weakly curved in lateral aspect; medioventral process present in basal 1/3; median lobe ~ ½ tegmen length, basal apodemes short, thin.</p></tp:treatment-sec><tp:treatment-sec sec-type="etymology" id="SECID0EJUBK"><title>Etymology.</title><p>We name this species for the distinctive marginal fringe on the eighth sternite of the male genitalia.</p></tp:treatment-sec><tp:treatment-sec sec-type="remarks" id="SECID0EOUBK"><title>Remarks.</title><p>While this species shares a lot of its characters with various others in this group, the combination of having its outer subhumeral stria usually interrupted at middle, having ‘normal’ (not scalloped) protibiae, and having the lateral thirds of the pronotal disk quite distinctly more strongly punctate than the middle third (Fig. <xref ref-type="fig" rid="F3">3E</xref>) is unique. It is particularly similar to the following species (<italic><tp:taxon-name><tp:taxon-name-part taxon-name-part-type="genus" reg="Phelister">P.</tp:taxon-name-part> <tp:taxon-name-part taxon-name-part-type="species" reg="stellans">stellans</tp:taxon-name-part></tp:taxon-name></italic>), but it differs from that one in having the arch of 4<sup>th</sup> dorsal stria a little narrower, and the 5<sup>th</sup> and sutural striae a little shorter. These seemingly insubstantial differences are backed up by a remarkable difference in the male 8<sup>th</sup> sternite (Fig. <xref ref-type="fig" rid="F8">6A</xref>), which has a long apical fringe; the 8<sup>th</sup> sternite of <italic><tp:taxon-name><tp:taxon-name-part taxon-name-part-type="genus" reg="Phelister">P.</tp:taxon-name-part> <tp:taxon-name-part taxon-name-part-type="species" reg="stellans">stellans</tp:taxon-name-part></tp:taxon-name></italic> has at most a few setae at the outer corners. We have restricted the type series of both species to males where identity could be confirmed by genitalia.</p><p>Specimens of this species have only been collected using flight interception traps.</p></tp:treatment-sec><tp:treatment-sec sec-type="distribution" id="SECID0E2VBK"><title>Distribution.</title><p>This species is known from the Guianas, as well as Amazonian Brazil, Peru, and Ecuador.</p></tp:treatment-sec><tp:treatment-sec><!--Section generated to contain objects referenced in tp:taxon-treatment.--><fig id="F3" position="float" orientation="portrait"><object-id xmlns:xlink="http://www.w3.org/1999/xlink" content-type="doi" xlink:type="simple">10.3897/zookeys.1001.58447.figure3</object-id><object-id xmlns:xlink="http://www.w3.org/1999/xlink" content-type="arpha" xlink:type="simple">8C0F70B6-BB4F-53C3-AAC5-9E779ED4A18D</object-id><label>Figure 3.</label><caption><p><bold>A, B</bold><italic><tp:taxon-name><tp:taxon-name-part taxon-name-part-type="genus" reg="Phelister">Phelister</tp:taxon-name-part> <tp:taxon-name-part taxon-name-part-type="species" reg="blairi">blairi</tp:taxon-name-part></tp:taxon-name></italic> Lewis: <bold>A</bold> dorsal habitus <bold>B</bold> ventral habitus. <bold>C, D</bold><italic><tp:taxon-name><tp:taxon-name-part taxon-name-part-type="genus" reg="Phelister">P.</tp:taxon-name-part> <tp:taxon-name-part taxon-name-part-type="species" reg="erwini">erwini</tp:taxon-name-part></tp:taxon-name></italic>: <bold>C</bold> dorsal habitus <bold>D</bold> ventral habitus <bold>E, F</bold><italic><tp:taxon-name><tp:taxon-name-part taxon-name-part-type="genus" reg="Phelister">P.</tp:taxon-name-part> <tp:taxon-name-part taxon-name-part-type="species" reg="fimbriatus">fimbriatus</tp:taxon-name-part></tp:taxon-name></italic>: <bold>E</bold> dorsal habitus <bold>F</bold> ventral habitus <bold>G, H</bold><italic><tp:taxon-name><tp:taxon-name-part taxon-name-part-type="genus" reg="Phelister">P.</tp:taxon-name-part> <tp:taxon-name-part taxon-name-part-type="species" reg="stellans">stellans</tp:taxon-name-part></tp:taxon-name></italic>: <bold>G</bold> dorsal habitus <bold>H</bold> ventral habitus.</p></caption><graphic xmlns:xlink="http://www.w3.org/1999/xlink" xlink:href="zookeys-1001-001-g003.jpg" position="float" orientation="portrait" xlink:type="simple" id="oo_484932.jpg"><uri content-type="original_file" xlink:type="simple">https://binary.pensoft.net/fig/484932</uri></graphic></fig></tp:treatment-sec></tp:taxon-treatment>
