# Supplementary material for: Recognition and revision of the Phelister blairi group (Histeridae, Histerinae, Exosternini)
Source: Zookeys. 2020 Dec 9;1001:1–154. doi: 10.3897/zookeys.1001.58447 (PMC7744391; doi:10.3897/zookeys.1001.58447)
Supplement: XML Treatment for Phelister sparsus [file zookeys.1001.58447-treatment5.xml]

<!DOCTYPE tp:taxon-treatment
  PUBLIC "-//TaxonX//DTD Taxonomic Treatment Publishing DTD v0 20100105//EN" "tax-treatment-NSO.dtd">
<tp:taxon-treatment xmlns:tp="http://www.plazi.org/taxpub"><tp:treatment-meta><kwd-group><label>Taxon classification</label><kwd><named-content xmlns:xlink="http://www.w3.org/1999/xlink" content-type="kingdom">Animalia</named-content></kwd><kwd><named-content xmlns:xlink="http://www.w3.org/1999/xlink" content-type="order">Coleoptera</named-content></kwd><kwd><named-content xmlns:xlink="http://www.w3.org/1999/xlink" content-type="family">Histeridae</named-content></kwd></kwd-group><mixed-citation publication-type="journal"><person-group><name><surname>Caterino</surname><given-names>Michael S.</given-names></name><name><surname>Tishechkin</surname><given-names>Alexey K.</given-names></name></person-group><article-title>Recognition and revision of the <italic><tp:taxon-name><tp:taxon-name-part taxon-name-part-type="genus" reg="Phelister">Phelister</tp:taxon-name-part> <tp:taxon-name-part taxon-name-part-type="species" reg="blairi">blairi</tp:taxon-name-part></tp:taxon-name></italic> group (<tp:taxon-name><tp:taxon-name-part taxon-name-part-type="family">Histeridae</tp:taxon-name-part></tp:taxon-name>, <tp:taxon-name><tp:taxon-name-part taxon-name-part-type="subfamily">Histerinae</tp:taxon-name-part></tp:taxon-name>, <tp:taxon-name><tp:taxon-name-part taxon-name-part-type="tribe">Exosternini</tp:taxon-name-part></tp:taxon-name>)</article-title><source>Zookeys</source><day>09</day><month>12</month><year>2020</year><volume>1001</volume><fpage>1</fpage><lpage>154</lpage><pub-id pub-id-type="doi">10.3897/zookeys.1001.58447</pub-id></mixed-citation></tp:treatment-meta><tp:nomenclature><label>5.</label><tp:taxon-name><object-id xmlns:xlink="http://www.w3.org/1999/xlink" content-type="arpha" xlink:type="simple">9B97D4AB-A109-50A0-AAB0-5F430A139627</object-id>
                <tp:taxon-name-part taxon-name-part-type="genus" reg="Phelister">Phelister</tp:taxon-name-part>
                <tp:taxon-name-part taxon-name-part-type="species" reg="sparsus">sparsus</tp:taxon-name-part>
                <object-id xmlns:xlink="http://www.w3.org/1999/xlink" content-type="zoobank" xlink:type="simple">http://zoobank.org/4B7940C1-E3BE-4A00-89B9-D9653A5B615B</object-id>
              </tp:taxon-name><tp:taxon-status xmlns:xlink="http://www.w3.org/1999/xlink" xlink:type="simple">sp. nov.</tp:taxon-status><xref ref-type="fig" rid="F6">Figs 5A, B</xref><xref ref-type="fig" rid="F8">, 6F, G</xref><xref ref-type="fig" rid="F10">, Map 4</xref></tp:nomenclature><tp:treatment-sec sec-type="type material" id="SECID0EPSCK"><title>Type material.</title><p><bold><italic>Holotype</italic> male</bold>: “<bold>French Guiana</bold>: Roura, 18.4 km SSE, <named-content xmlns:xlink="http://www.w3.org/1999/xlink" content-type="dwc:verbatimCoordinates" xlink:type="simple"><named-content content-type="geo-json" specific-use="{&#34;type&#34;:&#34;Point&#34;,&#34;coordinates&#34;:[-52.223611,4.610556]}" id="NCID0E6SCK" xlink:type="simple">4°36'38"N, 52°13'25"W</named-content></named-content>, 29 MAY–10 JUN 1997, J. Ashe, R. Brooks FG1AB97 180 ex. Flight intercept trap” / “SM0131741 KUNHM-ENT” (<named-content xmlns:xlink="http://www.w3.org/1999/xlink" content-type="dwc:institutional_code" xlink:type="simple">SEMC</named-content>). <bold><italic>Paratypes</italic> (87): French Guiana</bold>: Belvédère de Saül, point de vue (<named-content xmlns:xlink="http://www.w3.org/1999/xlink" content-type="dwc:verbatimCoordinates" xlink:type="simple"><named-content content-type="geo-json" specific-use="{&#34;type&#34;:&#34;Point&#34;,&#34;coordinates&#34;:[-53.209400,3.622800]}" id="NCID0ETTCK" xlink:type="simple">3.6228, -53.2094</named-content></named-content>), 12/10/10, 1/7/11, 2/7/11 and 2/14/11, FIT, SEAG (<abbrev xmlns:xlink="http://www.w3.org/1999/xlink" content-type="institution" xlink:title="Alexey Tishechkin Collection, Sacramento, USA" id="ABBRID0EYTCK" xlink:type="simple">AKTC</abbrev> &amp; <abbrev xmlns:xlink="http://www.w3.org/1999/xlink" content-type="institution" xlink:title="Nicolas Dégallier Collection, Paris" id="ABBRID0E4TCK" xlink:type="simple">CHND</abbrev>, 7ex.); Régina, Rés. Natur. des Nouragues, Camp Inselberg (<named-content xmlns:xlink="http://www.w3.org/1999/xlink" content-type="dwc:verbatimCoordinates" xlink:type="simple"><named-content content-type="geo-json" specific-use="{&#34;type&#34;:&#34;Point&#34;,&#34;coordinates&#34;:[-52.683300,4.083300]}" id="NCID0EFUCK" xlink:type="simple">4.0833, -52.6833</named-content></named-content>), 8/20/10, FIT, SEAG, EXO-02951 (<abbrev xmlns:xlink="http://www.w3.org/1999/xlink" content-type="institution" xlink:title="Nicolas Dégallier Collection, Paris" id="ABBRID0EKUCK" xlink:type="simple">CHND</abbrev>, 1ex.); Régina, Rés. Natur. des Nouragues, Camp Inselberg (<named-content xmlns:xlink="http://www.w3.org/1999/xlink" content-type="dwc:verbatimCoordinates" xlink:type="simple"><named-content content-type="geo-json" specific-use="{&#34;type&#34;:&#34;Point&#34;,&#34;coordinates&#34;:[-52.683300,4.083300]}" id="NCID0ESUCK" xlink:type="simple">4.0833, -52.6833</named-content></named-content>), 7/20/09, 9/9/10 and 9/22/09, FIT, SEAG (<abbrev xmlns:xlink="http://www.w3.org/1999/xlink" content-type="institution" xlink:title="Nicolas Dégallier Collection, Paris" id="ABBRID0EXUCK" xlink:type="simple">CHND</abbrev>, 3ex.); Régina, Rés. Natur. des Nouragues (<named-content xmlns:xlink="http://www.w3.org/1999/xlink" content-type="dwc:verbatimCoordinates" xlink:type="simple"><named-content content-type="geo-json" specific-use="{&#34;type&#34;:&#34;Point&#34;,&#34;coordinates&#34;:[-52.672500,4.037800]}" id="NCID0E6UCK" xlink:type="simple">4.0378, -52.6725</named-content></named-content>), 1/28/10, FIT, SEAG (<abbrev xmlns:xlink="http://www.w3.org/1999/xlink" content-type="institution" xlink:title="Nicolas Dégallier Collection, Paris" id="ABBRID0EEVCK" xlink:type="simple">CHND</abbrev>, 13ex.); Régina, Rés. Natur. des Nouragues (<named-content xmlns:xlink="http://www.w3.org/1999/xlink" content-type="dwc:verbatimCoordinates" xlink:type="simple"><named-content content-type="geo-json" specific-use="{&#34;type&#34;:&#34;Point&#34;,&#34;coordinates&#34;:[-52.672500,4.037800]}" id="NCID0EMVCK" xlink:type="simple">4.0378, -52.6725</named-content></named-content>), 2/19/10, FIT, SEAG (<abbrev xmlns:xlink="http://www.w3.org/1999/xlink" content-type="institution" xlink:title="Nicolas Dégallier Collection, Paris" id="ABBRID0ERVCK" xlink:type="simple">CHND</abbrev>, 6ex.); Roura, 18.4 km SSE (<named-content xmlns:xlink="http://www.w3.org/1999/xlink" content-type="dwc:verbatimCoordinates" xlink:type="simple"><named-content content-type="geo-json" specific-use="{&#34;type&#34;:&#34;Point&#34;,&#34;coordinates&#34;:[-52.223600,4.610600]}" id="NCID0EZVCK" xlink:type="simple">4.6106, -52.2236</named-content></named-content>), 240 m, 5/29/97–6/10/97, FIT, J. Ashe &amp; R. Brooks, (<named-content xmlns:xlink="http://www.w3.org/1999/xlink" content-type="dwc:institutional_code" xlink:type="simple">SEMC</named-content>, 2ex.); Roura, 27.4 km SSE (<named-content xmlns:xlink="http://www.w3.org/1999/xlink" content-type="dwc:verbatimCoordinates" xlink:type="simple"><named-content content-type="geo-json" specific-use="{&#34;type&#34;:&#34;Point&#34;,&#34;coordinates&#34;:[-52.223600,4.738900]}" id="NCID0EJWCK" xlink:type="simple">4.7389, -52.2236</named-content></named-content>), 280 m, 6/10/97, FIT, J. Ashe &amp; R. Brooks, SM0132188 (<named-content xmlns:xlink="http://www.w3.org/1999/xlink" content-type="dwc:institutional_code" xlink:type="simple">SEMC</named-content>, 1ex.); Saül, 7 km N, Les Eaux Claires (<named-content xmlns:xlink="http://www.w3.org/1999/xlink" content-type="dwc:verbatimCoordinates" xlink:type="simple"><named-content content-type="geo-json" specific-use="{&#34;type&#34;:&#34;Point&#34;,&#34;coordinates&#34;:[-53.221900,3.662800]}" id="NCID0EZWCK" xlink:type="simple">3.6628, -53.2219</named-content></named-content>), 220 m, 5/31/97–6/3/97, FIT, J. Ashe &amp; R. Brooks, SM0094399 (<named-content xmlns:xlink="http://www.w3.org/1999/xlink" content-type="dwc:institutional_code" xlink:type="simple">SEMC</named-content>, 1ex.); Rés. Trésor (route de Kaw Pk18) (<named-content xmlns:xlink="http://www.w3.org/1999/xlink" content-type="dwc:verbatimCoordinates" xlink:type="simple"><named-content content-type="geo-json" specific-use="{&#34;type&#34;:&#34;Point&#34;,&#34;coordinates&#34;:[-52.279000,4.610500]}" id="NCID0EJXCK" xlink:type="simple">4.6105, -52.279</named-content></named-content>), 225 m, 11/21/09, FIT, SEAG, EXO-02962 (<abbrev xmlns:xlink="http://www.w3.org/1999/xlink" content-type="institution" xlink:title="Nicolas Dégallier Collection, Paris" id="ABBRID0EOXCK" xlink:type="simple">CHND</abbrev>, 1ex.); Mont Tabulaire Itoupé (<named-content xmlns:xlink="http://www.w3.org/1999/xlink" content-type="dwc:verbatimCoordinates" xlink:type="simple"><named-content content-type="geo-json" specific-use="{&#34;type&#34;:&#34;Point&#34;,&#34;coordinates&#34;:[-53.106700,3.030300]}" id="NCID0EWXCK" xlink:type="simple">3.0303, -53.1067</named-content></named-content>), 400 m, 3/17/10, FIT, SEAG (<abbrev xmlns:xlink="http://www.w3.org/1999/xlink" content-type="institution" xlink:title="Nicolas Dégallier Collection, Paris" id="ABBRID0E2XCK" xlink:type="simple">CHND</abbrev>, 5ex.); Mont Tabulaire Itoupé (<named-content xmlns:xlink="http://www.w3.org/1999/xlink" content-type="dwc:verbatimCoordinates" xlink:type="simple"><named-content content-type="geo-json" specific-use="{&#34;type&#34;:&#34;Point&#34;,&#34;coordinates&#34;:[-53.106700,3.030300]}" id="NCID0EDYCK" xlink:type="simple">3.0303, -53.1067</named-content></named-content>), 570 m, 3/24/10, FIT, SEAG (<abbrev xmlns:xlink="http://www.w3.org/1999/xlink" content-type="institution" xlink:title="Nicolas Dégallier Collection, Paris" id="ABBRID0EIYCK" xlink:type="simple">CHND</abbrev>, 2ex.); Montagne des Chevaux (<named-content xmlns:xlink="http://www.w3.org/1999/xlink" content-type="dwc:verbatimCoordinates" xlink:type="simple"><named-content content-type="geo-json" specific-use="{&#34;type&#34;:&#34;Point&#34;,&#34;coordinates&#34;:[-52.400000,4.716700]}" id="NCID0EQYCK" xlink:type="simple">4.7167, -52.4</named-content></named-content>), 7/11/09, FIT, SEAG, EXO-02961 (<abbrev xmlns:xlink="http://www.w3.org/1999/xlink" content-type="institution" xlink:title="Nicolas Dégallier Collection, Paris" id="ABBRID0EVYCK" xlink:type="simple">CHND</abbrev>, 1ex.); Montagne des Chevaux (<named-content xmlns:xlink="http://www.w3.org/1999/xlink" content-type="dwc:verbatimCoordinates" xlink:type="simple"><named-content content-type="geo-json" specific-use="{&#34;type&#34;:&#34;Point&#34;,&#34;coordinates&#34;:[-52.400000,4.716700]}" id="NCID0E4YCK" xlink:type="simple">4.7167, -52.4</named-content></named-content>), 5/22/10, FIT, SEAG, EXO-02950 (<abbrev xmlns:xlink="http://www.w3.org/1999/xlink" content-type="institution" xlink:title="Nicolas Dégallier Collection, Paris" id="ABBRID0ECZCK" xlink:type="simple">CHND</abbrev>, 1ex.); Montagne des Chevaux (<named-content xmlns:xlink="http://www.w3.org/1999/xlink" content-type="dwc:verbatimCoordinates" xlink:type="simple"><named-content content-type="geo-json" specific-use="{&#34;type&#34;:&#34;Point&#34;,&#34;coordinates&#34;:[-52.400000,4.716700]}" id="NCID0EKZCK" xlink:type="simple">4.7167, -52.4</named-content></named-content>), 12/6/08–12/22/08, 1/4/09–1/25/09, 2/23/09, 3/8/09–3/15/09 and 4/11/09, FIT, SEAG (<abbrev xmlns:xlink="http://www.w3.org/1999/xlink" content-type="institution" xlink:title="Alexey Tishechkin Collection, Sacramento, USA" id="ABBRID0EPZCK" xlink:type="simple">AKTC</abbrev> &amp; <abbrev xmlns:xlink="http://www.w3.org/1999/xlink" content-type="institution" xlink:title="Nicolas Dégallier Collection, Paris" id="ABBRID0EUZCK" xlink:type="simple">CHND</abbrev>, 18ex.); Route de Bélizon, p. km 4.5, flight intercept, 8/1/16–8/31/16, J.-L. Guiglaris (<abbrev xmlns:xlink="http://www.w3.org/1999/xlink" content-type="institution" xlink:title="Alexander Sokolov Collection, Moscow, Russia" id="ABBRID0EZZCK" xlink:type="simple">AVSC</abbrev>, 2ex.). <bold>Suriname</bold>: Sipaliwini, CI-RAP Survey Camp 1, upper Palumeu River (<named-content xmlns:xlink="http://www.w3.org/1999/xlink" content-type="dwc:verbatimCoordinates" xlink:type="simple"><named-content content-type="geo-json" specific-use="{&#34;type&#34;:&#34;Point&#34;,&#34;coordinates&#34;:[-55.629400,-2.477000]}" id="NCID0ED1CK" xlink:type="simple">-2.4770, -55.6294</named-content></named-content>), 275 m, 3/10/12–3/16/12, flight intercept, A.E.Z. Short (<abbrev xmlns:xlink="http://www.w3.org/1999/xlink" content-type="institution" xlink:title="Alexey Tishechkin Collection, Sacramento, USA" id="ABBRID0EI1CK" xlink:type="simple">AKTC</abbrev>, 5ex.); Sipaliwini, CI-RAP Surv. Camp 1: on Kutari River (<named-content xmlns:xlink="http://www.w3.org/1999/xlink" content-type="dwc:verbatimCoordinates" xlink:type="simple"><named-content content-type="geo-json" specific-use="{&#34;type&#34;:&#34;Point&#34;,&#34;coordinates&#34;:[-56.787400,-2.175300]}" id="NCID0EQ1CK" xlink:type="simple">-2.1753, -56.7874</named-content></named-content>), 228 m, 8/19/10–8/24/10, FIT, Larsen &amp; Short (<named-content xmlns:xlink="http://www.w3.org/1999/xlink" content-type="dwc:institutional_code" xlink:type="simple">SEMC</named-content>, 2ex.); Sipaliwini, CI-RAP Surv. Camp 2: Sipaliwini River (<named-content xmlns:xlink="http://www.w3.org/1999/xlink" content-type="dwc:verbatimCoordinates" xlink:type="simple"><named-content content-type="geo-json" specific-use="{&#34;type&#34;:&#34;Point&#34;,&#34;coordinates&#34;:[-56.787400,-2.175300]}" id="NCID0EA2CK" xlink:type="simple">-2.1753, -56.7874</named-content></named-content>), 210 m, 8/27/10–9/1/10, FIT, Larsen &amp; Short (<named-content xmlns:xlink="http://www.w3.org/1999/xlink" content-type="dwc:institutional_code" xlink:type="simple">SEMC</named-content>, 2ex.); Sipaliwini, CI-RAP Surv. Camp 3: Wehepai SE Kwamala (<named-content xmlns:xlink="http://www.w3.org/1999/xlink" content-type="dwc:verbatimCoordinates" xlink:type="simple"><named-content content-type="geo-json" specific-use="{&#34;type&#34;:&#34;Point&#34;,&#34;coordinates&#34;:[-56.697700,2.362900]}" id="NCID0EQ2CK" xlink:type="simple">2.3629, -56.6977</named-content></named-content>), 237 m, 9/3/10–9/7/10, FIT, Larsen &amp; Short (<named-content xmlns:xlink="http://www.w3.org/1999/xlink" content-type="dwc:institutional_code" xlink:type="simple">SEMC</named-content>, 12ex.); Sipaliwini, CI-RAP Surv. Camp 4: on lower Kasikasima River (<named-content xmlns:xlink="http://www.w3.org/1999/xlink" content-type="dwc:verbatimCoordinates" xlink:type="simple"><named-content content-type="geo-json" specific-use="{&#34;type&#34;:&#34;Point&#34;,&#34;coordinates&#34;:[-55.385000,2.977300]}" id="NCID0EA3CK" xlink:type="simple">2.9773, -55.3850</named-content></named-content>), 200 m, 3/20/12–3/25/12, FIT, T. Larsen (<named-content xmlns:xlink="http://www.w3.org/1999/xlink" content-type="dwc:institutional_code" xlink:type="simple">SEMC</named-content>, 1ex.).</p></tp:treatment-sec><tp:treatment-sec sec-type="material" id="SECID0EN3CK"><title>Other material.</title><p><bold>Brazil</bold>: Amapá, Serra do Navio (<named-content xmlns:xlink="http://www.w3.org/1999/xlink" content-type="dwc:verbatimCoordinates" xlink:type="simple"><named-content content-type="geo-json" specific-use="{&#34;type&#34;:&#34;Point&#34;,&#34;coordinates&#34;:[-52.000000,0.983300]}" id="NCID0EY3CK" xlink:type="simple">0.9833, -52</named-content></named-content>), 1/28/90–2/2/90, FIT, EXO-02954 (<abbrev xmlns:xlink="http://www.w3.org/1999/xlink" content-type="institution" xlink:title="Nicolas Dégallier Collection, Paris" id="ABBRID0E43CK" xlink:type="simple">CHND</abbrev>, 1ex.); Amapá, Serra do Navio (<named-content xmlns:xlink="http://www.w3.org/1999/xlink" content-type="dwc:verbatimCoordinates" xlink:type="simple"><named-content content-type="geo-json" specific-use="{&#34;type&#34;:&#34;Point&#34;,&#34;coordinates&#34;:[-52.000000,0.983300]}" id="NCID0EF4CK" xlink:type="simple">0.9833, -52</named-content></named-content>), 1/28/90–2/2/90, FIT, EXO-02952 (<abbrev xmlns:xlink="http://www.w3.org/1999/xlink" content-type="institution" xlink:title="Nicolas Dégallier Collection, Paris" id="ABBRID0EK4CK" xlink:type="simple">CHND</abbrev>, 1ex.); Amapá, Serra do Navio (<named-content xmlns:xlink="http://www.w3.org/1999/xlink" content-type="dwc:verbatimCoordinates" xlink:type="simple"><named-content content-type="geo-json" specific-use="{&#34;type&#34;:&#34;Point&#34;,&#34;coordinates&#34;:[-52.000000,0.983300]}" id="NCID0ES4CK" xlink:type="simple">0.9833, -52</named-content></named-content>), 5/1/91–5/14/91, FIT (<abbrev xmlns:xlink="http://www.w3.org/1999/xlink" content-type="institution" xlink:title="Nicolas Dégallier Collection, Paris" id="ABBRID0EX4CK" xlink:type="simple">CHND</abbrev>, 3ex.); Amazonas, Reserva Ducke, 26 km NE. Manaus Barbosa (<named-content xmlns:xlink="http://www.w3.org/1999/xlink" content-type="dwc:verbatimCoordinates" xlink:type="simple"><named-content content-type="geo-json" specific-use="{&#34;type&#34;:&#34;Point&#34;,&#34;coordinates&#34;:[-59.940000,-3.000000]}" id="NCID0E64CK" xlink:type="simple">-3, -59.94</named-content></named-content>), February 1995, FIT, M.G.V., EXO-02953 (<named-content xmlns:xlink="http://www.w3.org/1999/xlink" content-type="dwc:institutional_code" xlink:type="simple">NHMUK</named-content>, 1ex.);Pará, Altamira – Marabá: km 18 (<named-content xmlns:xlink="http://www.w3.org/1999/xlink" content-type="dwc:verbatimCoordinates" xlink:type="simple"><named-content content-type="geo-json" specific-use="{&#34;type&#34;:&#34;Point&#34;,&#34;coordinates&#34;:[-52.050000,-3.150000]}" id="NCID0EP5CK" xlink:type="simple">-3.15, -52.05</named-content></named-content>), 11/22/83, Ss. cad. de rat, EXO-02956 (<abbrev xmlns:xlink="http://www.w3.org/1999/xlink" content-type="institution" xlink:title="Nicolas Dégallier Collection, Paris" id="ABBRID0EU5CK" xlink:type="simple">CHND</abbrev>, 1ex.); Pará, Carajás (Serra Norte) (<named-content xmlns:xlink="http://www.w3.org/1999/xlink" content-type="dwc:verbatimCoordinates" xlink:type="simple"><named-content content-type="geo-json" specific-use="{&#34;type&#34;:&#34;Point&#34;,&#34;coordinates&#34;:[-50.200000,-6.066700]}" id="NCID0E35CK" xlink:type="simple">-6.0667, -50.2</named-content></named-content>), 3/29/89–4/6/89, FIT, EXO-02955 (<abbrev xmlns:xlink="http://www.w3.org/1999/xlink" content-type="institution" xlink:title="Nicolas Dégallier Collection, Paris" id="ABBRID0EB6CK" xlink:type="simple">CHND</abbrev>, 1ex.).</p></tp:treatment-sec><tp:treatment-sec sec-type="description" id="SECID0EG6CK"><title>Diagnostic description.</title><p>Length: 1.85–2.01 mm (avg. 1.95 mm); width: 1.65–1.93 mm (avg. 1.73 mm). Body somewhat narrowly elongate oval, convex, dark rufescent, with ground punctation very fine and inconspicuous; frons and epistoma narrow, depressed along midline, sparsely punctate; supraorbital stria present, narrowly separated from sides of frontal; frontal stria complete, sinuate through frontal depression; epistoma weakly raised along sides and front; labrum narrow, apically emarginate; mandibles lacking basal teeth; antennal club elongate with elongate median setose patch and two smaller basal setose patches on dorsal surface; prescutellar impression broadly oval, ~ twice as wide as scutellum; pronotal disk with sparse secondary punctures close to sides; median pronotal gland openings distinctly annulate, 3/4 behind anterior margin; marginal pronotal stria complete along sides and front; submarginal pronotal stria complete along sides, just turning anterior corner, the marginal bead markedly convex; elytron with single, complete epipleural stria, with a rather uniform row of punctures along its inner edge; outer subhumeral stria variably present in basal and apical halves, typically interrupted and basally fragmented (nearing absent), inner absent, dorsal stria one slightly abbreviated from apex, striae 2–4 complete, 4<sup>th</sup> arched to suture, 5<sup>th</sup> present in apical 1/2, sutural stria in apical 2/3, all striae formed by punctures connected by a thin stria; propygidium with large, elongate secondary punctures separated by ~ their widths, those of pygidium smaller and sparser, densest in basal corners; prosternal keel emarginate at base, striae separate basally, evenly convergent to meet ~ 1/4 from presternal suture; prosternal lobe short, bluntly triangular, lacking marginal stria; mesoventrite produced, with complete marginal stria continued at sides by postmesocoxal stria, which ends posterolaterad mesocoxa; mesometaventral stria bluntly angulate at middle, reaching middle of mesoventrite, continued at sides by lateral metaventral stria toward, but ending short of, inner 1/3 of metacoxa; metaventrite and 1<sup>st</sup> abdominal ventrite impunctate; 1<sup>st</sup> abdominal ventrite with incomplete lateral stria along inner margin of metacoxa; protibia with outer margin rounded, weakly dentate, with five or six marginal spines; male protarsus with flattened ventral setae; meso- and metatibiae slender, with marginal spines largely restricted to apical one-third. Male: basal piece ~ 1/4 length of tegmen; tegmen with sides subparallel to near apex, then apex roundly expanded, strongly curved in lateral view, medioventral process absent; median lobe ~ 3/4 tegmen length, basal apodemes abruptly thinner near tips.</p></tp:treatment-sec><tp:treatment-sec sec-type="etymology" id="SECID0EU6CK"><title>Etymology.</title><p>The name <italic>sparsus</italic> is meant to contrast with the earlier <italic>fimbriatus</italic>, referring to the setae of the apex of the male 8<sup>th</sup> sternite.</p></tp:treatment-sec><tp:treatment-sec sec-type="remarks" id="SECID0EAADK"><title>Remarks.</title><p>Like several members of this group, this species is relatively elongate, with weakly rounded sides, strongly convex, and with relatively inconspicuous ground punctation. It is somewhat generalized within the group, lacking the oddly modified, ‘scalloped’ tibiae seen in a few species. This species, <italic><tp:taxon-name><tp:taxon-name-part taxon-name-part-type="genus" reg="Phelister">P.</tp:taxon-name-part> <tp:taxon-name-part taxon-name-part-type="species" reg="trigonisternus">trigonisternus</tp:taxon-name-part></tp:taxon-name></italic>, <italic><tp:taxon-name><tp:taxon-name-part taxon-name-part-type="genus" reg="Phelister">P.</tp:taxon-name-part> <tp:taxon-name-part taxon-name-part-type="species" reg="pretiosus">pretiosus</tp:taxon-name-part></tp:taxon-name></italic>, and <italic><tp:taxon-name><tp:taxon-name-part taxon-name-part-type="genus" reg="Phelister">P.</tp:taxon-name-part> <tp:taxon-name-part taxon-name-part-type="species" reg="globosus">globosus</tp:taxon-name-part></tp:taxon-name></italic> also have two small sensory patches in place of the basal antennal annulus (at least on the ventral/anterior face), have the elytral striae serially punctiform (variably, but always to a great degree), and the males have flattened protarsal setae. Among these, <italic><tp:taxon-name><tp:taxon-name-part taxon-name-part-type="genus" reg="Phelister">P.</tp:taxon-name-part> <tp:taxon-name-part taxon-name-part-type="species" reg="sparsus">sparsus</tp:taxon-name-part></tp:taxon-name></italic> is distinguished by the combination of a broadly oval prescutellar impression, a complete lateral submarginal pronotal stria, the lack of a prosternal lobe stria, the presence of ~ 20 larger secondary lateral pronotal punctures, and an outer subhumeral stria that is present basally and apically, but interrupted in the middle.</p></tp:treatment-sec><tp:treatment-sec sec-type="distribution" id="SECID0ESBDK"><title>Distribution.</title><p>This species is mainly found in lower Amazonian portions of Brazil, as well as in French Guiana and Suriname.</p></tp:treatment-sec><tp:treatment-sec><!--Section generated to contain objects referenced in tp:taxon-treatment.--><fig id="F6" position="float" orientation="portrait"><object-id xmlns:xlink="http://www.w3.org/1999/xlink" content-type="doi" xlink:type="simple">10.3897/zookeys.1001.58447.figure5</object-id><object-id xmlns:xlink="http://www.w3.org/1999/xlink" content-type="arpha" xlink:type="simple">DC3C13B2-7AC1-5FE7-8818-F6D53158E7B4</object-id><label>Figure 5.</label><caption><p><bold>A, B</bold><italic><tp:taxon-name><tp:taxon-name-part taxon-name-part-type="genus" reg="Phelister">Phelister</tp:taxon-name-part> <tp:taxon-name-part taxon-name-part-type="species" reg="sparsus">sparsus</tp:taxon-name-part></tp:taxon-name></italic>: <bold>A</bold> dorsal habitus <bold>B</bold> ventral habitus <bold>C, D</bold><italic><tp:taxon-name><tp:taxon-name-part taxon-name-part-type="genus" reg="Phelister">P.</tp:taxon-name-part> <tp:taxon-name-part taxon-name-part-type="species" reg="pretiosus">pretiosus</tp:taxon-name-part></tp:taxon-name></italic>: <bold>C</bold> dorsal habitus <bold>D</bold> ventral habitus <bold>E–G</bold><italic><tp:taxon-name><tp:taxon-name-part taxon-name-part-type="genus" reg="Phelister">P.</tp:taxon-name-part> <tp:taxon-name-part taxon-name-part-type="species" reg="trigonisternus">trigonisternus</tp:taxon-name-part></tp:taxon-name></italic>: <bold>E</bold> dorsal habitus <bold>F</bold> ventral habitus <bold>G</bold> frons and labrum showing labral fovea.</p></caption><graphic xmlns:xlink="http://www.w3.org/1999/xlink" xlink:href="zookeys-1001-001-g007.jpg" position="float" orientation="portrait" xlink:type="simple" id="oo_484936.jpg"><uri content-type="original_file" xlink:type="simple">https://binary.pensoft.net/fig/484936</uri></graphic></fig><fig id="F8" position="float" orientation="portrait"><object-id xmlns:xlink="http://www.w3.org/1999/xlink" content-type="doi" xlink:type="simple">10.3897/zookeys.1001.58447.figure6</object-id><object-id xmlns:xlink="http://www.w3.org/1999/xlink" content-type="arpha" xlink:type="simple">E9598718-A2EC-5312-981E-75A24C42795A</object-id><label>Figure 6.</label><caption><p>Male genitalia <bold>A–C</bold><italic><tp:taxon-name><tp:taxon-name-part taxon-name-part-type="genus" reg="Phelister">Phelister</tp:taxon-name-part> <tp:taxon-name-part taxon-name-part-type="species" reg="fimbriatus">fimbriatus</tp:taxon-name-part></tp:taxon-name></italic>: <bold>A</bold> sternite 8 <bold>B</bold> aedeagus, dorsal <bold>C</bold> aedeagus, lateral <bold>D, E</bold><italic><tp:taxon-name><tp:taxon-name-part taxon-name-part-type="genus" reg="Phelister">P.</tp:taxon-name-part> <tp:taxon-name-part taxon-name-part-type="species" reg="stellans">stellans</tp:taxon-name-part></tp:taxon-name></italic>: <bold>D</bold> aedeagus, dorsal <bold>E</bold> aedeagus, lateral <bold>F, G</bold><italic><tp:taxon-name><tp:taxon-name-part taxon-name-part-type="genus" reg="Phelister">P.</tp:taxon-name-part> <tp:taxon-name-part taxon-name-part-type="species" reg="sparsus">sparsus</tp:taxon-name-part></tp:taxon-name></italic>: <bold>F</bold> aedeagus, dorsal <bold>G</bold> aedeagus, lateral <bold>H, I</bold><italic><tp:taxon-name><tp:taxon-name-part taxon-name-part-type="genus" reg="Phelister">P.</tp:taxon-name-part> <tp:taxon-name-part taxon-name-part-type="species" reg="pretiosus">pretiosus</tp:taxon-name-part></tp:taxon-name></italic>: <bold>H</bold> Aedeagus, dorsal <bold>I</bold> Aedeagus, lateral <bold>J, K</bold><italic><tp:taxon-name><tp:taxon-name-part taxon-name-part-type="genus" reg="Phelister">P.</tp:taxon-name-part> <tp:taxon-name-part taxon-name-part-type="species" reg="trigonisternus">trigonisternus</tp:taxon-name-part></tp:taxon-name></italic>: <bold>J</bold> aedeagus, dorsal <bold>K</bold> aedeagus, lateral.</p></caption><graphic xmlns:xlink="http://www.w3.org/1999/xlink" xlink:href="zookeys-1001-001-g008.jpg" position="float" orientation="portrait" xlink:type="simple" id="oo_484937.jpg"><uri content-type="original_file" xlink:type="simple">https://binary.pensoft.net/fig/484937</uri></graphic></fig><fig id="F10" position="float" orientation="portrait"><object-id xmlns:xlink="http://www.w3.org/1999/xlink" content-type="doi" xlink:type="simple">10.3897/zookeys.1001.58447.map4</object-id><object-id xmlns:xlink="http://www.w3.org/1999/xlink" content-type="arpha" xlink:type="simple">E3DB149A-8E8D-53A1-A69F-9851B96D322B</object-id><label>Map 4.</label><caption><p>Collecting records for <italic><tp:taxon-name><tp:taxon-name-part taxon-name-part-type="genus" reg="Phelister">Phelister</tp:taxon-name-part> <tp:taxon-name-part taxon-name-part-type="species" reg="stellans">stellans</tp:taxon-name-part></tp:taxon-name></italic> (stars), <italic><tp:taxon-name><tp:taxon-name-part taxon-name-part-type="genus" reg="Phelister">P.</tp:taxon-name-part> <tp:taxon-name-part taxon-name-part-type="species" reg="sparsus">sparsus</tp:taxon-name-part></tp:taxon-name></italic> (white circles).</p></caption><graphic xmlns:xlink="http://www.w3.org/1999/xlink" xlink:href="zookeys-1001-001-g010.jpg" position="float" orientation="portrait" xlink:type="simple" id="oo_484939.jpg"><uri content-type="original_file" xlink:type="simple">https://binary.pensoft.net/fig/484939</uri></graphic></fig></tp:treatment-sec></tp:taxon-treatment>
