# Supplementary material for: Recognition and revision of the Phelister blairi group (Histeridae, Histerinae, Exosternini)
Source: Zookeys. 2020 Dec 9;1001:1–154. doi: 10.3897/zookeys.1001.58447 (PMC7744391; doi:10.3897/zookeys.1001.58447)
Supplement: XML Treatment for Phelister pretiosus [file zookeys.1001.58447-treatment6.xml]

<!DOCTYPE tp:taxon-treatment
  PUBLIC "-//TaxonX//DTD Taxonomic Treatment Publishing DTD v0 20100105//EN" "tax-treatment-NSO.dtd">
<tp:taxon-treatment xmlns:tp="http://www.plazi.org/taxpub"><tp:treatment-meta><kwd-group><label>Taxon classification</label><kwd><named-content xmlns:xlink="http://www.w3.org/1999/xlink" content-type="kingdom">Animalia</named-content></kwd><kwd><named-content xmlns:xlink="http://www.w3.org/1999/xlink" content-type="order">Coleoptera</named-content></kwd><kwd><named-content xmlns:xlink="http://www.w3.org/1999/xlink" content-type="family">Histeridae</named-content></kwd></kwd-group><mixed-citation publication-type="journal"><person-group><name><surname>Caterino</surname><given-names>Michael S.</given-names></name><name><surname>Tishechkin</surname><given-names>Alexey K.</given-names></name></person-group><article-title>Recognition and revision of the <italic><tp:taxon-name><tp:taxon-name-part taxon-name-part-type="genus" reg="Phelister">Phelister</tp:taxon-name-part> <tp:taxon-name-part taxon-name-part-type="species" reg="blairi">blairi</tp:taxon-name-part></tp:taxon-name></italic> group (<tp:taxon-name><tp:taxon-name-part taxon-name-part-type="family">Histeridae</tp:taxon-name-part></tp:taxon-name>, <tp:taxon-name><tp:taxon-name-part taxon-name-part-type="subfamily">Histerinae</tp:taxon-name-part></tp:taxon-name>, <tp:taxon-name><tp:taxon-name-part taxon-name-part-type="tribe">Exosternini</tp:taxon-name-part></tp:taxon-name>)</article-title><source>Zookeys</source><day>09</day><month>12</month><year>2020</year><volume>1001</volume><fpage>1</fpage><lpage>154</lpage><pub-id pub-id-type="doi">10.3897/zookeys.1001.58447</pub-id></mixed-citation></tp:treatment-meta><tp:nomenclature><label>6.</label><tp:taxon-name><object-id xmlns:xlink="http://www.w3.org/1999/xlink" content-type="arpha" xlink:type="simple">30A932DE-E1B1-554C-B714-1B39CBFB298D</object-id>
                <tp:taxon-name-part taxon-name-part-type="genus" reg="Phelister">Phelister</tp:taxon-name-part>
                <tp:taxon-name-part taxon-name-part-type="species" reg="pretiosus">pretiosus</tp:taxon-name-part>
                <object-id xmlns:xlink="http://www.w3.org/1999/xlink" content-type="zoobank" xlink:type="simple">http://zoobank.org/52B124ED-1466-4771-A774-2DE7C09DDE0B</object-id>
              </tp:taxon-name><tp:taxon-status xmlns:xlink="http://www.w3.org/1999/xlink" xlink:type="simple">sp. nov.</tp:taxon-status><xref ref-type="fig" rid="F6">Figs 5C, D</xref><xref ref-type="fig" rid="F8">, 6H, I</xref><xref ref-type="fig" rid="F11">, Map 5</xref></tp:nomenclature><tp:treatment-sec sec-type="type material" id="SECID0EMDDK"><title>Type material.</title><p><bold><italic>Holotype</italic> male</bold>: “<bold>Ecuador</bold> Napo Region 5–25.ix.00” / “Tiputini Research Station 220m <named-content xmlns:xlink="http://www.w3.org/1999/xlink" content-type="dwc:verbatimCoordinates" xlink:type="simple"><named-content content-type="geo-json" specific-use="{&#34;type&#34;:&#34;Point&#34;,&#34;coordinates&#34;:[-76.150000,-0.633333]}" id="NCID0E3DDK" xlink:type="simple">0°38'0"S, 76°9'0"W</named-content></named-content>” / “BM2000:194 D.J.Inward K.A.Jackson” / “Caterino/Tishechkin <tp:taxon-name><tp:taxon-name-part taxon-name-part-type="tribe">Exosternini</tp:taxon-name-part></tp:taxon-name> Voucher EXO-00359” (<named-content xmlns:xlink="http://www.w3.org/1999/xlink" content-type="dwc:institutional_code" xlink:type="simple">NHMUK</named-content>). <bold><italic>Paratypes</italic> (3): Ecuador</bold>: same data as type (<named-content xmlns:xlink="http://www.w3.org/1999/xlink" content-type="dwc:institutional_code" xlink:type="simple">NHMUK</named-content>, 1ex.); Orellana, Est. Biodiv. Tiputini (<named-content xmlns:xlink="http://www.w3.org/1999/xlink" content-type="dwc:verbatimCoordinates" xlink:type="simple"><named-content content-type="geo-json" specific-use="{&#34;type&#34;:&#34;Point&#34;,&#34;coordinates&#34;:[-76.150000,-0.640000]}" id="NCID0E4EDK" xlink:type="simple">-0.64, -76.15</named-content></named-content>), 8/3/08–8/6/08, FIT, <named-content xmlns:xlink="http://www.w3.org/1999/xlink" content-type="dwc:institutional_code" xlink:type="simple">LSAM</named-content> Team (<abbrev xmlns:xlink="http://www.w3.org/1999/xlink" content-type="institution" xlink:title="Alexey Tishechkin Collection, Sacramento, USA" id="ABBRID0EKFDK" xlink:type="simple">AKTC</abbrev>, 1ex.); Orellana: Tiputini Biodiversity Station, <named-content xmlns:xlink="http://www.w3.org/1999/xlink" content-type="dwc:verbatimCoordinates" xlink:type="simple"><named-content content-type="geo-json" specific-use="{&#34;type&#34;:&#34;Point&#34;,&#34;coordinates&#34;:[-76.149900,-0.637600]}" id="NCID0ESFDK" xlink:type="simple">0.6376°S, 76.1499°W</named-content></named-content>, 4–9.vi.2011, FIT, M.S. Caterino &amp; A.K. Tishechkin (<abbrev xmlns:xlink="http://www.w3.org/1999/xlink" content-type="institution" xlink:title="Michael Caterino Collection, Clemson, USA" id="ABBRID0EXFDK" xlink:type="simple">MSCC</abbrev>, 1ex.).</p></tp:treatment-sec><tp:treatment-sec sec-type="material" id="SECID0E3FDK"><title>Other material.</title><p><bold>Ecuador</bold>: Orellana, Est. Cientifica Yasuní (<named-content xmlns:xlink="http://www.w3.org/1999/xlink" content-type="dwc:verbatimCoordinates" xlink:type="simple"><named-content content-type="geo-json" specific-use="{&#34;type&#34;:&#34;Point&#34;,&#34;coordinates&#34;:[-76.400000,-0.675000]}" id="NCID0EHGDK" xlink:type="simple">-0.675, -76.4</named-content></named-content>), 7/19/08–7/22/08, FIT, A. Tishechkin (<abbrev xmlns:xlink="http://www.w3.org/1999/xlink" content-type="institution" xlink:title="Alexey Tishechkin Collection, Sacramento, USA" id="ABBRID0EMGDK" xlink:type="simple">AKTC</abbrev>, 1ex.); <bold>Suriname</bold>: Sipaliwini, upper Palumeu River, CI-RAP Survey Camp 1, <named-content xmlns:xlink="http://www.w3.org/1999/xlink" content-type="dwc:verbatimCoordinates" xlink:type="simple"><named-content content-type="geo-json" specific-use="{&#34;type&#34;:&#34;Point&#34;,&#34;coordinates&#34;:[-55.629400,2.477000]}" id="NCID0EWGDK" xlink:type="simple">2.4770°N, 55.6294°W</named-content></named-content>, 275 m, flight intercept trap, 10–16.iii.2012, A. E. Z. Short (<named-content xmlns:xlink="http://www.w3.org/1999/xlink" content-type="dwc:institutional_code" xlink:type="simple">SEMC</named-content>, 2ex.).</p></tp:treatment-sec><tp:treatment-sec sec-type="description" id="SECID0EDHDK"><title>Diagnostic description.</title><p>Length: 1.97–2.17 mm (avg. 2.10 mm); width: 1.65–1.93 mm (avg. 1.84 mm). This species is also very closely related to <italic><tp:taxon-name><tp:taxon-name-part taxon-name-part-type="genus" reg="Phelister">P.</tp:taxon-name-part> <tp:taxon-name-part taxon-name-part-type="species" reg="sparsus">sparsus</tp:taxon-name-part></tp:taxon-name></italic>, differing principally in the following characters: sides more broadly rounded; prosternal keel striae united by a transverse stria basally, enclosing a rather small triangular space ~ 3/4 as long as keel; prosternal lobe with marginal stria present; middle angle of mesometaventral stria only reaching basal fourth of mesoventrite; abdominal ventrite one with row of secondary punctures along anterior margin; male with aedeagus narrower, less curved in lateral view, with medioventral process that barely protrudes beneath; tergite 10 partially divided. Male: basal piece ~ 1/4 length of tegmen; tegmen widest near middle, evenly narrowed to base and apex, apex subtruncate; tegmen weakly curved, rather flat in lateral view, weak medioventral process present in basal 1/3; median lobe ~ 2/3 tegmen length, basal apodemes thin.</p></tp:treatment-sec><tp:treatment-sec sec-type="etymology" id="SECID0EUHDK"><title>Etymology.</title><p>This species name means ‘precious’, in reference to its jewel-like appearance.</p></tp:treatment-sec><tp:treatment-sec sec-type="distribution" id="SECID0EZHDK"><title>Distribution.</title><p>This species is known from only a few specimens from Amazonian Ecuador and Suriname.</p></tp:treatment-sec><tp:treatment-sec sec-type="remarks" id="SECID0E5HDK"><title>Remarks.</title><p>The external characters listed in the description to distinguish this species are all relatively minor, but consistent. It lacks the labral fovea of <italic><tp:taxon-name><tp:taxon-name-part taxon-name-part-type="genus" reg="Phelister">P.</tp:taxon-name-part> <tp:taxon-name-part taxon-name-part-type="species" reg="trigonisternus">trigonisternus</tp:taxon-name-part></tp:taxon-name></italic> and exhibits secondary punctures along the anterior margin of the 1<sup>st</sup> abdominal ventrite that <italic><tp:taxon-name><tp:taxon-name-part taxon-name-part-type="genus" reg="Phelister">P.</tp:taxon-name-part> <tp:taxon-name-part taxon-name-part-type="species" reg="sparsus">sparsus</tp:taxon-name-part></tp:taxon-name></italic> lacks. The male genitalia are also quite distinctive, with the tegmen sides being straighter than others (Fig. <xref ref-type="fig" rid="F8">6H</xref> vs. 6B, D, F, and 6J).</p></tp:treatment-sec><tp:treatment-sec><!--Section generated to contain objects referenced in tp:taxon-treatment.--><fig id="F6" position="float" orientation="portrait"><object-id xmlns:xlink="http://www.w3.org/1999/xlink" content-type="doi" xlink:type="simple">10.3897/zookeys.1001.58447.figure5</object-id><object-id xmlns:xlink="http://www.w3.org/1999/xlink" content-type="arpha" xlink:type="simple">DC3C13B2-7AC1-5FE7-8818-F6D53158E7B4</object-id><label>Figure 5.</label><caption><p><bold>A, B</bold><italic><tp:taxon-name><tp:taxon-name-part taxon-name-part-type="genus" reg="Phelister">Phelister</tp:taxon-name-part> <tp:taxon-name-part taxon-name-part-type="species" reg="sparsus">sparsus</tp:taxon-name-part></tp:taxon-name></italic>: <bold>A</bold> dorsal habitus <bold>B</bold> ventral habitus <bold>C, D</bold><italic><tp:taxon-name><tp:taxon-name-part taxon-name-part-type="genus" reg="Phelister">P.</tp:taxon-name-part> <tp:taxon-name-part taxon-name-part-type="species" reg="pretiosus">pretiosus</tp:taxon-name-part></tp:taxon-name></italic>: <bold>C</bold> dorsal habitus <bold>D</bold> ventral habitus <bold>E–G</bold><italic><tp:taxon-name><tp:taxon-name-part taxon-name-part-type="genus" reg="Phelister">P.</tp:taxon-name-part> <tp:taxon-name-part taxon-name-part-type="species" reg="trigonisternus">trigonisternus</tp:taxon-name-part></tp:taxon-name></italic>: <bold>E</bold> dorsal habitus <bold>F</bold> ventral habitus <bold>G</bold> frons and labrum showing labral fovea.</p></caption><graphic xmlns:xlink="http://www.w3.org/1999/xlink" xlink:href="zookeys-1001-001-g007.jpg" position="float" orientation="portrait" xlink:type="simple" id="oo_484936.jpg"><uri content-type="original_file" xlink:type="simple">https://binary.pensoft.net/fig/484936</uri></graphic></fig><fig id="F8" position="float" orientation="portrait"><object-id xmlns:xlink="http://www.w3.org/1999/xlink" content-type="doi" xlink:type="simple">10.3897/zookeys.1001.58447.figure6</object-id><object-id xmlns:xlink="http://www.w3.org/1999/xlink" content-type="arpha" xlink:type="simple">E9598718-A2EC-5312-981E-75A24C42795A</object-id><label>Figure 6.</label><caption><p>Male genitalia <bold>A–C</bold><italic><tp:taxon-name><tp:taxon-name-part taxon-name-part-type="genus" reg="Phelister">Phelister</tp:taxon-name-part> <tp:taxon-name-part taxon-name-part-type="species" reg="fimbriatus">fimbriatus</tp:taxon-name-part></tp:taxon-name></italic>: <bold>A</bold> sternite 8 <bold>B</bold> aedeagus, dorsal <bold>C</bold> aedeagus, lateral <bold>D, E</bold><italic><tp:taxon-name><tp:taxon-name-part taxon-name-part-type="genus" reg="Phelister">P.</tp:taxon-name-part> <tp:taxon-name-part taxon-name-part-type="species" reg="stellans">stellans</tp:taxon-name-part></tp:taxon-name></italic>: <bold>D</bold> aedeagus, dorsal <bold>E</bold> aedeagus, lateral <bold>F, G</bold><italic><tp:taxon-name><tp:taxon-name-part taxon-name-part-type="genus" reg="Phelister">P.</tp:taxon-name-part> <tp:taxon-name-part taxon-name-part-type="species" reg="sparsus">sparsus</tp:taxon-name-part></tp:taxon-name></italic>: <bold>F</bold> aedeagus, dorsal <bold>G</bold> aedeagus, lateral <bold>H, I</bold><italic><tp:taxon-name><tp:taxon-name-part taxon-name-part-type="genus" reg="Phelister">P.</tp:taxon-name-part> <tp:taxon-name-part taxon-name-part-type="species" reg="pretiosus">pretiosus</tp:taxon-name-part></tp:taxon-name></italic>: <bold>H</bold> Aedeagus, dorsal <bold>I</bold> Aedeagus, lateral <bold>J, K</bold><italic><tp:taxon-name><tp:taxon-name-part taxon-name-part-type="genus" reg="Phelister">P.</tp:taxon-name-part> <tp:taxon-name-part taxon-name-part-type="species" reg="trigonisternus">trigonisternus</tp:taxon-name-part></tp:taxon-name></italic>: <bold>J</bold> aedeagus, dorsal <bold>K</bold> aedeagus, lateral.</p></caption><graphic xmlns:xlink="http://www.w3.org/1999/xlink" xlink:href="zookeys-1001-001-g008.jpg" position="float" orientation="portrait" xlink:type="simple" id="oo_484937.jpg"><uri content-type="original_file" xlink:type="simple">https://binary.pensoft.net/fig/484937</uri></graphic></fig><fig id="F11" position="float" orientation="portrait"><object-id xmlns:xlink="http://www.w3.org/1999/xlink" content-type="doi" xlink:type="simple">10.3897/zookeys.1001.58447.map5</object-id><object-id xmlns:xlink="http://www.w3.org/1999/xlink" content-type="arpha" xlink:type="simple">B3C1A6B0-BF41-5B0F-BCF3-DC285E588FB9</object-id><label>Map 5.</label><caption><p>Collecting records for <italic><tp:taxon-name><tp:taxon-name-part taxon-name-part-type="genus" reg="Phelister">Phelister</tp:taxon-name-part> <tp:taxon-name-part taxon-name-part-type="species" reg="pretiosus">pretiosus</tp:taxon-name-part></tp:taxon-name></italic> (black circles), <italic><tp:taxon-name><tp:taxon-name-part taxon-name-part-type="genus" reg="Phelister">P.</tp:taxon-name-part> <tp:taxon-name-part taxon-name-part-type="species" reg="trigonisternus">trigonisternus</tp:taxon-name-part></tp:taxon-name></italic> (black squares) and <italic><tp:taxon-name><tp:taxon-name-part taxon-name-part-type="genus" reg="Phelister">P.</tp:taxon-name-part> <tp:taxon-name-part taxon-name-part-type="species" reg="globosus">globosus</tp:taxon-name-part></tp:taxon-name></italic> (stars).</p></caption><graphic xmlns:xlink="http://www.w3.org/1999/xlink" xlink:href="zookeys-1001-001-g011.jpg" position="float" orientation="portrait" xlink:type="simple" id="oo_484940.jpg"><uri content-type="original_file" xlink:type="simple">https://binary.pensoft.net/fig/484940</uri></graphic></fig></tp:treatment-sec></tp:taxon-treatment>
