# Supplementary material for: Recognition and revision of the Phelister blairi group (Histeridae, Histerinae, Exosternini)
Source: Zookeys. 2020 Dec 9;1001:1–154. doi: 10.3897/zookeys.1001.58447 (PMC7744391; doi:10.3897/zookeys.1001.58447)
Supplement: XML Treatment for Phelister trigonisternus [file zookeys.1001.58447-treatment7.xml]

<!DOCTYPE tp:taxon-treatment
  PUBLIC "-//TaxonX//DTD Taxonomic Treatment Publishing DTD v0 20100105//EN" "tax-treatment-NSO.dtd">
<tp:taxon-treatment xmlns:tp="http://www.plazi.org/taxpub"><tp:treatment-meta><kwd-group><label>Taxon classification</label><kwd><named-content xmlns:xlink="http://www.w3.org/1999/xlink" content-type="kingdom">Animalia</named-content></kwd><kwd><named-content xmlns:xlink="http://www.w3.org/1999/xlink" content-type="order">Coleoptera</named-content></kwd><kwd><named-content xmlns:xlink="http://www.w3.org/1999/xlink" content-type="family">Histeridae</named-content></kwd></kwd-group><mixed-citation publication-type="journal"><person-group><name><surname>Caterino</surname><given-names>Michael S.</given-names></name><name><surname>Tishechkin</surname><given-names>Alexey K.</given-names></name></person-group><article-title>Recognition and revision of the <italic><tp:taxon-name><tp:taxon-name-part taxon-name-part-type="genus" reg="Phelister">Phelister</tp:taxon-name-part> <tp:taxon-name-part taxon-name-part-type="species" reg="blairi">blairi</tp:taxon-name-part></tp:taxon-name></italic> group (<tp:taxon-name><tp:taxon-name-part taxon-name-part-type="family">Histeridae</tp:taxon-name-part></tp:taxon-name>, <tp:taxon-name><tp:taxon-name-part taxon-name-part-type="subfamily">Histerinae</tp:taxon-name-part></tp:taxon-name>, <tp:taxon-name><tp:taxon-name-part taxon-name-part-type="tribe">Exosternini</tp:taxon-name-part></tp:taxon-name>)</article-title><source>Zookeys</source><day>09</day><month>12</month><year>2020</year><volume>1001</volume><fpage>1</fpage><lpage>154</lpage><pub-id pub-id-type="doi">10.3897/zookeys.1001.58447</pub-id></mixed-citation></tp:treatment-meta><tp:nomenclature><label>7.</label><tp:taxon-name><object-id xmlns:xlink="http://www.w3.org/1999/xlink" content-type="arpha" xlink:type="simple">D463AA46-6D2E-54BA-BED5-DA6B311D847B</object-id>
                <tp:taxon-name-part taxon-name-part-type="genus" reg="Phelister">Phelister</tp:taxon-name-part>
                <tp:taxon-name-part taxon-name-part-type="species" reg="trigonisternus">trigonisternus</tp:taxon-name-part>
              </tp:taxon-name><tp:taxon-authority>Marseul, 1889</tp:taxon-authority><xref ref-type="fig" rid="F4">Figs 4A–D</xref><xref ref-type="fig" rid="F6">, 5E–G</xref><xref ref-type="fig" rid="F8">, 6J, K</xref><xref ref-type="fig" rid="F11">, Map 5</xref><tp:nomenclature-citation-list><tp:nomenclature-citation><tp:taxon-name>
                    <tp:taxon-name-part taxon-name-part-type="genus" reg="Phelister">Phelister</tp:taxon-name-part> <tp:taxon-name-part taxon-name-part-type="species" reg="trigonisternus">trigonisternus</tp:taxon-name-part></tp:taxon-name><comment>Marseul, 1889: cxxxix.</comment></tp:nomenclature-citation></tp:nomenclature-citation-list></tp:nomenclature><tp:treatment-sec sec-type="type material" id="SECID0ECLDK"><title>Type material.</title><p><bold><italic>Lectotype</italic></bold>, of undetermined sex, hereby designated: “Amer Sahlberg” / “2772” / “Marseul 14.12.86” / “<tp:taxon-name><tp:taxon-name-part taxon-name-part-type="genus" reg="Phelister"/><tp:taxon-name-part taxon-name-part-type="species" reg="trigonisternus">trigonisternus</tp:taxon-name-part></tp:taxon-name>” / “Type” / “<tp:taxon-name><tp:taxon-name-part taxon-name-part-type="genus" reg="Phelister">Phelister</tp:taxon-name-part></tp:taxon-name> trigonisternum [sic] Mars Type” / “Lectotype <tp:taxon-name><tp:taxon-name-part taxon-name-part-type="genus" reg="Phelister">Phelister</tp:taxon-name-part> <tp:taxon-name-part taxon-name-part-type="species" reg="trigonisternus">trigonisternus</tp:taxon-name-part></tp:taxon-name> Marseul, 1889, M.S.Caterino &amp; A.K.Tishechkin des. 2010”; <named-content xmlns:xlink="http://www.w3.org/1999/xlink" content-type="dwc:institutional_code" xlink:type="simple">NHMUK</named-content>.</p><fig id="F11" position="float" orientation="portrait"><object-id xmlns:xlink="http://www.w3.org/1999/xlink" content-type="doi" xlink:type="simple">10.3897/zookeys.1001.58447.map5</object-id><object-id xmlns:xlink="http://www.w3.org/1999/xlink" content-type="arpha" xlink:type="simple">B3C1A6B0-BF41-5B0F-BCF3-DC285E588FB9</object-id><label>Map 5.</label><caption><p>Collecting records for <italic><tp:taxon-name><tp:taxon-name-part taxon-name-part-type="genus" reg="Phelister">Phelister</tp:taxon-name-part> <tp:taxon-name-part taxon-name-part-type="species" reg="pretiosus">pretiosus</tp:taxon-name-part></tp:taxon-name></italic> (black circles), <italic><tp:taxon-name><tp:taxon-name-part taxon-name-part-type="genus" reg="Phelister">P.</tp:taxon-name-part> <tp:taxon-name-part taxon-name-part-type="species" reg="trigonisternus">trigonisternus</tp:taxon-name-part></tp:taxon-name></italic> (black squares) and <italic><tp:taxon-name><tp:taxon-name-part taxon-name-part-type="genus" reg="Phelister">P.</tp:taxon-name-part> <tp:taxon-name-part taxon-name-part-type="species" reg="globosus">globosus</tp:taxon-name-part></tp:taxon-name></italic> (stars).</p></caption><graphic xmlns:xlink="http://www.w3.org/1999/xlink" xlink:href="zookeys-1001-001-g011.jpg" position="float" orientation="portrait" xlink:type="simple" id="oo_484940.jpg"><uri content-type="original_file" xlink:type="simple">https://binary.pensoft.net/fig/484940</uri></graphic></fig></tp:treatment-sec><tp:treatment-sec sec-type="material" id="SECID0E3NDK"><title>Other material.</title><p><bold>Brazil</bold>: Mato Grosso, Mpio. Cotriguaçu, Fazenda São Nicolau (<named-content xmlns:xlink="http://www.w3.org/1999/xlink" content-type="dwc:verbatimCoordinates" xlink:type="simple"><named-content content-type="geo-json" specific-use="{&#34;type&#34;:&#34;Point&#34;,&#34;coordinates&#34;:[-58.285800,-9.815000]}" id="NCID0EHODK" xlink:type="simple">-9.815, -58.2858</named-content></named-content>), 12/15/10–12/18/10, FIT, F.Z. Vaz-de-Mello &amp; A.F. Oliveira (<named-content xmlns:xlink="http://www.w3.org/1999/xlink" content-type="dwc:institutional_code" xlink:type="simple">CEMT</named-content>, 2ex.); Mato Grosso, Mpio. Cotriguaçu, Fazenda São Nicolau, Matinha (<named-content xmlns:xlink="http://www.w3.org/1999/xlink" content-type="dwc:verbatimCoordinates" xlink:type="simple"><named-content content-type="geo-json" specific-use="{&#34;type&#34;:&#34;Point&#34;,&#34;coordinates&#34;:[-58.250800,-9.838300]}" id="NCID0EXODK" xlink:type="simple">-9.8383, -58.2508</named-content></named-content>), October, 2009, FIT, F.Z. Vaz-de-Mello (<named-content xmlns:xlink="http://www.w3.org/1999/xlink" content-type="dwc:institutional_code" xlink:type="simple">CEMT</named-content>, 3ex.); Pará, Altamira – Marabá: km 18 (<named-content xmlns:xlink="http://www.w3.org/1999/xlink" content-type="dwc:verbatimCoordinates" xlink:type="simple"><named-content content-type="geo-json" specific-use="{&#34;type&#34;:&#34;Point&#34;,&#34;coordinates&#34;:[-52.050000,-3.150000]}" id="NCID0EHPDK" xlink:type="simple">-3.15, -52.05</named-content></named-content>), May 1984, FIT (<abbrev xmlns:xlink="http://www.w3.org/1999/xlink" content-type="institution" xlink:title="Nicolas Dégallier Collection, Paris" id="ABBRID0EMPDK" xlink:type="simple">CHND</abbrev>, 8ex.); Pará, Barcarena (<named-content xmlns:xlink="http://www.w3.org/1999/xlink" content-type="dwc:verbatimCoordinates" xlink:type="simple"><named-content content-type="geo-json" specific-use="{&#34;type&#34;:&#34;Point&#34;,&#34;coordinates&#34;:[-48.616700,-1.500000]}" id="NCID0EUPDK" xlink:type="simple">-1.5, -48.6167</named-content></named-content>), 6/13/91–6/25/91, FIT (<abbrev xmlns:xlink="http://www.w3.org/1999/xlink" content-type="institution" xlink:title="Nicolas Dégallier Collection, Paris" id="ABBRID0EZPDK" xlink:type="simple">CHND</abbrev>, 4ex.); Pará, Barcarena (<named-content xmlns:xlink="http://www.w3.org/1999/xlink" content-type="dwc:verbatimCoordinates" xlink:type="simple"><named-content content-type="geo-json" specific-use="{&#34;type&#34;:&#34;Point&#34;,&#34;coordinates&#34;:[-48.616700,-1.500000]}" id="NCID0EBQDK" xlink:type="simple">-1.5, -48.6167</named-content></named-content>), 12/7/91–12/20/91, FIT, EXO-02915 (<abbrev xmlns:xlink="http://www.w3.org/1999/xlink" content-type="institution" xlink:title="Nicolas Dégallier Collection, Paris" id="ABBRID0EGQDK" xlink:type="simple">CHND</abbrev>, 1ex.); Pará, Belém, Utinga (IPEAN) (<named-content xmlns:xlink="http://www.w3.org/1999/xlink" content-type="dwc:verbatimCoordinates" xlink:type="simple"><named-content content-type="geo-json" specific-use="{&#34;type&#34;:&#34;Point&#34;,&#34;coordinates&#34;:[-48.433300,-1.450000]}" id="NCID0EOQDK" xlink:type="simple">-1.45, -48.4333</named-content></named-content>), October, 1984, FIT (<abbrev xmlns:xlink="http://www.w3.org/1999/xlink" content-type="institution" xlink:title="Nicolas Dégallier Collection, Paris" id="ABBRID0ETQDK" xlink:type="simple">CHND</abbrev>, 4ex.); Pará, Belém, Utinga (IPEAN) (<named-content xmlns:xlink="http://www.w3.org/1999/xlink" content-type="dwc:verbatimCoordinates" xlink:type="simple"><named-content content-type="geo-json" specific-use="{&#34;type&#34;:&#34;Point&#34;,&#34;coordinates&#34;:[-48.433300,-1.450000]}" id="NCID0E2QDK" xlink:type="simple">-1.45, -48.4333</named-content></named-content>), November 1984, FIT (<abbrev xmlns:xlink="http://www.w3.org/1999/xlink" content-type="institution" xlink:title="Nicolas Dégallier Collection, Paris" id="ABBRID0EARDK" xlink:type="simple">CHND</abbrev>, 3ex.); Pará, Belém, Utinga (IPEAN) (<named-content xmlns:xlink="http://www.w3.org/1999/xlink" content-type="dwc:verbatimCoordinates" xlink:type="simple"><named-content content-type="geo-json" specific-use="{&#34;type&#34;:&#34;Point&#34;,&#34;coordinates&#34;:[-48.433300,-1.450000]}" id="NCID0EIRDK" xlink:type="simple">-1.45, -48.4333</named-content></named-content>), August 1985, FIT (<abbrev xmlns:xlink="http://www.w3.org/1999/xlink" content-type="institution" xlink:title="Nicolas Dégallier Collection, Paris" id="ABBRID0ENRDK" xlink:type="simple">CHND</abbrev>, 3ex.); Pará, Carajás (Serra Norte) (<named-content xmlns:xlink="http://www.w3.org/1999/xlink" content-type="dwc:verbatimCoordinates" xlink:type="simple"><named-content content-type="geo-json" specific-use="{&#34;type&#34;:&#34;Point&#34;,&#34;coordinates&#34;:[-50.200000,-6.066700]}" id="NCID0EVRDK" xlink:type="simple">-6.0667, -50.2</named-content></named-content>), May 1985, FIT, EXO-02913 (<abbrev xmlns:xlink="http://www.w3.org/1999/xlink" content-type="institution" xlink:title="Nicolas Dégallier Collection, Paris" id="ABBRID0E1RDK" xlink:type="simple">CHND</abbrev>, 1ex.); Pará, Carajás, Serra Norte (<named-content xmlns:xlink="http://www.w3.org/1999/xlink" content-type="dwc:verbatimCoordinates" xlink:type="simple"><named-content content-type="geo-json" specific-use="{&#34;type&#34;:&#34;Point&#34;,&#34;coordinates&#34;:[-50.200000,-6.066700]}" id="NCID0ECSDK" xlink:type="simple">-6.0667, -50.2</named-content></named-content>), 1/22/84–1/27/84, Ss. cad. de Sarigue (<abbrev xmlns:xlink="http://www.w3.org/1999/xlink" content-type="institution" xlink:title="Nicolas Dégallier Collection, Paris" id="ABBRID0EHSDK" xlink:type="simple">CHND</abbrev>, 2ex.); Pará, Tucuruí (<named-content xmlns:xlink="http://www.w3.org/1999/xlink" content-type="dwc:verbatimCoordinates" xlink:type="simple"><named-content content-type="geo-json" specific-use="{&#34;type&#34;:&#34;Point&#34;,&#34;coordinates&#34;:[-49.667000,-3.750000]}" id="NCID0EPSDK" xlink:type="simple">-3.75, -49.667</named-content></named-content>), 11/28/85–12/11/85, FIT (<abbrev xmlns:xlink="http://www.w3.org/1999/xlink" content-type="institution" xlink:title="Nicolas Dégallier Collection, Paris" id="ABBRID0EUSDK" xlink:type="simple">CHND</abbrev>, 4ex.); Pará, Tucuruí (<named-content xmlns:xlink="http://www.w3.org/1999/xlink" content-type="dwc:verbatimCoordinates" xlink:type="simple"><named-content content-type="geo-json" specific-use="{&#34;type&#34;:&#34;Point&#34;,&#34;coordinates&#34;:[-49.667000,-3.750000]}" id="NCID0E3SDK" xlink:type="simple">-3.75, -49.667</named-content></named-content>), 2/16/89–3/2/89, FIT (<abbrev xmlns:xlink="http://www.w3.org/1999/xlink" content-type="institution" xlink:title="Nicolas Dégallier Collection, Paris" id="ABBRID0EBTDK" xlink:type="simple">CHND</abbrev>, 5ex.); <bold>Suriname</bold>: Sipaliwini, CI-RAP Surv. Camp 3: Wehepai SE Kwamala (<named-content xmlns:xlink="http://www.w3.org/1999/xlink" content-type="dwc:verbatimCoordinates" xlink:type="simple"><named-content content-type="geo-json" specific-use="{&#34;type&#34;:&#34;Point&#34;,&#34;coordinates&#34;:[-56.697700,2.362900]}" id="NCID0ELTDK" xlink:type="simple">2.3629, -56.6977</named-content></named-content>), 237 m, 9/3/10–9/7/10, FIT, Larsen &amp; Short, EXO-02918 (<named-content xmlns:xlink="http://www.w3.org/1999/xlink" content-type="dwc:institutional_code" xlink:type="simple">SEMC</named-content>, 1ex.)</p></tp:treatment-sec><tp:treatment-sec sec-type="description" id="SECID0EYTDK"><title>Diagnostic description.</title><p>Length: 2.09–2.36 mm (avg. 2.19 mm); width: 1.81–2.01 mm (avg. 1.89 mm). <italic><tp:taxon-name><tp:taxon-name-part taxon-name-part-type="genus" reg="Phelister">Phelister</tp:taxon-name-part> <tp:taxon-name-part taxon-name-part-type="species" reg="trigonisternus">trigonisternus</tp:taxon-name-part></tp:taxon-name></italic> is closely related and very similar to the two described above (<italic><tp:taxon-name><tp:taxon-name-part taxon-name-part-type="genus" reg="Phelister">P.</tp:taxon-name-part> <tp:taxon-name-part taxon-name-part-type="species" reg="sparsus">sparsus</tp:taxon-name-part></tp:taxon-name></italic> &amp; <italic><tp:taxon-name><tp:taxon-name-part taxon-name-part-type="genus" reg="Phelister">P.</tp:taxon-name-part> <tp:taxon-name-part taxon-name-part-type="species" reg="pretiosus">pretiosus</tp:taxon-name-part></tp:taxon-name></italic>), differing principally in the following characters: head (frons) slightly broader, distinctly widened above antennal bases; labrum depressed on anterior surface, appearing foveate; lateral submarginal pronotal stria weak to obliterated by larger, more conspicuous lateral pronotal punctures (submarginal stria basically obsolete except for a few connected punctures in some); 5<sup>th</sup> dorsal stria present in apical 1/3, sutural stria in apical 1/2; striae of prosternal keel weakly united along basal margin; mesometaventral stria reaching basal 1/3 of mesoventrite, lateral metaventral stria nearly reaching middle of metacoxa (longer and displaced laterad from its course in <italic><tp:taxon-name><tp:taxon-name-part taxon-name-part-type="genus" reg="Phelister">P.</tp:taxon-name-part> <tp:taxon-name-part taxon-name-part-type="species" reg="sparsus">sparsus</tp:taxon-name-part></tp:taxon-name></italic>). Male: basal piece ~ 1/3 length of tegmen; tegmen weakly widened at middle, evenly narrowed to base and apex, apex subtruncate; tegmen weakly curved in lateral view, slightly humped near base, weak medioventral process present in basal 1/3; median lobe ~ 2/3 tegmen length, basal apodemes thin.</p></tp:treatment-sec><tp:treatment-sec sec-type="remarks" id="SECID0EMVDK"><title>Remarks.</title><p>The impressed labrum of this species is unique among the species in this paper. This species was described only from ‘Amer.[ica]’, so the type locality is very imprecisely known. The closest match we were able to make was with a specimen from Pará, Brazil. It matches the lectotype very well in most characters but differs slightly in that the type lacks a basal fragment of the outer subhumeral stria, has a weaker frontal stria, and has the lateral pronotal punctation slightly sparser.</p></tp:treatment-sec><tp:treatment-sec sec-type="distribution" id="SECID0ERVDK"><title>Distribution.</title><p>This species is known from central to northeastern Brazil and Suriname.</p></tp:treatment-sec><tp:treatment-sec><!--Section generated to contain objects referenced in tp:taxon-treatment.--><fig id="F4" position="float" orientation="portrait"><object-id xmlns:xlink="http://www.w3.org/1999/xlink" content-type="doi" xlink:type="simple">10.3897/zookeys.1001.58447.figure4</object-id><object-id xmlns:xlink="http://www.w3.org/1999/xlink" content-type="arpha" xlink:type="simple">73D6A41D-BA64-5124-ABE7-C10E466207C1</object-id><label>Figure 4.</label><caption><p>Male genitalia <bold>A–D</bold><italic><tp:taxon-name><tp:taxon-name-part taxon-name-part-type="genus" reg="Phelister">Phelister</tp:taxon-name-part> <tp:taxon-name-part taxon-name-part-type="species" reg="trigonisternus">trigonisternus</tp:taxon-name-part></tp:taxon-name></italic> Hinton: <bold>A</bold> tergite 8 <bold>B</bold> sternite 8 <bold>C</bold> tergites 9 &amp; 10 <bold>D</bold> sternite 9 <bold>E, F</bold><italic><tp:taxon-name><tp:taxon-name-part taxon-name-part-type="genus" reg="Phelister">Phelister</tp:taxon-name-part> <tp:taxon-name-part taxon-name-part-type="species" reg="blairi">blairi</tp:taxon-name-part></tp:taxon-name></italic> Lewis: <bold>E</bold> aedeagus, dorsal <bold>F</bold> aedeagus, lateral <bold>G, H</bold><italic><tp:taxon-name><tp:taxon-name-part taxon-name-part-type="genus" reg="Phelister">P.</tp:taxon-name-part> <tp:taxon-name-part taxon-name-part-type="species" reg="erwini">erwini</tp:taxon-name-part></tp:taxon-name></italic>: <bold>G</bold> aedeagus, dorsal <bold>H</bold> aedeagus, lateral.</p></caption><graphic xmlns:xlink="http://www.w3.org/1999/xlink" xlink:href="zookeys-1001-001-g005.jpg" position="float" orientation="portrait" xlink:type="simple" id="oo_484934.jpg"><uri content-type="original_file" xlink:type="simple">https://binary.pensoft.net/fig/484934</uri></graphic></fig><fig id="F6" position="float" orientation="portrait"><object-id xmlns:xlink="http://www.w3.org/1999/xlink" content-type="doi" xlink:type="simple">10.3897/zookeys.1001.58447.figure5</object-id><object-id xmlns:xlink="http://www.w3.org/1999/xlink" content-type="arpha" xlink:type="simple">DC3C13B2-7AC1-5FE7-8818-F6D53158E7B4</object-id><label>Figure 5.</label><caption><p><bold>A, B</bold><italic><tp:taxon-name><tp:taxon-name-part taxon-name-part-type="genus" reg="Phelister">Phelister</tp:taxon-name-part> <tp:taxon-name-part taxon-name-part-type="species" reg="sparsus">sparsus</tp:taxon-name-part></tp:taxon-name></italic>: <bold>A</bold> dorsal habitus <bold>B</bold> ventral habitus <bold>C, D</bold><italic><tp:taxon-name><tp:taxon-name-part taxon-name-part-type="genus" reg="Phelister">P.</tp:taxon-name-part> <tp:taxon-name-part taxon-name-part-type="species" reg="pretiosus">pretiosus</tp:taxon-name-part></tp:taxon-name></italic>: <bold>C</bold> dorsal habitus <bold>D</bold> ventral habitus <bold>E–G</bold><italic><tp:taxon-name><tp:taxon-name-part taxon-name-part-type="genus" reg="Phelister">P.</tp:taxon-name-part> <tp:taxon-name-part taxon-name-part-type="species" reg="trigonisternus">trigonisternus</tp:taxon-name-part></tp:taxon-name></italic>: <bold>E</bold> dorsal habitus <bold>F</bold> ventral habitus <bold>G</bold> frons and labrum showing labral fovea.</p></caption><graphic xmlns:xlink="http://www.w3.org/1999/xlink" xlink:href="zookeys-1001-001-g007.jpg" position="float" orientation="portrait" xlink:type="simple" id="oo_484936.jpg"><uri content-type="original_file" xlink:type="simple">https://binary.pensoft.net/fig/484936</uri></graphic></fig><fig id="F8" position="float" orientation="portrait"><object-id xmlns:xlink="http://www.w3.org/1999/xlink" content-type="doi" xlink:type="simple">10.3897/zookeys.1001.58447.figure6</object-id><object-id xmlns:xlink="http://www.w3.org/1999/xlink" content-type="arpha" xlink:type="simple">E9598718-A2EC-5312-981E-75A24C42795A</object-id><label>Figure 6.</label><caption><p>Male genitalia <bold>A–C</bold><italic><tp:taxon-name><tp:taxon-name-part taxon-name-part-type="genus" reg="Phelister">Phelister</tp:taxon-name-part> <tp:taxon-name-part taxon-name-part-type="species" reg="fimbriatus">fimbriatus</tp:taxon-name-part></tp:taxon-name></italic>: <bold>A</bold> sternite 8 <bold>B</bold> aedeagus, dorsal <bold>C</bold> aedeagus, lateral <bold>D, E</bold><italic><tp:taxon-name><tp:taxon-name-part taxon-name-part-type="genus" reg="Phelister">P.</tp:taxon-name-part> <tp:taxon-name-part taxon-name-part-type="species" reg="stellans">stellans</tp:taxon-name-part></tp:taxon-name></italic>: <bold>D</bold> aedeagus, dorsal <bold>E</bold> aedeagus, lateral <bold>F, G</bold><italic><tp:taxon-name><tp:taxon-name-part taxon-name-part-type="genus" reg="Phelister">P.</tp:taxon-name-part> <tp:taxon-name-part taxon-name-part-type="species" reg="sparsus">sparsus</tp:taxon-name-part></tp:taxon-name></italic>: <bold>F</bold> aedeagus, dorsal <bold>G</bold> aedeagus, lateral <bold>H, I</bold><italic><tp:taxon-name><tp:taxon-name-part taxon-name-part-type="genus" reg="Phelister">P.</tp:taxon-name-part> <tp:taxon-name-part taxon-name-part-type="species" reg="pretiosus">pretiosus</tp:taxon-name-part></tp:taxon-name></italic>: <bold>H</bold> Aedeagus, dorsal <bold>I</bold> Aedeagus, lateral <bold>J, K</bold><italic><tp:taxon-name><tp:taxon-name-part taxon-name-part-type="genus" reg="Phelister">P.</tp:taxon-name-part> <tp:taxon-name-part taxon-name-part-type="species" reg="trigonisternus">trigonisternus</tp:taxon-name-part></tp:taxon-name></italic>: <bold>J</bold> aedeagus, dorsal <bold>K</bold> aedeagus, lateral.</p></caption><graphic xmlns:xlink="http://www.w3.org/1999/xlink" xlink:href="zookeys-1001-001-g008.jpg" position="float" orientation="portrait" xlink:type="simple" id="oo_484937.jpg"><uri content-type="original_file" xlink:type="simple">https://binary.pensoft.net/fig/484937</uri></graphic></fig></tp:treatment-sec></tp:taxon-treatment>
