# Supplementary material for: Recognition and revision of the Phelister blairi group (Histeridae, Histerinae, Exosternini)
Source: Zookeys. 2020 Dec 9;1001:1–154. doi: 10.3897/zookeys.1001.58447 (PMC7744391; doi:10.3897/zookeys.1001.58447)
Supplement: XML Treatment for Phelister globosus [file zookeys.1001.58447-treatment8.xml]

<!DOCTYPE tp:taxon-treatment
  PUBLIC "-//TaxonX//DTD Taxonomic Treatment Publishing DTD v0 20100105//EN" "tax-treatment-NSO.dtd">
<tp:taxon-treatment xmlns:tp="http://www.plazi.org/taxpub"><tp:treatment-meta><kwd-group><label>Taxon classification</label><kwd><named-content xmlns:xlink="http://www.w3.org/1999/xlink" content-type="kingdom">Animalia</named-content></kwd><kwd><named-content xmlns:xlink="http://www.w3.org/1999/xlink" content-type="order">Coleoptera</named-content></kwd><kwd><named-content xmlns:xlink="http://www.w3.org/1999/xlink" content-type="family">Histeridae</named-content></kwd></kwd-group><mixed-citation publication-type="journal"><person-group><name><surname>Caterino</surname><given-names>Michael S.</given-names></name><name><surname>Tishechkin</surname><given-names>Alexey K.</given-names></name></person-group><article-title>Recognition and revision of the <italic><tp:taxon-name><tp:taxon-name-part taxon-name-part-type="genus" reg="Phelister">Phelister</tp:taxon-name-part> <tp:taxon-name-part taxon-name-part-type="species" reg="blairi">blairi</tp:taxon-name-part></tp:taxon-name></italic> group (<tp:taxon-name><tp:taxon-name-part taxon-name-part-type="family">Histeridae</tp:taxon-name-part></tp:taxon-name>, <tp:taxon-name><tp:taxon-name-part taxon-name-part-type="subfamily">Histerinae</tp:taxon-name-part></tp:taxon-name>, <tp:taxon-name><tp:taxon-name-part taxon-name-part-type="tribe">Exosternini</tp:taxon-name-part></tp:taxon-name>)</article-title><source>Zookeys</source><day>09</day><month>12</month><year>2020</year><volume>1001</volume><fpage>1</fpage><lpage>154</lpage><pub-id pub-id-type="doi">10.3897/zookeys.1001.58447</pub-id></mixed-citation></tp:treatment-meta><tp:nomenclature><label>8.</label><tp:taxon-name><object-id xmlns:xlink="http://www.w3.org/1999/xlink" content-type="arpha" xlink:type="simple">82037AA5-D873-529A-B715-D2605C2E30FA</object-id>
                <tp:taxon-name-part taxon-name-part-type="genus" reg="Phelister">Phelister</tp:taxon-name-part>
                <tp:taxon-name-part taxon-name-part-type="species" reg="globosus">globosus</tp:taxon-name-part>
                <object-id xmlns:xlink="http://www.w3.org/1999/xlink" content-type="zoobank" xlink:type="simple">http://zoobank.org/2A57D901-5DCE-49B1-9850-610EC0340932</object-id>
              </tp:taxon-name><tp:taxon-status xmlns:xlink="http://www.w3.org/1999/xlink" xlink:type="simple">sp. nov.</tp:taxon-status><xref ref-type="fig" rid="F12">Figs 7A, B</xref><xref ref-type="fig" rid="F13">, 8A, B</xref><xref ref-type="fig" rid="F11">, Map 5</xref></tp:nomenclature><tp:treatment-sec sec-type="type material" id="SECID0ELXDK"><title>Type material.</title><p><bold><italic>Holotype</italic> male</bold>: “<bold>Ecuador</bold>: Orellana, Tiputini Biodiversity Station <named-content xmlns:xlink="http://www.w3.org/1999/xlink" content-type="dwc:verbatimCoordinates" xlink:type="simple"><named-content content-type="geo-json" specific-use="{&#34;type&#34;:&#34;Point&#34;,&#34;coordinates&#34;:[-76.148333,-0.636667]}" id="NCID0E2XDK" xlink:type="simple">0°38.2'S, 76°8.9'W</named-content></named-content>. Flight intercept FIT7-1. 27–31 July 2008. A.K.Tishechkin” / “Caterino/Tishechkin <tp:taxon-name><tp:taxon-name-part taxon-name-part-type="tribe">Exosternini</tp:taxon-name-part></tp:taxon-name> Voucher EXO-00365” (<named-content xmlns:xlink="http://www.w3.org/1999/xlink" content-type="dwc:institutional_code" xlink:type="simple">FMNH</named-content>). <bold><italic>Paratypes</italic> (45): Ecuador</bold>: Orellana, Est. Biodiv. Tiputini (<named-content xmlns:xlink="http://www.w3.org/1999/xlink" content-type="dwc:verbatimCoordinates" xlink:type="simple"><named-content content-type="geo-json" specific-use="{&#34;type&#34;:&#34;Point&#34;,&#34;coordinates&#34;:[-76.148300,-0.636700]}" id="NCID0EUYDK" xlink:type="simple">-0.6367, -76.1483</named-content></named-content>), 7/27/08–7/31/08, FIT, A. Tishechkin, EXO-00365 (<abbrev xmlns:xlink="http://www.w3.org/1999/xlink" content-type="institution" xlink:title="Alexey Tishechkin Collection, Sacramento, USA" id="ABBRID0EZYDK" xlink:type="simple">AKTC</abbrev>, <abbrev xmlns:xlink="http://www.w3.org/1999/xlink" content-type="institution" xlink:title="Nicolas Dégallier Collection, Paris" id="ABBRID0E5YDK" xlink:type="simple">CHND</abbrev>, <named-content xmlns:xlink="http://www.w3.org/1999/xlink" content-type="dwc:institutional_code" xlink:type="simple">LSAM</named-content> &amp; <abbrev xmlns:xlink="http://www.w3.org/1999/xlink" content-type="institution" xlink:title="Michael Caterino Collection, Clemson, USA" id="ABBRID0ELZDK" xlink:type="simple">MSCC</abbrev>, 11ex.); Orellana, Est. Biodiv. Tiputini (<named-content xmlns:xlink="http://www.w3.org/1999/xlink" content-type="dwc:verbatimCoordinates" xlink:type="simple"><named-content content-type="geo-json" specific-use="{&#34;type&#34;:&#34;Point&#34;,&#34;coordinates&#34;:[-76.148300,-0.636700]}" id="NCID0ETZDK" xlink:type="simple">-0.6367, -76.1483</named-content></named-content>), 7/29/08–8/3/08, FIT, A. Tishechkin, EXO-00365 (<abbrev xmlns:xlink="http://www.w3.org/1999/xlink" content-type="institution" xlink:title="Alexey Tishechkin Collection, Sacramento, USA" id="ABBRID0EYZDK" xlink:type="simple">AKTC</abbrev> &amp; <named-content xmlns:xlink="http://www.w3.org/1999/xlink" content-type="dwc:institutional_code" xlink:type="simple">LSAM</named-content>, 3ex.); Orellana, Est. Biodiv. Tiputini (<named-content xmlns:xlink="http://www.w3.org/1999/xlink" content-type="dwc:verbatimCoordinates" xlink:type="simple"><named-content content-type="geo-json" specific-use="{&#34;type&#34;:&#34;Point&#34;,&#34;coordinates&#34;:[-76.148300,-0.636700]}" id="NCID0EI1DK" xlink:type="simple">-0.6367, -76.1483</named-content></named-content>), 7/29/08–8/3/08, FIT, A. Tishechkin, EXO-00365 (<abbrev xmlns:xlink="http://www.w3.org/1999/xlink" content-type="institution" xlink:title="Alexey Tishechkin Collection, Sacramento, USA" id="ABBRID0EN1DK" xlink:type="simple">AKTC</abbrev>, 1ex.); Orellana, Est. Biodiv. Tiputini (<named-content xmlns:xlink="http://www.w3.org/1999/xlink" content-type="dwc:verbatimCoordinates" xlink:type="simple"><named-content content-type="geo-json" specific-use="{&#34;type&#34;:&#34;Point&#34;,&#34;coordinates&#34;:[-76.148300,-0.636700]}" id="NCID0EV1DK" xlink:type="simple">-0.6367, -76.1483</named-content></named-content>), 8/3/08–8/6/08, FIT, <named-content xmlns:xlink="http://www.w3.org/1999/xlink" content-type="dwc:institutional_code" xlink:type="simple">LSAM</named-content> Team, EXO-00365 (<abbrev xmlns:xlink="http://www.w3.org/1999/xlink" content-type="institution" xlink:title="Alexey Tishechkin Collection, Sacramento, USA" id="ABBRID0EC2DK" xlink:type="simple">AKTC</abbrev>, <abbrev xmlns:xlink="http://www.w3.org/1999/xlink" content-type="institution" xlink:title="Nicolas Dégallier Collection, Paris" id="ABBRID0EH2DK" xlink:type="simple">CHND</abbrev>, <named-content xmlns:xlink="http://www.w3.org/1999/xlink" content-type="dwc:institutional_code" xlink:type="simple">LSAM</named-content> &amp; <abbrev xmlns:xlink="http://www.w3.org/1999/xlink" content-type="institution" xlink:title="Michael Caterino Collection, Clemson, USA" id="ABBRID0EU2DK" xlink:type="simple">MSCC</abbrev>, 15ex.); Orellana, Est. Cientifica Yasuní, mid. Rio Tiputini (<named-content xmlns:xlink="http://www.w3.org/1999/xlink" content-type="dwc:verbatimCoordinates" xlink:type="simple"><named-content content-type="geo-json" specific-use="{&#34;type&#34;:&#34;Point&#34;,&#34;coordinates&#34;:[-76.400000,-0.675000]}" id="NCID0E32DK" xlink:type="simple">-0.675, -76.4</named-content></named-content>), 6/18/99–7/20/99, FIT, A.K. Tishechkin (<named-content xmlns:xlink="http://www.w3.org/1999/xlink" content-type="dwc:institutional_code" xlink:type="simple">LSAM</named-content>, 5ex.); Orellana, Est. Cientifica Yasuní, mid. Rio Tiputini (<named-content xmlns:xlink="http://www.w3.org/1999/xlink" content-type="dwc:verbatimCoordinates" xlink:type="simple"><named-content content-type="geo-json" specific-use="{&#34;type&#34;:&#34;Point&#34;,&#34;coordinates&#34;:[-76.400000,-0.675000]}" id="NCID0EM3DK" xlink:type="simple">-0.675, -76.4</named-content></named-content>), 7/11/08–7/24/11, FIT, A.K. Tishechkin, (<abbrev xmlns:xlink="http://www.w3.org/1999/xlink" content-type="institution" xlink:title="Alexey Tishechkin Collection, Sacramento, USA" id="ABBRID0ER3DK" xlink:type="simple">AKTC</abbrev>, <abbrev xmlns:xlink="http://www.w3.org/1999/xlink" content-type="institution" xlink:title="Nicolas Dégallier Collection, Paris" id="ABBRID0EW3DK" xlink:type="simple">CHND</abbrev>, <named-content xmlns:xlink="http://www.w3.org/1999/xlink" content-type="dwc:institutional_code" xlink:type="simple">LSAM</named-content> &amp; <abbrev xmlns:xlink="http://www.w3.org/1999/xlink" content-type="institution" xlink:title="Michael Caterino Collection, Clemson, USA" id="ABBRID0ED4DK" xlink:type="simple">MSCC</abbrev>, 9ex.); Orellana, Yasuni NP, Via Maxus at Puente Piraña, <named-content xmlns:xlink="http://www.w3.org/1999/xlink" content-type="dwc:verbatimCoordinates" xlink:type="simple"><named-content content-type="geo-json" specific-use="{&#34;type&#34;:&#34;Point&#34;,&#34;coordinates&#34;:[-76.433333,-0.658333]}" id="NCID0EL4DK" xlink:type="simple">0°39.5'S, 76°26'W</named-content></named-content>, 245 m, flight intercept trap, 20–24.vii.2008, A. K. Tishechkin (<abbrev xmlns:xlink="http://www.w3.org/1999/xlink" content-type="institution" xlink:title="Alexey Tishechkin Collection, Sacramento, USA" id="ABBRID0EQ4DK" xlink:type="simple">AKTC</abbrev>, 1ex.).</p></tp:treatment-sec><tp:treatment-sec sec-type="material" id="SECID0EV4DK"><title>Other material.</title><p><bold>Brazil</bold>: Mato Grosso, Mpio. Cotriguaçu, Fazenda São Nicolau, Matinha (<named-content xmlns:xlink="http://www.w3.org/1999/xlink" content-type="dwc:verbatimCoordinates" xlink:type="simple"><named-content content-type="geo-json" specific-use="{&#34;type&#34;:&#34;Point&#34;,&#34;coordinates&#34;:[-58.250800,-9.838300]}" id="NCID0EA5DK" xlink:type="simple">-9.8383, -58.2508</named-content></named-content>), December 2010, FIT, F.Z. Vaz-de-Mello, EXO-00854 (<named-content xmlns:xlink="http://www.w3.org/1999/xlink" content-type="dwc:institutional_code" xlink:type="simple">CEMT</named-content>, 1ex.); <bold>French Guiana</bold>: Montagne des Chevaux (<named-content xmlns:xlink="http://www.w3.org/1999/xlink" content-type="dwc:verbatimCoordinates" xlink:type="simple"><named-content content-type="geo-json" specific-use="{&#34;type&#34;:&#34;Point&#34;,&#34;coordinates&#34;:[-52.400000,4.716700]}" id="NCID0ES5DK" xlink:type="simple">4.7167, -52.4</named-content></named-content>), 2/23/09–3/8/09, FIT, SEAG, (<abbrev xmlns:xlink="http://www.w3.org/1999/xlink" content-type="institution" xlink:title="Nicolas Dégallier Collection, Paris" id="ABBRID0EX5DK" xlink:type="simple">CHND</abbrev>, 3ex.); Régina, Rés. Natur. des Nouragues, Petit Plateau (<named-content xmlns:xlink="http://www.w3.org/1999/xlink" content-type="dwc:verbatimCoordinates" xlink:type="simple"><named-content content-type="geo-json" specific-use="{&#34;type&#34;:&#34;Point&#34;,&#34;coordinates&#34;:[-52.680000,4.090000]}" id="NCID0E65DK" xlink:type="simple">4.09, -52.68</named-content></named-content>), 9/16/10, FIT, S. Brûlé, EXO-02946 (<named-content xmlns:xlink="http://www.w3.org/1999/xlink" content-type="dwc:institutional_code" xlink:type="simple">DZUP</named-content>, 1ex.); Régina, Rés. Natur. des Nouragues, Camp Inselberg (<named-content xmlns:xlink="http://www.w3.org/1999/xlink" content-type="dwc:verbatimCoordinates" xlink:type="simple"><named-content content-type="geo-json" specific-use="{&#34;type&#34;:&#34;Point&#34;,&#34;coordinates&#34;:[-52.683300,4.083300]}" id="NCID0EQ6DK" xlink:type="simple">4.0833, -52.6833</named-content></named-content>), 1/25/11, FIT (<abbrev xmlns:xlink="http://www.w3.org/1999/xlink" content-type="institution" xlink:title="Nicolas Dégallier Collection, Paris" id="ABBRID0EV6DK" xlink:type="simple">CHND</abbrev>, 1ex.); <bold>Suriname</bold>: Sipaliwini, CI-RAP Surv. Camp 1: on Kutari River (<named-content xmlns:xlink="http://www.w3.org/1999/xlink" content-type="dwc:verbatimCoordinates" xlink:type="simple"><named-content content-type="geo-json" specific-use="{&#34;type&#34;:&#34;Point&#34;,&#34;coordinates&#34;:[-56.787400,-2.175300]}" id="NCID0E66DK" xlink:type="simple">-2.1753, -56.7874</named-content></named-content>), 228 m, 8/19/10–8/24/10, FIT, T. Larsen &amp; A.E.Z. Short (<named-content xmlns:xlink="http://www.w3.org/1999/xlink" content-type="dwc:institutional_code" xlink:type="simple">SEMC</named-content>, 1ex.); Sipaliwini, CI-RAP Surv. Camp 4: on lower Kasikasima River (<named-content xmlns:xlink="http://www.w3.org/1999/xlink" content-type="dwc:verbatimCoordinates" xlink:type="simple"><named-content content-type="geo-json" specific-use="{&#34;type&#34;:&#34;Point&#34;,&#34;coordinates&#34;:[-55.385000,-2.977300]}" id="NCID0EPAEK" xlink:type="simple">-2.9773, -55.3850</named-content></named-content>), 200 m, 3/20/12–3/25/12, FIT, T. Larsen (<abbrev xmlns:xlink="http://www.w3.org/1999/xlink" content-type="institution" xlink:title="Alexey Tishechkin Collection, Sacramento, USA" id="ABBRID0EUAEK" xlink:type="simple">AKTC</abbrev> &amp; <named-content xmlns:xlink="http://www.w3.org/1999/xlink" content-type="dwc:institutional_code" xlink:type="simple">SEMC</named-content>, 4ex.).</p><fig id="F12" position="float" orientation="portrait"><object-id xmlns:xlink="http://www.w3.org/1999/xlink" content-type="doi" xlink:type="simple">10.3897/zookeys.1001.58447.figure7</object-id><object-id xmlns:xlink="http://www.w3.org/1999/xlink" content-type="arpha" xlink:type="simple">7A5AE870-A8C9-5F31-8F94-4F385DE57CBE</object-id><label>Figure 7.</label><caption><p><bold>A, B</bold><italic><tp:taxon-name><tp:taxon-name-part taxon-name-part-type="genus" reg="Phelister">Phelister</tp:taxon-name-part> <tp:taxon-name-part taxon-name-part-type="species" reg="globosus">globosus</tp:taxon-name-part></tp:taxon-name></italic>: <bold>A</bold> dorsal habitus <bold>B</bold> ventral habitus <bold>C, D</bold><italic><tp:taxon-name><tp:taxon-name-part taxon-name-part-type="genus" reg="Phelister">P.</tp:taxon-name-part> <tp:taxon-name-part taxon-name-part-type="species" reg="serratus">serratus</tp:taxon-name-part></tp:taxon-name></italic>: <bold>C</bold> dorsal habitus <bold>D</bold> ventral habitus <bold>E, F</bold><italic><tp:taxon-name><tp:taxon-name-part taxon-name-part-type="genus" reg="Phelister">P.</tp:taxon-name-part> <tp:taxon-name-part taxon-name-part-type="species" reg="geminus">geminus</tp:taxon-name-part></tp:taxon-name></italic>: <bold>E</bold> dorsal habitus <bold>F</bold> ventral habitus <bold>G, H</bold><italic><tp:taxon-name><tp:taxon-name-part taxon-name-part-type="genus" reg="Phelister">P.</tp:taxon-name-part> <tp:taxon-name-part taxon-name-part-type="species" reg="parana">parana</tp:taxon-name-part></tp:taxon-name></italic>: <bold>G</bold> dorsal habitus <bold>H</bold> ventral habitus.</p></caption><graphic xmlns:xlink="http://www.w3.org/1999/xlink" xlink:href="zookeys-1001-001-g012.jpg" position="float" orientation="portrait" xlink:type="simple" id="oo_484941.jpg"><uri content-type="original_file" xlink:type="simple">https://binary.pensoft.net/fig/484941</uri></graphic></fig></tp:treatment-sec><tp:treatment-sec sec-type="description" id="SECID0ESDEK"><title>Diagnostic description.</title><p>Length: 1.58–1.59 mm (avg. 1.58 mm); width: 1.26–1.38 mm (avg. 1.32 mm). Body small, elongate oval, convex, rufescent, with ground punctation very fine and inconspicuous; supraorbital stria absent; frons narrow, smooth, depressed at middle, depression barely extending onto epistoma, the latter mostly convex; frontal stria impressed at middle with ends curved dorsad, separate from sides; labrum narrow, produced, subangulate at middle; mandibles lacking basal teeth; prescutellar area depressed, but with impression weakly defined, little larger than scutellum; pronotal disk lacking secondary punctures; median pronotal gland openings small, not distinctly annulate, 3/4 behind anterior margin; marginal pronotal stria complete along sides and front; submarginal pronotal stria complete along the sides, just turning anterior corner, the marginal bead markedly convex; elytron with single, complete epipleural stria; outer subhumeral stria present in apical 1/2 only; inner absent; dorsal stria one abbreviated from apex, obsolete in apical one-third, striae 2–4 complete, but comprising series of weakly connected punctures apically, 4<sup>th</sup> stria arched to near suture, 5<sup>th</sup> stria present in apical one-third as series of punctures only, sutural stria a series of punctures in apical 1/2; propygidium only very sparsely punctate; prosternal keel broad, emarginate at base, striae widely separate basally, evenly convergent to meet in anterior arc; prosternal lobe short, rounded, slightly reflexed, with marginal stria rather deeply impressed and slightly removed from edge, especially at sides; mesoventrite produced, with very fine, complete marginal stria, continued at sides by postmesocoxal stria, which ends posterolaterad mesocoxa; mesometaventral stria fine, bluntly angulate at middle, nearly reaching middle of mesoventrite, continued at sides by lateral metaventral stria to middle of metacoxa; metaventrite and 1<sup>st</sup> abdominal ventrite impunctate; 1<sup>st</sup> abdominal slender, weakly dentate, with five or six prominent marginal spines; protarsus of both sexes with flattened ventral setae; meso- and metatibiae slender, with few fine marginal spines. Male: basal piece ~ 1/4 length of tegmen; tegmen narrowest near base, widening slightly toward rounded apex, weakly curved and thick in lateral view, medioventral process absent; median lobe ~ 1/3 tegmen length, basal apodemes abruptly narrowed at their midpoints.</p></tp:treatment-sec><tp:treatment-sec sec-type="etymology" id="SECID0EAEEK"><title>Etymology.</title><p>This species name refers to its broadly rounded body.</p></tp:treatment-sec><tp:treatment-sec sec-type="distribution" id="SECID0EFEEK"><title>Distribution.</title><p>This species is known from three widely scattered localities, Amazonian Ecuador, Mato Grosso, Brazil, and French Guiana.</p></tp:treatment-sec><tp:treatment-sec sec-type="remarks" id="SECID0EKEEK"><title>Remarks.</title><p>This species is also quite similar to the above three, but is the most broadly rounded and convex of them. It is also distinguished by its smaller prescutellar impression, non-annulate median pronotal gland openings; lack of lateral pronotal punctures, and frontal stria with the median portion detached from the lateral portions. Despite the disjunct localities occupied by this species, no geographic variation is apparent.</p><fig id="F13" position="float" orientation="portrait"><object-id xmlns:xlink="http://www.w3.org/1999/xlink" content-type="doi" xlink:type="simple">10.3897/zookeys.1001.58447.figure8</object-id><object-id xmlns:xlink="http://www.w3.org/1999/xlink" content-type="arpha" xlink:type="simple">62C5EABA-B22C-59C7-99F4-4B95081DA8F7</object-id><label>Figure 8.</label><caption><p>Male genitalia <bold>A, B</bold><italic><tp:taxon-name><tp:taxon-name-part taxon-name-part-type="genus" reg="Phelister">Phelister</tp:taxon-name-part> <tp:taxon-name-part taxon-name-part-type="species" reg="globosus">globosus</tp:taxon-name-part></tp:taxon-name></italic>: <bold>A</bold> aedeagus, dorsal <bold>B</bold> aedeagus, lateral <bold>C, D</bold><italic><tp:taxon-name><tp:taxon-name-part taxon-name-part-type="genus" reg="Phelister">P.</tp:taxon-name-part> <tp:taxon-name-part taxon-name-part-type="species" reg="serratus">serratus</tp:taxon-name-part></tp:taxon-name></italic>: <bold>C</bold> aedeagus, dorsal <bold>D</bold> aedeagus, lateral <bold>E, F</bold><italic><tp:taxon-name><tp:taxon-name-part taxon-name-part-type="genus" reg="Phelister">P.</tp:taxon-name-part> <tp:taxon-name-part taxon-name-part-type="species" reg="parana">parana</tp:taxon-name-part></tp:taxon-name></italic>: <bold>E</bold> aedeagus, dorsal <bold>F</bold> aedeagus, lateral.</p></caption><graphic xmlns:xlink="http://www.w3.org/1999/xlink" xlink:href="zookeys-1001-001-g013.jpg" position="float" orientation="portrait" xlink:type="simple" id="oo_484942.jpg"><uri content-type="original_file" xlink:type="simple">https://binary.pensoft.net/fig/484942</uri></graphic></fig></tp:treatment-sec><tp:treatment-sec><!--Section generated to contain objects referenced in tp:taxon-treatment.--><fig id="F11" position="float" orientation="portrait"><object-id xmlns:xlink="http://www.w3.org/1999/xlink" content-type="doi" xlink:type="simple">10.3897/zookeys.1001.58447.map5</object-id><object-id xmlns:xlink="http://www.w3.org/1999/xlink" content-type="arpha" xlink:type="simple">B3C1A6B0-BF41-5B0F-BCF3-DC285E588FB9</object-id><label>Map 5.</label><caption><p>Collecting records for <italic><tp:taxon-name><tp:taxon-name-part taxon-name-part-type="genus" reg="Phelister">Phelister</tp:taxon-name-part> <tp:taxon-name-part taxon-name-part-type="species" reg="pretiosus">pretiosus</tp:taxon-name-part></tp:taxon-name></italic> (black circles), <italic><tp:taxon-name><tp:taxon-name-part taxon-name-part-type="genus" reg="Phelister">P.</tp:taxon-name-part> <tp:taxon-name-part taxon-name-part-type="species" reg="trigonisternus">trigonisternus</tp:taxon-name-part></tp:taxon-name></italic> (black squares) and <italic><tp:taxon-name><tp:taxon-name-part taxon-name-part-type="genus" reg="Phelister">P.</tp:taxon-name-part> <tp:taxon-name-part taxon-name-part-type="species" reg="globosus">globosus</tp:taxon-name-part></tp:taxon-name></italic> (stars).</p></caption><graphic xmlns:xlink="http://www.w3.org/1999/xlink" xlink:href="zookeys-1001-001-g011.jpg" position="float" orientation="portrait" xlink:type="simple" id="oo_484940.jpg"><uri content-type="original_file" xlink:type="simple">https://binary.pensoft.net/fig/484940</uri></graphic></fig></tp:treatment-sec></tp:taxon-treatment>
