# Supplementary material for: Recognition and revision of the Phelister blairi group (Histeridae, Histerinae, Exosternini)
Source: Zookeys. 2020 Dec 9;1001:1–154. doi: 10.3897/zookeys.1001.58447 (PMC7744391; doi:10.3897/zookeys.1001.58447)
Supplement: XML Treatment for Phelister serratus [file zookeys.1001.58447-treatment9.xml]

<!DOCTYPE tp:taxon-treatment
  PUBLIC "-//TaxonX//DTD Taxonomic Treatment Publishing DTD v0 20100105//EN" "tax-treatment-NSO.dtd">
<tp:taxon-treatment xmlns:tp="http://www.plazi.org/taxpub"><tp:treatment-meta><kwd-group><label>Taxon classification</label><kwd><named-content xmlns:xlink="http://www.w3.org/1999/xlink" content-type="kingdom">Animalia</named-content></kwd><kwd><named-content xmlns:xlink="http://www.w3.org/1999/xlink" content-type="order">Coleoptera</named-content></kwd><kwd><named-content xmlns:xlink="http://www.w3.org/1999/xlink" content-type="family">Histeridae</named-content></kwd></kwd-group><mixed-citation publication-type="journal"><person-group><name><surname>Caterino</surname><given-names>Michael S.</given-names></name><name><surname>Tishechkin</surname><given-names>Alexey K.</given-names></name></person-group><article-title>Recognition and revision of the <italic><tp:taxon-name><tp:taxon-name-part taxon-name-part-type="genus" reg="Phelister">Phelister</tp:taxon-name-part> <tp:taxon-name-part taxon-name-part-type="species" reg="blairi">blairi</tp:taxon-name-part></tp:taxon-name></italic> group (<tp:taxon-name><tp:taxon-name-part taxon-name-part-type="family">Histeridae</tp:taxon-name-part></tp:taxon-name>, <tp:taxon-name><tp:taxon-name-part taxon-name-part-type="subfamily">Histerinae</tp:taxon-name-part></tp:taxon-name>, <tp:taxon-name><tp:taxon-name-part taxon-name-part-type="tribe">Exosternini</tp:taxon-name-part></tp:taxon-name>)</article-title><source>Zookeys</source><day>09</day><month>12</month><year>2020</year><volume>1001</volume><fpage>1</fpage><lpage>154</lpage><pub-id pub-id-type="doi">10.3897/zookeys.1001.58447</pub-id></mixed-citation></tp:treatment-meta><tp:nomenclature><label>9.</label><tp:taxon-name><object-id xmlns:xlink="http://www.w3.org/1999/xlink" content-type="arpha" xlink:type="simple">03697C5C-F522-54EC-8203-932FC760C1D5</object-id>
                <tp:taxon-name-part taxon-name-part-type="genus" reg="Phelister">Phelister</tp:taxon-name-part>
                <tp:taxon-name-part taxon-name-part-type="species" reg="serratus">serratus</tp:taxon-name-part>
                <object-id xmlns:xlink="http://www.w3.org/1999/xlink" content-type="zoobank" xlink:type="simple">http://zoobank.org/8CAABFE5-09F8-4963-9A7D-3946C03333E4</object-id>
              </tp:taxon-name><tp:taxon-status xmlns:xlink="http://www.w3.org/1999/xlink" xlink:type="simple">sp. nov.</tp:taxon-status><xref ref-type="fig" rid="F2">Figs 2F</xref><xref ref-type="fig" rid="F12">, 7C, D</xref><xref ref-type="fig" rid="F13">, 8C, D</xref><xref ref-type="fig" rid="F14">, Map 6</xref></tp:nomenclature><tp:treatment-sec sec-type="type material" id="SECID0EIIEK"><title>Type material.</title><p><bold><italic>Holotype</italic></bold>: “<bold>Ecuador</bold>: Orellana: Est. Biodiv. Tiputini, <named-content xmlns:xlink="http://www.w3.org/1999/xlink" content-type="dwc:verbatimCoordinates" xlink:type="simple"><named-content content-type="geo-json" specific-use="{&#34;type&#34;:&#34;Point&#34;,&#34;coordinates&#34;:[-76.149900,-0.637600]}" id="NCID0EYIEK" xlink:type="simple">0.6376°S, 76.1499°W</named-content></named-content>, flight intercepts, 4–9.vi.2011, M.S.Caterino &amp; A.K.Tishechkin, AT1342” / “Caterino DNA Voucher, Extraction: MSC-2188, Species: ExoScutimp13.22, Extraction Date: viii.17.2011” / “Caterino/Tishechkin <tp:taxon-name><tp:taxon-name-part taxon-name-part-type="tribe">Exosternini</tp:taxon-name-part></tp:taxon-name> Voucher EXO-00710” (<named-content xmlns:xlink="http://www.w3.org/1999/xlink" content-type="dwc:institutional_code" xlink:type="simple">FMNH</named-content>). <bold><italic>Paratypes</italic> (202): Ecuador</bold>: same data as type (<abbrev xmlns:xlink="http://www.w3.org/1999/xlink" content-type="institution" xlink:title="Michael Caterino Collection, Clemson, USA" id="ABBRID0EOJEK" xlink:type="simple">MSCC</abbrev>, <abbrev xmlns:xlink="http://www.w3.org/1999/xlink" content-type="institution" xlink:title="Alexey Tishechkin Collection, Sacramento, USA" id="ABBRID0ETJEK" xlink:type="simple">AKTC</abbrev>, <abbrev xmlns:xlink="http://www.w3.org/1999/xlink" content-type="institution" xlink:title="Nicolas Dégallier Collection, Paris" id="ABBRID0EYJEK" xlink:type="simple">CHND</abbrev>, 10ex.); Napo (20 km S. Tena) (<named-content xmlns:xlink="http://www.w3.org/1999/xlink" content-type="dwc:verbatimCoordinates" xlink:type="simple"><named-content content-type="geo-json" specific-use="{&#34;type&#34;:&#34;Point&#34;,&#34;coordinates&#34;:[-78.000000,-1.100000]}" id="NCID0EAKEK" xlink:type="simple">-1.1, -78</named-content></named-content>), 600 m, 7/11/76, Broken termite nests, S. Peck (<named-content xmlns:xlink="http://www.w3.org/1999/xlink" content-type="dwc:institutional_code" xlink:type="simple">FMNH</named-content>, 5ex.); Orellana, Est. Biodiv. Tiputini (<named-content xmlns:xlink="http://www.w3.org/1999/xlink" content-type="dwc:verbatimCoordinates" xlink:type="simple"><named-content content-type="geo-json" specific-use="{&#34;type&#34;:&#34;Point&#34;,&#34;coordinates&#34;:[-76.148300,-0.636700]}" id="NCID0EQKEK" xlink:type="simple">-0.6367, -76.1483</named-content></named-content>), 7/27/08–8/3/08, FIT, A. Tishechkin, EXO-03056 (<abbrev xmlns:xlink="http://www.w3.org/1999/xlink" content-type="institution" xlink:title="Alexey Tishechkin Collection, Sacramento, USA" id="ABBRID0EVKEK" xlink:type="simple">AKTC</abbrev>, 63ex.); Orellana, Est. Biodiv. Tiputini (<named-content xmlns:xlink="http://www.w3.org/1999/xlink" content-type="dwc:verbatimCoordinates" xlink:type="simple"><named-content content-type="geo-json" specific-use="{&#34;type&#34;:&#34;Point&#34;,&#34;coordinates&#34;:[-76.150000,-0.640000]}" id="NCID0E4KEK" xlink:type="simple">-0.64, -76.15</named-content></named-content>), 8/1/08, FIT, A. Tishechkin, EXO-00080 (1ex.); Orellana, Est. Biodiv. Tiputini (<named-content xmlns:xlink="http://www.w3.org/1999/xlink" content-type="dwc:verbatimCoordinates" xlink:type="simple"><named-content content-type="geo-json" specific-use="{&#34;type&#34;:&#34;Point&#34;,&#34;coordinates&#34;:[-76.150000,-0.640000]}" id="NCID0EFLEK" xlink:type="simple">-0.64, -76.15</named-content></named-content>), 8/3/08–8/6/08, FIT, <named-content xmlns:xlink="http://www.w3.org/1999/xlink" content-type="dwc:institutional_code" xlink:type="simple">LSAM</named-content> Team (<named-content xmlns:xlink="http://www.w3.org/1999/xlink" content-type="dwc:institutional_code" xlink:type="simple">LSAM</named-content>, 19ex.); Orellana, Est. Cientifica Yasuní, mid. Rio Tiputini (<named-content xmlns:xlink="http://www.w3.org/1999/xlink" content-type="dwc:verbatimCoordinates" xlink:type="simple"><named-content content-type="geo-json" specific-use="{&#34;type&#34;:&#34;Point&#34;,&#34;coordinates&#34;:[-76.400000,-0.675000]}" id="NCID0E4LEK" xlink:type="simple">-0.675, -76.4</named-content></named-content>), 6/18/99–7/23/99, FIT, A. Tishechkin, (<named-content xmlns:xlink="http://www.w3.org/1999/xlink" content-type="dwc:institutional_code" xlink:type="simple">LSAM</named-content>, 3ex.); Orellana, Est. Cientifica Yasuní (<named-content xmlns:xlink="http://www.w3.org/1999/xlink" content-type="dwc:verbatimCoordinates" xlink:type="simple"><named-content content-type="geo-json" specific-use="{&#34;type&#34;:&#34;Point&#34;,&#34;coordinates&#34;:[-76.647200,-0.674400]}" id="NCID0ENMEK" xlink:type="simple">-0.6744, -76.6472</named-content></named-content>), 215 m, 9/5/99–9/10/99, FIT, primary forest, E. Riley (<named-content xmlns:xlink="http://www.w3.org/1999/xlink" content-type="dwc:institutional_code" xlink:type="simple">TAMU</named-content>, 9ex.); Orellana, Est. Cientifica Yasuní (<named-content xmlns:xlink="http://www.w3.org/1999/xlink" content-type="dwc:verbatimCoordinates" xlink:type="simple"><named-content content-type="geo-json" specific-use="{&#34;type&#34;:&#34;Point&#34;,&#34;coordinates&#34;:[-76.400000,-0.675000]}" id="NCID0E4MEK" xlink:type="simple">-0.675, -76.4</named-content></named-content>), 7/10/08–7/24/08, FIT, A. Tishechkin (<abbrev xmlns:xlink="http://www.w3.org/1999/xlink" content-type="institution" xlink:title="Alexey Tishechkin Collection, Sacramento, USA" id="ABBRID0ECNEK" xlink:type="simple">AKTC</abbrev> &amp; <named-content xmlns:xlink="http://www.w3.org/1999/xlink" content-type="dwc:institutional_code" xlink:type="simple">LSAM</named-content>, 61ex.); Orellana, Payamino Research Station (<named-content xmlns:xlink="http://www.w3.org/1999/xlink" content-type="dwc:verbatimCoordinates" xlink:type="simple"><named-content content-type="geo-json" specific-use="{&#34;type&#34;:&#34;Point&#34;,&#34;coordinates&#34;:[-77.291400,-0.493300]}" id="NCID0ESNEK" xlink:type="simple">-0.4933, -77.2914</named-content></named-content>), 300 m, 7/30/07–8/12/07, FIT, Tropical Rainforest, CPDT Gillett (<named-content xmlns:xlink="http://www.w3.org/1999/xlink" content-type="dwc:institutional_code" xlink:type="simple">NHMUK</named-content>, 3ex.); Zamora, Chinchipe, Rio Bombuscaro (<named-content xmlns:xlink="http://www.w3.org/1999/xlink" content-type="dwc:verbatimCoordinates" xlink:type="simple"><named-content content-type="geo-json" specific-use="{&#34;type&#34;:&#34;Point&#34;,&#34;coordinates&#34;:[-78.983300,-4.116700]}" id="NCID0ECOEK" xlink:type="simple">-4.1167, -78.9833</named-content></named-content>), 6/26/96–7/4/96, FIT, P. Hibbs, SM0091227 (<named-content xmlns:xlink="http://www.w3.org/1999/xlink" content-type="dwc:institutional_code" xlink:type="simple">SEMC</named-content>, 1ex.); <bold>Colombia</bold>: Amazonas, Leticia (<named-content xmlns:xlink="http://www.w3.org/1999/xlink" content-type="dwc:verbatimCoordinates" xlink:type="simple"><named-content content-type="geo-json" specific-use="{&#34;type&#34;:&#34;Point&#34;,&#34;coordinates&#34;:[-69.900000,-4.200000]}" id="NCID0EUOEK" xlink:type="simple">-4.2, -69.9</named-content></named-content>), 700ft, 2/24/74–2/28/74, S. Peck, EXO-03055 (<named-content xmlns:xlink="http://www.w3.org/1999/xlink" content-type="dwc:institutional_code" xlink:type="simple">CMNC</named-content>, 1ex.); Vaupes, Est. Biol. Caparu, Rio Apoporis (<named-content xmlns:xlink="http://www.w3.org/1999/xlink" content-type="dwc:verbatimCoordinates" xlink:type="simple"><named-content content-type="geo-json" specific-use="{&#34;type&#34;:&#34;Point&#34;,&#34;coordinates&#34;:[-69.500000,-1.100000]}" id="NCID0EEPEK" xlink:type="simple">-1.1, -69.5</named-content></named-content>), 9/27/95–12/1/95, FIT, Black-water terrace forest on sandy soils, B. Gill (<abbrev xmlns:xlink="http://www.w3.org/1999/xlink" content-type="institution" xlink:title="Alexey Tishechkin Collection, Sacramento, USA" id="ABBRID0EJPEK" xlink:type="simple">AKTC</abbrev>, 2ex.); Vaupes, Parco Nac. Mosiro-Itajura (Caparu), Centro Ambiental (<named-content xmlns:xlink="http://www.w3.org/1999/xlink" content-type="dwc:verbatimCoordinates" xlink:type="simple"><named-content content-type="geo-json" specific-use="{&#34;type&#34;:&#34;Point&#34;,&#34;coordinates&#34;:[-69.516700,-1.066700]}" id="NCID0ERPEK" xlink:type="simple">-1.0667, -69.5167</named-content></named-content>), 60 m, 1/20/03–1/30/03, FIT, D. Arias &amp; M. Sharkey (<abbrev xmlns:xlink="http://www.w3.org/1999/xlink" content-type="institution" xlink:title="Alexey Tishechkin Collection, Sacramento, USA" id="ABBRID0EWPEK" xlink:type="simple">AKTC</abbrev>, 10ex.); <bold>Peru</bold>: Loreto, Explornapo Lodge, 160 km NNE Iquitos (-3.2713, -72.8883) xii.29.1997, FIT, M.V.L. Barclay (<named-content xmlns:xlink="http://www.w3.org/1999/xlink" content-type="dwc:institutional_code" xlink:type="simple">NHMUK</named-content>, 2ex.); Loreto, 1.5 km N Teniente Lopez (<named-content xmlns:xlink="http://www.w3.org/1999/xlink" content-type="dwc:verbatimCoordinates" xlink:type="simple"><named-content content-type="geo-json" specific-use="{&#34;type&#34;:&#34;Point&#34;,&#34;coordinates&#34;:[-76.115300,-2.594300]}" id="NCID0EIQEK" xlink:type="simple">-2.5943, -76.1153</named-content></named-content>), 210–240 m, 7/18–24/93, FIT, R. Leschen (<named-content xmlns:xlink="http://www.w3.org/1999/xlink" content-type="dwc:institutional_code" xlink:type="simple">SEMC</named-content>, 5ex.); Loreto, Campamento San Jacinto (<named-content xmlns:xlink="http://www.w3.org/1999/xlink" content-type="dwc:verbatimCoordinates" xlink:type="simple"><named-content content-type="geo-json" specific-use="{&#34;type&#34;:&#34;Point&#34;,&#34;coordinates&#34;:[-75.862800,-2.312500]}" id="NCID0EYQEK" xlink:type="simple">-2.3125, -75.8628</named-content></named-content>), 175–215 m, 7/5–7/93, FIT, R. Leschen (<named-content xmlns:xlink="http://www.w3.org/1999/xlink" content-type="dwc:institutional_code" xlink:type="simple">SEMC</named-content>, 5ex.); Loreto, Iquitos (<named-content xmlns:xlink="http://www.w3.org/1999/xlink" content-type="dwc:verbatimCoordinates" xlink:type="simple"><named-content content-type="geo-json" specific-use="{&#34;type&#34;:&#34;Point&#34;,&#34;coordinates&#34;:[-73.270000,-3.740000]}" id="NCID0EIREK" xlink:type="simple">-3.74, -73.27</named-content></named-content>), 90 m, 5/5/92, FIT, J. Danoff-Berg (<named-content xmlns:xlink="http://www.w3.org/1999/xlink" content-type="dwc:institutional_code" xlink:type="simple">SEMC</named-content>, 11ex.); Loreto, Iquitos – Nauta rd., km 58, Rio Itaya (<named-content xmlns:xlink="http://www.w3.org/1999/xlink" content-type="dwc:verbatimCoordinates" xlink:type="simple"><named-content content-type="geo-json" specific-use="{&#34;type&#34;:&#34;Point&#34;,&#34;coordinates&#34;:[-73.467500,-4.256300]}" id="NCID0EYREK" xlink:type="simple">-4.2563, -73.4675</named-content></named-content>), 120 m, 5/5/09–5/9/09, FIT, next to entrance into <italic><tp:taxon-name><tp:taxon-name-part taxon-name-part-type="genus" reg="Eciton">Eciton</tp:taxon-name-part> <tp:taxon-name-part taxon-name-part-type="species" reg="burchelli">burchelli</tp:taxon-name-part></tp:taxon-name></italic> statary bivouac in a hollow treee, A.V. Petrov, EXO-03118 (<abbrev xmlns:xlink="http://www.w3.org/1999/xlink" content-type="institution" xlink:title="Alexey Tishechkin Collection, Sacramento, USA" id="ABBRID0EISEK" xlink:type="simple">AKTC</abbrev>, 1ex.).</p><fig id="F14" position="float" orientation="portrait"><object-id xmlns:xlink="http://www.w3.org/1999/xlink" content-type="doi" xlink:type="simple">10.3897/zookeys.1001.58447.map6</object-id><object-id xmlns:xlink="http://www.w3.org/1999/xlink" content-type="arpha" xlink:type="simple">ABFBAA82-69A3-5C42-B3F7-AE3E6BE932DC</object-id><label>Map 6.</label><caption><p>Collecting records for <italic><tp:taxon-name><tp:taxon-name-part taxon-name-part-type="genus" reg="Phelister">Phelister</tp:taxon-name-part> <tp:taxon-name-part taxon-name-part-type="species" reg="serratus">serratus</tp:taxon-name-part></tp:taxon-name></italic> (white circles), <italic><tp:taxon-name><tp:taxon-name-part taxon-name-part-type="genus" reg="Phelister">P.</tp:taxon-name-part> <tp:taxon-name-part taxon-name-part-type="species" reg="geminus">geminus</tp:taxon-name-part></tp:taxon-name></italic> (stars).</p></caption><graphic xmlns:xlink="http://www.w3.org/1999/xlink" xlink:href="zookeys-1001-001-g014.jpg" position="float" orientation="portrait" xlink:type="simple" id="oo_484943.jpg"><uri content-type="original_file" xlink:type="simple">https://binary.pensoft.net/fig/484943</uri></graphic></fig></tp:treatment-sec><tp:treatment-sec sec-type="material" id="SECID0EQTEK"><title>Other material.</title><p><bold>Bolivia</bold>: Cochabamba, Univ. de San Simon, Cochabamba, 67.5 km NE Est. Biol. Valle del Sajita (<named-content xmlns:xlink="http://www.w3.org/1999/xlink" content-type="dwc:verbatimCoordinates" xlink:type="simple"><named-content content-type="geo-json" specific-use="{&#34;type&#34;:&#34;Point&#34;,&#34;coordinates&#34;:[-64.797800,-17.109200]}" id="NCID0E2TEK" xlink:type="simple">-17.1092, -64.7978</named-content></named-content>), 300 m, 2/7/99–2/9/99, FIT, R. Hanley (<named-content xmlns:xlink="http://www.w3.org/1999/xlink" content-type="dwc:institutional_code" xlink:type="simple">SEMC</named-content>, 5ex.); La Paz., Rio Tuich, Chalan (<named-content xmlns:xlink="http://www.w3.org/1999/xlink" content-type="dwc:verbatimCoordinates" xlink:type="simple"><named-content content-type="geo-json" specific-use="{&#34;type&#34;:&#34;Point&#34;,&#34;coordinates&#34;:[-67.920000,-14.426700]}" id="NCID0ELUEK" xlink:type="simple">-14.4267, -67.92</named-content></named-content>), 320 m, 8/10/95–8/20/95, S. Spector, <named-content xmlns:xlink="http://www.w3.org/1999/xlink" content-type="dwc:institutional_code" xlink:type="simple">USNM</named-content> 2026428 (<named-content xmlns:xlink="http://www.w3.org/1999/xlink" content-type="dwc:institutional_code" xlink:type="simple">USNM</named-content>, 1ex.); <bold>Brazil</bold>: Amapá, Serra do Navio (<named-content xmlns:xlink="http://www.w3.org/1999/xlink" content-type="dwc:verbatimCoordinates" xlink:type="simple"><named-content content-type="geo-json" specific-use="{&#34;type&#34;:&#34;Point&#34;,&#34;coordinates&#34;:[-52.000000,0.983300]}" id="NCID0EFVEK" xlink:type="simple">0.9833, -52</named-content></named-content>), 5/1/91–5/14/91, FIT (<abbrev xmlns:xlink="http://www.w3.org/1999/xlink" content-type="institution" xlink:title="Nicolas Dégallier Collection, Paris" id="ABBRID0EKVEK" xlink:type="simple">CHND</abbrev>, 2ex.); Amazonas, Presidente Figueiredo, <named-content xmlns:xlink="http://www.w3.org/1999/xlink" content-type="dwc:verbatimCoordinates" xlink:type="simple"><named-content content-type="geo-json" specific-use="{&#34;type&#34;:&#34;Point&#34;,&#34;coordinates&#34;:[-59.717000,-2.017000]}" id="NCID0ESVEK" xlink:type="simple">2.017°S, 59.717°W</named-content></named-content>, 17.ix.2009, FIT, FWT Leivas (<named-content xmlns:xlink="http://www.w3.org/1999/xlink" content-type="dwc:institutional_code" xlink:type="simple">DZUP</named-content> 2ex.); Amazonas, Reserva Ducke, 26 km NE. Manaus Barbosa (<named-content xmlns:xlink="http://www.w3.org/1999/xlink" content-type="dwc:verbatimCoordinates" xlink:type="simple"><named-content content-type="geo-json" specific-use="{&#34;type&#34;:&#34;Point&#34;,&#34;coordinates&#34;:[-59.940000,-3.000000]}" id="NCID0EDWEK" xlink:type="simple">-3, -59.94</named-content></named-content>), February 1995, FIT, M.G.V., EXO-03062 (<named-content xmlns:xlink="http://www.w3.org/1999/xlink" content-type="dwc:institutional_code" xlink:type="simple">NHMUK</named-content>, 1ex.); BRAZIL: Amazonas, Reserva Ducke (<named-content xmlns:xlink="http://www.w3.org/1999/xlink" content-type="dwc:verbatimCoordinates" xlink:type="simple"><named-content content-type="geo-json" specific-use="{&#34;type&#34;:&#34;Point&#34;,&#34;coordinates&#34;:[-59.966700,-2.900000]}" id="NCID0ETWEK" xlink:type="simple">-2.9, -59.9667</named-content></named-content>), 11/29/77, emergence trap, J. Arias (<named-content xmlns:xlink="http://www.w3.org/1999/xlink" content-type="dwc:institutional_code" xlink:type="simple">USNM</named-content>, 1ex.); Amazonas, Reserva Ducke, AM-010, km 26 (<named-content xmlns:xlink="http://www.w3.org/1999/xlink" content-type="dwc:verbatimCoordinates" xlink:type="simple"><named-content content-type="geo-json" specific-use="{&#34;type&#34;:&#34;Point&#34;,&#34;coordinates&#34;:[-59.940000,-3.000000]}" id="NCID0EDXEK" xlink:type="simple">-3, -59.94</named-content></named-content>), 12/2/77, J. Arias (<named-content xmlns:xlink="http://www.w3.org/1999/xlink" content-type="dwc:institutional_code" xlink:type="simple">USNM</named-content>, 3ex.); Amazonas, Manaus (<named-content xmlns:xlink="http://www.w3.org/1999/xlink" content-type="dwc:verbatimCoordinates" xlink:type="simple"><named-content content-type="geo-json" specific-use="{&#34;type&#34;:&#34;Point&#34;,&#34;coordinates&#34;:[-59.940000,-3.000000]}" id="NCID0ETXEK" xlink:type="simple">-3, -59.94</named-content></named-content>), 7/9/08–7/10/08, FIT, P. Grossi, EXO-03063 (<abbrev xmlns:xlink="http://www.w3.org/1999/xlink" content-type="institution" xlink:title="Nicolas Dégallier Collection, Paris" id="ABBRID0EYXEK" xlink:type="simple">CHND</abbrev>, 1ex.); Amazonas, Rio Taruma Mirim 2 km from Rio Negro – Igapó (<named-content xmlns:xlink="http://www.w3.org/1999/xlink" content-type="dwc:verbatimCoordinates" xlink:type="simple"><named-content content-type="geo-json" specific-use="{&#34;type&#34;:&#34;Point&#34;,&#34;coordinates&#34;:[-60.283300,-3.033300]}" id="NCID0EAYEK" xlink:type="simple">-3.0333, -60.2833</named-content></named-content>), 7/27/79, fogged with Pyrethrum, Black-water innundation forest canopy, Adis, Erwin, Montgomery, et.al., EXO-03061 (<named-content xmlns:xlink="http://www.w3.org/1999/xlink" content-type="dwc:institutional_code" xlink:type="simple">USNM</named-content>, 1ex.); Espírito Santo, Mun. Linhares, Faz. Lagoa do Macuco (<named-content xmlns:xlink="http://www.w3.org/1999/xlink" content-type="dwc:verbatimCoordinates" xlink:type="simple"><named-content content-type="geo-json" specific-use="{&#34;type&#34;:&#34;Point&#34;,&#34;coordinates&#34;:[-39.978600,-19.063900]}" id="NCID0EQYEK" xlink:type="simple">-19.0639, -39.9786</named-content></named-content>), 10 m, 1/27/00, FIT, primary lowland Atlantic forest, sandy soil, F. Génier &amp; S. Ide, SM0809973 (<named-content xmlns:xlink="http://www.w3.org/1999/xlink" content-type="dwc:institutional_code" xlink:type="simple">SEMC</named-content>, 1ex.); Mato Grosso, Mpio. Cotriguaçu, Fazenda São Nicolau, Mata Norte (<named-content xmlns:xlink="http://www.w3.org/1999/xlink" content-type="dwc:verbatimCoordinates" xlink:type="simple"><named-content content-type="geo-json" specific-use="{&#34;type&#34;:&#34;Point&#34;,&#34;coordinates&#34;:[-58.260000,-9.819200]}" id="NCID0EAZEK" xlink:type="simple">-9.8192, -58.26</named-content></named-content>), 12/8/10–12/14/10, FIT, F.Z. Vaz-de-Mello (<named-content xmlns:xlink="http://www.w3.org/1999/xlink" content-type="dwc:institutional_code" xlink:type="simple">CEMT</named-content>, 6ex.); BRAZIL: Minas Gerais, Parque Estadual do Rio Doce, Centro de Pesquisas, <named-content xmlns:xlink="http://www.w3.org/1999/xlink" content-type="dwc:verbatimCoordinates" xlink:type="simple"><named-content content-type="geo-json" specific-use="{&#34;type&#34;:&#34;Point&#34;,&#34;coordinates&#34;:[-42.630300,-19.763700]}" id="NCID0EQZEK" xlink:type="simple">19.7637°S, 42.6303°W</named-content></named-content>, 305 m, flight intercept (<abbrev xmlns:xlink="http://www.w3.org/1999/xlink" content-type="institution" xlink:title="Alexey Tishechkin Collection, Sacramento, USA" id="ABBRID0EVZEK" xlink:type="simple">AKTC</abbrev>, 8ex.); Pará, Altamira – Marabá: km 18 (<named-content xmlns:xlink="http://www.w3.org/1999/xlink" content-type="dwc:verbatimCoordinates" xlink:type="simple"><named-content content-type="geo-json" specific-use="{&#34;type&#34;:&#34;Point&#34;,&#34;coordinates&#34;:[-52.050000,-3.150000]}" id="NCID0E4ZEK" xlink:type="simple">-3.15, -52.05</named-content></named-content>), May 1985, FIT (<abbrev xmlns:xlink="http://www.w3.org/1999/xlink" content-type="institution" xlink:title="Nicolas Dégallier Collection, Paris" id="ABBRID0EC1EK" xlink:type="simple">CHND</abbrev>, 4ex.); Pará, Barcarena (<named-content xmlns:xlink="http://www.w3.org/1999/xlink" content-type="dwc:verbatimCoordinates" xlink:type="simple"><named-content content-type="geo-json" specific-use="{&#34;type&#34;:&#34;Point&#34;,&#34;coordinates&#34;:[-48.616700,-1.500000]}" id="NCID0EK1EK" xlink:type="simple">-1.5, -48.6167</named-content></named-content>), 12/7/91–12/20/91, FIT, EXO-03066 (<abbrev xmlns:xlink="http://www.w3.org/1999/xlink" content-type="institution" xlink:title="Nicolas Dégallier Collection, Paris" id="ABBRID0EP1EK" xlink:type="simple">CHND</abbrev>, 1ex.); Pará, Belém, Utinga (IPEAN) (<named-content xmlns:xlink="http://www.w3.org/1999/xlink" content-type="dwc:verbatimCoordinates" xlink:type="simple"><named-content content-type="geo-json" specific-use="{&#34;type&#34;:&#34;Point&#34;,&#34;coordinates&#34;:[-48.433300,-1.450000]}" id="NCID0EX1EK" xlink:type="simple">-1.45, -48.4333</named-content></named-content>), September 1984, FIT, EXO-03068 (<abbrev xmlns:xlink="http://www.w3.org/1999/xlink" content-type="institution" xlink:title="Nicolas Dégallier Collection, Paris" id="ABBRID0E31EK" xlink:type="simple">CHND</abbrev>, 1ex.); Pará, Belém, Utinga (IPEAN) (<named-content xmlns:xlink="http://www.w3.org/1999/xlink" content-type="dwc:verbatimCoordinates" xlink:type="simple"><named-content content-type="geo-json" specific-use="{&#34;type&#34;:&#34;Point&#34;,&#34;coordinates&#34;:[-48.433300,-1.450000]}" id="NCID0EE2EK" xlink:type="simple">-1.45, -48.4333</named-content></named-content>), August 1985, FIT (<abbrev xmlns:xlink="http://www.w3.org/1999/xlink" content-type="institution" xlink:title="Nicolas Dégallier Collection, Paris" id="ABBRID0EJ2EK" xlink:type="simple">CHND</abbrev>, 2ex.); Pará, Belém, Utinga (IPEAN) (<named-content xmlns:xlink="http://www.w3.org/1999/xlink" content-type="dwc:verbatimCoordinates" xlink:type="simple"><named-content content-type="geo-json" specific-use="{&#34;type&#34;:&#34;Point&#34;,&#34;coordinates&#34;:[-48.433300,-1.450000]}" id="NCID0ER2EK" xlink:type="simple">-1.45, -48.4333</named-content></named-content>), September 1985, FIT (<abbrev xmlns:xlink="http://www.w3.org/1999/xlink" content-type="institution" xlink:title="Nicolas Dégallier Collection, Paris" id="ABBRID0EW2EK" xlink:type="simple">CHND</abbrev>, 2ex.); Pará, Carajás (Serra Norte) (<named-content xmlns:xlink="http://www.w3.org/1999/xlink" content-type="dwc:verbatimCoordinates" xlink:type="simple"><named-content content-type="geo-json" specific-use="{&#34;type&#34;:&#34;Point&#34;,&#34;coordinates&#34;:[-50.200000,-6.066700]}" id="NCID0E52EK" xlink:type="simple">-6.0667, -50.2</named-content></named-content>), May 1985, FIT, EXO-03075 (<abbrev xmlns:xlink="http://www.w3.org/1999/xlink" content-type="institution" xlink:title="Nicolas Dégallier Collection, Paris" id="ABBRID0ED3EK" xlink:type="simple">CHND</abbrev>, 1ex.); Pará, Carajás (Serra Norte) (<named-content xmlns:xlink="http://www.w3.org/1999/xlink" content-type="dwc:verbatimCoordinates" xlink:type="simple"><named-content content-type="geo-json" specific-use="{&#34;type&#34;:&#34;Point&#34;,&#34;coordinates&#34;:[-50.200000,-6.066700]}" id="NCID0EL3EK" xlink:type="simple">-6.0667, -50.2</named-content></named-content>), March 1985, FIT, EXO-03074 (<abbrev xmlns:xlink="http://www.w3.org/1999/xlink" content-type="institution" xlink:title="Nicolas Dégallier Collection, Paris" id="ABBRID0EQ3EK" xlink:type="simple">CHND</abbrev>, 1ex.); Pará, Carajás (Serra Norte) (<named-content xmlns:xlink="http://www.w3.org/1999/xlink" content-type="dwc:verbatimCoordinates" xlink:type="simple"><named-content content-type="geo-json" specific-use="{&#34;type&#34;:&#34;Point&#34;,&#34;coordinates&#34;:[-50.200000,-6.066700]}" id="NCID0EY3EK" xlink:type="simple">-6.0667, -50.2</named-content></named-content>), October, 1986, FIT (<abbrev xmlns:xlink="http://www.w3.org/1999/xlink" content-type="institution" xlink:title="Nicolas Dégallier Collection, Paris" id="ABBRID0E43EK" xlink:type="simple">CHND</abbrev>, 5ex.); Pará, Tucuruí (<named-content xmlns:xlink="http://www.w3.org/1999/xlink" content-type="dwc:verbatimCoordinates" xlink:type="simple"><named-content content-type="geo-json" specific-use="{&#34;type&#34;:&#34;Point&#34;,&#34;coordinates&#34;:[-49.667000,-3.750000]}" id="NCID0EF4EK" xlink:type="simple">-3.75, -49.667</named-content></named-content>), 11/28/89–12/11/89, FIT, EXO-03073 (<abbrev xmlns:xlink="http://www.w3.org/1999/xlink" content-type="institution" xlink:title="Nicolas Dégallier Collection, Paris" id="ABBRID0EK4EK" xlink:type="simple">CHND</abbrev>, 1ex.); Pará, Tucuruí (<named-content xmlns:xlink="http://www.w3.org/1999/xlink" content-type="dwc:verbatimCoordinates" xlink:type="simple"><named-content content-type="geo-json" specific-use="{&#34;type&#34;:&#34;Point&#34;,&#34;coordinates&#34;:[-49.667000,-3.750000]}" id="NCID0ES4EK" xlink:type="simple">-3.75, -49.667</named-content></named-content>), May 1986, FIT, EXO-03071 (<abbrev xmlns:xlink="http://www.w3.org/1999/xlink" content-type="institution" xlink:title="Nicolas Dégallier Collection, Paris" id="ABBRID0EX4EK" xlink:type="simple">CHND</abbrev>, 1ex.); Pará, Tucuruí (<named-content xmlns:xlink="http://www.w3.org/1999/xlink" content-type="dwc:verbatimCoordinates" xlink:type="simple"><named-content content-type="geo-json" specific-use="{&#34;type&#34;:&#34;Point&#34;,&#34;coordinates&#34;:[-49.667000,-3.750000]}" id="NCID0E64EK" xlink:type="simple">-3.75, -49.667</named-content></named-content>), June 1985, FIT, EXO-03072 (<abbrev xmlns:xlink="http://www.w3.org/1999/xlink" content-type="institution" xlink:title="Nicolas Dégallier Collection, Paris" id="ABBRID0EE5EK" xlink:type="simple">CHND</abbrev>, 1ex.); Pará, July 1898, H.H. Smith, EXO-03065 (<named-content xmlns:xlink="http://www.w3.org/1999/xlink" content-type="dwc:institutional_code" xlink:type="simple">NHMUK</named-content>, 1ex.); <bold>Costa Rica</bold>: Heredia, Est. Biol. La Selva (<named-content xmlns:xlink="http://www.w3.org/1999/xlink" content-type="dwc:verbatimCoordinates" xlink:type="simple"><named-content content-type="geo-json" specific-use="{&#34;type&#34;:&#34;Point&#34;,&#34;coordinates&#34;:[-84.016700,10.433300]}" id="NCID0EW5EK" xlink:type="simple">10.4333, -84.0167</named-content></named-content>), 6/29/98, FIT, C. Carlton &amp; A. Tishechkin, <named-content xmlns:xlink="http://www.w3.org/1999/xlink" content-type="dwc:institutional_code" xlink:type="simple">LSAM</named-content> 0046301 (<named-content xmlns:xlink="http://www.w3.org/1999/xlink" content-type="dwc:institutional_code" xlink:type="simple">LSAM</named-content>, 1ex.); Heredia, Est. Magsasay, P.N. Braulio Carrillo (<named-content xmlns:xlink="http://www.w3.org/1999/xlink" content-type="dwc:verbatimCoordinates" xlink:type="simple"><named-content content-type="geo-json" specific-use="{&#34;type&#34;:&#34;Point&#34;,&#34;coordinates&#34;:[-84.050000,10.400000]}" id="NCID0EO6EK" xlink:type="simple">10.4, -84.05</named-content></named-content>), 200 m, January 1991, M. Barrelier, <named-content xmlns:xlink="http://www.w3.org/1999/xlink" content-type="dwc:institutional_code" xlink:type="simple">INBIO</named-content> CRI000 701997 (<named-content xmlns:xlink="http://www.w3.org/1999/xlink" content-type="dwc:institutional_code" xlink:type="simple">INBIO</named-content>, 1ex.); Limon, Sector Cerro Cocori, Fca de E. Rojas (<named-content xmlns:xlink="http://www.w3.org/1999/xlink" content-type="dwc:verbatimCoordinates" xlink:type="simple"><named-content content-type="geo-json" specific-use="{&#34;type&#34;:&#34;Point&#34;,&#34;coordinates&#34;:[-83.720000,10.600000]}" id="NCID0EGAFK" xlink:type="simple">10.6, -83.72</named-content></named-content>), 150 m, August 1991, E. Rojas, <named-content xmlns:xlink="http://www.w3.org/1999/xlink" content-type="dwc:institutional_code" xlink:type="simple">INBIO</named-content> CRI000 582416 (<named-content xmlns:xlink="http://www.w3.org/1999/xlink" content-type="dwc:institutional_code" xlink:type="simple">INBIO</named-content>, 1ex.); Limon, Sector Cerro Cocori, Fca de E. Rojas (<named-content xmlns:xlink="http://www.w3.org/1999/xlink" content-type="dwc:verbatimCoordinates" xlink:type="simple"><named-content content-type="geo-json" specific-use="{&#34;type&#34;:&#34;Point&#34;,&#34;coordinates&#34;:[-83.720000,10.600000]}" id="NCID0E5AFK" xlink:type="simple">10.6, -83.72</named-content></named-content>), 150 m, April 1992, E. Rojas, <named-content xmlns:xlink="http://www.w3.org/1999/xlink" content-type="dwc:institutional_code" xlink:type="simple">INBIO</named-content> CRI000 861199 (<named-content xmlns:xlink="http://www.w3.org/1999/xlink" content-type="dwc:institutional_code" xlink:type="simple">INBIO</named-content>, 1ex.); Limon, Sector Cerro Cocori, Fca de E. Rojas (<named-content xmlns:xlink="http://www.w3.org/1999/xlink" content-type="dwc:verbatimCoordinates" xlink:type="simple"><named-content content-type="geo-json" specific-use="{&#34;type&#34;:&#34;Point&#34;,&#34;coordinates&#34;:[-83.720000,10.600000]}" id="NCID0EWBFK" xlink:type="simple">10.6, -83.72</named-content></named-content>), 150 m, May 1993, E. Rojas, <named-content xmlns:xlink="http://www.w3.org/1999/xlink" content-type="dwc:institutional_code" xlink:type="simple">INBIO</named-content> CRI001 322121 (<named-content xmlns:xlink="http://www.w3.org/1999/xlink" content-type="dwc:institutional_code" xlink:type="simple">INBIO</named-content>, 1ex.); <bold>French Guiana</bold>: Cayenne, 33.5 km S and 8.4 km NW of Hwy N2 on Hwy D5 (<named-content xmlns:xlink="http://www.w3.org/1999/xlink" content-type="dwc:verbatimCoordinates" xlink:type="simple"><named-content content-type="geo-json" specific-use="{&#34;type&#34;:&#34;Point&#34;,&#34;coordinates&#34;:[-52.478100,4.805000]}" id="NCID0EQCFK" xlink:type="simple">4.805, -52.4781</named-content></named-content>), 30 m, 5/29/97–6/9/97, FIT, J. Ashe &amp; R. Brooks, SM0102385 (<named-content xmlns:xlink="http://www.w3.org/1999/xlink" content-type="dwc:institutional_code" xlink:type="simple">SEMC</named-content>, 1ex.); Roura, 27.4 km SSE (<named-content xmlns:xlink="http://www.w3.org/1999/xlink" content-type="dwc:verbatimCoordinates" xlink:type="simple"><named-content content-type="geo-json" specific-use="{&#34;type&#34;:&#34;Point&#34;,&#34;coordinates&#34;:[-52.223600,4.738900]}" id="NCID0EADFK" xlink:type="simple">4.7389, -52.2236</named-content></named-content>), 280 m, 6/10/97, FIT, J. Ashe &amp; R. Brooks (<named-content xmlns:xlink="http://www.w3.org/1999/xlink" content-type="dwc:institutional_code" xlink:type="simple">SEMC</named-content>, 2ex.); Saül, 7 km N, 3 km NW Les Eaux Claires, Mt. La Fumée (<named-content xmlns:xlink="http://www.w3.org/1999/xlink" content-type="dwc:verbatimCoordinates" xlink:type="simple"><named-content content-type="geo-json" specific-use="{&#34;type&#34;:&#34;Point&#34;,&#34;coordinates&#34;:[-53.221900,3.662800]}" id="NCID0EQDFK" xlink:type="simple">3.6628, -53.2219</named-content></named-content>), 490 m, 6/1/97–6/8/97, FIT, J. Ashe &amp; R. Brooks, SM0096866 (<named-content xmlns:xlink="http://www.w3.org/1999/xlink" content-type="dwc:institutional_code" xlink:type="simple">SEMC</named-content>, 1ex.); Cayenne-Kourou, lieu-dit Tibourou (<named-content xmlns:xlink="http://www.w3.org/1999/xlink" content-type="dwc:verbatimCoordinates" xlink:type="simple"><named-content content-type="geo-json" specific-use="{&#34;type&#34;:&#34;Point&#34;,&#34;coordinates&#34;:[-52.500000,5.000000]}" id="NCID0EAEFK" xlink:type="simple">5, -52.5</named-content></named-content>), 9/20/08, FIT, J. Touroult, EXO-03091 (<abbrev xmlns:xlink="http://www.w3.org/1999/xlink" content-type="institution" xlink:title="Nicolas Dégallier Collection, Paris" id="ABBRID0EFEFK" xlink:type="simple">CHND</abbrev>, 1ex.); Mont Tabulaire Itoupé (<named-content xmlns:xlink="http://www.w3.org/1999/xlink" content-type="dwc:verbatimCoordinates" xlink:type="simple"><named-content content-type="geo-json" specific-use="{&#34;type&#34;:&#34;Point&#34;,&#34;coordinates&#34;:[-53.106700,3.030300]}" id="NCID0ENEFK" xlink:type="simple">3.0303, -53.1067</named-content></named-content>), 400 m, 3/17/10, FIT, SEAG (<abbrev xmlns:xlink="http://www.w3.org/1999/xlink" content-type="institution" xlink:title="Nicolas Dégallier Collection, Paris" id="ABBRID0ESEFK" xlink:type="simple">CHND</abbrev>, 2ex.); Mont Tabulaire Itoupé (<named-content xmlns:xlink="http://www.w3.org/1999/xlink" content-type="dwc:verbatimCoordinates" xlink:type="simple"><named-content content-type="geo-json" specific-use="{&#34;type&#34;:&#34;Point&#34;,&#34;coordinates&#34;:[-53.106700,3.030300]}" id="NCID0E1EFK" xlink:type="simple">3.0303, -53.1067</named-content></named-content>), 400 m, 3/23/10, FIT, SEAG, EXO-03095 (<abbrev xmlns:xlink="http://www.w3.org/1999/xlink" content-type="institution" xlink:title="Nicolas Dégallier Collection, Paris" id="ABBRID0E6EFK" xlink:type="simple">CHND</abbrev>, 1ex.); Montagne des Chevaux (<named-content xmlns:xlink="http://www.w3.org/1999/xlink" content-type="dwc:verbatimCoordinates" xlink:type="simple"><named-content content-type="geo-json" specific-use="{&#34;type&#34;:&#34;Point&#34;,&#34;coordinates&#34;:[-52.400000,4.716700]}" id="NCID0EHFFK" xlink:type="simple">4.7167, -52.4</named-content></named-content>), 1/18/09, FIT, SEAG, EXO-03093 (<abbrev xmlns:xlink="http://www.w3.org/1999/xlink" content-type="institution" xlink:title="Nicolas Dégallier Collection, Paris" id="ABBRID0EMFFK" xlink:type="simple">CHND</abbrev>, 2ex.); Montagne des Chevaux (<named-content xmlns:xlink="http://www.w3.org/1999/xlink" content-type="dwc:verbatimCoordinates" xlink:type="simple"><named-content content-type="geo-json" specific-use="{&#34;type&#34;:&#34;Point&#34;,&#34;coordinates&#34;:[-52.400000,4.716700]}" id="NCID0EUFFK" xlink:type="simple">4.7167, -52.4</named-content></named-content>), 11/16/09, FIT, SEAG, EXO-03092 (<abbrev xmlns:xlink="http://www.w3.org/1999/xlink" content-type="institution" xlink:title="Nicolas Dégallier Collection, Paris" id="ABBRID0EZFFK" xlink:type="simple">CHND</abbrev>, 1ex.); Montagne des Chevaux (<named-content xmlns:xlink="http://www.w3.org/1999/xlink" content-type="dwc:verbatimCoordinates" xlink:type="simple"><named-content content-type="geo-json" specific-use="{&#34;type&#34;:&#34;Point&#34;,&#34;coordinates&#34;:[-52.400000,4.716700]}" id="NCID0EBGFK" xlink:type="simple">4.7167, -52.4</named-content></named-content>), 1/4/09, &amp; 4/11/09, FIT, SEAG (<abbrev xmlns:xlink="http://www.w3.org/1999/xlink" content-type="institution" xlink:title="Nicolas Dégallier Collection, Paris" id="ABBRID0EGGFK" xlink:type="simple">CHND</abbrev>, 2ex.); <bold>Guyana</bold>: Mazaruni Potaro, Takutu Mountains (<named-content xmlns:xlink="http://www.w3.org/1999/xlink" content-type="dwc:verbatimCoordinates" xlink:type="simple"><named-content content-type="geo-json" specific-use="{&#34;type&#34;:&#34;Point&#34;,&#34;coordinates&#34;:[-58.916700,6.250000]}" id="NCID0EQGFK" xlink:type="simple">6.25, -58.9167</named-content></named-content>), 12/8/83, FIT, montane rainforest near logging area, W.E. Steiner &amp; P.D. Perkins (<named-content xmlns:xlink="http://www.w3.org/1999/xlink" content-type="dwc:institutional_code" xlink:type="simple">USNM</named-content>, 2ex.); Region 8, Iwokrama Forest, 26 km SW Kurupukari, Iwokrama Mt. (<named-content xmlns:xlink="http://www.w3.org/1999/xlink" content-type="dwc:verbatimCoordinates" xlink:type="simple"><named-content content-type="geo-json" specific-use="{&#34;type&#34;:&#34;Point&#34;,&#34;coordinates&#34;:[-58.788300,4.333900]}" id="NCID0EAHFK" xlink:type="simple">4.3339, -58.7883</named-content></named-content>), 300 m, 5/23/01–5/25/01, FIT, R. Brooks, Z. Falin, SM0567082 (<named-content xmlns:xlink="http://www.w3.org/1999/xlink" content-type="dwc:institutional_code" xlink:type="simple">SEMC</named-content>, 1ex.); Region 8, Iwokrama Forest, Pakatau hills (<named-content xmlns:xlink="http://www.w3.org/1999/xlink" content-type="dwc:verbatimCoordinates" xlink:type="simple"><named-content content-type="geo-json" specific-use="{&#34;type&#34;:&#34;Point&#34;,&#34;coordinates&#34;:[-59.026700,4.748300]}" id="NCID0EQHFK" xlink:type="simple">4.7483, -59.0267</named-content></named-content>), 70 m, 5/25/01–5/29/01, FIT, R. Brooks, Z. Falin, SM0569306 (<named-content xmlns:xlink="http://www.w3.org/1999/xlink" content-type="dwc:institutional_code" xlink:type="simple">SEMC</named-content>, 1ex.); Kurupukari (<named-content xmlns:xlink="http://www.w3.org/1999/xlink" content-type="dwc:verbatimCoordinates" xlink:type="simple"><named-content content-type="geo-json" specific-use="{&#34;type&#34;:&#34;Point&#34;,&#34;coordinates&#34;:[-58.666700,4.666700]}" id="NCID0EAIFK" xlink:type="simple">4.6667, -58.6667</named-content></named-content>), September-November 1992, Malaise/FIT, EXO-03096 (<named-content xmlns:xlink="http://www.w3.org/1999/xlink" content-type="dwc:institutional_code" xlink:type="simple">NHMUK</named-content>, 1ex.); Kurupukari, Mora Plot (<named-content xmlns:xlink="http://www.w3.org/1999/xlink" content-type="dwc:verbatimCoordinates" xlink:type="simple"><named-content content-type="geo-json" specific-use="{&#34;type&#34;:&#34;Point&#34;,&#34;coordinates&#34;:[-58.666700,4.666700]}" id="NCID0EQIFK" xlink:type="simple">4.6667, -58.6667</named-content></named-content>), 10/26/92, FIT, EXO-03097 (<named-content xmlns:xlink="http://www.w3.org/1999/xlink" content-type="dwc:institutional_code" xlink:type="simple">NHMUK</named-content>, 1ex.); <bold>Panama</bold>: Colon, San Lorenzo Forest (<named-content xmlns:xlink="http://www.w3.org/1999/xlink" content-type="dwc:verbatimCoordinates" xlink:type="simple"><named-content content-type="geo-json" specific-use="{&#34;type&#34;:&#34;Point&#34;,&#34;coordinates&#34;:[-79.966700,9.283300]}" id="NCID0ECJFK" xlink:type="simple">9.2833, -79.9667</named-content></named-content>), 9/28/03–9/30/03, FIT, A. Tishechkin, EXO-03085 (<abbrev xmlns:xlink="http://www.w3.org/1999/xlink" content-type="institution" xlink:title="Alexey Tishechkin Collection, Sacramento, USA" id="ABBRID0EHJFK" xlink:type="simple">AKTC</abbrev>, 1ex.); Colon, San Lorenzo Forest, STRI crane site (<named-content xmlns:xlink="http://www.w3.org/1999/xlink" content-type="dwc:verbatimCoordinates" xlink:type="simple"><named-content content-type="geo-json" specific-use="{&#34;type&#34;:&#34;Point&#34;,&#34;coordinates&#34;:[-79.966700,9.283300]}" id="NCID0EPJFK" xlink:type="simple">9.2833, -79.9667</named-content></named-content>), 5/13/04–5/25/04, FIT, A. Tishechkin (<abbrev xmlns:xlink="http://www.w3.org/1999/xlink" content-type="institution" xlink:title="Alexey Tishechkin Collection, Sacramento, USA" id="ABBRID0EUJFK" xlink:type="simple">AKTC</abbrev>, 7ex.); Colon, San Lorenzo Forest, STRI crane site (<named-content xmlns:xlink="http://www.w3.org/1999/xlink" content-type="dwc:verbatimCoordinates" xlink:type="simple"><named-content content-type="geo-json" specific-use="{&#34;type&#34;:&#34;Point&#34;,&#34;coordinates&#34;:[-79.966700,9.283300]}" id="NCID0E3JFK" xlink:type="simple">9.2833, -79.9667</named-content></named-content>), 5/17/04–5/18/04, Crushed <italic><tp:taxon-name><tp:taxon-name-part taxon-name-part-type="genus" reg="Nasutitermes">Nasutitermes</tp:taxon-name-part></tp:taxon-name></italic> nest, site, A. Tishechkin, EXO-03088 (<abbrev xmlns:xlink="http://www.w3.org/1999/xlink" content-type="institution" xlink:title="Alexey Tishechkin Collection, Sacramento, USA" id="ABBRID0EIKFK" xlink:type="simple">AKTC</abbrev>, 1ex.); Darien, Cana Biological Station, Serrania de Pirre (<named-content xmlns:xlink="http://www.w3.org/1999/xlink" content-type="dwc:verbatimCoordinates" xlink:type="simple"><named-content content-type="geo-json" specific-use="{&#34;type&#34;:&#34;Point&#34;,&#34;coordinates&#34;:[-77.685000,7.755000]}" id="NCID0EQKFK" xlink:type="simple">7.755, -77.685</named-content></named-content>), 1200 m, 6/4/96–6/9/96, FIT, J. Ashe &amp; R. Brooks (<named-content xmlns:xlink="http://www.w3.org/1999/xlink" content-type="dwc:institutional_code" xlink:type="simple">SEMC</named-content>, 9ex.); Darien, Cana Biological Station, Serrania de Pirre (<named-content xmlns:xlink="http://www.w3.org/1999/xlink" content-type="dwc:verbatimCoordinates" xlink:type="simple"><named-content content-type="geo-json" specific-use="{&#34;type&#34;:&#34;Point&#34;,&#34;coordinates&#34;:[-77.685000,7.755000]}" id="NCID0EALFK" xlink:type="simple">7.755, -77.685</named-content></named-content>), 1380 m, 6/4/96–6/9/96, FIT, J. Ashe &amp; R. Brooks (<named-content xmlns:xlink="http://www.w3.org/1999/xlink" content-type="dwc:institutional_code" xlink:type="simple">SEMC</named-content>, 3ex.); Darien, Cana Biological Station (<named-content xmlns:xlink="http://www.w3.org/1999/xlink" content-type="dwc:verbatimCoordinates" xlink:type="simple"><named-content content-type="geo-json" specific-use="{&#34;type&#34;:&#34;Point&#34;,&#34;coordinates&#34;:[-77.685000,7.755000]}" id="NCID0EQLFK" xlink:type="simple">7.755, -77.685</named-content></named-content>), 550 m, 6/3/96–6/7/96, FIT, J. Ashe &amp; R. Brooks (<named-content xmlns:xlink="http://www.w3.org/1999/xlink" content-type="dwc:institutional_code" xlink:type="simple">SEMC</named-content>, 7ex.); Panama, Chepo-Carti Rd. (<named-content xmlns:xlink="http://www.w3.org/1999/xlink" content-type="dwc:verbatimCoordinates" xlink:type="simple"><named-content content-type="geo-json" specific-use="{&#34;type&#34;:&#34;Point&#34;,&#34;coordinates&#34;:[-79.100000,9.280000]}" id="NCID0EAMFK" xlink:type="simple">9.28, -79.1</named-content></named-content>), 400 m, June 1982, FIT, B. Gill (CNCI, 2ex.); San Blas, Nusagandi Res. (<named-content xmlns:xlink="http://www.w3.org/1999/xlink" content-type="dwc:verbatimCoordinates" xlink:type="simple"><named-content content-type="geo-json" specific-use="{&#34;type&#34;:&#34;Point&#34;,&#34;coordinates&#34;:[-78.983300,9.350000]}" id="NCID0EIMFK" xlink:type="simple">9.35, -78.9833</named-content></named-content>), 350 m, 5/16/95–5/17/95, FIT, J.&amp;A. Ashe (<named-content xmlns:xlink="http://www.w3.org/1999/xlink" content-type="dwc:institutional_code" xlink:type="simple">SEMC</named-content>, 2ex.); San Blas, Nusagandi Res. (<named-content xmlns:xlink="http://www.w3.org/1999/xlink" content-type="dwc:verbatimCoordinates" xlink:type="simple"><named-content content-type="geo-json" specific-use="{&#34;type&#34;:&#34;Point&#34;,&#34;coordinates&#34;:[-78.916700,9.316700]}" id="NCID0EYMFK" xlink:type="simple">9.3167, -78.9167</named-content></named-content>), 320 m, 5/27/95–5/28/95, FIT, Gillogly – Stockwell, EXO-03084 (<named-content xmlns:xlink="http://www.w3.org/1999/xlink" content-type="dwc:institutional_code" xlink:type="simple">TAMU</named-content>, 1ex.); <bold>Peru</bold>: Cusco, Villa Carmen Fld Stn. ~ 1.7 km west cafeteria, <named-content xmlns:xlink="http://www.w3.org/1999/xlink" content-type="dwc:verbatimCoordinates" xlink:type="simple"><named-content content-type="geo-json" specific-use="{&#34;type&#34;:&#34;Point&#34;,&#34;coordinates&#34;:[-71.419170,-12.892500]}" id="NCID0EKNFK" xlink:type="simple">12.89250°S, 71.41917°W</named-content></named-content>, 555 m, 28–30.V.2011, DJ Bennett &amp; E. Razuri, FIT (<named-content xmlns:xlink="http://www.w3.org/1999/xlink" content-type="dwc:institutional_code" xlink:type="simple">SEMC</named-content>, 1ex.); Cusco, Villa Carmen Fld Stn., <named-content xmlns:xlink="http://www.w3.org/1999/xlink" content-type="dwc:verbatimCoordinates" xlink:type="simple"><named-content content-type="geo-json" specific-use="{&#34;type&#34;:&#34;Point&#34;,&#34;coordinates&#34;:[-71.401530,-12.877530]}" id="NCID0E1NFK" xlink:type="simple">12.87753°S, 71.40153°W</named-content></named-content>, 555–1000 m, 26–28.V.2011, DJ Bennett, misc. hand collecting (<named-content xmlns:xlink="http://www.w3.org/1999/xlink" content-type="dwc:institutional_code" xlink:type="simple">SEMC</named-content>, 1ex.); Cusco, Cock of the Rock Lodge NE Paucartambo (<named-content xmlns:xlink="http://www.w3.org/1999/xlink" content-type="dwc:verbatimCoordinates" xlink:type="simple"><named-content content-type="geo-json" specific-use="{&#34;type&#34;:&#34;Point&#34;,&#34;coordinates&#34;:[-71.545000,-13.055000]}" id="NCID0EKOFK" xlink:type="simple">-13.055, -71.545</named-content></named-content>), 1120 m, 11/4/07–11/9/07, FIT, D. Brzoska (<named-content xmlns:xlink="http://www.w3.org/1999/xlink" content-type="dwc:institutional_code" xlink:type="simple">SEMC</named-content>, 4ex.); Junín, ~ 16 km NW Satipo, Rio Venado (<named-content xmlns:xlink="http://www.w3.org/1999/xlink" content-type="dwc:verbatimCoordinates" xlink:type="simple"><named-content content-type="geo-json" specific-use="{&#34;type&#34;:&#34;Point&#34;,&#34;coordinates&#34;:[-74.770500,-11.198900]}" id="NCID0E1OFK" xlink:type="simple">-11.1989, -74.7705</named-content></named-content>), 1110 m, 2/20/10–2/22/10, A.V. Petrov, EXO-03078 (<abbrev xmlns:xlink="http://www.w3.org/1999/xlink" content-type="institution" xlink:title="Alexey Tishechkin Collection, Sacramento, USA" id="ABBRID0E6OFK" xlink:type="simple">AKTC</abbrev>, 3ex.); Junín, ~ 15 km NW Satipo, nr. Rio Venado at <named-content xmlns:xlink="http://www.w3.org/1999/xlink" content-type="dwc:verbatimCoordinates" xlink:type="simple"><named-content content-type="geo-json" specific-use="{&#34;type&#34;:&#34;Point&#34;,&#34;coordinates&#34;:[-74.767000,-11.186333]}" id="NCID0EHPFK" xlink:type="simple">11°11.18'S, 74°46.02'W</named-content></named-content>, 1100–1400 m, 4/20/19–5/18/19, A. V. Sokolov (<abbrev xmlns:xlink="http://www.w3.org/1999/xlink" content-type="institution" xlink:title="Alexander Sokolov Collection, Moscow, Russia" id="ABBRID0EMPFK" xlink:type="simple">AVSC</abbrev>, 2ex.); Junín, ~ 3 km S Satipo, Ricardo Palma (<named-content xmlns:xlink="http://www.w3.org/1999/xlink" content-type="dwc:verbatimCoordinates" xlink:type="simple"><named-content content-type="geo-json" specific-use="{&#34;type&#34;:&#34;Point&#34;,&#34;coordinates&#34;:[-74.642000,-11.276000]}" id="NCID0EUPFK" xlink:type="simple">-11.276, -74.642</named-content></named-content>), 780 m, 3/19/09–3/21/09, FIT, J. Tapia &amp; A. Tishechkin, EXO-00383 (<abbrev xmlns:xlink="http://www.w3.org/1999/xlink" content-type="institution" xlink:title="Alexey Tishechkin Collection, Sacramento, USA" id="ABBRID0EZPFK" xlink:type="simple">AKTC</abbrev>, 1ex.); Junín, 11 km NE Puerto Ocopa, Los Olivos (<named-content xmlns:xlink="http://www.w3.org/1999/xlink" content-type="dwc:verbatimCoordinates" xlink:type="simple"><named-content content-type="geo-json" specific-use="{&#34;type&#34;:&#34;Point&#34;,&#34;coordinates&#34;:[-74.258700,-11.050000]}" id="NCID0EBQFK" xlink:type="simple">-11.05, -74.2587</named-content></named-content>), 1200 m, 3/25/09–4/1/09, FIT, A. Tishechkin (<abbrev xmlns:xlink="http://www.w3.org/1999/xlink" content-type="institution" xlink:title="Alexey Tishechkin Collection, Sacramento, USA" id="ABBRID0EGQFK" xlink:type="simple">AKTC</abbrev>, 15ex.); Madre de Dios, Cocha Cashu Bio. Stn., Manu Nat. Park (<named-content xmlns:xlink="http://www.w3.org/1999/xlink" content-type="dwc:verbatimCoordinates" xlink:type="simple"><named-content content-type="geo-json" specific-use="{&#34;type&#34;:&#34;Point&#34;,&#34;coordinates&#34;:[-71.406700,-11.895800]}" id="NCID0EOQFK" xlink:type="simple">-11.8958, -71.4067</named-content></named-content>), 350 m, 10/17/00–10/19/00, FIT, R. Brooks, SM0257955 (<named-content xmlns:xlink="http://www.w3.org/1999/xlink" content-type="dwc:institutional_code" xlink:type="simple">SEMC</named-content>, 1ex.); Madre de Dios, Los Amigos Field Station, Manu (<named-content xmlns:xlink="http://www.w3.org/1999/xlink" content-type="dwc:verbatimCoordinates" xlink:type="simple"><named-content content-type="geo-json" specific-use="{&#34;type&#34;:&#34;Point&#34;,&#34;coordinates&#34;:[-70.134300,-12.542400]}" id="NCID0E5QFK" xlink:type="simple">-12.5424, -70.1343</named-content></named-content>), 284 m, 7/20/06–7/29/06, pitfall trap, Pacal bamboo forest, J. Jacobs, CASENT 8123334 (<named-content xmlns:xlink="http://www.w3.org/1999/xlink" content-type="dwc:institutional_code" xlink:type="simple">CASC</named-content>, 1ex.); Madre de Dios, Los Amigos Field Station, Manu (<named-content xmlns:xlink="http://www.w3.org/1999/xlink" content-type="dwc:verbatimCoordinates" xlink:type="simple"><named-content content-type="geo-json" specific-use="{&#34;type&#34;:&#34;Point&#34;,&#34;coordinates&#34;:[-70.143500,-12.542100]}" id="NCID0EORFK" xlink:type="simple">-12.5421, -70.1435</named-content></named-content>), 292 m, 7/31/06–8/9/06, pitfall trap, Huangana terra firma forest, J. Jacobs, CASENT 8123335 (<named-content xmlns:xlink="http://www.w3.org/1999/xlink" content-type="dwc:institutional_code" xlink:type="simple">CASC</named-content>, 1ex.); Madre de Dios, Los Amigos Field Station, Manu (<named-content xmlns:xlink="http://www.w3.org/1999/xlink" content-type="dwc:verbatimCoordinates" xlink:type="simple"><named-content content-type="geo-json" specific-use="{&#34;type&#34;:&#34;Point&#34;,&#34;coordinates&#34;:[-70.098800,-12.565700]}" id="NCID0E5RFK" xlink:type="simple">-12.5657, -70.0988</named-content></named-content>), 272 m, 7/31/06–8/9/06, pitfall trap, Sobrevuelo terra firma forest, J. Jacobs, CASENT 8123336 (<named-content xmlns:xlink="http://www.w3.org/1999/xlink" content-type="dwc:institutional_code" xlink:type="simple">CASC</named-content>, 1ex.); Madre de Dios, Pakitza Bio. Stn., Reserved Zone, Manu National Park, Castanal Trail (<named-content xmlns:xlink="http://www.w3.org/1999/xlink" content-type="dwc:verbatimCoordinates" xlink:type="simple"><named-content content-type="geo-json" specific-use="{&#34;type&#34;:&#34;Point&#34;,&#34;coordinates&#34;:[-71.283300,-11.944700]}" id="NCID0EOSFK" xlink:type="simple">-11.9447, -71.2833</named-content></named-content>), 317 m, 10/15/00–10/16/00, FIT, R. Brooks (<named-content xmlns:xlink="http://www.w3.org/1999/xlink" content-type="dwc:institutional_code" xlink:type="simple">SEMC</named-content>, 4ex.); Madre de Dios, Pantiacolla Lodge, 5.5 km NW El Mirador Trail, Alto Madre de Dios River (<named-content xmlns:xlink="http://www.w3.org/1999/xlink" content-type="dwc:verbatimCoordinates" xlink:type="simple"><named-content content-type="geo-json" specific-use="{&#34;type&#34;:&#34;Point&#34;,&#34;coordinates&#34;:[-71.257800,-12.652800]}" id="NCID0E5SFK" xlink:type="simple">-12.6528, -71.2578</named-content></named-content>), 500 m, 10/23/00–10/26/00, FIT, R. Brooks (<named-content xmlns:xlink="http://www.w3.org/1999/xlink" content-type="dwc:institutional_code" xlink:type="simple">SEMC</named-content>, 3ex.); Madre de Dios, Pantiacolla Lodge, Alto Madre de Dios R. (<named-content xmlns:xlink="http://www.w3.org/1999/xlink" content-type="dwc:verbatimCoordinates" xlink:type="simple"><named-content content-type="geo-json" specific-use="{&#34;type&#34;:&#34;Point&#34;,&#34;coordinates&#34;:[-71.231700,-12.655000]}" id="NCID0EOTFK" xlink:type="simple">-12.655, -71.2317</named-content></named-content>), 420 m, 11/14/07–11/19/07, FIT, D. Brzoska (<named-content xmlns:xlink="http://www.w3.org/1999/xlink" content-type="dwc:institutional_code" xlink:type="simple">SEMC</named-content>, 16ex.); Madre de Dios, CICRA Field Stn., ~ 2 km NW cafeteria res. plot. <named-content xmlns:xlink="http://www.w3.org/1999/xlink" content-type="dwc:verbatimCoordinates" xlink:type="simple"><named-content content-type="geo-json" specific-use="{&#34;type&#34;:&#34;Point&#34;,&#34;coordinates&#34;:[-70.109890,-12.552360]}" id="NCID0E5TFK" xlink:type="simple">12.55236°S, 70.10989°W</named-content></named-content>, 295 m, Flight intrcept. 7–13.vi.2011, Chaboo Team (<named-content xmlns:xlink="http://www.w3.org/1999/xlink" content-type="dwc:institutional_code" xlink:type="simple">SEMC</named-content> 35ex.); Madre de Dios, CICRA Field Stn., ~ 2 km NW cafeteria res. plot. <named-content xmlns:xlink="http://www.w3.org/1999/xlink" content-type="dwc:verbatimCoordinates" xlink:type="simple"><named-content content-type="geo-json" specific-use="{&#34;type&#34;:&#34;Point&#34;,&#34;coordinates&#34;:[-70.109210,-12.552120]}" id="NCID0EOUFK" xlink:type="simple">12.55212°S, 70.10921°W</named-content></named-content>, 295 m, Flight intrcept. 9–11.vi.2010, Chaboo Team (<named-content xmlns:xlink="http://www.w3.org/1999/xlink" content-type="dwc:institutional_code" xlink:type="simple">SEMC</named-content>, 4ex.); Cusco, Villa Carmen Fld Stn., <named-content xmlns:xlink="http://www.w3.org/1999/xlink" content-type="dwc:verbatimCoordinates" xlink:type="simple"><named-content content-type="geo-json" specific-use="{&#34;type&#34;:&#34;Point&#34;,&#34;coordinates&#34;:[-71.419460,-12.892210]}" id="NCID0E5UFK" xlink:type="simple">12.89221°S, 71.41946°W</named-content></named-content>, 555 m, 20–22.V.2011, DJ Bennett, FIT (<named-content xmlns:xlink="http://www.w3.org/1999/xlink" content-type="dwc:institutional_code" xlink:type="simple">SEMC</named-content>, 1ex.); <bold>Suriname</bold>: Brokopondo, Brownsberg Nature Preserve, Witi Creek Trail (<named-content xmlns:xlink="http://www.w3.org/1999/xlink" content-type="dwc:verbatimCoordinates" xlink:type="simple"><named-content content-type="geo-json" specific-use="{&#34;type&#34;:&#34;Point&#34;,&#34;coordinates&#34;:[-55.181400,4.948600]}" id="NCID0EQVFK" xlink:type="simple">4.9486, -55.1814</named-content></named-content>), 340 m, 6/23/99–6/25/99, FIT, Z. Falin, A. Gangadin, H. Hiwat, SM0166958 (<named-content xmlns:xlink="http://www.w3.org/1999/xlink" content-type="dwc:institutional_code" xlink:type="simple">SEMC</named-content>, 1ex.); Brokopondo, Brownsberg Nature Preserve, Witi Creek Trail (<named-content xmlns:xlink="http://www.w3.org/1999/xlink" content-type="dwc:verbatimCoordinates" xlink:type="simple"><named-content content-type="geo-json" specific-use="{&#34;type&#34;:&#34;Point&#34;,&#34;coordinates&#34;:[-55.181400,4.948600]}" id="NCID0EAWFK" xlink:type="simple">4.9486, -55.1814</named-content></named-content>), 420 m, 6/23/99–6/25/99, FIT, Z. Falin, A. Gangadin, H. Hiwat, SM0178921 (<named-content xmlns:xlink="http://www.w3.org/1999/xlink" content-type="dwc:institutional_code" xlink:type="simple">SEMC</named-content>, 1ex.); Commewijne, Akintosoela (<named-content xmlns:xlink="http://www.w3.org/1999/xlink" content-type="dwc:verbatimCoordinates" xlink:type="simple"><named-content content-type="geo-json" specific-use="{&#34;type&#34;:&#34;Point&#34;,&#34;coordinates&#34;:[-54.920800,5.271400]}" id="NCID0EQWFK" xlink:type="simple">5.2714, -54.9208</named-content></named-content>), 40 m, 7/3/99, FIT, Z. Falin, EXO-03049 (<named-content xmlns:xlink="http://www.w3.org/1999/xlink" content-type="dwc:institutional_code" xlink:type="simple">CMNC</named-content>, 1ex.); Commewijne, Akintosoela, 32 km SE Suriname River bridge, road to Redi Doti (<named-content xmlns:xlink="http://www.w3.org/1999/xlink" content-type="dwc:verbatimCoordinates" xlink:type="simple"><named-content content-type="geo-json" specific-use="{&#34;type&#34;:&#34;Point&#34;,&#34;coordinates&#34;:[-54.920800,5.271400]}" id="NCID0EAXFK" xlink:type="simple">5.2714, -54.9208</named-content></named-content>), 40 m, 6/29/99–7/3/99, FIT, Z. Falin, B. DeDijn, A. Gangadin, SM0176718 (<named-content xmlns:xlink="http://www.w3.org/1999/xlink" content-type="dwc:institutional_code" xlink:type="simple">SEMC</named-content>, 1ex.); Marowijne, Palumeu, (<named-content xmlns:xlink="http://www.w3.org/1999/xlink" content-type="dwc:verbatimCoordinates" xlink:type="simple"><named-content content-type="geo-json" specific-use="{&#34;type&#34;:&#34;Point&#34;,&#34;coordinates&#34;:[-55.438300,3.348900]}" id="NCID0EQXFK" xlink:type="simple">3.3489, -55.4383</named-content></named-content>), 160 m, 7/5/99–7/9/99, FIT, Z. Falin, D. Konoe, SM0180204 (<named-content xmlns:xlink="http://www.w3.org/1999/xlink" content-type="dwc:institutional_code" xlink:type="simple">SEMC</named-content>, 1ex.); Marowijne, Perica, 70 km E Paramaribo on East-West Road (<named-content xmlns:xlink="http://www.w3.org/1999/xlink" content-type="dwc:verbatimCoordinates" xlink:type="simple"><named-content content-type="geo-json" specific-use="{&#34;type&#34;:&#34;Point&#34;,&#34;coordinates&#34;:[-54.608600,5.674400]}" id="NCID0EAYFK" xlink:type="simple">5.6744, -54.6086</named-content></named-content>), 5 m, 5/31/99–6/5/99, FIT, Z. Falin, B. DeDijn, SM0182867 (<named-content xmlns:xlink="http://www.w3.org/1999/xlink" content-type="dwc:institutional_code" xlink:type="simple">SEMC</named-content>, 1ex.); Pará, nr. Overbridge at <named-content xmlns:xlink="http://www.w3.org/1999/xlink" content-type="dwc:verbatimCoordinates" xlink:type="simple"><named-content content-type="geo-json" specific-use="{&#34;type&#34;:&#34;Point&#34;,&#34;coordinates&#34;:[-55.069500,5.519500]}" id="NCID0EQYFK" xlink:type="simple">5.5195, -55.0695</named-content></named-content>, 2/10/10–2/14/10, FIT, W.B. Warner (<abbrev xmlns:xlink="http://www.w3.org/1999/xlink" content-type="institution" xlink:title="Bill Warner Collection, Chandler, USA" id="ABBRID0EVYFK" xlink:type="simple">WBWC</abbrev>, 4ex.); Pará, nr. Overbridge River Resort (<named-content xmlns:xlink="http://www.w3.org/1999/xlink" content-type="dwc:verbatimCoordinates" xlink:type="simple"><named-content content-type="geo-json" specific-use="{&#34;type&#34;:&#34;Point&#34;,&#34;coordinates&#34;:[-55.058000,5.530000]}" id="NCID0E4YFK" xlink:type="simple">5.53, -55.058</named-content></named-content>), 2/15/10–2/18/10, FIT, C. Gillet, P. Skelley, W. Warner, EXO-03053 (<named-content xmlns:xlink="http://www.w3.org/1999/xlink" content-type="dwc:institutional_code" xlink:type="simple">FSCA</named-content>, 1ex.); Pará, Zanderij, nr. Guesthouse (<named-content xmlns:xlink="http://www.w3.org/1999/xlink" content-type="dwc:verbatimCoordinates" xlink:type="simple"><named-content content-type="geo-json" specific-use="{&#34;type&#34;:&#34;Point&#34;,&#34;coordinates&#34;:[-55.216700,5.458300]}" id="NCID0ENZFK" xlink:type="simple">5.4583, -55.2167</named-content></named-content>), 2/7/10–2/18/10, FIT, C. Gillet, P. Skelley, W. Warner (<named-content xmlns:xlink="http://www.w3.org/1999/xlink" content-type="dwc:institutional_code" xlink:type="simple">FSCA</named-content>, 4ex.); Saramacca, West Suriname Road, 108 km WSW Zanderij Airport (<named-content xmlns:xlink="http://www.w3.org/1999/xlink" content-type="dwc:verbatimCoordinates" xlink:type="simple"><named-content content-type="geo-json" specific-use="{&#34;type&#34;:&#34;Point&#34;,&#34;coordinates&#34;:[-55.881700,5.226900]}" id="NCID0E4ZFK" xlink:type="simple">5.2269, -55.8817</named-content></named-content>), 30 m, 6/8/99–6/10/99, FIT, Z. Falin, B. DeDijn, SM0178833 (<named-content xmlns:xlink="http://www.w3.org/1999/xlink" content-type="dwc:institutional_code" xlink:type="simple">SEMC</named-content>, 1ex.); Saramacca, West Suriname Road, 145 km WSW Zanderij Airport (<named-content xmlns:xlink="http://www.w3.org/1999/xlink" content-type="dwc:verbatimCoordinates" xlink:type="simple"><named-content content-type="geo-json" specific-use="{&#34;type&#34;:&#34;Point&#34;,&#34;coordinates&#34;:[-56.145600,5.151700]}" id="NCID0EN1FK" xlink:type="simple">5.1517, -56.1456</named-content></named-content>), 50 m, 6/10/99–6/14/99, FIT, Z. Falin, B. DeDijn, SM0179968 (<named-content xmlns:xlink="http://www.w3.org/1999/xlink" content-type="dwc:institutional_code" xlink:type="simple">SEMC</named-content>, 1ex.); Sipaliwini, CI-RAP Surv. Camp 1: on Kutari River (<named-content xmlns:xlink="http://www.w3.org/1999/xlink" content-type="dwc:verbatimCoordinates" xlink:type="simple"><named-content content-type="geo-json" specific-use="{&#34;type&#34;:&#34;Point&#34;,&#34;coordinates&#34;:[-56.787400,-2.175300]}" id="NCID0E41FK" xlink:type="simple">-2.1753, -56.7874</named-content></named-content>), 228 m, 8/19/10–8/24/10, FIT, Larsen &amp; Short, EXO-03050 (<named-content xmlns:xlink="http://www.w3.org/1999/xlink" content-type="dwc:institutional_code" xlink:type="simple">SEMC</named-content>, 3ex.); Sipaliwini, CI-RAP Surv. Camp 3: Wehepai SE Kwamala (<named-content xmlns:xlink="http://www.w3.org/1999/xlink" content-type="dwc:verbatimCoordinates" xlink:type="simple"><named-content content-type="geo-json" specific-use="{&#34;type&#34;:&#34;Point&#34;,&#34;coordinates&#34;:[-56.697700,2.362900]}" id="NCID0EN2FK" xlink:type="simple">2.3629, -56.6977</named-content></named-content>), 237 m, 9/3/10–9/7/10, FIT, Larsen &amp; Short, EXO-03051 (<named-content xmlns:xlink="http://www.w3.org/1999/xlink" content-type="dwc:institutional_code" xlink:type="simple">SEMC</named-content>, 1ex.); Sipaliwini, CI-RAP Surv. Camp 1: upper Palumeu River (<named-content xmlns:xlink="http://www.w3.org/1999/xlink" content-type="dwc:verbatimCoordinates" xlink:type="simple"><named-content content-type="geo-json" specific-use="{&#34;type&#34;:&#34;Point&#34;,&#34;coordinates&#34;:[-55.629400,2.477000]}" id="NCID0E42FK" xlink:type="simple">2.4770°N, 55.6294°W</named-content></named-content>), 275 m, FIT, 3/10/12–3/16/12, A.E.Z. Short (<abbrev xmlns:xlink="http://www.w3.org/1999/xlink" content-type="institution" xlink:title="Alexey Tishechkin Collection, Sacramento, USA" id="ABBRID0EC3FK" xlink:type="simple">AKTC</abbrev> &amp; <named-content xmlns:xlink="http://www.w3.org/1999/xlink" content-type="dwc:institutional_code" xlink:type="simple">SEMC</named-content>, 5ex.); Sipaliwini, CI-RAP Surv. Camp 4: on lower Kasikasima River (<named-content xmlns:xlink="http://www.w3.org/1999/xlink" content-type="dwc:verbatimCoordinates" xlink:type="simple"><named-content content-type="geo-json" specific-use="{&#34;type&#34;:&#34;Point&#34;,&#34;coordinates&#34;:[-55.385000,-2.977300]}" id="NCID0ES3FK" xlink:type="simple">-2.9773, -55.3850</named-content></named-content>), 200 m, 3/20/12–3/25/12, FIT, T. Larsen (<abbrev xmlns:xlink="http://www.w3.org/1999/xlink" content-type="institution" xlink:title="Alexey Tishechkin Collection, Sacramento, USA" id="ABBRID0EX3FK" xlink:type="simple">AKTC</abbrev> &amp; <named-content xmlns:xlink="http://www.w3.org/1999/xlink" content-type="dwc:institutional_code" xlink:type="simple">SEMC</named-content>, 3ex.).</p></tp:treatment-sec><tp:treatment-sec sec-type="description" id="SECID0EE4FK"><title>Diagnostic description.</title><p>Length: 1.85–2.17 mm (avg. 2.01 mm); width: 1.50–1.77 mm (avg. 1.64 mm). Body subparallel-sided, weakly elongate, slightly flattened, rufescent, ground punctation of dorsum moderately fine; frons narrow, deeply impressed along midline; supraorbital stria fine, short, detached at sides; frontal stria deeply impressed along eyes, finely impressed at middle, complete; labrum weakly emarginate at apex; mandibles lacking basal teeth; antennal club elongate; prescutellar impression semicircular, ~ 2.5 × scutellar width; pronotum lacking secondary punctures in middle third, but with sparse (varied in density) secondary punctures laterad gland openings; median pronotal gland openings ~ 3/4 behind anterior margin, distinctly annulate; lateral submarginal pronotal stria complete, curved inward at front, weakly crenulate, disk depressed along its inner edge, marginal bead convex; elytron with single, complete epipleural stria; outer lateral subhumeral stria in apical 1/2 or less, inner absent; dorsal striae 1–4 complete, 4<sup>th</sup> arched to suture, 5<sup>th</sup> stria present in apical 1/2, sutural stria slightly longer; propygidium with small secondary punctures uniformly separated by about their diameters, those of pygidium slightly smaller and sparser; prosternal keel broad at base, striae widely separated at base, meeting 2/3 from base, keel abruptly narrowed anterad; prosternal lobe extremely short, with marginal stria; mesoventrite short, strongly projecting, marginal stria fine, continued at side by postmesocoxal stria to middle of lateral portion of metaventrite; mesometaventral stria bluntly angulate at middle, reaching middle of mesoventrite, lateral metaventral stria reaching middle of metacoxa; metaventrite impunctate; 1<sup>st</sup> abdominal ventrite with single row of secondary punctures along anterior margin; protibiae narrow, outer margin ‘scalloped’, with a close set series of fine incisions, each with a minute spine, the apical-most spine larger; protarsal setae of male not modified; mesotibia with rather dense series of fine marginal spines, those of metatibia fewer, sparser, and principally restricted to apical 1/2. Male: basal piece sp. nov. 1/4 length of tegmen; tegmen with sides subparallel in basal 2/3, narrowed to thin, blunt, slightly divergent apices; weakly curved, thickened at middle in lateral view; medioventral process absent; median lobe ~ 1/3 tegmen length, basal apodemes abruptly narrowed at basal 1/3.</p></tp:treatment-sec><tp:treatment-sec sec-type="etymology" id="SECID0EQ4FK"><title>Etymology.</title><p>This species name refers to the somewhat ‘serrate’ protibiae, shared with the very similar following species.</p></tp:treatment-sec><tp:treatment-sec sec-type="remarks" id="SECID0EV4FK"><title>Remarks.</title><p>This species and the next one (<italic><tp:taxon-name><tp:taxon-name-part taxon-name-part-type="genus" reg="Phelister">P.</tp:taxon-name-part> <tp:taxon-name-part taxon-name-part-type="species" reg="geminus">geminus</tp:taxon-name-part></tp:taxon-name></italic>) share one very distinctive character, having what we’ve previously referred to as ‘scalloped’ protibial margins (Fig. <xref ref-type="fig" rid="F2">2G</xref>), with very small, closely set marginal spines and no development of marginal teeth. While unusual, a similar form of protibia also occurs in the <italic><tp:taxon-name><tp:taxon-name-part taxon-name-part-type="genus" reg="Phelister">P.</tp:taxon-name-part> <tp:taxon-name-part taxon-name-part-type="species" reg="umens">umens</tp:taxon-name-part></tp:taxon-name></italic> subgroup, not obviously related to this one. <italic><tp:taxon-name><tp:taxon-name-part taxon-name-part-type="genus" reg="Phelister">Phelister</tp:taxon-name-part> <tp:taxon-name-part taxon-name-part-type="species" reg="serratus">serratus</tp:taxon-name-part></tp:taxon-name></italic> and <italic><tp:taxon-name><tp:taxon-name-part taxon-name-part-type="genus" reg="Phelister">P.</tp:taxon-name-part> <tp:taxon-name-part taxon-name-part-type="species" reg="geminus">geminus</tp:taxon-name-part></tp:taxon-name></italic> are also rather elongate, parallel-sided, and relatively impunctate, with depressed pronotal margins, a quite vertical head, and a narrow frons. These two species are, however, extremely similar, and difficult to distinguish, even in male genitalia. However, we feel that the differences we have observed are sufficiently marked and consistent to recognize them as distinct (see Fig. <xref ref-type="fig" rid="F12">7C, D</xref> vs. 7E, F): <italic><tp:taxon-name><tp:taxon-name-part taxon-name-part-type="genus" reg="Phelister">P.</tp:taxon-name-part> <tp:taxon-name-part taxon-name-part-type="species" reg="serratus">serratus</tp:taxon-name-part></tp:taxon-name></italic> is narrower in body form, with the pronotal disk less strongly depressed along the inner edge of the lateral submarginal stria, has the median portion of the frontal stria attached to the lateral portions, and is generally more strongly punctate, both in ground punctation and in secondary pronotal punctures.</p><p>We have generated some DNA sequence data for individuals of each from the same (type) locality, and, while we have not successfully sequenced the barcoding gene for both, they are distinct in 18S sequence, which also supports the hypothesis that they are distinct. We have selected these respective DNA vouchers as the type specimens of each.</p><p>Central American specimens of <italic><tp:taxon-name><tp:taxon-name-part taxon-name-part-type="genus" reg="Phelister">P.</tp:taxon-name-part> <tp:taxon-name-part taxon-name-part-type="species" reg="serratus">serratus</tp:taxon-name-part></tp:taxon-name></italic> tend to show a few distinctive variants, but not consistently; often they have the prosternal keel less strongly narrowed toward the front, and the lateral epistomal ridges may appear striate. We considered separating these as distinct, but for now leave this as a widespread and variable species. In part for this reason, we have restricted the type series to a relatively small number of localities in eastern Ecuador and Colombia, and northern Peru.</p></tp:treatment-sec><tp:treatment-sec sec-type="distribution" id="SECID0EIAGK"><title>Distribution.</title><p>This common and widespread species is known from Costa Rica southward to Bolivia, east to the Guianas and Amazonian Brazil, with one record from coastal Brazil (Espírito Santo).</p></tp:treatment-sec><tp:treatment-sec><!--Section generated to contain objects referenced in tp:taxon-treatment.--><fig id="F2" position="float" orientation="portrait"><object-id xmlns:xlink="http://www.w3.org/1999/xlink" content-type="doi" xlink:type="simple">10.3897/zookeys.1001.58447.figure2</object-id><object-id xmlns:xlink="http://www.w3.org/1999/xlink" content-type="arpha" xlink:type="simple">BA4E288F-A9AD-57F0-9F60-1EF929C56138</object-id><label>Figure 2.</label><caption><p>Images of selected characters <bold>A</bold> SEM of pronotum of <italic><tp:taxon-name><tp:taxon-name-part taxon-name-part-type="genus" reg="Phelister">Phelister</tp:taxon-name-part> <tp:taxon-name-part taxon-name-part-type="species" reg="geminus">geminus</tp:taxon-name-part></tp:taxon-name></italic>, showing prescutellar impression and annulate median pronotal glands <bold>B</bold> SEM of pronotum of <italic><tp:taxon-name><tp:taxon-name-part taxon-name-part-type="genus" reg="Phelister">P.</tp:taxon-name-part> <tp:taxon-name-part taxon-name-part-type="species" reg="erwini">erwini</tp:taxon-name-part></tp:taxon-name></italic>, showing prescutellar impression and annulate median pronotal glands <bold>C</bold> SEM of pronotum of <italic><tp:taxon-name><tp:taxon-name-part taxon-name-part-type="genus" reg="Phelister">Phelister</tp:taxon-name-part> <tp:taxon-name-part taxon-name-part-type="species" reg="sculpturatus">sculpturatus</tp:taxon-name-part></tp:taxon-name></italic>, showing prescutellar impression and annulate median pronotal glands <bold>D</bold> head of <italic><tp:taxon-name><tp:taxon-name-part taxon-name-part-type="genus" reg="Phelister">P.</tp:taxon-name-part> <tp:taxon-name-part taxon-name-part-type="species" reg="geminus">geminus</tp:taxon-name-part></tp:taxon-name></italic>, showing depressed frons and epistoma, and emarginate labrum <bold>E</bold> pronotum of <italic><tp:taxon-name><tp:taxon-name-part taxon-name-part-type="genus" reg="Phelister">P.</tp:taxon-name-part> <tp:taxon-name-part taxon-name-part-type="species" reg="uncinatus">uncinatus</tp:taxon-name-part></tp:taxon-name></italic>, showing non-annulate median pronotal gland openings <bold>F</bold> pronotum of <italic><tp:taxon-name><tp:taxon-name-part taxon-name-part-type="genus" reg="Phelister">P.</tp:taxon-name-part> <tp:taxon-name-part taxon-name-part-type="species" reg="semotus">semotus</tp:taxon-name-part></tp:taxon-name></italic>, showing non-annulate median pronotal gland openings <bold>G</bold> protibia of <italic><tp:taxon-name><tp:taxon-name-part taxon-name-part-type="genus" reg="Phelister">P.</tp:taxon-name-part> <tp:taxon-name-part taxon-name-part-type="species" reg="geminus">geminus</tp:taxon-name-part></tp:taxon-name></italic>, showing ‘scalloped’ protibial margin.</p></caption><graphic xmlns:xlink="http://www.w3.org/1999/xlink" xlink:href="zookeys-1001-001-g002.jpg" position="float" orientation="portrait" xlink:type="simple" id="oo_484931.jpg"><uri content-type="original_file" xlink:type="simple">https://binary.pensoft.net/fig/484931</uri></graphic></fig><fig id="F12" position="float" orientation="portrait"><object-id xmlns:xlink="http://www.w3.org/1999/xlink" content-type="doi" xlink:type="simple">10.3897/zookeys.1001.58447.figure7</object-id><object-id xmlns:xlink="http://www.w3.org/1999/xlink" content-type="arpha" xlink:type="simple">7A5AE870-A8C9-5F31-8F94-4F385DE57CBE</object-id><label>Figure 7.</label><caption><p><bold>A, B</bold><italic><tp:taxon-name><tp:taxon-name-part taxon-name-part-type="genus" reg="Phelister">Phelister</tp:taxon-name-part> <tp:taxon-name-part taxon-name-part-type="species" reg="globosus">globosus</tp:taxon-name-part></tp:taxon-name></italic>: <bold>A</bold> dorsal habitus <bold>B</bold> ventral habitus <bold>C, D</bold><italic><tp:taxon-name><tp:taxon-name-part taxon-name-part-type="genus" reg="Phelister">P.</tp:taxon-name-part> <tp:taxon-name-part taxon-name-part-type="species" reg="serratus">serratus</tp:taxon-name-part></tp:taxon-name></italic>: <bold>C</bold> dorsal habitus <bold>D</bold> ventral habitus <bold>E, F</bold><italic><tp:taxon-name><tp:taxon-name-part taxon-name-part-type="genus" reg="Phelister">P.</tp:taxon-name-part> <tp:taxon-name-part taxon-name-part-type="species" reg="geminus">geminus</tp:taxon-name-part></tp:taxon-name></italic>: <bold>E</bold> dorsal habitus <bold>F</bold> ventral habitus <bold>G, H</bold><italic><tp:taxon-name><tp:taxon-name-part taxon-name-part-type="genus" reg="Phelister">P.</tp:taxon-name-part> <tp:taxon-name-part taxon-name-part-type="species" reg="parana">parana</tp:taxon-name-part></tp:taxon-name></italic>: <bold>G</bold> dorsal habitus <bold>H</bold> ventral habitus.</p></caption><graphic xmlns:xlink="http://www.w3.org/1999/xlink" xlink:href="zookeys-1001-001-g012.jpg" position="float" orientation="portrait" xlink:type="simple" id="oo_484941.jpg"><uri content-type="original_file" xlink:type="simple">https://binary.pensoft.net/fig/484941</uri></graphic></fig><fig id="F13" position="float" orientation="portrait"><object-id xmlns:xlink="http://www.w3.org/1999/xlink" content-type="doi" xlink:type="simple">10.3897/zookeys.1001.58447.figure8</object-id><object-id xmlns:xlink="http://www.w3.org/1999/xlink" content-type="arpha" xlink:type="simple">62C5EABA-B22C-59C7-99F4-4B95081DA8F7</object-id><label>Figure 8.</label><caption><p>Male genitalia <bold>A, B</bold><italic><tp:taxon-name><tp:taxon-name-part taxon-name-part-type="genus" reg="Phelister">Phelister</tp:taxon-name-part> <tp:taxon-name-part taxon-name-part-type="species" reg="globosus">globosus</tp:taxon-name-part></tp:taxon-name></italic>: <bold>A</bold> aedeagus, dorsal <bold>B</bold> aedeagus, lateral <bold>C, D</bold><italic><tp:taxon-name><tp:taxon-name-part taxon-name-part-type="genus" reg="Phelister">P.</tp:taxon-name-part> <tp:taxon-name-part taxon-name-part-type="species" reg="serratus">serratus</tp:taxon-name-part></tp:taxon-name></italic>: <bold>C</bold> aedeagus, dorsal <bold>D</bold> aedeagus, lateral <bold>E, F</bold><italic><tp:taxon-name><tp:taxon-name-part taxon-name-part-type="genus" reg="Phelister">P.</tp:taxon-name-part> <tp:taxon-name-part taxon-name-part-type="species" reg="parana">parana</tp:taxon-name-part></tp:taxon-name></italic>: <bold>E</bold> aedeagus, dorsal <bold>F</bold> aedeagus, lateral.</p></caption><graphic xmlns:xlink="http://www.w3.org/1999/xlink" xlink:href="zookeys-1001-001-g013.jpg" position="float" orientation="portrait" xlink:type="simple" id="oo_484942.jpg"><uri content-type="original_file" xlink:type="simple">https://binary.pensoft.net/fig/484942</uri></graphic></fig></tp:treatment-sec></tp:taxon-treatment>
