# Supplementary material for: Recognition and revision of the Phelister blairi group (Histeridae, Histerinae, Exosternini)
Source: Zookeys. 2020 Dec 9;1001:1–154. doi: 10.3897/zookeys.1001.58447 (PMC7744391; doi:10.3897/zookeys.1001.58447)
Supplement: XML Treatment for Phelister geminus [file zookeys.1001.58447-treatment10.xml]

<!DOCTYPE tp:taxon-treatment
  PUBLIC "-//TaxonX//DTD Taxonomic Treatment Publishing DTD v0 20100105//EN" "tax-treatment-NSO.dtd">
<tp:taxon-treatment xmlns:tp="http://www.plazi.org/taxpub"><tp:treatment-meta><kwd-group><label>Taxon classification</label><kwd><named-content xmlns:xlink="http://www.w3.org/1999/xlink" content-type="kingdom">Animalia</named-content></kwd><kwd><named-content xmlns:xlink="http://www.w3.org/1999/xlink" content-type="order">Coleoptera</named-content></kwd><kwd><named-content xmlns:xlink="http://www.w3.org/1999/xlink" content-type="family">Histeridae</named-content></kwd></kwd-group><mixed-citation publication-type="journal"><person-group><name><surname>Caterino</surname><given-names>Michael S.</given-names></name><name><surname>Tishechkin</surname><given-names>Alexey K.</given-names></name></person-group><article-title>Recognition and revision of the <italic><tp:taxon-name><tp:taxon-name-part taxon-name-part-type="genus" reg="Phelister">Phelister</tp:taxon-name-part> <tp:taxon-name-part taxon-name-part-type="species" reg="blairi">blairi</tp:taxon-name-part></tp:taxon-name></italic> group (<tp:taxon-name><tp:taxon-name-part taxon-name-part-type="family">Histeridae</tp:taxon-name-part></tp:taxon-name>, <tp:taxon-name><tp:taxon-name-part taxon-name-part-type="subfamily">Histerinae</tp:taxon-name-part></tp:taxon-name>, <tp:taxon-name><tp:taxon-name-part taxon-name-part-type="tribe">Exosternini</tp:taxon-name-part></tp:taxon-name>)</article-title><source>Zookeys</source><day>09</day><month>12</month><year>2020</year><volume>1001</volume><fpage>1</fpage><lpage>154</lpage><pub-id pub-id-type="doi">10.3897/zookeys.1001.58447</pub-id></mixed-citation></tp:treatment-meta><tp:nomenclature><label>10.</label><tp:taxon-name><object-id xmlns:xlink="http://www.w3.org/1999/xlink" content-type="arpha" xlink:type="simple">B44986AD-F4F7-54D4-A599-38B15896DA4C</object-id>
                <tp:taxon-name-part taxon-name-part-type="genus" reg="Phelister">Phelister</tp:taxon-name-part>
                <tp:taxon-name-part taxon-name-part-type="species" reg="geminus">geminus</tp:taxon-name-part>
                <object-id xmlns:xlink="http://www.w3.org/1999/xlink" content-type="zoobank" xlink:type="simple">http://zoobank.org/C39A5584-7FE2-4757-93D6-2A8188A6494B</object-id>
              </tp:taxon-name><tp:taxon-status xmlns:xlink="http://www.w3.org/1999/xlink" xlink:type="simple">sp. nov.</tp:taxon-status><xref ref-type="fig" rid="F12">Fig. 7E, F</xref><xref ref-type="fig" rid="F14">, Map 6</xref></tp:nomenclature><tp:treatment-sec sec-type="type material" id="SECID0E5BGK"><title>Type material.</title><p><bold><italic>Holotype</italic></bold>: “<bold>Ecuador</bold>: Orellana: Est. Biodiv. Tiputini, <named-content xmlns:xlink="http://www.w3.org/1999/xlink" content-type="dwc:verbatimCoordinates" xlink:type="simple"><named-content content-type="geo-json" specific-use="{&#34;type&#34;:&#34;Point&#34;,&#34;coordinates&#34;:[-76.149900,-0.637600]}" id="NCID0EOCGK" xlink:type="simple">0.6376°S, 76.1499°W</named-content></named-content>, flight intercepts, 4–9.vi.2011, M.S.Caterino &amp; A.K.Tishechkin, AT1342” / “Caterino DNA Voucher, Extraction: MSC-2283, Species: ExoScutimpr. #4, Extraction Date: i.27.2012” / “Caterino/Tishechkin <tp:taxon-name><tp:taxon-name-part taxon-name-part-type="tribe">Exosternini</tp:taxon-name-part></tp:taxon-name> Voucher EXO-00947” (<named-content xmlns:xlink="http://www.w3.org/1999/xlink" content-type="dwc:institutional_code" xlink:type="simple">FMNH</named-content>). <bold><italic>Paratypes</italic> (217): Ecuador</bold>: same data as type (<abbrev xmlns:xlink="http://www.w3.org/1999/xlink" content-type="institution" xlink:title="Michael Caterino Collection, Clemson, USA" id="ABBRID0EEDGK" xlink:type="simple">MSCC</abbrev>, <abbrev xmlns:xlink="http://www.w3.org/1999/xlink" content-type="institution" xlink:title="Alexey Tishechkin Collection, Sacramento, USA" id="ABBRID0EJDGK" xlink:type="simple">AKTC</abbrev>, 6ex.); Napo, Puerto Misahualli (<named-content xmlns:xlink="http://www.w3.org/1999/xlink" content-type="dwc:verbatimCoordinates" xlink:type="simple"><named-content content-type="geo-json" specific-use="{&#34;type&#34;:&#34;Point&#34;,&#34;coordinates&#34;:[-77.666700,-1.033300]}" id="NCID0ERDGK" xlink:type="simple">-1.0333, -77.6667</named-content></named-content>), 3/17/04–3/22/04, J. Jensen, EXO-03167 (<abbrev xmlns:xlink="http://www.w3.org/1999/xlink" content-type="institution" xlink:title="Nicolas Dégallier Collection, Paris" id="ABBRID0EWDGK" xlink:type="simple">CHND</abbrev>, 1ex.); Orellana, Est. Biodiv. Tiputini (<named-content xmlns:xlink="http://www.w3.org/1999/xlink" content-type="dwc:verbatimCoordinates" xlink:type="simple"><named-content content-type="geo-json" specific-use="{&#34;type&#34;:&#34;Point&#34;,&#34;coordinates&#34;:[-76.038300,-0.633300]}" id="NCID0E5DGK" xlink:type="simple">-0.6333, -76.0383</named-content></named-content>), 220 m, 9/5/00–9/25/00, FIT, D. Inward &amp; K. Jackson (<named-content xmlns:xlink="http://www.w3.org/1999/xlink" content-type="dwc:institutional_code" xlink:type="simple">NHMUK</named-content>, 11ex.); Orellana, Est. Biodiv. Tiputini (<named-content xmlns:xlink="http://www.w3.org/1999/xlink" content-type="dwc:verbatimCoordinates" xlink:type="simple"><named-content content-type="geo-json" specific-use="{&#34;type&#34;:&#34;Point&#34;,&#34;coordinates&#34;:[-76.148300,-0.636700]}" id="NCID0EOEGK" xlink:type="simple">-0.6367, -76.1483</named-content></named-content>), 7/27/08–8/3/08, FIT, A. Tishechkin, EXO-03162 (<abbrev xmlns:xlink="http://www.w3.org/1999/xlink" content-type="institution" xlink:title="Alexey Tishechkin Collection, Sacramento, USA" id="ABBRID0ETEGK" xlink:type="simple">AKTC</abbrev>, 36ex.); Orellana, Est. Biodiv. Tiputini (<named-content xmlns:xlink="http://www.w3.org/1999/xlink" content-type="dwc:verbatimCoordinates" xlink:type="simple"><named-content content-type="geo-json" specific-use="{&#34;type&#34;:&#34;Point&#34;,&#34;coordinates&#34;:[-76.150000,-0.640000]}" id="NCID0E2EGK" xlink:type="simple">-0.64, -76.15</named-content></named-content>), 8/3/08–8/6/08, FIT, <named-content xmlns:xlink="http://www.w3.org/1999/xlink" content-type="dwc:institutional_code" xlink:type="simple">LSAM</named-content> Team (<named-content xmlns:xlink="http://www.w3.org/1999/xlink" content-type="dwc:institutional_code" xlink:type="simple">LSAM</named-content>, 33ex.); Orellana, Est. Cientifica Yasuní, mid. Rio Tiputini (<named-content xmlns:xlink="http://www.w3.org/1999/xlink" content-type="dwc:verbatimCoordinates" xlink:type="simple"><named-content content-type="geo-json" specific-use="{&#34;type&#34;:&#34;Point&#34;,&#34;coordinates&#34;:[-76.400000,-0.675000]}" id="NCID0ETFGK" xlink:type="simple">-0.675, -76.4</named-content></named-content>), 6/19/99, Berlese forest litter with <italic><tp:taxon-name><tp:taxon-name-part taxon-name-part-type="genus" reg="Eciton">Eciton</tp:taxon-name-part> <tp:taxon-name-part taxon-name-part-type="species" reg="burchelli">burchelli</tp:taxon-name-part></tp:taxon-name></italic> refuse deposits, C. Carlton, <named-content xmlns:xlink="http://www.w3.org/1999/xlink" content-type="dwc:institutional_code" xlink:type="simple">LSAM</named-content> 0045657 (<named-content xmlns:xlink="http://www.w3.org/1999/xlink" content-type="dwc:institutional_code" xlink:type="simple">LSAM</named-content>, 1ex.); Orellana, Est. Cientifica Yasuní, mid. Rio Tiputini (<named-content xmlns:xlink="http://www.w3.org/1999/xlink" content-type="dwc:verbatimCoordinates" xlink:type="simple"><named-content content-type="geo-json" specific-use="{&#34;type&#34;:&#34;Point&#34;,&#34;coordinates&#34;:[-76.400000,-0.675000]}" id="NCID0EWGGK" xlink:type="simple">-0.675, -76.4</named-content></named-content>), 7/10/99–7/26/99, FIT, A. Tishechkin (<named-content xmlns:xlink="http://www.w3.org/1999/xlink" content-type="dwc:institutional_code" xlink:type="simple">LSAM</named-content>, 67ex.); Orellana, Est. Cientifica Yasuní (<named-content xmlns:xlink="http://www.w3.org/1999/xlink" content-type="dwc:verbatimCoordinates" xlink:type="simple"><named-content content-type="geo-json" specific-use="{&#34;type&#34;:&#34;Point&#34;,&#34;coordinates&#34;:[-76.647200,-0.674400]}" id="NCID0EGHGK" xlink:type="simple">-0.6744, -76.6472</named-content></named-content>), 215 m, 9/5/99–9/10/99, FIT, primary forest, E. Riley, (<named-content xmlns:xlink="http://www.w3.org/1999/xlink" content-type="dwc:institutional_code" xlink:type="simple">TAMU</named-content>, 31ex.); Orellana, Est. Cientifica Yasuní (<named-content xmlns:xlink="http://www.w3.org/1999/xlink" content-type="dwc:verbatimCoordinates" xlink:type="simple"><named-content content-type="geo-json" specific-use="{&#34;type&#34;:&#34;Point&#34;,&#34;coordinates&#34;:[-76.400000,-0.675000]}" id="NCID0EWHGK" xlink:type="simple">-0.675, -76.4</named-content></named-content>), 7/13/08, recently abandoned <italic><tp:taxon-name><tp:taxon-name-part taxon-name-part-type="genus" reg="Eciton">E.</tp:taxon-name-part> <tp:taxon-name-part taxon-name-part-type="species" reg="burchelli">burchelli</tp:taxon-name-part></tp:taxon-name></italic> bivouac, A. Tishechkin, EXO-00079 (<abbrev xmlns:xlink="http://www.w3.org/1999/xlink" content-type="institution" xlink:title="Alexey Tishechkin Collection, Sacramento, USA" id="ABBRID0EGIGK" xlink:type="simple">AKTC</abbrev>, 1ex.); Orellana, Payamino Research Station (<named-content xmlns:xlink="http://www.w3.org/1999/xlink" content-type="dwc:verbatimCoordinates" xlink:type="simple"><named-content content-type="geo-json" specific-use="{&#34;type&#34;:&#34;Point&#34;,&#34;coordinates&#34;:[-77.291400,-0.493300]}" id="NCID0EOIGK" xlink:type="simple">-0.4933, -77.2914</named-content></named-content>), 300 m, 7/30/07–8/12/07, FIT, Tropical Rainforest, CPDT Gillett (<named-content xmlns:xlink="http://www.w3.org/1999/xlink" content-type="dwc:institutional_code" xlink:type="simple">NHMUK</named-content>, 4ex.). <bold>Colombia</bold>: Vaupes, Est. Biol. Caparu, Rio Apoporis (<named-content xmlns:xlink="http://www.w3.org/1999/xlink" content-type="dwc:verbatimCoordinates" xlink:type="simple"><named-content content-type="geo-json" specific-use="{&#34;type&#34;:&#34;Point&#34;,&#34;coordinates&#34;:[-69.500000,-1.100000]}" id="NCID0EAJGK" xlink:type="simple">-1.1, -69.5</named-content></named-content>), 9/27/95–12/1/95, FIT, Black-water terrace forest on sandy soils, B. Gill (<abbrev xmlns:xlink="http://www.w3.org/1999/xlink" content-type="institution" xlink:title="Alexey Tishechkin Collection, Sacramento, USA" id="ABBRID0EFJGK" xlink:type="simple">AKTC</abbrev>, 2ex.); Vaupes, Parco Nac. Mosiro-Itajura (Caparu) Centro Ambiental (<named-content xmlns:xlink="http://www.w3.org/1999/xlink" content-type="dwc:verbatimCoordinates" xlink:type="simple"><named-content content-type="geo-json" specific-use="{&#34;type&#34;:&#34;Point&#34;,&#34;coordinates&#34;:[-69.516700,-1.066700]}" id="NCID0ENJGK" xlink:type="simple">-1.0667, -69.5167</named-content></named-content>), 60 m, 1/20/03–1/30/03, FIT, D. Arias &amp; M. Sharkey, EXO-03170 (10ex.); <bold>Peru</bold>: Loreto, Explornapo Lodge, 160 km NNE Iquitos (-3.2713, -72.8883) xii.29.1997, FIT, M.V.L. Barclay (<named-content xmlns:xlink="http://www.w3.org/1999/xlink" content-type="dwc:institutional_code" xlink:type="simple">NHMUK</named-content>, 2ex.); Loreto, 1.5 km N Teniente Lopez (<named-content xmlns:xlink="http://www.w3.org/1999/xlink" content-type="dwc:verbatimCoordinates" xlink:type="simple"><named-content content-type="geo-json" specific-use="{&#34;type&#34;:&#34;Point&#34;,&#34;coordinates&#34;:[-76.115300,-2.594300]}" id="NCID0E6JGK" xlink:type="simple">-2.5943, -76.1153</named-content></named-content>), 210–240 m, 7/22–24/93, FIT, R. Leschen (<named-content xmlns:xlink="http://www.w3.org/1999/xlink" content-type="dwc:institutional_code" xlink:type="simple">SEMC</named-content>, 3ex.); Loreto, Campamento San Jacinto (<named-content xmlns:xlink="http://www.w3.org/1999/xlink" content-type="dwc:verbatimCoordinates" xlink:type="simple"><named-content content-type="geo-json" specific-use="{&#34;type&#34;:&#34;Point&#34;,&#34;coordinates&#34;:[-75.862800,-2.312500]}" id="NCID0EPKGK" xlink:type="simple">-2.3125, -75.8628</named-content></named-content>), 175–215 m, 7/7/93, FIT, R. Leschen (<named-content xmlns:xlink="http://www.w3.org/1999/xlink" content-type="dwc:institutional_code" xlink:type="simple">SEMC</named-content>, 3ex.); Loreto, Iquitos (<named-content xmlns:xlink="http://www.w3.org/1999/xlink" content-type="dwc:verbatimCoordinates" xlink:type="simple"><named-content content-type="geo-json" specific-use="{&#34;type&#34;:&#34;Point&#34;,&#34;coordinates&#34;:[-73.270000,-3.740000]}" id="NCID0E6KGK" xlink:type="simple">-3.74, -73.27</named-content></named-content>), 90 m, 5/5–7/92, FIT, J. Danoff-Berg (<named-content xmlns:xlink="http://www.w3.org/1999/xlink" content-type="dwc:institutional_code" xlink:type="simple">SEMC</named-content>, 3ex.); Loreto, Iquitos – Nauta rd., km 58, Rio Itaya (<named-content xmlns:xlink="http://www.w3.org/1999/xlink" content-type="dwc:verbatimCoordinates" xlink:type="simple"><named-content content-type="geo-json" specific-use="{&#34;type&#34;:&#34;Point&#34;,&#34;coordinates&#34;:[-73.467500,-4.256300]}" id="NCID0EPLGK" xlink:type="simple">-4.2563, -73.4675</named-content></named-content>), 120 m, 5/5/09–5/9/09, FIT, next to entrance into <italic><tp:taxon-name><tp:taxon-name-part taxon-name-part-type="genus" reg="Eciton">Eciton</tp:taxon-name-part> <tp:taxon-name-part taxon-name-part-type="species" reg="burchelli">burchelli</tp:taxon-name-part></tp:taxon-name></italic> statary bivouac in a hollow treee, A.V. Petrov, EXO-03139 (<abbrev xmlns:xlink="http://www.w3.org/1999/xlink" content-type="institution" xlink:title="Alexey Tishechkin Collection, Sacramento, USA" id="ABBRID0E6LGK" xlink:type="simple">AKTC</abbrev>, 1ex.).</p></tp:treatment-sec><tp:treatment-sec sec-type="material" id="SECID0EEMGK"><title>Other material.</title><p><bold>Bolivia</bold>: Santa Cruz, 5 km SSE Buena Vista, Flora y Fauna Hotel (<named-content xmlns:xlink="http://www.w3.org/1999/xlink" content-type="dwc:verbatimCoordinates" xlink:type="simple"><named-content content-type="geo-json" specific-use="{&#34;type&#34;:&#34;Point&#34;,&#34;coordinates&#34;:[-63.652100,-17.498700]}" id="NCID0EPMGK" xlink:type="simple">-17.4987, -63.6521</named-content></named-content>), 12/15/03–12/24/03, FIT, S. &amp; J. Peck, EXO-03172 (<abbrev xmlns:xlink="http://www.w3.org/1999/xlink" content-type="institution" xlink:title="Alexey Tishechkin Collection, Sacramento, USA" id="ABBRID0EUMGK" xlink:type="simple">AKTC</abbrev>, 1ex.); Santa Cruz, ~ 5 km SSE Buena Vista, Flora y Fauna Hotel, <named-content xmlns:xlink="http://www.w3.org/1999/xlink" content-type="dwc:verbatimCoordinates" xlink:type="simple"><named-content content-type="geo-json" specific-use="{&#34;type&#34;:&#34;Point&#34;,&#34;coordinates&#34;:[-63.652000,-17.498000]}" id="NCID0E3MGK" xlink:type="simple">17.498°S, 63.652°W</named-content></named-content>, 440 m, flight intercept trap, 24–31.xii.2003, S. &amp; J. Peck (<abbrev xmlns:xlink="http://www.w3.org/1999/xlink" content-type="institution" xlink:title="Alexey Tishechkin Collection, Sacramento, USA" id="ABBRID0EBNGK" xlink:type="simple">AKTC</abbrev>, 2ex.); <bold>Brazil</bold>: Acre, Cruzeiro do Sul (<named-content xmlns:xlink="http://www.w3.org/1999/xlink" content-type="dwc:verbatimCoordinates" xlink:type="simple"><named-content content-type="geo-json" specific-use="{&#34;type&#34;:&#34;Point&#34;,&#34;coordinates&#34;:[-72.600000,-7.633300]}" id="NCID0ELNGK" xlink:type="simple">-7.6333, -72.6</named-content></named-content>), January-February 1988, FIT (<abbrev xmlns:xlink="http://www.w3.org/1999/xlink" content-type="institution" xlink:title="Nicolas Dégallier Collection, Paris" id="ABBRID0EQNGK" xlink:type="simple">CHND</abbrev>, 7ex.); Amapá, Serra do Navio (<named-content xmlns:xlink="http://www.w3.org/1999/xlink" content-type="dwc:verbatimCoordinates" xlink:type="simple"><named-content content-type="geo-json" specific-use="{&#34;type&#34;:&#34;Point&#34;,&#34;coordinates&#34;:[-52.000000,0.983300]}" id="NCID0EYNGK" xlink:type="simple">0.9833, -52</named-content></named-content>), 5/1/91–5/14/91, FIT, EXO-03150 (<abbrev xmlns:xlink="http://www.w3.org/1999/xlink" content-type="institution" xlink:title="Nicolas Dégallier Collection, Paris" id="ABBRID0E4NGK" xlink:type="simple">CHND</abbrev>, 1ex.); Maranhão, Mirador, Caicarinha (<named-content xmlns:xlink="http://www.w3.org/1999/xlink" content-type="dwc:verbatimCoordinates" xlink:type="simple"><named-content content-type="geo-json" specific-use="{&#34;type&#34;:&#34;Point&#34;,&#34;coordinates&#34;:[-44.366700,-6.366700]}" id="NCID0EFOGK" xlink:type="simple">-6.3667, -44.3667</named-content></named-content>), 5/1/93, FIT, EXO-03152 (<abbrev xmlns:xlink="http://www.w3.org/1999/xlink" content-type="institution" xlink:title="Nicolas Dégallier Collection, Paris" id="ABBRID0EKOGK" xlink:type="simple">CHND</abbrev>, 1ex.); Mato Grosso, Mpio. Cotriguaçu, Fazenda São Nicolau (<named-content xmlns:xlink="http://www.w3.org/1999/xlink" content-type="dwc:verbatimCoordinates" xlink:type="simple"><named-content content-type="geo-json" specific-use="{&#34;type&#34;:&#34;Point&#34;,&#34;coordinates&#34;:[-58.276700,-9.816700]}" id="NCID0ESOGK" xlink:type="simple">-9.8167, -58.2767</named-content></named-content>), 12/15/10–12/18/10, FIT, F.Z. Vaz-de-Mello &amp; A.F. Oliveira (<named-content xmlns:xlink="http://www.w3.org/1999/xlink" content-type="dwc:institutional_code" xlink:type="simple">CEMT</named-content>, 4ex.); Mato Grosso, Mpio. Cotriguaçu, Fazenda São Nicolau, Mata Norte (<named-content xmlns:xlink="http://www.w3.org/1999/xlink" content-type="dwc:verbatimCoordinates" xlink:type="simple"><named-content content-type="geo-json" specific-use="{&#34;type&#34;:&#34;Point&#34;,&#34;coordinates&#34;:[-58.260000,-9.819200]}" id="NCID0ECPGK" xlink:type="simple">-9.8192, -58.26</named-content></named-content>), 12/8/10–12/14/10, FIT, F.Z. Vaz-de-Mello (<named-content xmlns:xlink="http://www.w3.org/1999/xlink" content-type="dwc:institutional_code" xlink:type="simple">CEMT</named-content>, 7ex.); Mato Grosso, Mpio. Cotriguaçu, Fazenda São Nicolau, Matinha (<named-content xmlns:xlink="http://www.w3.org/1999/xlink" content-type="dwc:verbatimCoordinates" xlink:type="simple"><named-content content-type="geo-json" specific-use="{&#34;type&#34;:&#34;Point&#34;,&#34;coordinates&#34;:[-58.250800,-9.838300]}" id="NCID0ESPGK" xlink:type="simple">-9.8383, -58.2508</named-content></named-content>), December 2010, FIT, F.Z. Vaz-de-Mello, EXO-03157 (<named-content xmlns:xlink="http://www.w3.org/1999/xlink" content-type="dwc:institutional_code" xlink:type="simple">CEMT</named-content>, 1ex.); Mato Grosso, Mpio. Cotriguaçu, Fazenda São Nicolau, Matinha (<named-content xmlns:xlink="http://www.w3.org/1999/xlink" content-type="dwc:verbatimCoordinates" xlink:type="simple"><named-content content-type="geo-json" specific-use="{&#34;type&#34;:&#34;Point&#34;,&#34;coordinates&#34;:[-58.250800,-9.838300]}" id="NCID0ECQGK" xlink:type="simple">-9.8383, -58.2508</named-content></named-content>), October 2009, FIT, F.Z. Vaz-de-Mello (<named-content xmlns:xlink="http://www.w3.org/1999/xlink" content-type="dwc:institutional_code" xlink:type="simple">CEMT</named-content>, 5ex.); Mato Grosso, Mpio. Cotriguaçu, Fazenda São Nicolau, Matinha (<named-content xmlns:xlink="http://www.w3.org/1999/xlink" content-type="dwc:verbatimCoordinates" xlink:type="simple"><named-content content-type="geo-json" specific-use="{&#34;type&#34;:&#34;Point&#34;,&#34;coordinates&#34;:[-58.250800,-9.838300]}" id="NCID0ESQGK" xlink:type="simple">-9.8383, -58.2508</named-content></named-content>), December 2009, FIT, F.Z. Vaz-de-Mello, EXO-03156 (<named-content xmlns:xlink="http://www.w3.org/1999/xlink" content-type="dwc:institutional_code" xlink:type="simple">CEMT</named-content>, 1ex.); Mato Grosso, Municip. Tangara da Serra, Fazenda Diamante (<named-content xmlns:xlink="http://www.w3.org/1999/xlink" content-type="dwc:verbatimCoordinates" xlink:type="simple"><named-content content-type="geo-json" specific-use="{&#34;type&#34;:&#34;Point&#34;,&#34;coordinates&#34;:[-57.531700,-14.313000]}" id="NCID0ECRGK" xlink:type="simple">-14.313, -57.5317</named-content></named-content>), 515 m, 12/14/13, gallery forest, FIT, F. Génier &amp; L. Sawaris (<named-content xmlns:xlink="http://www.w3.org/1999/xlink" content-type="dwc:institutional_code" xlink:type="simple">CMNC</named-content>, 1ex.); Mato Grosso, Mpio. Querencia, Fazenda São Luiz (<named-content xmlns:xlink="http://www.w3.org/1999/xlink" content-type="dwc:verbatimCoordinates" xlink:type="simple"><named-content content-type="geo-json" specific-use="{&#34;type&#34;:&#34;Point&#34;,&#34;coordinates&#34;:[-52.374900,-12.597000]}" id="NCID0ESRGK" xlink:type="simple">-12.597, -52.3749</named-content></named-content>), February 2009, FIT, R. Andrade (<named-content xmlns:xlink="http://www.w3.org/1999/xlink" content-type="dwc:institutional_code" xlink:type="simple">CEMT</named-content>, 2ex.); Mato Grosso, Sinop (<named-content xmlns:xlink="http://www.w3.org/1999/xlink" content-type="dwc:verbatimCoordinates" xlink:type="simple"><named-content content-type="geo-json" specific-use="{&#34;type&#34;:&#34;Point&#34;,&#34;coordinates&#34;:[-55.483300,-11.816700]}" id="NCID0ECSGK" xlink:type="simple">-11.8167, -55.4833</named-content></named-content>), 6/12/85–6/24/85, FIT (<abbrev xmlns:xlink="http://www.w3.org/1999/xlink" content-type="institution" xlink:title="Nicolas Dégallier Collection, Paris" id="ABBRID0EHSGK" xlink:type="simple">CHND</abbrev>, 3ex.); Mato Grosso do Sul, Corumba, Passo da Lontra (<named-content xmlns:xlink="http://www.w3.org/1999/xlink" content-type="dwc:verbatimCoordinates" xlink:type="simple"><named-content content-type="geo-json" specific-use="{&#34;type&#34;:&#34;Point&#34;,&#34;coordinates&#34;:[-57.070000,-19.965000]}" id="NCID0EPSGK" xlink:type="simple">-19.965, -57.07</named-content></named-content>), 6/19/08, pitfall trap, no data, <named-content xmlns:xlink="http://www.w3.org/1999/xlink" content-type="dwc:institutional_code" xlink:type="simple">DZUP</named-content> 272500 (<named-content xmlns:xlink="http://www.w3.org/1999/xlink" content-type="dwc:institutional_code" xlink:type="simple">DZUP</named-content>, 1ex.); Pará, Ilha Arapiuns (<named-content xmlns:xlink="http://www.w3.org/1999/xlink" content-type="dwc:verbatimCoordinates" xlink:type="simple"><named-content content-type="geo-json" specific-use="{&#34;type&#34;:&#34;Point&#34;,&#34;coordinates&#34;:[-54.950000,-2.400000]}" id="NCID0EJTGK" xlink:type="simple">-2.4, -54.95</named-content></named-content>), 12/30/08–12/31/08, FIT (<abbrev xmlns:xlink="http://www.w3.org/1999/xlink" content-type="institution" xlink:title="Nicolas Dégallier Collection, Paris" id="ABBRID0EOTGK" xlink:type="simple">CHND</abbrev>, 6ex.); Pará, Monte Alegre (<named-content xmlns:xlink="http://www.w3.org/1999/xlink" content-type="dwc:verbatimCoordinates" xlink:type="simple"><named-content content-type="geo-json" specific-use="{&#34;type&#34;:&#34;Point&#34;,&#34;coordinates&#34;:[-54.070000,-2.000000]}" id="NCID0EWTGK" xlink:type="simple">-2, -54.07</named-content></named-content>), 6/17/92–7/3/92, FIT (<abbrev xmlns:xlink="http://www.w3.org/1999/xlink" content-type="institution" xlink:title="Nicolas Dégallier Collection, Paris" id="ABBRID0E2TGK" xlink:type="simple">CHND</abbrev>, 3ex.); Pará, Tucuruí (<named-content xmlns:xlink="http://www.w3.org/1999/xlink" content-type="dwc:verbatimCoordinates" xlink:type="simple"><named-content content-type="geo-json" specific-use="{&#34;type&#34;:&#34;Point&#34;,&#34;coordinates&#34;:[-49.667000,-3.750000]}" id="NCID0EDUGK" xlink:type="simple">-3.75, -49.667</named-content></named-content>), 11/28/89–12/11/89, FIT, EXO-03148 (<abbrev xmlns:xlink="http://www.w3.org/1999/xlink" content-type="institution" xlink:title="Nicolas Dégallier Collection, Paris" id="ABBRID0EIUGK" xlink:type="simple">CHND</abbrev>, 1ex.); Pará, Tucuruí (<named-content xmlns:xlink="http://www.w3.org/1999/xlink" content-type="dwc:verbatimCoordinates" xlink:type="simple"><named-content content-type="geo-json" specific-use="{&#34;type&#34;:&#34;Point&#34;,&#34;coordinates&#34;:[-49.667000,-3.750000]}" id="NCID0EQUGK" xlink:type="simple">-3.75, -49.667</named-content></named-content>), August 1984, FIT (<abbrev xmlns:xlink="http://www.w3.org/1999/xlink" content-type="institution" xlink:title="Nicolas Dégallier Collection, Paris" id="ABBRID0EVUGK" xlink:type="simple">CHND</abbrev>, 3ex.); <bold>French Guiana</bold>: Montagne des Chevaux (<named-content xmlns:xlink="http://www.w3.org/1999/xlink" content-type="dwc:verbatimCoordinates" xlink:type="simple"><named-content content-type="geo-json" specific-use="{&#34;type&#34;:&#34;Point&#34;,&#34;coordinates&#34;:[-52.400000,4.716700]}" id="NCID0E6UGK" xlink:type="simple">4.7167, -52.4</named-content></named-content>), 1/18/09, 2/23/09 and 4/11/09, FIT, SEAG (<abbrev xmlns:xlink="http://www.w3.org/1999/xlink" content-type="institution" xlink:title="Nicolas Dégallier Collection, Paris" id="ABBRID0EEVGK" xlink:type="simple">CHND</abbrev>, 3ex.); <bold>Guyana</bold>: Region 8, Iwokrama Field Stn., Iwokrama Forest, 1 km W Kurupukari (<named-content xmlns:xlink="http://www.w3.org/1999/xlink" content-type="dwc:verbatimCoordinates" xlink:type="simple"><named-content content-type="geo-json" specific-use="{&#34;type&#34;:&#34;Point&#34;,&#34;coordinates&#34;:[-58.684400,4.671900]}" id="NCID0EOVGK" xlink:type="simple">4.6719, -58.6844</named-content></named-content>), 60 m, 5/20/01–5/25/01, FIT, R. Brooks, Z. Falin, SM0567396 (<named-content xmlns:xlink="http://www.w3.org/1999/xlink" content-type="dwc:institutional_code" xlink:type="simple">SEMC</named-content>, 1ex.); Region 8, Iwokrama Field Stn., Iwokrama Forest, 26 km SW Kurupukari, Iwokrama Mt. Base camp (<named-content xmlns:xlink="http://www.w3.org/1999/xlink" content-type="dwc:verbatimCoordinates" xlink:type="simple"><named-content content-type="geo-json" specific-use="{&#34;type&#34;:&#34;Point&#34;,&#34;coordinates&#34;:[-58.810600,4.338100]}" id="NCID0E5VGK" xlink:type="simple">4.3381, -58.8106</named-content></named-content>), 100 m, 5/22/01–5/25/01, FIT, R. Brooks, Z. Falin, SM0572778 (<named-content xmlns:xlink="http://www.w3.org/1999/xlink" content-type="dwc:institutional_code" xlink:type="simple">SEMC</named-content>, 1ex.); <bold>Peru</bold>: Cusco, Villa Carmen Fld Stn., <named-content xmlns:xlink="http://www.w3.org/1999/xlink" content-type="dwc:verbatimCoordinates" xlink:type="simple"><named-content content-type="geo-json" specific-use="{&#34;type&#34;:&#34;Point&#34;,&#34;coordinates&#34;:[-71.419460,-12.892210]}" id="NCID0EQWGK" xlink:type="simple">12.89221°S, 71.41946°W</named-content></named-content>, 555 m, 24–26.V.2011, DJ Bennett, FIT (<named-content xmlns:xlink="http://www.w3.org/1999/xlink" content-type="dwc:institutional_code" xlink:type="simple">SEMC</named-content>, 1ex.); Junín, ~ 16 km NW Satipo, Rio Venado (<named-content xmlns:xlink="http://www.w3.org/1999/xlink" content-type="dwc:verbatimCoordinates" xlink:type="simple"><named-content content-type="geo-json" specific-use="{&#34;type&#34;:&#34;Point&#34;,&#34;coordinates&#34;:[-74.770500,-11.198900]}" id="NCID0EAXGK" xlink:type="simple">-11.1989, -74.7705</named-content></named-content>), 1110 m, 2/19/10–2/22/10, A.V. Petrov (<abbrev xmlns:xlink="http://www.w3.org/1999/xlink" content-type="institution" xlink:title="Alexey Tishechkin Collection, Sacramento, USA" id="ABBRID0EFXGK" xlink:type="simple">AKTC</abbrev>, 4ex.); Junín, ~ 15 km NW Satipo, nr. Rio Venado at <named-content xmlns:xlink="http://www.w3.org/1999/xlink" content-type="dwc:verbatimCoordinates" xlink:type="simple"><named-content content-type="geo-json" specific-use="{&#34;type&#34;:&#34;Point&#34;,&#34;coordinates&#34;:[-74.767000,-11.186333]}" id="NCID0ENXGK" xlink:type="simple">11°11.18'S, 74°46.02'W</named-content></named-content>, 1100–1400 m, 4/20/19–5/18/19, A. V. Sokolov (<abbrev xmlns:xlink="http://www.w3.org/1999/xlink" content-type="institution" xlink:title="Alexander Sokolov Collection, Moscow, Russia" id="ABBRID0ESXGK" xlink:type="simple">AVSC</abbrev>, 1ex.); Madre de Dios, Cocha Cashu Bio. Stn., Manu Nat. Park (<named-content xmlns:xlink="http://www.w3.org/1999/xlink" content-type="dwc:verbatimCoordinates" xlink:type="simple"><named-content content-type="geo-json" specific-use="{&#34;type&#34;:&#34;Point&#34;,&#34;coordinates&#34;:[-71.406700,-11.895800]}" id="NCID0E1XGK" xlink:type="simple">-11.8958, -71.4067</named-content></named-content>), 350 m, 10/17/00–10/19/00, FIT, R. Brooks, EXO-03125 (<named-content xmlns:xlink="http://www.w3.org/1999/xlink" content-type="dwc:institutional_code" xlink:type="simple">CMNC</named-content>, 5ex.); Madre de Dios, Cocha Cashu Bio. Stn., Manu Nat. Park (<named-content xmlns:xlink="http://www.w3.org/1999/xlink" content-type="dwc:verbatimCoordinates" xlink:type="simple"><named-content content-type="geo-json" specific-use="{&#34;type&#34;:&#34;Point&#34;,&#34;coordinates&#34;:[-71.406700,-11.895800]}" id="NCID0EKYGK" xlink:type="simple">-11.8958, -71.4067</named-content></named-content>), 350 m, 10/17/00–10/19/00, FIT, R. Brooks (<named-content xmlns:xlink="http://www.w3.org/1999/xlink" content-type="dwc:institutional_code" xlink:type="simple">SEMC</named-content>, 18ex.); Madre de Dios, Cocha Salvador, Manu National Park (<named-content xmlns:xlink="http://www.w3.org/1999/xlink" content-type="dwc:verbatimCoordinates" xlink:type="simple"><named-content content-type="geo-json" specific-use="{&#34;type&#34;:&#34;Point&#34;,&#34;coordinates&#34;:[-71.526700,-12.003600]}" id="NCID0E1YGK" xlink:type="simple">-12.0036, -71.5267</named-content></named-content>), 310 m, 10/20/00–10/21/00, FIT, R. Brooks (<named-content xmlns:xlink="http://www.w3.org/1999/xlink" content-type="dwc:institutional_code" xlink:type="simple">SEMC</named-content> &amp; <named-content xmlns:xlink="http://www.w3.org/1999/xlink" content-type="dwc:institutional_code" xlink:type="simple">CMNC</named-content>, 21ex.); Madre de Dios, Tambopata, Res. Cuzco Amazonico, 15 km NE Puerto Maldonado (<named-content xmlns:xlink="http://www.w3.org/1999/xlink" content-type="dwc:verbatimCoordinates" xlink:type="simple"><named-content content-type="geo-json" specific-use="{&#34;type&#34;:&#34;Point&#34;,&#34;coordinates&#34;:[-69.050000,-12.550000]}" id="NCID0ESZGK" xlink:type="simple">-12.55, -69.05</named-content></named-content>), 200 m, 6/20/89, FIT, J. Ashe, R. Leschen (<abbrev xmlns:xlink="http://www.w3.org/1999/xlink" content-type="institution" xlink:title="Slawomir Mazur Collection, Genova, Italy" id="ABBRID0EXZGK" xlink:type="simple">CHSM</abbrev> &amp; <named-content xmlns:xlink="http://www.w3.org/1999/xlink" content-type="dwc:institutional_code" xlink:type="simple">SEMC</named-content>, 6ex.); Madre de Dios, Amazonas Lodge, N Atalaya (<named-content xmlns:xlink="http://www.w3.org/1999/xlink" content-type="dwc:verbatimCoordinates" xlink:type="simple"><named-content content-type="geo-json" specific-use="{&#34;type&#34;:&#34;Point&#34;,&#34;coordinates&#34;:[-71.376700,-12.870000]}" id="NCID0EH1GK" xlink:type="simple">-12.87, -71.3767</named-content></named-content>), 480 m, 11/10/07–11/13/07, FIT, D. Brzoska (<named-content xmlns:xlink="http://www.w3.org/1999/xlink" content-type="dwc:institutional_code" xlink:type="simple">SEMC</named-content>, 2ex.); Madre de Dios, Pantiacolla Lodge, 2–7 km NW El Mirador Trail, Alto Madre de Dios River (<named-content xmlns:xlink="http://www.w3.org/1999/xlink" content-type="dwc:verbatimCoordinates" xlink:type="simple"><named-content content-type="geo-json" specific-use="{&#34;type&#34;:&#34;Point&#34;,&#34;coordinates&#34;:[-71.257800,-12.652800]}" id="NCID0EX1GK" xlink:type="simple">-12.6528, -71.2578</named-content></named-content>), 450–700 m, 10/23/00–10/26/00, FIT, R. Brooks (<named-content xmlns:xlink="http://www.w3.org/1999/xlink" content-type="dwc:institutional_code" xlink:type="simple">SEMC</named-content>, 4ex.); Madre de Dios, Pantiacolla Lodge, 8 km NW El Mirador Trail, Alto Madre de Dios River (<named-content xmlns:xlink="http://www.w3.org/1999/xlink" content-type="dwc:verbatimCoordinates" xlink:type="simple"><named-content content-type="geo-json" specific-use="{&#34;type&#34;:&#34;Point&#34;,&#34;coordinates&#34;:[-71.278100,-12.641700]}" id="NCID0EH2GK" xlink:type="simple">-12.6417, -71.2781</named-content></named-content>), 800 m, 10/23/00–10/26/00, FIT, R. Brooks (<named-content xmlns:xlink="http://www.w3.org/1999/xlink" content-type="dwc:institutional_code" xlink:type="simple">SEMC</named-content>, 9ex.); Madre de Dios, Pantiacolla Lodge, Alto Madre de Dios R. (<named-content xmlns:xlink="http://www.w3.org/1999/xlink" content-type="dwc:verbatimCoordinates" xlink:type="simple"><named-content content-type="geo-json" specific-use="{&#34;type&#34;:&#34;Point&#34;,&#34;coordinates&#34;:[-71.231700,-12.655000]}" id="NCID0EX2GK" xlink:type="simple">-12.655, -71.2317</named-content></named-content>), 420 m, 11/14/07–11/19/07, FIT, D. Brzoska (<named-content xmlns:xlink="http://www.w3.org/1999/xlink" content-type="dwc:institutional_code" xlink:type="simple">SEMC</named-content>, 21ex.); Madre de Dios, Pantiacolla Lodge, Alto Madre de Dios River (<named-content xmlns:xlink="http://www.w3.org/1999/xlink" content-type="dwc:verbatimCoordinates" xlink:type="simple"><named-content content-type="geo-json" specific-use="{&#34;type&#34;:&#34;Point&#34;,&#34;coordinates&#34;:[-71.231900,-12.656100]}" id="NCID0EH3GK" xlink:type="simple">-12.6561, -71.2319</named-content></named-content>), 400 m, 10/23/00–10/26/00, FIT, R. Brooks (<named-content xmlns:xlink="http://www.w3.org/1999/xlink" content-type="dwc:institutional_code" xlink:type="simple">SEMC</named-content>, 2ex.); Madre de Dios, Rio Los Amigos, CICRA(Puerto) (<named-content xmlns:xlink="http://www.w3.org/1999/xlink" content-type="dwc:verbatimCoordinates" xlink:type="simple"><named-content content-type="geo-json" specific-use="{&#34;type&#34;:&#34;Point&#34;,&#34;coordinates&#34;:[-70.101800,-12.570900]}" id="NCID0EX3GK" xlink:type="simple">-12.5709, -70.1018</named-content></named-content>), 230 msm, 8/5/06, basurero de <italic><tp:taxon-name><tp:taxon-name-part taxon-name-part-type="genus" reg="Eciton">Eciton</tp:taxon-name-part></tp:taxon-name></italic>, A. Asenjo (<named-content xmlns:xlink="http://www.w3.org/1999/xlink" content-type="dwc:institutional_code" xlink:type="simple">MUSM</named-content> Lima, 2ex.); Huánuco Monson Valley, Tingo Maria (<named-content xmlns:xlink="http://www.w3.org/1999/xlink" content-type="dwc:verbatimCoordinates" xlink:type="simple"><named-content content-type="geo-json" specific-use="{&#34;type&#34;:&#34;Point&#34;,&#34;coordinates&#34;:[-76.000000,-9.300000]}" id="NCID0EO4GK" xlink:type="simple">-9.3, -76</named-content></named-content>), 11/2/54, E.I. Schlinger &amp; E.S. Ross, EXO-03140 (<named-content xmlns:xlink="http://www.w3.org/1999/xlink" content-type="dwc:institutional_code" xlink:type="simple">CASC</named-content>, 1ex.); <bold>Suriname</bold>: Commewijne, Akintosoela, 32 km SE Suriname River bridge, road to Redi Doti (<named-content xmlns:xlink="http://www.w3.org/1999/xlink" content-type="dwc:verbatimCoordinates" xlink:type="simple"><named-content content-type="geo-json" specific-use="{&#34;type&#34;:&#34;Point&#34;,&#34;coordinates&#34;:[-54.920800,5.271400]}" id="NCID0EA5GK" xlink:type="simple">5.2714, -54.9208</named-content></named-content>), 40 m, 6/29/99–7/3/99, FIT, Z. Falin, B. DeDijn, A. Gangadin, SM0176662 (<named-content xmlns:xlink="http://www.w3.org/1999/xlink" content-type="dwc:institutional_code" xlink:type="simple">SEMC</named-content>, 1ex.); Pará, Zanderij, nr. Guesthouse (<named-content xmlns:xlink="http://www.w3.org/1999/xlink" content-type="dwc:verbatimCoordinates" xlink:type="simple"><named-content content-type="geo-json" specific-use="{&#34;type&#34;:&#34;Point&#34;,&#34;coordinates&#34;:[-55.216700,5.458300]}" id="NCID0EQ5GK" xlink:type="simple">5.4583, -55.2167</named-content></named-content>), 2/9/10–2/18/10, FIT, C. Gillet, P. Skelley, W. Warner, EXO-03168 (<named-content xmlns:xlink="http://www.w3.org/1999/xlink" content-type="dwc:institutional_code" xlink:type="simple">FSCA</named-content>, 1ex.); Sipaliwini, CI-RAP Surv. Camp 1: on Kutari River (<named-content xmlns:xlink="http://www.w3.org/1999/xlink" content-type="dwc:verbatimCoordinates" xlink:type="simple"><named-content content-type="geo-json" specific-use="{&#34;type&#34;:&#34;Point&#34;,&#34;coordinates&#34;:[-56.787400,-2.175300]}" id="NCID0EA6GK" xlink:type="simple">-2.1753, -56.7874</named-content></named-content>), 228 m, 8/19/10–8/24/10, FIT, Larsen &amp; Short (<named-content xmlns:xlink="http://www.w3.org/1999/xlink" content-type="dwc:institutional_code" xlink:type="simple">SEMC</named-content>, 4ex.); Sipaliwini, CI-RAP Surv. Camp 1: upper Palumeu River (<named-content xmlns:xlink="http://www.w3.org/1999/xlink" content-type="dwc:verbatimCoordinates" xlink:type="simple"><named-content content-type="geo-json" specific-use="{&#34;type&#34;:&#34;Point&#34;,&#34;coordinates&#34;:[-55.629400,2.477000]}" id="NCID0EQ6GK" xlink:type="simple">2.4770°N, 55.6294°W</named-content></named-content>), 275 m, FIT, 3/10/12–3/16/12, A.E.Z. Short (<named-content xmlns:xlink="http://www.w3.org/1999/xlink" content-type="dwc:institutional_code" xlink:type="simple">SEMC</named-content>, 1ex.); Sipaliwini, CI-RAP Surv. Camp 4: on lower Kasikasima River (<named-content xmlns:xlink="http://www.w3.org/1999/xlink" content-type="dwc:verbatimCoordinates" xlink:type="simple"><named-content content-type="geo-json" specific-use="{&#34;type&#34;:&#34;Point&#34;,&#34;coordinates&#34;:[-55.385000,-2.977300]}" id="NCID0EAAHK" xlink:type="simple">-2.9773, -55.3850</named-content></named-content>), 200 m, 3/20/12–3/25/12, FIT, T. Larsen (<abbrev xmlns:xlink="http://www.w3.org/1999/xlink" content-type="institution" xlink:title="Alexey Tishechkin Collection, Sacramento, USA" id="ABBRID0EFAHK" xlink:type="simple">AKTC</abbrev> &amp; <named-content xmlns:xlink="http://www.w3.org/1999/xlink" content-type="dwc:institutional_code" xlink:type="simple">SEMC</named-content>, 8ex.).</p></tp:treatment-sec><tp:treatment-sec sec-type="description" id="SECID0ESAHK"><title>Diagnostic description.</title><p>Length: 1.65–2.05 mm (avg. 1.89 mm); width: 1.50–1.77 mm (avg. 1.62 mm). This species is extremely similar to the preceding (<italic><tp:taxon-name><tp:taxon-name-part taxon-name-part-type="genus" reg="Phelister">P.</tp:taxon-name-part> <tp:taxon-name-part taxon-name-part-type="species" reg="serratus">serratus</tp:taxon-name-part></tp:taxon-name></italic>), but differs consistently in being broader in body form (Fig. <xref ref-type="fig" rid="F12">7E</xref>), having the median portion of the frontal stria detached from the lateral portions rather than continuous across the frons, the pronotal disk more strongly depressed along the lateral margin, and in having sparser dorsal ground punctation, along with slightly lower density of secondary lateral pronotal punctures. The male genitalia exhibit no obvious differences from that of the <italic><tp:taxon-name><tp:taxon-name-part taxon-name-part-type="genus" reg="Phelister">P.</tp:taxon-name-part> <tp:taxon-name-part taxon-name-part-type="species" reg="serratus">serratus</tp:taxon-name-part></tp:taxon-name></italic> (Fig. <xref ref-type="fig" rid="F13">8C, D</xref>).</p></tp:treatment-sec><tp:treatment-sec sec-type="etymology" id="SECID0EWBHK"><title>Etymology.</title><p>This species name refers to its being a near twin of the preceding.</p></tp:treatment-sec><tp:treatment-sec sec-type="distribution" id="SECID0E2BHK"><title>Distribution.</title><p>This species’ distribution broadly overlaps the preceding, covering much of northern South America. It does not extend into Central America, however, and records are very few in the Guianas.</p></tp:treatment-sec><tp:treatment-sec sec-type="remarks" id="SECID0EACHK"><title>Remarks.</title><p>As discussed under the preceding species, these are two very similar species, easily distinguished from all others by their unusual protibiae, but minimally different from each other. The description covers all characters that we have been able to find to distinguish them. We have restricted the type series to a relatively small number of localities in eastern Ecuador and Colombia, and northern Peru.</p></tp:treatment-sec><tp:treatment-sec><!--Section generated to contain objects referenced in tp:taxon-treatment.--><fig id="F12" position="float" orientation="portrait"><object-id xmlns:xlink="http://www.w3.org/1999/xlink" content-type="doi" xlink:type="simple">10.3897/zookeys.1001.58447.figure7</object-id><object-id xmlns:xlink="http://www.w3.org/1999/xlink" content-type="arpha" xlink:type="simple">7A5AE870-A8C9-5F31-8F94-4F385DE57CBE</object-id><label>Figure 7.</label><caption><p><bold>A, B</bold><italic><tp:taxon-name><tp:taxon-name-part taxon-name-part-type="genus" reg="Phelister">Phelister</tp:taxon-name-part> <tp:taxon-name-part taxon-name-part-type="species" reg="globosus">globosus</tp:taxon-name-part></tp:taxon-name></italic>: <bold>A</bold> dorsal habitus <bold>B</bold> ventral habitus <bold>C, D</bold><italic><tp:taxon-name><tp:taxon-name-part taxon-name-part-type="genus" reg="Phelister">P.</tp:taxon-name-part> <tp:taxon-name-part taxon-name-part-type="species" reg="serratus">serratus</tp:taxon-name-part></tp:taxon-name></italic>: <bold>C</bold> dorsal habitus <bold>D</bold> ventral habitus <bold>E, F</bold><italic><tp:taxon-name><tp:taxon-name-part taxon-name-part-type="genus" reg="Phelister">P.</tp:taxon-name-part> <tp:taxon-name-part taxon-name-part-type="species" reg="geminus">geminus</tp:taxon-name-part></tp:taxon-name></italic>: <bold>E</bold> dorsal habitus <bold>F</bold> ventral habitus <bold>G, H</bold><italic><tp:taxon-name><tp:taxon-name-part taxon-name-part-type="genus" reg="Phelister">P.</tp:taxon-name-part> <tp:taxon-name-part taxon-name-part-type="species" reg="parana">parana</tp:taxon-name-part></tp:taxon-name></italic>: <bold>G</bold> dorsal habitus <bold>H</bold> ventral habitus.</p></caption><graphic xmlns:xlink="http://www.w3.org/1999/xlink" xlink:href="zookeys-1001-001-g012.jpg" position="float" orientation="portrait" xlink:type="simple" id="oo_484941.jpg"><uri content-type="original_file" xlink:type="simple">https://binary.pensoft.net/fig/484941</uri></graphic></fig><fig id="F14" position="float" orientation="portrait"><object-id xmlns:xlink="http://www.w3.org/1999/xlink" content-type="doi" xlink:type="simple">10.3897/zookeys.1001.58447.map6</object-id><object-id xmlns:xlink="http://www.w3.org/1999/xlink" content-type="arpha" xlink:type="simple">ABFBAA82-69A3-5C42-B3F7-AE3E6BE932DC</object-id><label>Map 6.</label><caption><p>Collecting records for <italic><tp:taxon-name><tp:taxon-name-part taxon-name-part-type="genus" reg="Phelister">Phelister</tp:taxon-name-part> <tp:taxon-name-part taxon-name-part-type="species" reg="serratus">serratus</tp:taxon-name-part></tp:taxon-name></italic> (white circles), <italic><tp:taxon-name><tp:taxon-name-part taxon-name-part-type="genus" reg="Phelister">P.</tp:taxon-name-part> <tp:taxon-name-part taxon-name-part-type="species" reg="geminus">geminus</tp:taxon-name-part></tp:taxon-name></italic> (stars).</p></caption><graphic xmlns:xlink="http://www.w3.org/1999/xlink" xlink:href="zookeys-1001-001-g014.jpg" position="float" orientation="portrait" xlink:type="simple" id="oo_484943.jpg"><uri content-type="original_file" xlink:type="simple">https://binary.pensoft.net/fig/484943</uri></graphic></fig><fig id="F13" position="float" orientation="portrait"><object-id xmlns:xlink="http://www.w3.org/1999/xlink" content-type="doi" xlink:type="simple">10.3897/zookeys.1001.58447.figure8</object-id><object-id xmlns:xlink="http://www.w3.org/1999/xlink" content-type="arpha" xlink:type="simple">62C5EABA-B22C-59C7-99F4-4B95081DA8F7</object-id><label>Figure 8.</label><caption><p>Male genitalia <bold>A, B</bold><italic><tp:taxon-name><tp:taxon-name-part taxon-name-part-type="genus" reg="Phelister">Phelister</tp:taxon-name-part> <tp:taxon-name-part taxon-name-part-type="species" reg="globosus">globosus</tp:taxon-name-part></tp:taxon-name></italic>: <bold>A</bold> aedeagus, dorsal <bold>B</bold> aedeagus, lateral <bold>C, D</bold><italic><tp:taxon-name><tp:taxon-name-part taxon-name-part-type="genus" reg="Phelister">P.</tp:taxon-name-part> <tp:taxon-name-part taxon-name-part-type="species" reg="serratus">serratus</tp:taxon-name-part></tp:taxon-name></italic>: <bold>C</bold> aedeagus, dorsal <bold>D</bold> aedeagus, lateral <bold>E, F</bold><italic><tp:taxon-name><tp:taxon-name-part taxon-name-part-type="genus" reg="Phelister">P.</tp:taxon-name-part> <tp:taxon-name-part taxon-name-part-type="species" reg="parana">parana</tp:taxon-name-part></tp:taxon-name></italic>: <bold>E</bold> aedeagus, dorsal <bold>F</bold> aedeagus, lateral.</p></caption><graphic xmlns:xlink="http://www.w3.org/1999/xlink" xlink:href="zookeys-1001-001-g013.jpg" position="float" orientation="portrait" xlink:type="simple" id="oo_484942.jpg"><uri content-type="original_file" xlink:type="simple">https://binary.pensoft.net/fig/484942</uri></graphic></fig></tp:treatment-sec></tp:taxon-treatment>
