# Supplementary material for: Recognition and revision of the Phelister blairi group (Histeridae, Histerinae, Exosternini)
Source: Zookeys. 2020 Dec 9;1001:1–154. doi: 10.3897/zookeys.1001.58447 (PMC7744391; doi:10.3897/zookeys.1001.58447)
Supplement: XML Treatment for Phelister parana [file zookeys.1001.58447-treatment11.xml]

<!DOCTYPE tp:taxon-treatment
  PUBLIC "-//TaxonX//DTD Taxonomic Treatment Publishing DTD v0 20100105//EN" "tax-treatment-NSO.dtd">
<tp:taxon-treatment xmlns:tp="http://www.plazi.org/taxpub"><tp:treatment-meta><kwd-group><label>Taxon classification</label><kwd><named-content xmlns:xlink="http://www.w3.org/1999/xlink" content-type="kingdom">Animalia</named-content></kwd><kwd><named-content xmlns:xlink="http://www.w3.org/1999/xlink" content-type="order">Coleoptera</named-content></kwd><kwd><named-content xmlns:xlink="http://www.w3.org/1999/xlink" content-type="family">Histeridae</named-content></kwd></kwd-group><mixed-citation publication-type="journal"><person-group><name><surname>Caterino</surname><given-names>Michael S.</given-names></name><name><surname>Tishechkin</surname><given-names>Alexey K.</given-names></name></person-group><article-title>Recognition and revision of the <italic><tp:taxon-name><tp:taxon-name-part taxon-name-part-type="genus" reg="Phelister">Phelister</tp:taxon-name-part> <tp:taxon-name-part taxon-name-part-type="species" reg="blairi">blairi</tp:taxon-name-part></tp:taxon-name></italic> group (<tp:taxon-name><tp:taxon-name-part taxon-name-part-type="family">Histeridae</tp:taxon-name-part></tp:taxon-name>, <tp:taxon-name><tp:taxon-name-part taxon-name-part-type="subfamily">Histerinae</tp:taxon-name-part></tp:taxon-name>, <tp:taxon-name><tp:taxon-name-part taxon-name-part-type="tribe">Exosternini</tp:taxon-name-part></tp:taxon-name>)</article-title><source>Zookeys</source><day>09</day><month>12</month><year>2020</year><volume>1001</volume><fpage>1</fpage><lpage>154</lpage><pub-id pub-id-type="doi">10.3897/zookeys.1001.58447</pub-id></mixed-citation></tp:treatment-meta><tp:nomenclature><label>11.</label><tp:taxon-name><object-id xmlns:xlink="http://www.w3.org/1999/xlink" content-type="arpha" xlink:type="simple">EFB2A3E7-08CC-59F4-94F9-77E043E8EFEA</object-id>
                <tp:taxon-name-part taxon-name-part-type="genus" reg="Phelister">Phelister</tp:taxon-name-part>
                <tp:taxon-name-part taxon-name-part-type="species" reg="parana">parana</tp:taxon-name-part>
                <object-id xmlns:xlink="http://www.w3.org/1999/xlink" content-type="zoobank" xlink:type="simple">http://zoobank.org/B4130E05-1ED8-419A-A6EE-0BADF47DE8D3</object-id>
              </tp:taxon-name><tp:taxon-status xmlns:xlink="http://www.w3.org/1999/xlink" xlink:type="simple">sp. nov.</tp:taxon-status><xref ref-type="fig" rid="F12">Figs 7G, H</xref><xref ref-type="fig" rid="F13">, 8E, F</xref><xref ref-type="fig" rid="F17">, Map 7</xref></tp:nomenclature><tp:treatment-sec sec-type="type material" id="SECID0E1DHK"><title>Type material.</title><p><bold><italic>Holotype</italic> male</bold>: “<bold>Brazil</bold>: Piraquara, Mananciais da Serra, 1,000 m, <named-content xmlns:xlink="http://www.w3.org/1999/xlink" content-type="dwc:verbatimCoordinates" xlink:type="simple"><named-content content-type="geo-json" specific-use="{&#34;type&#34;:&#34;Point&#34;,&#34;coordinates&#34;:[-48.981667,-25.496167]}" id="NCID0EKEHK" xlink:type="simple">25°29.77'S, 48°58.90'W</named-content></named-content>, Arm. intercep. de vôo. 17–31.x.2007, FIT, P. Grossi &amp; D. Parizotto” / “Caterino/Tishechkin <tp:taxon-name><tp:taxon-name-part taxon-name-part-type="tribe">Exosternini</tp:taxon-name-part></tp:taxon-name> Voucher EXO-00424” (<named-content xmlns:xlink="http://www.w3.org/1999/xlink" content-type="dwc:institutional_code" xlink:type="simple">DZUP</named-content>). <bold><italic>Paratypes</italic> (9): Brazil</bold>: Paraná, Mananciais da Serra (<named-content xmlns:xlink="http://www.w3.org/1999/xlink" content-type="dwc:verbatimCoordinates" xlink:type="simple"><named-content content-type="geo-json" specific-use="{&#34;type&#34;:&#34;Point&#34;,&#34;coordinates&#34;:[-48.978600,-25.493400]}" id="NCID0EEFHK" xlink:type="simple">-25.4934, -48.9786</named-content></named-content>), 12/9/11–12/11/11, FIT, F.W.T. Leivas, M.S. Caterino &amp; A.K. Tishechkin, EXO-00874 (<abbrev xmlns:xlink="http://www.w3.org/1999/xlink" content-type="institution" xlink:title="Michael Caterino Collection, Clemson, USA" id="ABBRID0EJFHK" xlink:type="simple">MSCC</abbrev>, 1ex.); Paraná, Mpio. Curitiba, nr. Campina Grande do Sul (<named-content xmlns:xlink="http://www.w3.org/1999/xlink" content-type="dwc:verbatimCoordinates" xlink:type="simple"><named-content content-type="geo-json" specific-use="{&#34;type&#34;:&#34;Point&#34;,&#34;coordinates&#34;:[-49.038100,-25.296500]}" id="NCID0ERFHK" xlink:type="simple">-25.2965, -49.0381</named-content></named-content>), 12/7/11–12/10/11, FIT, F.W.T. Leivas, EXO-00875 (<abbrev xmlns:xlink="http://www.w3.org/1999/xlink" content-type="institution" xlink:title="Michael Caterino Collection, Clemson, USA" id="ABBRID0EWFHK" xlink:type="simple">MSCC</abbrev>, 1ex.); Paraná, Piraquara (Sanepar) (<named-content xmlns:xlink="http://www.w3.org/1999/xlink" content-type="dwc:verbatimCoordinates" xlink:type="simple"><named-content content-type="geo-json" specific-use="{&#34;type&#34;:&#34;Point&#34;,&#34;coordinates&#34;:[-48.981700,-25.496100]}" id="NCID0E5FHK" xlink:type="simple">-25.4961, -48.9817</named-content></named-content>), 7/18/01, P.C. Grossi (<named-content xmlns:xlink="http://www.w3.org/1999/xlink" content-type="dwc:institutional_code" xlink:type="simple">DZUP</named-content>, <named-content xmlns:xlink="http://www.w3.org/1999/xlink" content-type="dwc:institutional_code" xlink:type="simple">CESP</named-content>, 2ex.); Paraná, Piraquara Mananciais da Serra (<named-content xmlns:xlink="http://www.w3.org/1999/xlink" content-type="dwc:verbatimCoordinates" xlink:type="simple"><named-content content-type="geo-json" specific-use="{&#34;type&#34;:&#34;Point&#34;,&#34;coordinates&#34;:[-48.981700,-25.496100]}" id="NCID0EXGHK" xlink:type="simple">-25.4961, -48.9817</named-content></named-content>), 1000 m, 11/23/07–12/1/07, FIT, P. Grossi &amp; D. Parizotto (<abbrev xmlns:xlink="http://www.w3.org/1999/xlink" content-type="institution" xlink:title="Nicolas Dégallier Collection, Paris" id="ABBRID0E3GHK" xlink:type="simple">CHND</abbrev>, 3ex.); Paraná, Piraquara Mananciais da Serra (<named-content xmlns:xlink="http://www.w3.org/1999/xlink" content-type="dwc:verbatimCoordinates" xlink:type="simple"><named-content content-type="geo-json" specific-use="{&#34;type&#34;:&#34;Point&#34;,&#34;coordinates&#34;:[-48.981700,-25.496100]}" id="NCID0EEHHK" xlink:type="simple">-25.4961, -48.9817</named-content></named-content>), 1000 m, January 2007, FIT, P. Grossi &amp; D. Parizotto (<abbrev xmlns:xlink="http://www.w3.org/1999/xlink" content-type="institution" xlink:title="Nicolas Dégallier Collection, Paris" id="ABBRID0EJHHK" xlink:type="simple">CHND</abbrev>, 2ex.).</p><fig id="F17" position="float" orientation="portrait"><object-id xmlns:xlink="http://www.w3.org/1999/xlink" content-type="doi" xlink:type="simple">10.3897/zookeys.1001.58447.map7</object-id><object-id xmlns:xlink="http://www.w3.org/1999/xlink" content-type="arpha" xlink:type="simple">BACA357B-31DB-58C4-B047-0BE42176F712</object-id><label>Map 7.</label><caption><p>Collecting records for <italic><tp:taxon-name><tp:taxon-name-part taxon-name-part-type="genus" reg="Phelister">Phelister</tp:taxon-name-part> <tp:taxon-name-part taxon-name-part-type="species" reg="parana">parana</tp:taxon-name-part></tp:taxon-name></italic> (inverted triangles), <italic><tp:taxon-name><tp:taxon-name-part taxon-name-part-type="genus" reg="Phelister">P.</tp:taxon-name-part> <tp:taxon-name-part taxon-name-part-type="species" reg="asperatus">asperatus</tp:taxon-name-part></tp:taxon-name></italic> (black stars), <italic><tp:taxon-name><tp:taxon-name-part taxon-name-part-type="genus" reg="Phelister">P.</tp:taxon-name-part> <tp:taxon-name-part taxon-name-part-type="species" reg="uniformis">uniformis</tp:taxon-name-part></tp:taxon-name></italic> (white squares), <italic><tp:taxon-name><tp:taxon-name-part taxon-name-part-type="genus" reg="Phelister">P.</tp:taxon-name-part> <tp:taxon-name-part taxon-name-part-type="species" reg="miscellus">miscellus</tp:taxon-name-part></tp:taxon-name></italic> (white hexagons) <italic><tp:taxon-name><tp:taxon-name-part taxon-name-part-type="genus" reg="Phelister">P.</tp:taxon-name-part> <tp:taxon-name-part taxon-name-part-type="species" reg="sculpturatus">sculpturatus</tp:taxon-name-part></tp:taxon-name></italic> (black circles), <italic><tp:taxon-name><tp:taxon-name-part taxon-name-part-type="genus" reg="Phelister">P.</tp:taxon-name-part> <tp:taxon-name-part taxon-name-part-type="species" reg="inbio">inbio</tp:taxon-name-part></tp:taxon-name></italic> (white stars) and <italic><tp:taxon-name><tp:taxon-name-part taxon-name-part-type="genus" reg="Phelister">P.</tp:taxon-name-part> <tp:taxon-name-part taxon-name-part-type="species" reg="tunki">tunki</tp:taxon-name-part></tp:taxon-name></italic> (black upright triangle).</p></caption><graphic xmlns:xlink="http://www.w3.org/1999/xlink" xlink:href="zookeys-1001-001-g015.jpg" position="float" orientation="portrait" xlink:type="simple" id="oo_484944.jpg"><uri content-type="original_file" xlink:type="simple">https://binary.pensoft.net/fig/484944</uri></graphic></fig></tp:treatment-sec><tp:treatment-sec sec-type="material" id="SECID0EIKHK"><title>Other material.</title><p><bold>Brazil</bold>: Minas Gerais, Parque Estadual do Itacolomi, Trilha do Forno at <named-content xmlns:xlink="http://www.w3.org/1999/xlink" content-type="dwc:verbatimCoordinates" xlink:type="simple"><named-content content-type="geo-json" specific-use="{&#34;type&#34;:&#34;Point&#34;,&#34;coordinates&#34;:[-43.507500,-20.429000]}" id="NCID0ETKHK" xlink:type="simple">20.4290°S, 43.5075°W</named-content></named-content>, 1350 m, flight intercept trap, 8–9.ii.2014, A. K. Tishechkin (<abbrev xmlns:xlink="http://www.w3.org/1999/xlink" content-type="institution" xlink:title="Alexey Tishechkin Collection, Sacramento, USA" id="ABBRID0EYKHK" xlink:type="simple">AKTC</abbrev>, 1ex.)</p></tp:treatment-sec><tp:treatment-sec sec-type="description" id="SECID0E4KHK"><title>Diagnostic description.</title><p>Length: 1.81–2.01 mm (avg. 1.89 mm); width: 1.42–1.81 mm (avg. 1.57 mm). This species is very similar to several others in this group, especially <italic><tp:taxon-name><tp:taxon-name-part taxon-name-part-type="genus" reg="Phelister">P.</tp:taxon-name-part> <tp:taxon-name-part taxon-name-part-type="species" reg="blairi">blairi</tp:taxon-name-part></tp:taxon-name></italic> and to <italic><tp:taxon-name><tp:taxon-name-part taxon-name-part-type="genus" reg="Phelister">P.</tp:taxon-name-part> <tp:taxon-name-part taxon-name-part-type="species" reg="erwini">erwini</tp:taxon-name-part></tp:taxon-name></italic>, but is unique in a few characters: body elongate (Fig. <xref ref-type="fig" rid="F12">7G</xref>), almost parallel-sided, with sides weakly rounded, dark rufescent, with conspicuous ground punctation; frons and epistoma deeply depressed along midline, sparsely but doubly punctate; pronotal gland openings just under halfway back on pronotal disk; pronotal disk with conspicuous secondary punctures throughout, sparser but distinct in middle third; marginal pronotal stria broken with inner ends recurved briefly behind eyes; submarginal pronotal stria short and weakly impressed, in anterior corners only; both propygidium and pygidium with dense secondary punctures; prosternal lobe very short, rounded. Male: basal piece ~ 1/3 length of tegmen; tegmen with sides weakly rounded, apices subacute, weakly separated; tegmen weakly curved, flatter toward apex, in lateral view; weak medioventral process present in basal 1/3; median lobe ~ 1/2 tegmen length, basal apodemes abruptly thinner near bases.</p></tp:treatment-sec><tp:treatment-sec sec-type="etymology" id="SECID0E4LHK"><title>Etymology.</title><p>We name this species for the state of its primary occurrence, Paraná, Brazil.</p></tp:treatment-sec><tp:treatment-sec sec-type="distribution" id="SECID0ECMHK"><title>Distribution.</title><p>This species is only known from a relatively small area in coastal southeastern Brazil.</p></tp:treatment-sec><tp:treatment-sec sec-type="remarks" id="SECID0EHMHK"><title>Remarks.</title><p>The description presents all of this species’ distinguishing characters.</p></tp:treatment-sec><tp:treatment-sec><!--Section generated to contain objects referenced in tp:taxon-treatment.--><fig id="F12" position="float" orientation="portrait"><object-id xmlns:xlink="http://www.w3.org/1999/xlink" content-type="doi" xlink:type="simple">10.3897/zookeys.1001.58447.figure7</object-id><object-id xmlns:xlink="http://www.w3.org/1999/xlink" content-type="arpha" xlink:type="simple">7A5AE870-A8C9-5F31-8F94-4F385DE57CBE</object-id><label>Figure 7.</label><caption><p><bold>A, B</bold><italic><tp:taxon-name><tp:taxon-name-part taxon-name-part-type="genus" reg="Phelister">Phelister</tp:taxon-name-part> <tp:taxon-name-part taxon-name-part-type="species" reg="globosus">globosus</tp:taxon-name-part></tp:taxon-name></italic>: <bold>A</bold> dorsal habitus <bold>B</bold> ventral habitus <bold>C, D</bold><italic><tp:taxon-name><tp:taxon-name-part taxon-name-part-type="genus" reg="Phelister">P.</tp:taxon-name-part> <tp:taxon-name-part taxon-name-part-type="species" reg="serratus">serratus</tp:taxon-name-part></tp:taxon-name></italic>: <bold>C</bold> dorsal habitus <bold>D</bold> ventral habitus <bold>E, F</bold><italic><tp:taxon-name><tp:taxon-name-part taxon-name-part-type="genus" reg="Phelister">P.</tp:taxon-name-part> <tp:taxon-name-part taxon-name-part-type="species" reg="geminus">geminus</tp:taxon-name-part></tp:taxon-name></italic>: <bold>E</bold> dorsal habitus <bold>F</bold> ventral habitus <bold>G, H</bold><italic><tp:taxon-name><tp:taxon-name-part taxon-name-part-type="genus" reg="Phelister">P.</tp:taxon-name-part> <tp:taxon-name-part taxon-name-part-type="species" reg="parana">parana</tp:taxon-name-part></tp:taxon-name></italic>: <bold>G</bold> dorsal habitus <bold>H</bold> ventral habitus.</p></caption><graphic xmlns:xlink="http://www.w3.org/1999/xlink" xlink:href="zookeys-1001-001-g012.jpg" position="float" orientation="portrait" xlink:type="simple" id="oo_484941.jpg"><uri content-type="original_file" xlink:type="simple">https://binary.pensoft.net/fig/484941</uri></graphic></fig><fig id="F13" position="float" orientation="portrait"><object-id xmlns:xlink="http://www.w3.org/1999/xlink" content-type="doi" xlink:type="simple">10.3897/zookeys.1001.58447.figure8</object-id><object-id xmlns:xlink="http://www.w3.org/1999/xlink" content-type="arpha" xlink:type="simple">62C5EABA-B22C-59C7-99F4-4B95081DA8F7</object-id><label>Figure 8.</label><caption><p>Male genitalia <bold>A, B</bold><italic><tp:taxon-name><tp:taxon-name-part taxon-name-part-type="genus" reg="Phelister">Phelister</tp:taxon-name-part> <tp:taxon-name-part taxon-name-part-type="species" reg="globosus">globosus</tp:taxon-name-part></tp:taxon-name></italic>: <bold>A</bold> aedeagus, dorsal <bold>B</bold> aedeagus, lateral <bold>C, D</bold><italic><tp:taxon-name><tp:taxon-name-part taxon-name-part-type="genus" reg="Phelister">P.</tp:taxon-name-part> <tp:taxon-name-part taxon-name-part-type="species" reg="serratus">serratus</tp:taxon-name-part></tp:taxon-name></italic>: <bold>C</bold> aedeagus, dorsal <bold>D</bold> aedeagus, lateral <bold>E, F</bold><italic><tp:taxon-name><tp:taxon-name-part taxon-name-part-type="genus" reg="Phelister">P.</tp:taxon-name-part> <tp:taxon-name-part taxon-name-part-type="species" reg="parana">parana</tp:taxon-name-part></tp:taxon-name></italic>: <bold>E</bold> aedeagus, dorsal <bold>F</bold> aedeagus, lateral.</p></caption><graphic xmlns:xlink="http://www.w3.org/1999/xlink" xlink:href="zookeys-1001-001-g013.jpg" position="float" orientation="portrait" xlink:type="simple" id="oo_484942.jpg"><uri content-type="original_file" xlink:type="simple">https://binary.pensoft.net/fig/484942</uri></graphic></fig></tp:treatment-sec></tp:taxon-treatment>
