# Supplementary material for: Recognition and revision of the Phelister blairi group (Histeridae, Histerinae, Exosternini)
Source: Zookeys. 2020 Dec 9;1001:1–154. doi: 10.3897/zookeys.1001.58447 (PMC7744391; doi:10.3897/zookeys.1001.58447)
Supplement: XML Treatment for Phelister uniformis [file zookeys.1001.58447-treatment13.xml]

<!DOCTYPE tp:taxon-treatment
  PUBLIC "-//TaxonX//DTD Taxonomic Treatment Publishing DTD v0 20100105//EN" "tax-treatment-NSO.dtd">
<tp:taxon-treatment xmlns:tp="http://www.plazi.org/taxpub"><tp:treatment-meta><kwd-group><label>Taxon classification</label><kwd><named-content xmlns:xlink="http://www.w3.org/1999/xlink" content-type="kingdom">Animalia</named-content></kwd><kwd><named-content xmlns:xlink="http://www.w3.org/1999/xlink" content-type="order">Coleoptera</named-content></kwd><kwd><named-content xmlns:xlink="http://www.w3.org/1999/xlink" content-type="family">Histeridae</named-content></kwd></kwd-group><mixed-citation publication-type="journal"><person-group><name><surname>Caterino</surname><given-names>Michael S.</given-names></name><name><surname>Tishechkin</surname><given-names>Alexey K.</given-names></name></person-group><article-title>Recognition and revision of the <italic><tp:taxon-name><tp:taxon-name-part taxon-name-part-type="genus" reg="Phelister">Phelister</tp:taxon-name-part> <tp:taxon-name-part taxon-name-part-type="species" reg="blairi">blairi</tp:taxon-name-part></tp:taxon-name></italic> group (<tp:taxon-name><tp:taxon-name-part taxon-name-part-type="family">Histeridae</tp:taxon-name-part></tp:taxon-name>, <tp:taxon-name><tp:taxon-name-part taxon-name-part-type="subfamily">Histerinae</tp:taxon-name-part></tp:taxon-name>, <tp:taxon-name><tp:taxon-name-part taxon-name-part-type="tribe">Exosternini</tp:taxon-name-part></tp:taxon-name>)</article-title><source>Zookeys</source><day>09</day><month>12</month><year>2020</year><volume>1001</volume><fpage>1</fpage><lpage>154</lpage><pub-id pub-id-type="doi">10.3897/zookeys.1001.58447</pub-id></mixed-citation></tp:treatment-meta><tp:nomenclature><label>13.</label><tp:taxon-name><object-id xmlns:xlink="http://www.w3.org/1999/xlink" content-type="arpha" xlink:type="simple">70FEB5C7-FD26-52A1-8963-BCD5042F73AC</object-id>
                <tp:taxon-name-part taxon-name-part-type="genus" reg="Phelister">Phelister</tp:taxon-name-part>
                <tp:taxon-name-part taxon-name-part-type="species" reg="uniformis">uniformis</tp:taxon-name-part>
                <object-id xmlns:xlink="http://www.w3.org/1999/xlink" content-type="zoobank" xlink:type="simple">http://zoobank.org/DD4DE726-F0FE-484E-91F6-4CE5A3836701</object-id>
              </tp:taxon-name><tp:taxon-status xmlns:xlink="http://www.w3.org/1999/xlink" xlink:type="simple">sp. nov.</tp:taxon-status><xref ref-type="fig" rid="F15">Figs 9C, D</xref><xref ref-type="fig" rid="F16">, 10C, D</xref><xref ref-type="fig" rid="F17">, Map 7</xref></tp:nomenclature><tp:treatment-sec sec-type="type material" id="SECID0EFWHK"><title>Type material.</title><p><bold><italic>Holotype</italic> male</bold>: “<bold>Suriname</bold>: Sipaliwini: CI-RAP Surv. Camp 1: on Kutari River, 228 M, <named-content xmlns:xlink="http://www.w3.org/1999/xlink" content-type="dwc:verbatimCoordinates" xlink:type="simple"><named-content content-type="geo-json" specific-use="{&#34;type&#34;:&#34;Point&#34;,&#34;coordinates&#34;:[-56.787400,2.175350]}" id="NCID0EVWHK" xlink:type="simple">2°10.521'N, 56°47.244'W</named-content></named-content>, 27.viii.2010, flight intercept trap, 19–24.viii.2010, Larsen &amp; Short” / “Caterino/Tishechkin <tp:taxon-name><tp:taxon-name-part taxon-name-part-type="tribe">Exosternini</tp:taxon-name-part></tp:taxon-name> Voucher EXO-00579” (<named-content xmlns:xlink="http://www.w3.org/1999/xlink" content-type="dwc:institutional_code" xlink:type="simple">SEMC</named-content>). <bold><italic>Paratypes</italic> (10)</bold>: “<bold>Guyane Française</bold>: Bélvédère de Saül, point de vue. <named-content xmlns:xlink="http://www.w3.org/1999/xlink" content-type="dwc:verbatimCoordinates" xlink:type="simple"><named-content content-type="geo-json" specific-use="{&#34;type&#34;:&#34;Point&#34;,&#34;coordinates&#34;:[-53.209444,3.622778]}" id="NCID0EQXHK" xlink:type="simple">3°37'22"N, 53°12'34"W</named-content></named-content>. Piège vitre, 7.ii.2011. SEAG leg.” (<abbrev xmlns:xlink="http://www.w3.org/1999/xlink" content-type="institution" xlink:title="Alexey Tishechkin Collection, Sacramento, USA" id="ABBRID0EVXHK" xlink:type="simple">AKTC</abbrev>, <abbrev xmlns:xlink="http://www.w3.org/1999/xlink" content-type="institution" xlink:title="Michael Caterino Collection, Clemson, USA" id="ABBRID0E1XHK" xlink:type="simple">MSCC</abbrev>, <abbrev xmlns:xlink="http://www.w3.org/1999/xlink" content-type="institution" xlink:title="Nicolas Dégallier Collection, Paris" id="ABBRID0E6XHK" xlink:type="simple">CHND</abbrev> &amp; <named-content xmlns:xlink="http://www.w3.org/1999/xlink" content-type="dwc:institutional_code" xlink:type="simple">MNHN</named-content>, 8 ex.); same locality, collector and method, but 2.ix.2010 (<named-content xmlns:xlink="http://www.w3.org/1999/xlink" content-type="dwc:institutional_code" xlink:type="simple">DZUP</named-content> &amp; <abbrev xmlns:xlink="http://www.w3.org/1999/xlink" content-type="institution" xlink:title="Nicolas Dégallier Collection, Paris" id="ABBRID0EVYHK" xlink:type="simple">CHND</abbrev>, 2 ex.).</p></tp:treatment-sec><tp:treatment-sec sec-type="description" id="SECID0E1YHK"><title>Diagnostic description.</title><p>Length: 1.69–2.09 mm (avg. 1.93 mm); width: 1.46–1.81 mm (avg. 1.68 mm). Body ovoid, sides quite rounded, slightly flattened, dark rufescent, with conspicuous ground punctation (and little secondary punctation) on nearly all surfaces; frons and epistoma deeply depressed along midline; supraorbital stria in middle third only; frontal stria complete, very fine in median depression; sides of epistoma subcarinate; labrum short, emarginate apically; each mandible with very small basal tooth; antennal club elongate, with extended setose patch along dorsal surface; prescutellar impression weakly triangular, about as long as, and 1.5 × as wide as scutellum; pronotum without lateral secondary punctures; median pronotal gland openings ~ 3/4 behind anterior margin, distinct, annulate; marginal pronotal stria complete along front and sides, weakly crenulate in front; lateral submarginal stria complete, barely turned inward anteriorly, the marginal bead weakly convex; elytral epipleuron with single, complete marginal stria; outer subhumeral stria present basally and apically, narrowly interrupted at middle, inner subhumeral stria present in apical 1/2 to 2/3; dorsal striae 1–3 complete, stria four present but fragmented along most of its length, with distinct basal arch to suture, stria five very weakly impressed in apical 1/2, sutural stria complete, meeting basal arch; propygidium with few larger secondary punctures sparsely intermingled with dense ground punctation; pygidium with dense ground punctation only; prosternal keel emarginate at base, striae complete, separate at base, converging to middle, close and parallel anteriorly, united in narrow apical arch; keel with distinct, annulate gland openings; prosternal lobe rounded, with complete marginal stria; mesoventrite produced, with complete marginal stria continued at sides by postmesocoxal stria nearly to middle of lateral portion of metaventrite; mesometaventral stria bluntly angulate at middle, reaching middle of mesoventrite, continued by lateral metaventral stria to middle of metacoxa; mesoventrite, anterior and lateral portions of metaventrite, and sides of 1<sup>st</sup> abdominal ventrite with conspicuous, transversely reticulate microsculputure; 1<sup>st</sup> abdominal ventrite with single, incomplete lateral stria, also with distinct, annulate gland opening along inner edge of stria; protibia with outer margin distinctly dentate, with five marginal spines; male protarsal setae not expanded; meso- and metatibiae similar, weakly expanded to apex, with few marginal spines mostly confined to apical 1/2. Male: basal piece ~ 1/3 length of tegmen; tegmen with sides widening toward apical 1/4, then narrowed to blunt apices; tegmen rather flat, weakly curved in lateral view; medioventral process present in basal 1/3; median lobe ~ 2/3 tegmen length, basal apodemes abruptly thinner near bases.</p></tp:treatment-sec><tp:treatment-sec sec-type="etymology" id="SECID0EEZHK"><title>Etymology.</title><p>This species name refers to its relatively ‘uniform,’ fine, even dorsal punctation.</p></tp:treatment-sec><tp:treatment-sec sec-type="distribution" id="SECID0EJZHK"><title>Distribution.</title><p>This species is known only from French Guiana and Suriname.</p></tp:treatment-sec><tp:treatment-sec sec-type="remarks" id="SECID0EOZHK"><title>Remarks.</title><p>Among several species with moderately conspicuous ground punctation, <italic><tp:taxon-name><tp:taxon-name-part taxon-name-part-type="genus" reg="Phelister">P.</tp:taxon-name-part> <tp:taxon-name-part taxon-name-part-type="species" reg="uniformis">uniformis</tp:taxon-name-part></tp:taxon-name></italic> is distinctive in lacking larger secondary punctures, having a small, bluntly triangular prescutellar impression, the pronotal glands 2/3 back from anterior margin, the outer subhumeral stria interrupted at middle and the inner present in apical 1/2.</p></tp:treatment-sec><tp:treatment-sec><!--Section generated to contain objects referenced in tp:taxon-treatment.--><fig id="F15" position="float" orientation="portrait"><object-id xmlns:xlink="http://www.w3.org/1999/xlink" content-type="doi" xlink:type="simple">10.3897/zookeys.1001.58447.figure9</object-id><object-id xmlns:xlink="http://www.w3.org/1999/xlink" content-type="arpha" xlink:type="simple">0C06A0D3-6A5C-53E7-BD42-4C5B3414DE0F</object-id><label>Figure 9.</label><caption><p><bold>A, B</bold><italic><tp:taxon-name><tp:taxon-name-part taxon-name-part-type="genus" reg="Phelister">Phelister</tp:taxon-name-part> <tp:taxon-name-part taxon-name-part-type="species" reg="asperatus">asperatus</tp:taxon-name-part></tp:taxon-name></italic>: <bold>A</bold> dorsal habitus <bold>B</bold> ventral habitus <bold>C, D</bold><italic><tp:taxon-name><tp:taxon-name-part taxon-name-part-type="genus" reg="Phelister">P.</tp:taxon-name-part> <tp:taxon-name-part taxon-name-part-type="species" reg="uniformis">uniformis</tp:taxon-name-part></tp:taxon-name></italic>: <bold>C</bold> dorsal habitus <bold>D</bold> ventral habitus <bold>E, F</bold><italic><tp:taxon-name><tp:taxon-name-part taxon-name-part-type="genus" reg="Phelister">P.</tp:taxon-name-part> <tp:taxon-name-part taxon-name-part-type="species" reg="miscellus">miscellus</tp:taxon-name-part></tp:taxon-name></italic>: <bold>E</bold> dorsal habitus <bold>F</bold> ventral habitus <bold>G, H</bold><italic><tp:taxon-name><tp:taxon-name-part taxon-name-part-type="genus" reg="Phelister">P.</tp:taxon-name-part> <tp:taxon-name-part taxon-name-part-type="species" reg="inbio">inbio</tp:taxon-name-part></tp:taxon-name></italic>: <bold>G</bold> dorsal habitus <bold>H</bold> ventral habitus.</p></caption><graphic xmlns:xlink="http://www.w3.org/1999/xlink" xlink:href="zookeys-1001-001-g016.jpg" position="float" orientation="portrait" xlink:type="simple" id="oo_484945.jpg"><uri content-type="original_file" xlink:type="simple">https://binary.pensoft.net/fig/484945</uri></graphic></fig><fig id="F16" position="float" orientation="portrait"><object-id xmlns:xlink="http://www.w3.org/1999/xlink" content-type="doi" xlink:type="simple">10.3897/zookeys.1001.58447.figure10</object-id><object-id xmlns:xlink="http://www.w3.org/1999/xlink" content-type="arpha" xlink:type="simple">4608F0E2-3998-5564-96C3-715425D83033</object-id><label>Figure 10.</label><caption><p>Male genitalia <bold>A, B</bold><italic><tp:taxon-name><tp:taxon-name-part taxon-name-part-type="genus" reg="Phelister">Phelister</tp:taxon-name-part> <tp:taxon-name-part taxon-name-part-type="species" reg="asperatus">asperatus</tp:taxon-name-part></tp:taxon-name></italic>: <bold>A</bold> aedeagus, dorsal <bold>B</bold> aedeagus, lateral <bold>C, D</bold><italic><tp:taxon-name><tp:taxon-name-part taxon-name-part-type="genus" reg="Phelister">P.</tp:taxon-name-part> <tp:taxon-name-part taxon-name-part-type="species" reg="uniformis">uniformis</tp:taxon-name-part></tp:taxon-name></italic>: <bold>C</bold> aedeagus, dorsal. <bold>D</bold> aedeagus, lateral <bold>E, F</bold><italic><tp:taxon-name><tp:taxon-name-part taxon-name-part-type="genus" reg="Phelister">P.</tp:taxon-name-part> <tp:taxon-name-part taxon-name-part-type="species" reg="miscellus">miscellus</tp:taxon-name-part></tp:taxon-name></italic>: <bold>E</bold> aedeagus, dorsal <bold>F</bold> aedeagus, lateral <bold>G</bold><italic><tp:taxon-name><tp:taxon-name-part taxon-name-part-type="genus" reg="Phelister">P.</tp:taxon-name-part> <tp:taxon-name-part taxon-name-part-type="species" reg="inbio">inbio</tp:taxon-name-part></tp:taxon-name></italic>: Aedeagus, dorsal.</p></caption><graphic xmlns:xlink="http://www.w3.org/1999/xlink" xlink:href="zookeys-1001-001-g017.jpg" position="float" orientation="portrait" xlink:type="simple" id="oo_484946.jpg"><uri content-type="original_file" xlink:type="simple">https://binary.pensoft.net/fig/484946</uri></graphic></fig><fig id="F17" position="float" orientation="portrait"><object-id xmlns:xlink="http://www.w3.org/1999/xlink" content-type="doi" xlink:type="simple">10.3897/zookeys.1001.58447.map7</object-id><object-id xmlns:xlink="http://www.w3.org/1999/xlink" content-type="arpha" xlink:type="simple">BACA357B-31DB-58C4-B047-0BE42176F712</object-id><label>Map 7.</label><caption><p>Collecting records for <italic><tp:taxon-name><tp:taxon-name-part taxon-name-part-type="genus" reg="Phelister">Phelister</tp:taxon-name-part> <tp:taxon-name-part taxon-name-part-type="species" reg="parana">parana</tp:taxon-name-part></tp:taxon-name></italic> (inverted triangles), <italic><tp:taxon-name><tp:taxon-name-part taxon-name-part-type="genus" reg="Phelister">P.</tp:taxon-name-part> <tp:taxon-name-part taxon-name-part-type="species" reg="asperatus">asperatus</tp:taxon-name-part></tp:taxon-name></italic> (black stars), <italic><tp:taxon-name><tp:taxon-name-part taxon-name-part-type="genus" reg="Phelister">P.</tp:taxon-name-part> <tp:taxon-name-part taxon-name-part-type="species" reg="uniformis">uniformis</tp:taxon-name-part></tp:taxon-name></italic> (white squares), <italic><tp:taxon-name><tp:taxon-name-part taxon-name-part-type="genus" reg="Phelister">P.</tp:taxon-name-part> <tp:taxon-name-part taxon-name-part-type="species" reg="miscellus">miscellus</tp:taxon-name-part></tp:taxon-name></italic> (white hexagons) <italic><tp:taxon-name><tp:taxon-name-part taxon-name-part-type="genus" reg="Phelister">P.</tp:taxon-name-part> <tp:taxon-name-part taxon-name-part-type="species" reg="sculpturatus">sculpturatus</tp:taxon-name-part></tp:taxon-name></italic> (black circles), <italic><tp:taxon-name><tp:taxon-name-part taxon-name-part-type="genus" reg="Phelister">P.</tp:taxon-name-part> <tp:taxon-name-part taxon-name-part-type="species" reg="inbio">inbio</tp:taxon-name-part></tp:taxon-name></italic> (white stars) and <italic><tp:taxon-name><tp:taxon-name-part taxon-name-part-type="genus" reg="Phelister">P.</tp:taxon-name-part> <tp:taxon-name-part taxon-name-part-type="species" reg="tunki">tunki</tp:taxon-name-part></tp:taxon-name></italic> (black upright triangle).</p></caption><graphic xmlns:xlink="http://www.w3.org/1999/xlink" xlink:href="zookeys-1001-001-g015.jpg" position="float" orientation="portrait" xlink:type="simple" id="oo_484944.jpg"><uri content-type="original_file" xlink:type="simple">https://binary.pensoft.net/fig/484944</uri></graphic></fig></tp:treatment-sec></tp:taxon-treatment>
