# Supplementary material for: Recognition and revision of the Phelister blairi group (Histeridae, Histerinae, Exosternini)
Source: Zookeys. 2020 Dec 9;1001:1–154. doi: 10.3897/zookeys.1001.58447 (PMC7744391; doi:10.3897/zookeys.1001.58447)
Supplement: XML Treatment for Phelister miscellus [file zookeys.1001.58447-treatment14.xml]

<!DOCTYPE tp:taxon-treatment
  PUBLIC "-//TaxonX//DTD Taxonomic Treatment Publishing DTD v0 20100105//EN" "tax-treatment-NSO.dtd">
<tp:taxon-treatment xmlns:tp="http://www.plazi.org/taxpub"><tp:treatment-meta><kwd-group><label>Taxon classification</label><kwd><named-content xmlns:xlink="http://www.w3.org/1999/xlink" content-type="kingdom">Animalia</named-content></kwd><kwd><named-content xmlns:xlink="http://www.w3.org/1999/xlink" content-type="order">Coleoptera</named-content></kwd><kwd><named-content xmlns:xlink="http://www.w3.org/1999/xlink" content-type="family">Histeridae</named-content></kwd></kwd-group><mixed-citation publication-type="journal"><person-group><name><surname>Caterino</surname><given-names>Michael S.</given-names></name><name><surname>Tishechkin</surname><given-names>Alexey K.</given-names></name></person-group><article-title>Recognition and revision of the <italic><tp:taxon-name><tp:taxon-name-part taxon-name-part-type="genus" reg="Phelister">Phelister</tp:taxon-name-part> <tp:taxon-name-part taxon-name-part-type="species" reg="blairi">blairi</tp:taxon-name-part></tp:taxon-name></italic> group (<tp:taxon-name><tp:taxon-name-part taxon-name-part-type="family">Histeridae</tp:taxon-name-part></tp:taxon-name>, <tp:taxon-name><tp:taxon-name-part taxon-name-part-type="subfamily">Histerinae</tp:taxon-name-part></tp:taxon-name>, <tp:taxon-name><tp:taxon-name-part taxon-name-part-type="tribe">Exosternini</tp:taxon-name-part></tp:taxon-name>)</article-title><source>Zookeys</source><day>09</day><month>12</month><year>2020</year><volume>1001</volume><fpage>1</fpage><lpage>154</lpage><pub-id pub-id-type="doi">10.3897/zookeys.1001.58447</pub-id></mixed-citation></tp:treatment-meta><tp:nomenclature><label>14.</label><tp:taxon-name><object-id xmlns:xlink="http://www.w3.org/1999/xlink" content-type="arpha" xlink:type="simple">559FA418-A9CB-58F8-9A5E-0471C59A17D1</object-id>
                <tp:taxon-name-part taxon-name-part-type="genus" reg="Phelister">Phelister</tp:taxon-name-part>
                <tp:taxon-name-part taxon-name-part-type="species" reg="miscellus">miscellus</tp:taxon-name-part>
                <object-id xmlns:xlink="http://www.w3.org/1999/xlink" content-type="zoobank" xlink:type="simple">http://zoobank.org/3DCB1C33-21F0-4351-97F9-A4C345C73454</object-id>
              </tp:taxon-name><tp:taxon-status xmlns:xlink="http://www.w3.org/1999/xlink" xlink:type="simple">sp. nov.</tp:taxon-status><xref ref-type="fig" rid="F15">Figs 9E, F</xref><xref ref-type="fig" rid="F16">, 10E, F</xref><xref ref-type="fig" rid="F17">, Map 7</xref></tp:nomenclature><tp:treatment-sec sec-type="type material" id="SECID0EU2HK"><title>Type material.</title><p><bold><italic>Holotype</italic> male</bold>: “<bold>Brazil</bold>: Distr. Federal Brasília, Reserva Ecol. de IBGE, Brasília, <named-content xmlns:xlink="http://www.w3.org/1999/xlink" content-type="dwc:verbatimCoordinates" xlink:type="simple"><named-content content-type="geo-json" specific-use="{&#34;type&#34;:&#34;Point&#34;,&#34;coordinates&#34;:[-47.883333,-15.941667]}" id="NCID0EE3HK" xlink:type="simple">15°56.5'S, 47°53'W</named-content></named-content>, Cerrado, flight intercept trap. Oct.1986, I. Diniz” / “Caterino/Tishechkin <tp:taxon-name><tp:taxon-name-part taxon-name-part-type="tribe">Exosternini</tp:taxon-name-part></tp:taxon-name> Voucher EXO-00446” (<named-content xmlns:xlink="http://www.w3.org/1999/xlink" content-type="dwc:institutional_code" xlink:type="simple">CEMT</named-content>). <bold><italic>Paratypes</italic> (10): Brazil</bold>: Mato Grosso, Mpio. Diamantino, Vale da Solidão (<named-content xmlns:xlink="http://www.w3.org/1999/xlink" content-type="dwc:verbatimCoordinates" xlink:type="simple"><named-content content-type="geo-json" specific-use="{&#34;type&#34;:&#34;Point&#34;,&#34;coordinates&#34;:[-56.123000,-14.363800]}" id="NCID0E43HK" xlink:type="simple">-14.3638, -56.123</named-content></named-content>), 640 m, 26.i.2009, FIT, D.C.T. Oliveira (<named-content xmlns:xlink="http://www.w3.org/1999/xlink" content-type="dwc:institutional_code" xlink:type="simple">CEMT</named-content>, 1ex.); Mato Grosso, Mpio. Diamantino, Vale da Solidão (<named-content xmlns:xlink="http://www.w3.org/1999/xlink" content-type="dwc:verbatimCoordinates" xlink:type="simple"><named-content content-type="geo-json" specific-use="{&#34;type&#34;:&#34;Point&#34;,&#34;coordinates&#34;:[-56.123000,-14.363800]}" id="NCID0EN4HK" xlink:type="simple">-14.3638, -56.123</named-content></named-content>), 640 m, February 2009, FIT, D.C.T. Oliveira (<named-content xmlns:xlink="http://www.w3.org/1999/xlink" content-type="dwc:institutional_code" xlink:type="simple">CEMT</named-content>, 2ex.); Mato Grosso do Sul, cerradão fragment nr. Selvíria (<named-content xmlns:xlink="http://www.w3.org/1999/xlink" content-type="dwc:verbatimCoordinates" xlink:type="simple"><named-content content-type="geo-json" specific-use="{&#34;type&#34;:&#34;Point&#34;,&#34;coordinates&#34;:[-51.409500,-20.335400]}" id="NCID0E44HK" xlink:type="simple">-20.3354, -51.4095</named-content></named-content>), 11/30/11–12/3/11, FIT, M. Caterino &amp; A. Tishechkin, EXO-00857 (<named-content xmlns:xlink="http://www.w3.org/1999/xlink" content-type="dwc:institutional_code" xlink:type="simple">UNESP</named-content>, 1ex.); Mato Grosso do Sul, cerradão fragment nr. Selvíria at <named-content xmlns:xlink="http://www.w3.org/1999/xlink" content-type="dwc:verbatimCoordinates" xlink:type="simple"><named-content content-type="geo-json" specific-use="{&#34;type&#34;:&#34;Point&#34;,&#34;coordinates&#34;:[-51.410000,-20.336111]}" id="NCID0EN5HK" xlink:type="simple">20°20'10"S, 51°24'36"W</named-content></named-content>, 390 m, window traps, ground to 1.5 m above ground, 27.xi.2010–11.ii.2011, C. A. H. Flechtmann (<named-content xmlns:xlink="http://www.w3.org/1999/xlink" content-type="dwc:institutional_code" xlink:type="simple">UNESP</named-content>, 6ex.)</p></tp:treatment-sec><tp:treatment-sec sec-type="material" id="SECID0E15HK"><title>Other material.</title><p><bold>Brazil</bold>: Pará, Altamira – Marabá, km18. <named-content xmlns:xlink="http://www.w3.org/1999/xlink" content-type="dwc:verbatimCoordinates" xlink:type="simple"><named-content content-type="geo-json" specific-use="{&#34;type&#34;:&#34;Point&#34;,&#34;coordinates&#34;:[-52.050000,-3.150000]}" id="NCID0EF6HK" xlink:type="simple">3°09'S, 52°03'W</named-content></named-content>. FIT, v.1984 (<abbrev xmlns:xlink="http://www.w3.org/1999/xlink" content-type="institution" xlink:title="Nicolas Dégallier Collection, Paris" id="ABBRID0EK6HK" xlink:type="simple">CHND</abbrev>, 1ex.); <bold>Peru</bold>: Junín, 11 km NE Puerto Ocopa, Los Olivos (<named-content xmlns:xlink="http://www.w3.org/1999/xlink" content-type="dwc:verbatimCoordinates" xlink:type="simple"><named-content content-type="geo-json" specific-use="{&#34;type&#34;:&#34;Point&#34;,&#34;coordinates&#34;:[-74.258700,-11.050000]}" id="NCID0EU6HK" xlink:type="simple">-11.05, -74.2587</named-content></named-content>), 1200 m, 3/29/09–3/30/09, FIT, A. Tishechkin, EXO-00670 (<abbrev xmlns:xlink="http://www.w3.org/1999/xlink" content-type="institution" xlink:title="Alexey Tishechkin Collection, Sacramento, USA" id="ABBRID0EZ6HK" xlink:type="simple">AKTC</abbrev>, 1ex.); Madre de Dios, Los Amigos Field Station, Manu (<named-content xmlns:xlink="http://www.w3.org/1999/xlink" content-type="dwc:verbatimCoordinates" xlink:type="simple"><named-content content-type="geo-json" specific-use="{&#34;type&#34;:&#34;Point&#34;,&#34;coordinates&#34;:[-70.134300,-12.543400]}" id="NCID0ECAAM" xlink:type="simple">-12.5434, -70.1343</named-content></named-content>), 284 m, 1/2/07–1/11/07, pitfall trap, Pacal terra firma forest, J. Jacobs, EXO-03042 (<named-content xmlns:xlink="http://www.w3.org/1999/xlink" content-type="dwc:institutional_code" xlink:type="simple">CASC</named-content>, 1ex.); Madre de Dios, Pantiacolla Lodge, 2–7 km NW El Mirador Trail, Alto Madre de Dios River (<named-content xmlns:xlink="http://www.w3.org/1999/xlink" content-type="dwc:verbatimCoordinates" xlink:type="simple"><named-content content-type="geo-json" specific-use="{&#34;type&#34;:&#34;Point&#34;,&#34;coordinates&#34;:[-71.257800,-12.652800]}" id="NCID0ESAAM" xlink:type="simple">-12.6528, -71.2578</named-content></named-content>), 450–700 m, 10/23/00–10/26/00, FIT, R. Brooks, SM0261459 (<named-content xmlns:xlink="http://www.w3.org/1999/xlink" content-type="dwc:institutional_code" xlink:type="simple">SEMC</named-content>, 1ex.); Cusco, Villa Carmen Fld Stn., <named-content xmlns:xlink="http://www.w3.org/1999/xlink" content-type="dwc:verbatimCoordinates" xlink:type="simple"><named-content content-type="geo-json" specific-use="{&#34;type&#34;:&#34;Point&#34;,&#34;coordinates&#34;:[-71.401530,-12.877530]}" id="NCID0ECBAM" xlink:type="simple">12.87753°S, 71.40153°W</named-content></named-content>, 555–1000 m, 20–30.V.2011, DJ Bennett, misc. hand collecting (<named-content xmlns:xlink="http://www.w3.org/1999/xlink" content-type="dwc:institutional_code" xlink:type="simple">SEMC</named-content>, 1ex.); Madre de Dios, CICRA Field Stn., ~ 2 km NW cafeteria res. plot. <named-content xmlns:xlink="http://www.w3.org/1999/xlink" content-type="dwc:verbatimCoordinates" xlink:type="simple"><named-content content-type="geo-json" specific-use="{&#34;type&#34;:&#34;Point&#34;,&#34;coordinates&#34;:[-70.109890,-12.552360]}" id="NCID0ESBAM" xlink:type="simple">12.55236°S, 70.10989°W</named-content></named-content>, 295 m, Flight intrcept. 7–9.vi.2010, Chaboo Team (<named-content xmlns:xlink="http://www.w3.org/1999/xlink" content-type="dwc:institutional_code" xlink:type="simple">SEMC</named-content>, 1ex.).</p></tp:treatment-sec><tp:treatment-sec sec-type="description" id="SECID0E6BAM"><title>Diagnostic description.</title><p>Length: 1.81–2.01 mm (avg. 1.90 mm); width: 1.38–1.58 mm (avg. 1.47 mm). Body quite elongate, weakly rounded to almost parallel-sided, rufescent, with moderately conspicuous ground punctation throughout; frons broad, distinctly punctate, depressed along midline; supraorbital stria present for middle-3/4, abbreviated at sides; frontal stria interrupted at sides, present within median depression; epistoma weakly depressed; labrum smooth, flat emarginate; mandibles lacking basal teeth; prescutellar impression forming semi-circle ~ 2.5 × width of scutellum; median pronotal gland openings rather obscure among dense ground punctation, located within small impunctate areas ~ 2/3 behind anterior pronotal margin, not annulate; pronotal disk with secondary punctures only slightly larger than ground punctation, intermingled more densely from middle to lateral margin; marginal pronotal stria complete along lateral and anterior margins, crenulate at front; elytron with single, complete epipleural stria; outer subhumeral stria complete, inner absent; dorsal striae 1–4 complete, 4<sup>th</sup> arched to suture, 5<sup>th</sup> stria present in apical 2/3, sutural stria in apical 3/4; pygidia with moderately coarse secondary punctation, slightly sparser posterad; prosternal keel emarginate at base, striae separate at base, converging, united near apex; prosternal lobe weakly reflexed, rather narrow, with marginal stria complete; mesoventrite narrowly produced, with complete marginal stria continued by postmesocoxal stria nearly to base of metepisternum; mesometaventral stria bluntly angulate at middle, weakly crenulate, reaching middle of mesoventrite, continued at sides by lateral metaventral stria, reaching inner 1/3 of metacoxa; 1<sup>st</sup> abdominal ventrite with single, complete lateral stria, bent posterad at inner posterior corner of metacoxa; middle of ventrites with only sparse ground punctation; protibia with outer margin somewhat rounded, weakly dentate, with six or seven marginal spines; mesotibia slightly broadened, with five or six long marginal spines; metatibia more slender, with two or three fine spines limited to apical 1/2. Male: basal piece ~ 1/3 length of tegmen; tegmen narrow, with sides widening toward apical fourth, then narrowed to bluntly rounded apices; tegmen rather thick, bent near base in lateral view; medioventral process absent; median lobe ~ 1/2 tegmen length, basal apodemes abruptly thinner near bases.</p></tp:treatment-sec><tp:treatment-sec sec-type="etymology" id="SECID0ELCAM"><title>Etymology.</title><p>This species name refers to the mixed, or ‘miscellaneous,’ small and large punctures on the dorsum.</p></tp:treatment-sec><tp:treatment-sec sec-type="distribution" id="SECID0EQCAM"><title>Distribution.</title><p>This species is known from southern Peru and south-central Brazil.</p></tp:treatment-sec><tp:treatment-sec sec-type="remarks" id="SECID0EVCAM"><title>Remarks.</title><p><italic><tp:taxon-name><tp:taxon-name-part taxon-name-part-type="genus" reg="Phelister">Phelister</tp:taxon-name-part></tp:taxon-name></italic> is distinctive in a several features, especially its elongate body form, doubled pronotal punctation, broad prescutellar impression, and complete lack of lateral submarginal pronotal stria. Its apical three protibial marginal spines also form a distinctly larger set than those closer to the base.</p></tp:treatment-sec><tp:treatment-sec><!--Section generated to contain objects referenced in tp:taxon-treatment.--><fig id="F15" position="float" orientation="portrait"><object-id xmlns:xlink="http://www.w3.org/1999/xlink" content-type="doi" xlink:type="simple">10.3897/zookeys.1001.58447.figure9</object-id><object-id xmlns:xlink="http://www.w3.org/1999/xlink" content-type="arpha" xlink:type="simple">0C06A0D3-6A5C-53E7-BD42-4C5B3414DE0F</object-id><label>Figure 9.</label><caption><p><bold>A, B</bold><italic><tp:taxon-name><tp:taxon-name-part taxon-name-part-type="genus" reg="Phelister">Phelister</tp:taxon-name-part> <tp:taxon-name-part taxon-name-part-type="species" reg="asperatus">asperatus</tp:taxon-name-part></tp:taxon-name></italic>: <bold>A</bold> dorsal habitus <bold>B</bold> ventral habitus <bold>C, D</bold><italic><tp:taxon-name><tp:taxon-name-part taxon-name-part-type="genus" reg="Phelister">P.</tp:taxon-name-part> <tp:taxon-name-part taxon-name-part-type="species" reg="uniformis">uniformis</tp:taxon-name-part></tp:taxon-name></italic>: <bold>C</bold> dorsal habitus <bold>D</bold> ventral habitus <bold>E, F</bold><italic><tp:taxon-name><tp:taxon-name-part taxon-name-part-type="genus" reg="Phelister">P.</tp:taxon-name-part> <tp:taxon-name-part taxon-name-part-type="species" reg="miscellus">miscellus</tp:taxon-name-part></tp:taxon-name></italic>: <bold>E</bold> dorsal habitus <bold>F</bold> ventral habitus <bold>G, H</bold><italic><tp:taxon-name><tp:taxon-name-part taxon-name-part-type="genus" reg="Phelister">P.</tp:taxon-name-part> <tp:taxon-name-part taxon-name-part-type="species" reg="inbio">inbio</tp:taxon-name-part></tp:taxon-name></italic>: <bold>G</bold> dorsal habitus <bold>H</bold> ventral habitus.</p></caption><graphic xmlns:xlink="http://www.w3.org/1999/xlink" xlink:href="zookeys-1001-001-g016.jpg" position="float" orientation="portrait" xlink:type="simple" id="oo_484945.jpg"><uri content-type="original_file" xlink:type="simple">https://binary.pensoft.net/fig/484945</uri></graphic></fig><fig id="F16" position="float" orientation="portrait"><object-id xmlns:xlink="http://www.w3.org/1999/xlink" content-type="doi" xlink:type="simple">10.3897/zookeys.1001.58447.figure10</object-id><object-id xmlns:xlink="http://www.w3.org/1999/xlink" content-type="arpha" xlink:type="simple">4608F0E2-3998-5564-96C3-715425D83033</object-id><label>Figure 10.</label><caption><p>Male genitalia <bold>A, B</bold><italic><tp:taxon-name><tp:taxon-name-part taxon-name-part-type="genus" reg="Phelister">Phelister</tp:taxon-name-part> <tp:taxon-name-part taxon-name-part-type="species" reg="asperatus">asperatus</tp:taxon-name-part></tp:taxon-name></italic>: <bold>A</bold> aedeagus, dorsal <bold>B</bold> aedeagus, lateral <bold>C, D</bold><italic><tp:taxon-name><tp:taxon-name-part taxon-name-part-type="genus" reg="Phelister">P.</tp:taxon-name-part> <tp:taxon-name-part taxon-name-part-type="species" reg="uniformis">uniformis</tp:taxon-name-part></tp:taxon-name></italic>: <bold>C</bold> aedeagus, dorsal. <bold>D</bold> aedeagus, lateral <bold>E, F</bold><italic><tp:taxon-name><tp:taxon-name-part taxon-name-part-type="genus" reg="Phelister">P.</tp:taxon-name-part> <tp:taxon-name-part taxon-name-part-type="species" reg="miscellus">miscellus</tp:taxon-name-part></tp:taxon-name></italic>: <bold>E</bold> aedeagus, dorsal <bold>F</bold> aedeagus, lateral <bold>G</bold><italic><tp:taxon-name><tp:taxon-name-part taxon-name-part-type="genus" reg="Phelister">P.</tp:taxon-name-part> <tp:taxon-name-part taxon-name-part-type="species" reg="inbio">inbio</tp:taxon-name-part></tp:taxon-name></italic>: Aedeagus, dorsal.</p></caption><graphic xmlns:xlink="http://www.w3.org/1999/xlink" xlink:href="zookeys-1001-001-g017.jpg" position="float" orientation="portrait" xlink:type="simple" id="oo_484946.jpg"><uri content-type="original_file" xlink:type="simple">https://binary.pensoft.net/fig/484946</uri></graphic></fig><fig id="F17" position="float" orientation="portrait"><object-id xmlns:xlink="http://www.w3.org/1999/xlink" content-type="doi" xlink:type="simple">10.3897/zookeys.1001.58447.map7</object-id><object-id xmlns:xlink="http://www.w3.org/1999/xlink" content-type="arpha" xlink:type="simple">BACA357B-31DB-58C4-B047-0BE42176F712</object-id><label>Map 7.</label><caption><p>Collecting records for <italic><tp:taxon-name><tp:taxon-name-part taxon-name-part-type="genus" reg="Phelister">Phelister</tp:taxon-name-part> <tp:taxon-name-part taxon-name-part-type="species" reg="parana">parana</tp:taxon-name-part></tp:taxon-name></italic> (inverted triangles), <italic><tp:taxon-name><tp:taxon-name-part taxon-name-part-type="genus" reg="Phelister">P.</tp:taxon-name-part> <tp:taxon-name-part taxon-name-part-type="species" reg="asperatus">asperatus</tp:taxon-name-part></tp:taxon-name></italic> (black stars), <italic><tp:taxon-name><tp:taxon-name-part taxon-name-part-type="genus" reg="Phelister">P.</tp:taxon-name-part> <tp:taxon-name-part taxon-name-part-type="species" reg="uniformis">uniformis</tp:taxon-name-part></tp:taxon-name></italic> (white squares), <italic><tp:taxon-name><tp:taxon-name-part taxon-name-part-type="genus" reg="Phelister">P.</tp:taxon-name-part> <tp:taxon-name-part taxon-name-part-type="species" reg="miscellus">miscellus</tp:taxon-name-part></tp:taxon-name></italic> (white hexagons) <italic><tp:taxon-name><tp:taxon-name-part taxon-name-part-type="genus" reg="Phelister">P.</tp:taxon-name-part> <tp:taxon-name-part taxon-name-part-type="species" reg="sculpturatus">sculpturatus</tp:taxon-name-part></tp:taxon-name></italic> (black circles), <italic><tp:taxon-name><tp:taxon-name-part taxon-name-part-type="genus" reg="Phelister">P.</tp:taxon-name-part> <tp:taxon-name-part taxon-name-part-type="species" reg="inbio">inbio</tp:taxon-name-part></tp:taxon-name></italic> (white stars) and <italic><tp:taxon-name><tp:taxon-name-part taxon-name-part-type="genus" reg="Phelister">P.</tp:taxon-name-part> <tp:taxon-name-part taxon-name-part-type="species" reg="tunki">tunki</tp:taxon-name-part></tp:taxon-name></italic> (black upright triangle).</p></caption><graphic xmlns:xlink="http://www.w3.org/1999/xlink" xlink:href="zookeys-1001-001-g015.jpg" position="float" orientation="portrait" xlink:type="simple" id="oo_484944.jpg"><uri content-type="original_file" xlink:type="simple">https://binary.pensoft.net/fig/484944</uri></graphic></fig></tp:treatment-sec></tp:taxon-treatment>
