# Supplementary material for: Recognition and revision of the Phelister blairi group (Histeridae, Histerinae, Exosternini)
Source: Zookeys. 2020 Dec 9;1001:1–154. doi: 10.3897/zookeys.1001.58447 (PMC7744391; doi:10.3897/zookeys.1001.58447)
Supplement: XML Treatment for Phelister inbio [file zookeys.1001.58447-treatment15.xml]

<!DOCTYPE tp:taxon-treatment
  PUBLIC "-//TaxonX//DTD Taxonomic Treatment Publishing DTD v0 20100105//EN" "tax-treatment-NSO.dtd">
<tp:taxon-treatment xmlns:tp="http://www.plazi.org/taxpub"><tp:treatment-meta><kwd-group><label>Taxon classification</label><kwd><named-content xmlns:xlink="http://www.w3.org/1999/xlink" content-type="kingdom">Animalia</named-content></kwd><kwd><named-content xmlns:xlink="http://www.w3.org/1999/xlink" content-type="order">Coleoptera</named-content></kwd><kwd><named-content xmlns:xlink="http://www.w3.org/1999/xlink" content-type="family">Histeridae</named-content></kwd></kwd-group><mixed-citation publication-type="journal"><person-group><name><surname>Caterino</surname><given-names>Michael S.</given-names></name><name><surname>Tishechkin</surname><given-names>Alexey K.</given-names></name></person-group><article-title>Recognition and revision of the <italic><tp:taxon-name><tp:taxon-name-part taxon-name-part-type="genus" reg="Phelister">Phelister</tp:taxon-name-part> <tp:taxon-name-part taxon-name-part-type="species" reg="blairi">blairi</tp:taxon-name-part></tp:taxon-name></italic> group (<tp:taxon-name><tp:taxon-name-part taxon-name-part-type="family">Histeridae</tp:taxon-name-part></tp:taxon-name>, <tp:taxon-name><tp:taxon-name-part taxon-name-part-type="subfamily">Histerinae</tp:taxon-name-part></tp:taxon-name>, <tp:taxon-name><tp:taxon-name-part taxon-name-part-type="tribe">Exosternini</tp:taxon-name-part></tp:taxon-name>)</article-title><source>Zookeys</source><day>09</day><month>12</month><year>2020</year><volume>1001</volume><fpage>1</fpage><lpage>154</lpage><pub-id pub-id-type="doi">10.3897/zookeys.1001.58447</pub-id></mixed-citation></tp:treatment-meta><tp:nomenclature><label>15.</label><tp:taxon-name><object-id xmlns:xlink="http://www.w3.org/1999/xlink" content-type="arpha" xlink:type="simple">4FB5B7CE-7F8A-5F68-95DE-6DF342B324A3</object-id>
                <tp:taxon-name-part taxon-name-part-type="genus" reg="Phelister">Phelister</tp:taxon-name-part>
                <tp:taxon-name-part taxon-name-part-type="species" reg="inbio">inbio</tp:taxon-name-part>
                <object-id xmlns:xlink="http://www.w3.org/1999/xlink" content-type="zoobank" xlink:type="simple">http://zoobank.org/F9476786-6F64-46E0-8D04-F813D7D60C3B</object-id>
              </tp:taxon-name><tp:taxon-status xmlns:xlink="http://www.w3.org/1999/xlink" xlink:type="simple">sp. nov.</tp:taxon-status><xref ref-type="fig" rid="F15">Figs 9G, H</xref><xref ref-type="fig" rid="F17">10G, Map 7</xref></tp:nomenclature><tp:treatment-sec sec-type="type material" id="SECID0ETEAM"><title>Type material.</title><p><bold><italic>Holotype</italic> male</bold>: “P.N. Tapantí, Prov Carta, <bold>Costa Rica</bold>. 1150 m. Mar 1994. G. Mora, L N 194000_559800 #2681” / “<named-content xmlns:xlink="http://www.w3.org/1999/xlink" content-type="dwc:institutional_code" xlink:type="simple">INBIO</named-content> CRI001733668” (<named-content xmlns:xlink="http://www.w3.org/1999/xlink" content-type="dwc:institutional_code" xlink:type="simple">INBIO</named-content>). <bold><italic>Paratype</italic> (1)</bold>: “Est. Pitilla, 700 m, 9 km S. Sta. Cecilia, P. N. Guanacaste, Prov. Guan. COSTA RICA. P.Rios, 4–25 Nov 1991,L-N-330200_380200” / “<named-content xmlns:xlink="http://www.w3.org/1999/xlink" content-type="dwc:institutional_code" xlink:type="simple">INBIO</named-content> CRI000497380” (<named-content xmlns:xlink="http://www.w3.org/1999/xlink" content-type="dwc:institutional_code" xlink:type="simple">MNCR</named-content>).</p></tp:treatment-sec><tp:treatment-sec sec-type="description" id="SECID0EEGAM"><title>Diagnostic description.</title><p>Length: 2.60–2.68 mm (avg. 2.64 mm); width: 2.05–2.13 mm (avg. 2.09 mm). Body elongate, rather narrow, widest behind elytral humeri, rufescent, with conspicuous ground punctation throughout, the pronotum with uniformly dense secondary punctation as well; frons moderately depressed along midline, supraorbital stria present, fine, disconnected at sides; frontal stria complete, epistoma raised, subcarinate along sides and front; labrum emarginate but not subcarinate along apical margin; both mandibles with conspicuous basal tooth; pronotum with large, semicircular prescutellar impression, ~ 5 × scutellar width; median pronotal gland openings obscured by secondary punctures but present just beyond midway behind anterior margin, distinctly annulate; marginal pronotal stria complete along lateral and anterior margins; lateral submarginal stria complete, clearly impressed, just turning anterior corner; elytron with single, complete epipleural stria; outer subhumeral stria complete, characteristically bent inward along basal elytral margin, inner absent; dorsal striae 1–4 complete, 4<sup>th</sup> arched to sutural, 5<sup>th</sup> obsolete in basal 1/3, sutural stria complete; pygidia with uniformly sparse secondary punctation; prosternal keel narrow, emarginate at base, striae separate at base, converging then subparallel to apex, united anteriorly; prosternal lobe narrowed, weakly reflexed, with marginal stria complete; mesoventrite produced, with complete marginal stria continued at sides by postmesocoxal stria ending laterad mesocoxa; mesometaventral stria angulate at middle, crenulate, reaching anterior 1/3 of mesoventrite, continued at sides by lateral metaventral stria, reaching middle of metacoxa; 1<sup>st</sup> abdominal ventrite with incomplete lateral stria along inner margin of metacoxa; ventrites with rather uniformly sparse secondary punctation, the metaventrite largely impunctate along midline; protibia with outer margin strongly dentate, with five or six marginal spines; meso- and metatibiae slightly broadened, the mesotibia with rather robust spines along outer margin, those of metatibia fewer and finer. Male: basal piece ~ 1/3 length of tegmen; tegmen with sides unevenly widening toward apical fourth, then weakly narrowed to rounded apices; tegmen rather flat, weakly curved in lateral view; weak medioventral process present near middle; median lobe narrow, ~ 1/2 tegmen length, basal apodemes abruptly thinner near bases.</p></tp:treatment-sec><tp:treatment-sec sec-type="etymology" id="SECID0EQGAM"><title>Etymology.</title><p>By this species name we honor the institution and effort that was the Instituto Nacional de Biodiversidad (INBio), now part of the <named-content xmlns:xlink="http://www.w3.org/1999/xlink" content-type="dwc:institutional_code" xlink:type="simple">MNCR</named-content>. The parataxonomists and professional taxonomists engaged in the effort to document Costa Rica’s biodiversity provided a successful model to which the rest of the world could aspire.</p></tp:treatment-sec><tp:treatment-sec sec-type="distribution" id="SECID0E5GAM"><title>Distribution.</title><p>This species is only known from Costa Rica.</p></tp:treatment-sec><tp:treatment-sec sec-type="remarks" id="SECID0EDHAM"><title>Remarks.</title><p>This species is very distinctive, particularly among the Central American <tp:taxon-name><tp:taxon-name-part taxon-name-part-type="tribe">Exosternini</tp:taxon-name-part></tp:taxon-name> fauna. Its narrow, uniformly doubly punctate pronotum, broadly oval prescutellar impression, complete outer subhumeral stria with basomedial extension, and basally connected 4<sup>th</sup> and sutural elytral striae distinguish it from anything else in the region.</p></tp:treatment-sec><tp:treatment-sec><!--Section generated to contain objects referenced in tp:taxon-treatment.--><fig id="F15" position="float" orientation="portrait"><object-id xmlns:xlink="http://www.w3.org/1999/xlink" content-type="doi" xlink:type="simple">10.3897/zookeys.1001.58447.figure9</object-id><object-id xmlns:xlink="http://www.w3.org/1999/xlink" content-type="arpha" xlink:type="simple">0C06A0D3-6A5C-53E7-BD42-4C5B3414DE0F</object-id><label>Figure 9.</label><caption><p><bold>A, B</bold><italic><tp:taxon-name><tp:taxon-name-part taxon-name-part-type="genus" reg="Phelister">Phelister</tp:taxon-name-part> <tp:taxon-name-part taxon-name-part-type="species" reg="asperatus">asperatus</tp:taxon-name-part></tp:taxon-name></italic>: <bold>A</bold> dorsal habitus <bold>B</bold> ventral habitus <bold>C, D</bold><italic><tp:taxon-name><tp:taxon-name-part taxon-name-part-type="genus" reg="Phelister">P.</tp:taxon-name-part> <tp:taxon-name-part taxon-name-part-type="species" reg="uniformis">uniformis</tp:taxon-name-part></tp:taxon-name></italic>: <bold>C</bold> dorsal habitus <bold>D</bold> ventral habitus <bold>E, F</bold><italic><tp:taxon-name><tp:taxon-name-part taxon-name-part-type="genus" reg="Phelister">P.</tp:taxon-name-part> <tp:taxon-name-part taxon-name-part-type="species" reg="miscellus">miscellus</tp:taxon-name-part></tp:taxon-name></italic>: <bold>E</bold> dorsal habitus <bold>F</bold> ventral habitus <bold>G, H</bold><italic><tp:taxon-name><tp:taxon-name-part taxon-name-part-type="genus" reg="Phelister">P.</tp:taxon-name-part> <tp:taxon-name-part taxon-name-part-type="species" reg="inbio">inbio</tp:taxon-name-part></tp:taxon-name></italic>: <bold>G</bold> dorsal habitus <bold>H</bold> ventral habitus.</p></caption><graphic xmlns:xlink="http://www.w3.org/1999/xlink" xlink:href="zookeys-1001-001-g016.jpg" position="float" orientation="portrait" xlink:type="simple" id="oo_484945.jpg"><uri content-type="original_file" xlink:type="simple">https://binary.pensoft.net/fig/484945</uri></graphic></fig><fig id="F17" position="float" orientation="portrait"><object-id xmlns:xlink="http://www.w3.org/1999/xlink" content-type="doi" xlink:type="simple">10.3897/zookeys.1001.58447.map7</object-id><object-id xmlns:xlink="http://www.w3.org/1999/xlink" content-type="arpha" xlink:type="simple">BACA357B-31DB-58C4-B047-0BE42176F712</object-id><label>Map 7.</label><caption><p>Collecting records for <italic><tp:taxon-name><tp:taxon-name-part taxon-name-part-type="genus" reg="Phelister">Phelister</tp:taxon-name-part> <tp:taxon-name-part taxon-name-part-type="species" reg="parana">parana</tp:taxon-name-part></tp:taxon-name></italic> (inverted triangles), <italic><tp:taxon-name><tp:taxon-name-part taxon-name-part-type="genus" reg="Phelister">P.</tp:taxon-name-part> <tp:taxon-name-part taxon-name-part-type="species" reg="asperatus">asperatus</tp:taxon-name-part></tp:taxon-name></italic> (black stars), <italic><tp:taxon-name><tp:taxon-name-part taxon-name-part-type="genus" reg="Phelister">P.</tp:taxon-name-part> <tp:taxon-name-part taxon-name-part-type="species" reg="uniformis">uniformis</tp:taxon-name-part></tp:taxon-name></italic> (white squares), <italic><tp:taxon-name><tp:taxon-name-part taxon-name-part-type="genus" reg="Phelister">P.</tp:taxon-name-part> <tp:taxon-name-part taxon-name-part-type="species" reg="miscellus">miscellus</tp:taxon-name-part></tp:taxon-name></italic> (white hexagons) <italic><tp:taxon-name><tp:taxon-name-part taxon-name-part-type="genus" reg="Phelister">P.</tp:taxon-name-part> <tp:taxon-name-part taxon-name-part-type="species" reg="sculpturatus">sculpturatus</tp:taxon-name-part></tp:taxon-name></italic> (black circles), <italic><tp:taxon-name><tp:taxon-name-part taxon-name-part-type="genus" reg="Phelister">P.</tp:taxon-name-part> <tp:taxon-name-part taxon-name-part-type="species" reg="inbio">inbio</tp:taxon-name-part></tp:taxon-name></italic> (white stars) and <italic><tp:taxon-name><tp:taxon-name-part taxon-name-part-type="genus" reg="Phelister">P.</tp:taxon-name-part> <tp:taxon-name-part taxon-name-part-type="species" reg="tunki">tunki</tp:taxon-name-part></tp:taxon-name></italic> (black upright triangle).</p></caption><graphic xmlns:xlink="http://www.w3.org/1999/xlink" xlink:href="zookeys-1001-001-g015.jpg" position="float" orientation="portrait" xlink:type="simple" id="oo_484944.jpg"><uri content-type="original_file" xlink:type="simple">https://binary.pensoft.net/fig/484944</uri></graphic></fig></tp:treatment-sec></tp:taxon-treatment>
