# Supplementary material for: Recognition and revision of the Phelister blairi group (Histeridae, Histerinae, Exosternini)
Source: Zookeys. 2020 Dec 9;1001:1–154. doi: 10.3897/zookeys.1001.58447 (PMC7744391; doi:10.3897/zookeys.1001.58447)
Supplement: XML Treatment for Phelister sculpturatus [file zookeys.1001.58447-treatment16.xml]

<!DOCTYPE tp:taxon-treatment
  PUBLIC "-//TaxonX//DTD Taxonomic Treatment Publishing DTD v0 20100105//EN" "tax-treatment-NSO.dtd">
<tp:taxon-treatment xmlns:tp="http://www.plazi.org/taxpub"><tp:treatment-meta><kwd-group><label>Taxon classification</label><kwd><named-content xmlns:xlink="http://www.w3.org/1999/xlink" content-type="kingdom">Animalia</named-content></kwd><kwd><named-content xmlns:xlink="http://www.w3.org/1999/xlink" content-type="order">Coleoptera</named-content></kwd><kwd><named-content xmlns:xlink="http://www.w3.org/1999/xlink" content-type="family">Histeridae</named-content></kwd></kwd-group><mixed-citation publication-type="journal"><person-group><name><surname>Caterino</surname><given-names>Michael S.</given-names></name><name><surname>Tishechkin</surname><given-names>Alexey K.</given-names></name></person-group><article-title>Recognition and revision of the <italic><tp:taxon-name><tp:taxon-name-part taxon-name-part-type="genus" reg="Phelister">Phelister</tp:taxon-name-part> <tp:taxon-name-part taxon-name-part-type="species" reg="blairi">blairi</tp:taxon-name-part></tp:taxon-name></italic> group (<tp:taxon-name><tp:taxon-name-part taxon-name-part-type="family">Histeridae</tp:taxon-name-part></tp:taxon-name>, <tp:taxon-name><tp:taxon-name-part taxon-name-part-type="subfamily">Histerinae</tp:taxon-name-part></tp:taxon-name>, <tp:taxon-name><tp:taxon-name-part taxon-name-part-type="tribe">Exosternini</tp:taxon-name-part></tp:taxon-name>)</article-title><source>Zookeys</source><day>09</day><month>12</month><year>2020</year><volume>1001</volume><fpage>1</fpage><lpage>154</lpage><pub-id pub-id-type="doi">10.3897/zookeys.1001.58447</pub-id></mixed-citation></tp:treatment-meta><tp:nomenclature><label>16.</label><tp:taxon-name><object-id xmlns:xlink="http://www.w3.org/1999/xlink" content-type="arpha" xlink:type="simple">EAB15608-6F48-56F7-87C6-3039F556B2B7</object-id>
                <tp:taxon-name-part taxon-name-part-type="genus" reg="Phelister">Phelister</tp:taxon-name-part>
                <tp:taxon-name-part taxon-name-part-type="species" reg="sculpturatus">sculpturatus</tp:taxon-name-part>
              </tp:taxon-name><tp:taxon-authority>Schmidt, 1893</tp:taxon-authority><xref ref-type="fig" rid="F18">Figs 11A, B</xref><xref ref-type="fig" rid="F19">, 12A, B</xref><xref ref-type="fig" rid="F17">, Map 7</xref><tp:nomenclature-citation-list><tp:nomenclature-citation><tp:taxon-name>
                    <tp:taxon-name-part taxon-name-part-type="genus" reg="Phelister">Phelister</tp:taxon-name-part> <tp:taxon-name-part taxon-name-part-type="species" reg="sculpturatus">sculpturatus</tp:taxon-name-part></tp:taxon-name><comment>Schmidt, 1893a: 12.</comment></tp:nomenclature-citation></tp:nomenclature-citation-list></tp:nomenclature><tp:treatment-sec sec-type="type material" id="SECID0EOJAM"><title>Type material.</title><p><bold><italic>Lectotype</italic></bold>, of undetermined sex, hereby designated: “Mexique” / “coll. J. Schmidt” / “Type” / “<tp:taxon-name><tp:taxon-name-part taxon-name-part-type="genus" reg="Phelister"/><tp:taxon-name-part taxon-name-part-type="species" reg="sculpturatus">sculpturatus</tp:taxon-name-part></tp:taxon-name> Schm.” / “Lectotype <tp:taxon-name><tp:taxon-name-part taxon-name-part-type="genus" reg="Phelister">Phelister</tp:taxon-name-part> <tp:taxon-name-part taxon-name-part-type="species" reg="sculpturatus">sculpturatus</tp:taxon-name-part></tp:taxon-name> Schmidt, 1893, M.S.Caterino &amp; A.K.Tishechkin des. 2010”; <abbrev xmlns:xlink="http://www.w3.org/1999/xlink" content-type="institution" xlink:title="Zoological Museum of Humboldt University, Berlin, Germany" id="ABBRID0EMKAM" xlink:type="simple">ZMHB</abbrev>.</p><fig id="F18" position="float" orientation="portrait"><object-id xmlns:xlink="http://www.w3.org/1999/xlink" content-type="doi" xlink:type="simple">10.3897/zookeys.1001.58447.figure11</object-id><object-id xmlns:xlink="http://www.w3.org/1999/xlink" content-type="arpha" xlink:type="simple">ACCBB3C8-7D60-5FAC-9213-5B087230F39B</object-id><label>Figure 11.</label><caption><p><bold>A, b</bold><italic><tp:taxon-name><tp:taxon-name-part taxon-name-part-type="genus" reg="Phelister">Phelister</tp:taxon-name-part> <tp:taxon-name-part taxon-name-part-type="subspecies" reg="sculpturatus">sculpturatus</tp:taxon-name-part></tp:taxon-name></italic>: <bold>A</bold> dorsal habitus <bold>B</bold> ventral habitus <bold>C, D</bold><italic><tp:taxon-name><tp:taxon-name-part taxon-name-part-type="genus" reg="Phelister">P.</tp:taxon-name-part> <tp:taxon-name-part taxon-name-part-type="species" reg="tunki">tunki</tp:taxon-name-part></tp:taxon-name></italic>: <bold>C</bold> dorsal habitus <bold>D</bold> ventral habitus <bold>E, F</bold><italic><tp:taxon-name><tp:taxon-name-part taxon-name-part-type="genus" reg="Phelister">P.</tp:taxon-name-part> <tp:taxon-name-part taxon-name-part-type="species" reg="praedatoris">praedatoris</tp:taxon-name-part></tp:taxon-name></italic>: <bold>E</bold> dorsal habitus <bold>F</bold> ventral habitus <bold>G, H</bold><italic><tp:taxon-name><tp:taxon-name-part taxon-name-part-type="genus" reg="Phelister">P.</tp:taxon-name-part> <tp:taxon-name-part taxon-name-part-type="species" reg="ifficus">ifficus</tp:taxon-name-part></tp:taxon-name></italic>: <bold>G</bold> dorsal habitus <bold>H</bold> ventral habitus.</p></caption><graphic xmlns:xlink="http://www.w3.org/1999/xlink" xlink:href="zookeys-1001-001-g018.jpg" position="float" orientation="portrait" xlink:type="simple" id="oo_484947.jpg"><uri content-type="original_file" xlink:type="simple">https://binary.pensoft.net/fig/484947</uri></graphic></fig></tp:treatment-sec><tp:treatment-sec sec-type="material" id="SECID0ECNAM"><title>Other material.</title><p><bold>Brazil</bold>: Mato Grosso, Mpio. Cuiaba, Fazenda Mutuca (<named-content xmlns:xlink="http://www.w3.org/1999/xlink" content-type="dwc:verbatimCoordinates" xlink:type="simple"><named-content content-type="geo-json" specific-use="{&#34;type&#34;:&#34;Point&#34;,&#34;coordinates&#34;:[-55.970300,-15.314500]}" id="NCID0ENNAM" xlink:type="simple">-15.3145, -55.9703</named-content></named-content>), 11/15/08, FIT, F.H. Gava &amp; J. R. Rocha, EXO-02973 (<named-content xmlns:xlink="http://www.w3.org/1999/xlink" content-type="dwc:institutional_code" xlink:type="simple">CEMT</named-content>, 1ex.); <bold>Costa Rica</bold>: Cartago, P.N. Tapanti, Quebrada Segunda (<named-content xmlns:xlink="http://www.w3.org/1999/xlink" content-type="dwc:verbatimCoordinates" xlink:type="simple"><named-content content-type="geo-json" specific-use="{&#34;type&#34;:&#34;Point&#34;,&#34;coordinates&#34;:[-83.790000,9.760000]}" id="NCID0E6NAM" xlink:type="simple">9.76, -83.79</named-content></named-content>), 1250 m, February 1993, G. Mora, <named-content xmlns:xlink="http://www.w3.org/1999/xlink" content-type="dwc:institutional_code" xlink:type="simple">INBIO</named-content> CRI001 359423 (<named-content xmlns:xlink="http://www.w3.org/1999/xlink" content-type="dwc:institutional_code" xlink:type="simple">INBIO</named-content>, 1ex.); Guanacaste, Cacao Biological Station (<named-content xmlns:xlink="http://www.w3.org/1999/xlink" content-type="dwc:verbatimCoordinates" xlink:type="simple"><named-content content-type="geo-json" specific-use="{&#34;type&#34;:&#34;Point&#34;,&#34;coordinates&#34;:[-85.451900,10.927200]}" id="NCID0EXOAM" xlink:type="simple">10.9272, -85.4519</named-content></named-content>), 1050 m, 7/10/00–7/11/00, FIT, J. Ashe, R. Brooks, Z. Falin, SM0245385 (<named-content xmlns:xlink="http://www.w3.org/1999/xlink" content-type="dwc:institutional_code" xlink:type="simple">SEMC</named-content>, 1ex.); Puntarenas, Est. Biol. Las Cruces (<named-content xmlns:xlink="http://www.w3.org/1999/xlink" content-type="dwc:verbatimCoordinates" xlink:type="simple"><named-content content-type="geo-json" specific-use="{&#34;type&#34;:&#34;Point&#34;,&#34;coordinates&#34;:[-82.969700,8.785700]}" id="NCID0EHPAM" xlink:type="simple">8.7857, -82.9697</named-content></named-content>), 1330 m, 5/28/04–5/31/04, FIT, J. Ashe, Z. Falin, I. Hinojosa, SM0611403 (<named-content xmlns:xlink="http://www.w3.org/1999/xlink" content-type="dwc:institutional_code" xlink:type="simple">SEMC</named-content>, 1ex.); Puntarenas, Est. Sirena, P.N. Corcovado (<named-content xmlns:xlink="http://www.w3.org/1999/xlink" content-type="dwc:verbatimCoordinates" xlink:type="simple"><named-content content-type="geo-json" specific-use="{&#34;type&#34;:&#34;Point&#34;,&#34;coordinates&#34;:[-83.590000,8.480000]}" id="NCID0EXPAM" xlink:type="simple">8.48, -83.59</named-content></named-content>), 0–100 m, October, 1990, C. Saborio, <named-content xmlns:xlink="http://www.w3.org/1999/xlink" content-type="dwc:institutional_code" xlink:type="simple">INBIO</named-content> CRI000 293821 (<named-content xmlns:xlink="http://www.w3.org/1999/xlink" content-type="dwc:institutional_code" xlink:type="simple">INBIO</named-content>, 1ex.); Puntarenas, 11 km S.W. Est. Biol. Las Cruces (<named-content xmlns:xlink="http://www.w3.org/1999/xlink" content-type="dwc:verbatimCoordinates" xlink:type="simple"><named-content content-type="geo-json" specific-use="{&#34;type&#34;:&#34;Point&#34;,&#34;coordinates&#34;:[-83.030600,8.778600]}" id="NCID0EPQAM" xlink:type="simple">8.7786, -83.0306</named-content></named-content>), 1450 m, 7/9/99, wet cloud forest litter, R. Anderson, EXO-02969 (<named-content xmlns:xlink="http://www.w3.org/1999/xlink" content-type="dwc:institutional_code" xlink:type="simple">CMNC</named-content>, 1ex.); Puntarenas, Rancho Quemado, Peninsula de Osa (<named-content xmlns:xlink="http://www.w3.org/1999/xlink" content-type="dwc:verbatimCoordinates" xlink:type="simple"><named-content content-type="geo-json" specific-use="{&#34;type&#34;:&#34;Point&#34;,&#34;coordinates&#34;:[-83.600000,8.700000]}" id="NCID0E6QAM" xlink:type="simple">8.7, -83.6</named-content></named-content>), 200 m, September 1992, M. Segura, <named-content xmlns:xlink="http://www.w3.org/1999/xlink" content-type="dwc:institutional_code" xlink:type="simple">INBIO</named-content> CRI000 907726 (<named-content xmlns:xlink="http://www.w3.org/1999/xlink" content-type="dwc:institutional_code" xlink:type="simple">INBIO</named-content>, 1ex.); <bold>Ecuador</bold>: Orellana, Est. Biodiv. Tiputini (<named-content xmlns:xlink="http://www.w3.org/1999/xlink" content-type="dwc:verbatimCoordinates" xlink:type="simple"><named-content content-type="geo-json" specific-use="{&#34;type&#34;:&#34;Point&#34;,&#34;coordinates&#34;:[-76.038300,-0.633300]}" id="NCID0EZRAM" xlink:type="simple">-0.6333, -76.0383</named-content></named-content>), 220 m, 9/5/00–9/25/00, D. Inward &amp; K. Jackson, EXO-02972 (<named-content xmlns:xlink="http://www.w3.org/1999/xlink" content-type="dwc:institutional_code" xlink:type="simple">NHMUK</named-content>, 1ex.); Orellana, Est. Biodiv. Tiputini (<named-content xmlns:xlink="http://www.w3.org/1999/xlink" content-type="dwc:verbatimCoordinates" xlink:type="simple"><named-content content-type="geo-json" specific-use="{&#34;type&#34;:&#34;Point&#34;,&#34;coordinates&#34;:[-76.149900,-0.637600]}" id="NCID0EJSAM" xlink:type="simple">-0.6376, -76.1499</named-content></named-content>), 6/4/11–6/9/11, FIT, M. Caterino &amp; A. Tishechkin, EXO-00707 (<abbrev xmlns:xlink="http://www.w3.org/1999/xlink" content-type="institution" xlink:title="Michael Caterino Collection, Clemson, USA" id="ABBRID0EOSAM" xlink:type="simple">MSCC</abbrev>, 1ex., DNA voucher); Orellana, Est. Cientifica Yasuní, mid. Rio Tiputini (<named-content xmlns:xlink="http://www.w3.org/1999/xlink" content-type="dwc:verbatimCoordinates" xlink:type="simple"><named-content content-type="geo-json" specific-use="{&#34;type&#34;:&#34;Point&#34;,&#34;coordinates&#34;:[-76.400000,-0.675000]}" id="NCID0EWSAM" xlink:type="simple">-0.675, -76.4</named-content></named-content>), 7/18–7/24/08, FIT, A. K. Tishechkin (<abbrev xmlns:xlink="http://www.w3.org/1999/xlink" content-type="institution" xlink:title="Alexey Tishechkin Collection, Sacramento, USA" id="ABBRID0E2SAM" xlink:type="simple">AKTC</abbrev>, 1ex.); <bold>Guatemala</bold>: Suchitepéquez: Volcán Atitlán, Ref. El Quetzal, 1670 m, <named-content xmlns:xlink="http://www.w3.org/1999/xlink" content-type="dwc:verbatimCoordinates" xlink:type="simple"><named-content content-type="geo-json" specific-use="{&#34;type&#34;:&#34;Point&#34;,&#34;coordinates&#34;:[-91.192350,14.550670]}" id="NCID0EFTAM" xlink:type="simple">14.55067°N, 91.19235°W</named-content></named-content>, 13–13.vi.2015, Z.Falin &amp; F.Carrillo, FIT, cloud forest (<named-content xmlns:xlink="http://www.w3.org/1999/xlink" content-type="dwc:institutional_code" xlink:type="simple">SEMC</named-content>, 2ex.); <bold>Honduras</bold>: Olancho, La Union, La Muralla (<named-content xmlns:xlink="http://www.w3.org/1999/xlink" content-type="dwc:verbatimCoordinates" xlink:type="simple"><named-content content-type="geo-json" specific-use="{&#34;type&#34;:&#34;Point&#34;,&#34;coordinates&#34;:[-86.700000,15.100000]}" id="NCID0EXTAM" xlink:type="simple">15.1, -86.7</named-content></named-content>), 9/1/94, R. Cordero, EXO-02970 (<abbrev xmlns:xlink="http://www.w3.org/1999/xlink" content-type="institution" xlink:title="Alexey Tishechkin Collection, Sacramento, USA" id="ABBRID0E3TAM" xlink:type="simple">AKTC</abbrev>, 1ex.); <bold>Mexico</bold>: Veracruz, 3 km S Jalapa (<named-content xmlns:xlink="http://www.w3.org/1999/xlink" content-type="dwc:verbatimCoordinates" xlink:type="simple"><named-content content-type="geo-json" specific-use="{&#34;type&#34;:&#34;Point&#34;,&#34;coordinates&#34;:[-96.900000,19.500000]}" id="NCID0EGUAM" xlink:type="simple">19.5, -96.9</named-content></named-content>), 1370 m, 5/26/91, FIT, J. Ashe, EXO-02971 (<named-content xmlns:xlink="http://www.w3.org/1999/xlink" content-type="dwc:institutional_code" xlink:type="simple">SEMC</named-content>, 1ex.); <bold>Panama</bold>: Canal Zone, Barro Colo. Is. (<named-content xmlns:xlink="http://www.w3.org/1999/xlink" content-type="dwc:verbatimCoordinates" xlink:type="simple"><named-content content-type="geo-json" specific-use="{&#34;type&#34;:&#34;Point&#34;,&#34;coordinates&#34;:[-79.800000,9.200000]}" id="NCID0EYUAM" xlink:type="simple">9.2, -79.8</named-content></named-content>), 1/30/55, <italic><tp:taxon-name><tp:taxon-name-part taxon-name-part-type="genus" reg="Eciton">Eciton</tp:taxon-name-part> <tp:taxon-name-part taxon-name-part-type="species" reg="burchelli">burchelli</tp:taxon-name-part></tp:taxon-name></italic> refuse deposit, Colony ‘55 B1, Satary Day, C.W. Rettenmeyer (<named-content xmlns:xlink="http://www.w3.org/1999/xlink" content-type="dwc:institutional_code" xlink:type="simple">UCONN</named-content>, 2ex.); Canal Zone, Barro Colorado I (<named-content xmlns:xlink="http://www.w3.org/1999/xlink" content-type="dwc:verbatimCoordinates" xlink:type="simple"><named-content content-type="geo-json" specific-use="{&#34;type&#34;:&#34;Point&#34;,&#34;coordinates&#34;:[-79.800000,9.200000]}" id="NCID0ETVAM" xlink:type="simple">9.2, -79.8</named-content></named-content>), 5/9/56, E-156RD Berlese, C.W. &amp; M.E. Rettenmeyer, EXO-02976 (<named-content xmlns:xlink="http://www.w3.org/1999/xlink" content-type="dwc:institutional_code" xlink:type="simple">UCONN</named-content>, 1ex.); Canal Zone, Barro Colorado I. (<named-content xmlns:xlink="http://www.w3.org/1999/xlink" content-type="dwc:verbatimCoordinates" xlink:type="simple"><named-content content-type="geo-json" specific-use="{&#34;type&#34;:&#34;Point&#34;,&#34;coordinates&#34;:[-79.800000,9.200000]}" id="NCID0EDWAM" xlink:type="simple">9.2, -79.8</named-content></named-content>), 3/28/56, <italic><tp:taxon-name><tp:taxon-name-part taxon-name-part-type="genus" reg="Eciton">Eciton</tp:taxon-name-part> <tp:taxon-name-part taxon-name-part-type="species" reg="burchelli">burchelli</tp:taxon-name-part></tp:taxon-name></italic> Bivouac Site Colony E-132RD, C.W. Rettenmeyer, EXO-02975 (<named-content xmlns:xlink="http://www.w3.org/1999/xlink" content-type="dwc:institutional_code" xlink:type="simple">UCONN</named-content>, 1ex.); Canal Zone, Barro Colorado Island (<named-content xmlns:xlink="http://www.w3.org/1999/xlink" content-type="dwc:verbatimCoordinates" xlink:type="simple"><named-content content-type="geo-json" specific-use="{&#34;type&#34;:&#34;Point&#34;,&#34;coordinates&#34;:[-79.800000,9.200000]}" id="NCID0E5WAM" xlink:type="simple">9.2, -79.8</named-content></named-content>), 3/30/63, refuse deposit, Host: <italic><tp:taxon-name><tp:taxon-name-part taxon-name-part-type="genus" reg="Eciton">Eciton</tp:taxon-name-part> <tp:taxon-name-part taxon-name-part-type="species" reg="hamatum">hamatum</tp:taxon-name-part></tp:taxon-name></italic> colony E-321, EXO-02977, <named-content xmlns:xlink="http://www.w3.org/1999/xlink" content-type="dwc:institutional_code" xlink:type="simple">UCONN</named-content> (1ex.); Colon, P.N. San Lorenzo, Achiote (<named-content xmlns:xlink="http://www.w3.org/1999/xlink" content-type="dwc:verbatimCoordinates" xlink:type="simple"><named-content content-type="geo-json" specific-use="{&#34;type&#34;:&#34;Point&#34;,&#34;coordinates&#34;:[-80.106700,9.216700]}" id="NCID0EZXAM" xlink:type="simple">9.2167, -80.1067</named-content></named-content>), 10 m, 5/13/08–5/28/08, FIT, A. Mercado, EXO-02980 (<abbrev xmlns:xlink="http://www.w3.org/1999/xlink" content-type="institution" xlink:title="Alexey Tishechkin Collection, Sacramento, USA" id="ABBRID0E5XAM" xlink:type="simple">AKTC</abbrev>, 1ex.); Colon, San Lorenzo Forest (<named-content xmlns:xlink="http://www.w3.org/1999/xlink" content-type="dwc:verbatimCoordinates" xlink:type="simple"><named-content content-type="geo-json" specific-use="{&#34;type&#34;:&#34;Point&#34;,&#34;coordinates&#34;:[-79.966700,9.283300]}" id="NCID0EGYAM" xlink:type="simple">9.2833, -79.9667</named-content></named-content>), 10/3/03–10/4/03, FIT, A. Tishechkin, EXO-02979 (<abbrev xmlns:xlink="http://www.w3.org/1999/xlink" content-type="institution" xlink:title="Alexey Tishechkin Collection, Sacramento, USA" id="ABBRID0ELYAM" xlink:type="simple">AKTC</abbrev>, 1ex.); Colon, San Lorenzo Forest (<named-content xmlns:xlink="http://www.w3.org/1999/xlink" content-type="dwc:verbatimCoordinates" xlink:type="simple"><named-content content-type="geo-json" specific-use="{&#34;type&#34;:&#34;Point&#34;,&#34;coordinates&#34;:[-79.966700,9.283300]}" id="NCID0ETYAM" xlink:type="simple">9.2833, -79.9667</named-content></named-content>), 10/24/03–10/25/03, FIT, A. Tishechkin, EXO-00376 (<abbrev xmlns:xlink="http://www.w3.org/1999/xlink" content-type="institution" xlink:title="Alexey Tishechkin Collection, Sacramento, USA" id="ABBRID0EYYAM" xlink:type="simple">AKTC</abbrev>, 1ex.); Colon, San Lorenzo Forest (<named-content xmlns:xlink="http://www.w3.org/1999/xlink" content-type="dwc:verbatimCoordinates" xlink:type="simple"><named-content content-type="geo-json" specific-use="{&#34;type&#34;:&#34;Point&#34;,&#34;coordinates&#34;:[-79.966700,9.283300]}" id="NCID0EAZAM" xlink:type="simple">9.2833, -79.9667</named-content></named-content>), 5/12/04–5/13/04, FIT, A. Tishechkin, EXO-02981 (<abbrev xmlns:xlink="http://www.w3.org/1999/xlink" content-type="institution" xlink:title="Alexey Tishechkin Collection, Sacramento, USA" id="ABBRID0EFZAM" xlink:type="simple">AKTC</abbrev>, 1ex.); Panama, Barro Colorado Isd. (<named-content xmlns:xlink="http://www.w3.org/1999/xlink" content-type="dwc:verbatimCoordinates" xlink:type="simple"><named-content content-type="geo-json" specific-use="{&#34;type&#34;:&#34;Point&#34;,&#34;coordinates&#34;:[-79.850000,9.183300]}" id="NCID0ENZAM" xlink:type="simple">9.1833, -79.85</named-content></named-content>), 7/8/94, FIT, D. Banks (<named-content xmlns:xlink="http://www.w3.org/1999/xlink" content-type="dwc:institutional_code" xlink:type="simple">SEMC</named-content>, 2ex.); Darien, Darien National Park, Camp Pirre, Rancho Frio, <named-content xmlns:xlink="http://www.w3.org/1999/xlink" content-type="dwc:verbatimCoordinates" xlink:type="simple"><named-content content-type="geo-json" specific-use="{&#34;type&#34;:&#34;Point&#34;,&#34;coordinates&#34;:[-77.732500,8.019722]}" id="NCID0E4ZAM" xlink:type="simple">8°1'11"N, 77°43'57"W</named-content></named-content>, 100 m, 6–13.ii.2014, L. G. Bezark (<abbrev xmlns:xlink="http://www.w3.org/1999/xlink" content-type="institution" xlink:title="Alexey Tishechkin Collection, Sacramento, USA" id="ABBRID0EC1AM" xlink:type="simple">AKTC</abbrev>, 1ex.); <bold>Peru</bold>: Junín, 11 km NE Puerto Ocopa, Los Olivos (<named-content xmlns:xlink="http://www.w3.org/1999/xlink" content-type="dwc:verbatimCoordinates" xlink:type="simple"><named-content content-type="geo-json" specific-use="{&#34;type&#34;:&#34;Point&#34;,&#34;coordinates&#34;:[-74.258700,-11.050000]}" id="NCID0EM1AM" xlink:type="simple">-11.05, -74.2587</named-content></named-content>), 1200 m, 3/26/09–3/31/09, FIT, A. Tishechkin (<abbrev xmlns:xlink="http://www.w3.org/1999/xlink" content-type="institution" xlink:title="Alexey Tishechkin Collection, Sacramento, USA" id="ABBRID0ER1AM" xlink:type="simple">AKTC</abbrev>, 2ex.); Loreto, Iquitos – Nauta rd. km 58, Rio Itaya (<named-content xmlns:xlink="http://www.w3.org/1999/xlink" content-type="dwc:verbatimCoordinates" xlink:type="simple"><named-content content-type="geo-json" specific-use="{&#34;type&#34;:&#34;Point&#34;,&#34;coordinates&#34;:[-73.467500,-4.256300]}" id="NCID0EZ1AM" xlink:type="simple">-4.2563, -73.4675</named-content></named-content>), 120 m, 5/5/09–5/9/09, FIT, next to entrance into <italic><tp:taxon-name><tp:taxon-name-part taxon-name-part-type="genus" reg="Eciton">Eciton</tp:taxon-name-part> <tp:taxon-name-part taxon-name-part-type="species" reg="burchelli">burchelli</tp:taxon-name-part></tp:taxon-name></italic> statary bivouac in a hollow treee (<abbrev xmlns:xlink="http://www.w3.org/1999/xlink" content-type="institution" xlink:title="Alexey Tishechkin Collection, Sacramento, USA" id="ABBRID0EJ2AM" xlink:type="simple">AKTC</abbrev>, 3ex.).</p></tp:treatment-sec><tp:treatment-sec sec-type="description" id="SECID0EO2AM"><title>Diagnostic description.</title><p>Length: 1.73–2.09 mm (avg. 1.85 mm); width: 1.54–1.77 mm (avg. 1.64 mm). Body elongate oval, convex, dark rufescent, with densely intermingled ground and secondary punctation throughout; frons rather wide, depressed along midline; supraorbital stria present at middle, obsolete at sides; frontal stria complete; epistoma obliquely subcarinate along sides; labrum emarginate and subcarinate apically; mandibles each with small basal tooth; antennal club with elongate setose patch on dorsal surface; prescutellar impression wide, forming a short rounded triangle 2–3 × as wide as scutellum; median pronotal gland openings present ~ 2/3 back from anterior margin, distinctly annulate; pronotal punctation doubled throughout, but more sparsely so in middle third; marginal pronotal stria complete along sides and front; submarginal pronotal stria complete, raised, close to margin, barely turning anterior corner; elytron with two complete epipleural striae; outer subhumeral stria complete, inner subhumeral nearly complete, obsolete at base; dorsal striae 1–4 complete, the 4<sup>th</sup> arched to and usually connected to the sutural, 5<sup>th</sup> slightly abbreviated from base, sutural stria complete or nearly so; prosternal keel narrow, emarginate at base, striae separate at base, evenly converging to near apex, united anteriorly; prosternal lobe shortly, weakly reflexed, with marginal stria complete; mesoventrite produced, with complete marginal stria continued at sides by postmesocoxal stria, ending behind mesocoxa; mesometaventral stria angulate at middle, crenulate, reaching middle of mesoventrite, continued at sides by lateral metaventral stria nearly reaching outer 1/3 of metacoxa; 1<sup>st</sup> abdominal ventrite with incomplete lateral stria along inner margin of metacoxa; protibia with outer margin strongly dentate, with ~ five marginal spines; protarsal setae of male not flattened; meso- and metatibiae slightly broadened, with a few spines along outer margins. Male: basal piece nearly 1/2 length of tegmen; tegmen narrow at base, expanded then subparallel over most of length, apices rounded, slightly separated; tegmen flattened, slightly curved in lateral view; medioventral process present, projecting at basal fourth; median lobe ~ 1/2 tegmen length, basal apodemes abruptly narrowed at bases.</p></tp:treatment-sec><tp:treatment-sec sec-type="distribution" id="SECID0E12AM"><title>Distribution.</title><p>This species ranges from southeastern Mexico, through Central America to south-central Brazil.</p></tp:treatment-sec><tp:treatment-sec sec-type="remarks" id="SECID0E62AM"><title>Remarks.</title><p>This widespread and variable species has much in common with <italic><tp:taxon-name><tp:taxon-name-part taxon-name-part-type="genus" reg="Phelister">P.</tp:taxon-name-part> <tp:taxon-name-part taxon-name-part-type="species" reg="praedatoris">praedatoris</tp:taxon-name-part></tp:taxon-name></italic>, especially in the nearly complete coverage of ground and secondary punctation. However, <italic><tp:taxon-name><tp:taxon-name-part taxon-name-part-type="genus" reg="Phelister">P.</tp:taxon-name-part> <tp:taxon-name-part taxon-name-part-type="species" reg="sculpturatus">sculpturatus</tp:taxon-name-part></tp:taxon-name></italic> always has its inner elytral striae distinct amongst the punctures, is slightly more elongate in overall body form, and has the protibia less strongly dentate. The distributions of the two species don’t appear to overlap, with <italic><tp:taxon-name><tp:taxon-name-part taxon-name-part-type="genus" reg="Phelister">P.</tp:taxon-name-part> <tp:taxon-name-part taxon-name-part-type="species" reg="sculpturatus">sculpturatus</tp:taxon-name-part></tp:taxon-name></italic> known only from cerrado and western Amazonia in South America (beyond its more typical range in Central America). Like <italic><tp:taxon-name><tp:taxon-name-part taxon-name-part-type="genus" reg="Phelister">P.</tp:taxon-name-part> <tp:taxon-name-part taxon-name-part-type="species" reg="praedatoris">praedatoris</tp:taxon-name-part></tp:taxon-name></italic>, it appears to be an army ant associate, having been collected a few times (in both Peru and Panama) in <italic><tp:taxon-name><tp:taxon-name-part taxon-name-part-type="genus" reg="Eciton">Eciton</tp:taxon-name-part></tp:taxon-name></italic> bivouacs, though most records come only from flight interception traps.</p></tp:treatment-sec><tp:treatment-sec><!--Section generated to contain objects referenced in tp:taxon-treatment.--><fig id="F19" position="float" orientation="portrait"><object-id xmlns:xlink="http://www.w3.org/1999/xlink" content-type="doi" xlink:type="simple">10.3897/zookeys.1001.58447.figure12</object-id><object-id xmlns:xlink="http://www.w3.org/1999/xlink" content-type="arpha" xlink:type="simple">2DCD3120-2BBE-58C2-86B3-E1953B9D8CB9</object-id><label>Figure 12.</label><caption><p>Male genitalia <bold>A, B</bold><italic><tp:taxon-name><tp:taxon-name-part taxon-name-part-type="genus" reg="Phelister">Phelister</tp:taxon-name-part> <tp:taxon-name-part taxon-name-part-type="species" reg="sculpturatus">sculpturatus</tp:taxon-name-part></tp:taxon-name></italic>: <bold>A</bold> aedeagus, dorsal <bold>B</bold> aedeagus, lateral <bold>C, D</bold><italic><tp:taxon-name><tp:taxon-name-part taxon-name-part-type="genus" reg="Phelister">P.</tp:taxon-name-part> <tp:taxon-name-part taxon-name-part-type="species" reg="praedatoris">praedatoris</tp:taxon-name-part></tp:taxon-name></italic>: <bold>C</bold> aedeagus, dorsal <bold>D</bold> aedeagus, lateral <bold>E, F</bold><italic><tp:taxon-name><tp:taxon-name-part taxon-name-part-type="genus" reg="Phelister">P.</tp:taxon-name-part> <tp:taxon-name-part taxon-name-part-type="species" reg="ifficus">ifficus</tp:taxon-name-part></tp:taxon-name></italic>: <bold>E</bold> aedeagus, dorsal <bold>F</bold> aedeagus, lateral.</p></caption><graphic xmlns:xlink="http://www.w3.org/1999/xlink" xlink:href="zookeys-1001-001-g019.jpg" position="float" orientation="portrait" xlink:type="simple" id="oo_484948.jpg"><uri content-type="original_file" xlink:type="simple">https://binary.pensoft.net/fig/484948</uri></graphic></fig><fig id="F17" position="float" orientation="portrait"><object-id xmlns:xlink="http://www.w3.org/1999/xlink" content-type="doi" xlink:type="simple">10.3897/zookeys.1001.58447.map7</object-id><object-id xmlns:xlink="http://www.w3.org/1999/xlink" content-type="arpha" xlink:type="simple">BACA357B-31DB-58C4-B047-0BE42176F712</object-id><label>Map 7.</label><caption><p>Collecting records for <italic><tp:taxon-name><tp:taxon-name-part taxon-name-part-type="genus" reg="Phelister">Phelister</tp:taxon-name-part> <tp:taxon-name-part taxon-name-part-type="species" reg="parana">parana</tp:taxon-name-part></tp:taxon-name></italic> (inverted triangles), <italic><tp:taxon-name><tp:taxon-name-part taxon-name-part-type="genus" reg="Phelister">P.</tp:taxon-name-part> <tp:taxon-name-part taxon-name-part-type="species" reg="asperatus">asperatus</tp:taxon-name-part></tp:taxon-name></italic> (black stars), <italic><tp:taxon-name><tp:taxon-name-part taxon-name-part-type="genus" reg="Phelister">P.</tp:taxon-name-part> <tp:taxon-name-part taxon-name-part-type="species" reg="uniformis">uniformis</tp:taxon-name-part></tp:taxon-name></italic> (white squares), <italic><tp:taxon-name><tp:taxon-name-part taxon-name-part-type="genus" reg="Phelister">P.</tp:taxon-name-part> <tp:taxon-name-part taxon-name-part-type="species" reg="miscellus">miscellus</tp:taxon-name-part></tp:taxon-name></italic> (white hexagons) <italic><tp:taxon-name><tp:taxon-name-part taxon-name-part-type="genus" reg="Phelister">P.</tp:taxon-name-part> <tp:taxon-name-part taxon-name-part-type="species" reg="sculpturatus">sculpturatus</tp:taxon-name-part></tp:taxon-name></italic> (black circles), <italic><tp:taxon-name><tp:taxon-name-part taxon-name-part-type="genus" reg="Phelister">P.</tp:taxon-name-part> <tp:taxon-name-part taxon-name-part-type="species" reg="inbio">inbio</tp:taxon-name-part></tp:taxon-name></italic> (white stars) and <italic><tp:taxon-name><tp:taxon-name-part taxon-name-part-type="genus" reg="Phelister">P.</tp:taxon-name-part> <tp:taxon-name-part taxon-name-part-type="species" reg="tunki">tunki</tp:taxon-name-part></tp:taxon-name></italic> (black upright triangle).</p></caption><graphic xmlns:xlink="http://www.w3.org/1999/xlink" xlink:href="zookeys-1001-001-g015.jpg" position="float" orientation="portrait" xlink:type="simple" id="oo_484944.jpg"><uri content-type="original_file" xlink:type="simple">https://binary.pensoft.net/fig/484944</uri></graphic></fig></tp:treatment-sec></tp:taxon-treatment>
