# Supplementary material for: Recognition and revision of the Phelister blairi group (Histeridae, Histerinae, Exosternini)
Source: Zookeys. 2020 Dec 9;1001:1–154. doi: 10.3897/zookeys.1001.58447 (PMC7744391; doi:10.3897/zookeys.1001.58447)
Supplement: XML Treatment for Phelister praedatoris [file zookeys.1001.58447-treatment18.xml]

<!DOCTYPE tp:taxon-treatment
  PUBLIC "-//TaxonX//DTD Taxonomic Treatment Publishing DTD v0 20100105//EN" "tax-treatment-NSO.dtd">
<tp:taxon-treatment xmlns:tp="http://www.plazi.org/taxpub"><tp:treatment-meta><kwd-group><label>Taxon classification</label><kwd><named-content xmlns:xlink="http://www.w3.org/1999/xlink" content-type="kingdom">Animalia</named-content></kwd><kwd><named-content xmlns:xlink="http://www.w3.org/1999/xlink" content-type="order">Coleoptera</named-content></kwd><kwd><named-content xmlns:xlink="http://www.w3.org/1999/xlink" content-type="family">Histeridae</named-content></kwd></kwd-group><mixed-citation publication-type="journal"><person-group><name><surname>Caterino</surname><given-names>Michael S.</given-names></name><name><surname>Tishechkin</surname><given-names>Alexey K.</given-names></name></person-group><article-title>Recognition and revision of the <italic><tp:taxon-name><tp:taxon-name-part taxon-name-part-type="genus" reg="Phelister">Phelister</tp:taxon-name-part> <tp:taxon-name-part taxon-name-part-type="species" reg="blairi">blairi</tp:taxon-name-part></tp:taxon-name></italic> group (<tp:taxon-name><tp:taxon-name-part taxon-name-part-type="family">Histeridae</tp:taxon-name-part></tp:taxon-name>, <tp:taxon-name><tp:taxon-name-part taxon-name-part-type="subfamily">Histerinae</tp:taxon-name-part></tp:taxon-name>, <tp:taxon-name><tp:taxon-name-part taxon-name-part-type="tribe">Exosternini</tp:taxon-name-part></tp:taxon-name>)</article-title><source>Zookeys</source><day>09</day><month>12</month><year>2020</year><volume>1001</volume><fpage>1</fpage><lpage>154</lpage><pub-id pub-id-type="doi">10.3897/zookeys.1001.58447</pub-id></mixed-citation></tp:treatment-meta><tp:nomenclature><label>18.</label><tp:taxon-name><object-id xmlns:xlink="http://www.w3.org/1999/xlink" content-type="arpha" xlink:type="simple">9248F2CC-D8FC-59A2-A6FF-6BE9FF2A667B</object-id>
                <tp:taxon-name-part taxon-name-part-type="genus" reg="Phelister">Phelister</tp:taxon-name-part>
                <tp:taxon-name-part taxon-name-part-type="species" reg="praedatoris">praedatoris</tp:taxon-name-part>
              </tp:taxon-name><tp:taxon-authority>Reichensperger, 1939</tp:taxon-authority><xref ref-type="fig" rid="F18">Figs 11E, F</xref><xref ref-type="fig" rid="F19">, 12C, D</xref><xref ref-type="fig" rid="F20">, Map 8</xref><tp:nomenclature-citation-list><tp:nomenclature-citation><tp:taxon-name>
                    <tp:taxon-name-part taxon-name-part-type="genus" reg="Phelister">Phelister</tp:taxon-name-part> <tp:taxon-name-part taxon-name-part-type="species" reg="praedatoris">praedatoris</tp:taxon-name-part></tp:taxon-name><comment>Reichensperger, 1939: 281.</comment></tp:nomenclature-citation><tp:nomenclature-citation><tp:taxon-name>
                    <tp:taxon-name-part taxon-name-part-type="genus" reg="Phelister">Phelister</tp:taxon-name-part> <tp:taxon-name-part taxon-name-part-type="species" reg="praedatorius">praedatorius</tp:taxon-name-part></tp:taxon-name><comment>Mazur, 1984: 284, 1997: 28, 2011: 28 (misspelling).</comment></tp:nomenclature-citation></tp:nomenclature-citation-list></tp:nomenclature><tp:treatment-sec sec-type="type material" id="SECID0EDEBM"><title>Type material.</title><p><bold><italic>Lectotype</italic></bold>, hereby designated: “F. Plaumann Nova Teutonia Brasilien” / “<tp:taxon-name><tp:taxon-name-part taxon-name-part-type="genus" reg="Eciton">Eciton</tp:taxon-name-part> <tp:taxon-name-part taxon-name-part-type="species" reg="praedator">praedator</tp:taxon-name-part></tp:taxon-name>” / “<tp:taxon-name><tp:taxon-name-part taxon-name-part-type="genus" reg="Phelister">Phelister</tp:taxon-name-part> <tp:taxon-name-part taxon-name-part-type="species" reg="praedatoris">praedatoris</tp:taxon-name-part></tp:taxon-name> Reichensp.”; Bonn (not seen). <bold><italic>Paralectotypes</italic></bold> (3), hereby designated: same data as type (<abbrev xmlns:xlink="http://www.w3.org/1999/xlink" content-type="institution" xlink:title="Nicolas Dégallier Collection, Paris" id="ABBRID0EFFBM" xlink:type="simple">CHND</abbrev>, <named-content xmlns:xlink="http://www.w3.org/1999/xlink" content-type="dwc:institutional_code" xlink:type="simple">FMNH</named-content>-INS0000069298 and <named-content xmlns:xlink="http://www.w3.org/1999/xlink" content-type="dwc:institutional_code" xlink:type="simple">FMNH</named-content>-INS0000069356, examined by the authors).</p><fig id="F19" position="float" orientation="portrait"><object-id xmlns:xlink="http://www.w3.org/1999/xlink" content-type="doi" xlink:type="simple">10.3897/zookeys.1001.58447.figure12</object-id><object-id xmlns:xlink="http://www.w3.org/1999/xlink" content-type="arpha" xlink:type="simple">2DCD3120-2BBE-58C2-86B3-E1953B9D8CB9</object-id><label>Figure 12.</label><caption><p>Male genitalia <bold>A, B</bold><italic><tp:taxon-name><tp:taxon-name-part taxon-name-part-type="genus" reg="Phelister">Phelister</tp:taxon-name-part> <tp:taxon-name-part taxon-name-part-type="species" reg="sculpturatus">sculpturatus</tp:taxon-name-part></tp:taxon-name></italic>: <bold>A</bold> aedeagus, dorsal <bold>B</bold> aedeagus, lateral <bold>C, D</bold><italic><tp:taxon-name><tp:taxon-name-part taxon-name-part-type="genus" reg="Phelister">P.</tp:taxon-name-part> <tp:taxon-name-part taxon-name-part-type="species" reg="praedatoris">praedatoris</tp:taxon-name-part></tp:taxon-name></italic>: <bold>C</bold> aedeagus, dorsal <bold>D</bold> aedeagus, lateral <bold>E, F</bold><italic><tp:taxon-name><tp:taxon-name-part taxon-name-part-type="genus" reg="Phelister">P.</tp:taxon-name-part> <tp:taxon-name-part taxon-name-part-type="species" reg="ifficus">ifficus</tp:taxon-name-part></tp:taxon-name></italic>: <bold>E</bold> aedeagus, dorsal <bold>F</bold> aedeagus, lateral.</p></caption><graphic xmlns:xlink="http://www.w3.org/1999/xlink" xlink:href="zookeys-1001-001-g019.jpg" position="float" orientation="portrait" xlink:type="simple" id="oo_484948.jpg"><uri content-type="original_file" xlink:type="simple">https://binary.pensoft.net/fig/484948</uri></graphic></fig></tp:treatment-sec><tp:treatment-sec sec-type="material" id="SECID0E1HBM"><title>Other material.</title><p><bold>Brazil</bold>: Santa Catarina, Nova Teutonia (<named-content xmlns:xlink="http://www.w3.org/1999/xlink" content-type="dwc:verbatimCoordinates" xlink:type="simple"><named-content content-type="geo-json" specific-use="{&#34;type&#34;:&#34;Point&#34;,&#34;coordinates&#34;:[-52.383300,-27.183300]}" id="NCID0EFIBM" xlink:type="simple">-27.1833, -52.3833</named-content></named-content>), 22.vi.1939, F. Plaumann, <italic><tp:taxon-name><tp:taxon-name-part taxon-name-part-type="genus" reg="Eciton">E.</tp:taxon-name-part> <tp:taxon-name-part taxon-name-part-type="species" reg="praed">praed</tp:taxon-name-part></tp:taxon-name></italic>. , EXO-00005 (<named-content xmlns:xlink="http://www.w3.org/1999/xlink" content-type="dwc:institutional_code" xlink:type="simple">NHMUK</named-content>, 1ex.); Santa Catarina, Nova Teutonia (<named-content xmlns:xlink="http://www.w3.org/1999/xlink" content-type="dwc:verbatimCoordinates" xlink:type="simple"><named-content content-type="geo-json" specific-use="{&#34;type&#34;:&#34;Point&#34;,&#34;coordinates&#34;:[-52.383300,-27.183300]}" id="NCID0EAJBM" xlink:type="simple">-27.1833, -52.3833</named-content></named-content>), i[?].14.193[?], F. Plaumann, (<named-content xmlns:xlink="http://www.w3.org/1999/xlink" content-type="dwc:institutional_code" xlink:type="simple">FMNH</named-content>-INS0000069239, 1ex.); Santa Catarina, Nova Teutonia (<named-content xmlns:xlink="http://www.w3.org/1999/xlink" content-type="dwc:verbatimCoordinates" xlink:type="simple"><named-content content-type="geo-json" specific-use="{&#34;type&#34;:&#34;Point&#34;,&#34;coordinates&#34;:[-52.383300,-27.183300]}" id="NCID0EQJBM" xlink:type="simple">-27.1833, -52.3833</named-content></named-content>), x.-.1939, F. Plaumann, (<named-content xmlns:xlink="http://www.w3.org/1999/xlink" content-type="dwc:institutional_code" xlink:type="simple">FMNH</named-content>, 1ex.); Santa Catarina, Nova Teutonia (<named-content xmlns:xlink="http://www.w3.org/1999/xlink" content-type="dwc:verbatimCoordinates" xlink:type="simple"><named-content content-type="geo-json" specific-use="{&#34;type&#34;:&#34;Point&#34;,&#34;coordinates&#34;:[-52.383300,-27.183300]}" id="NCID0EAKBM" xlink:type="simple">-27.1833, -52.3833</named-content></named-content>), 1953, F. Plaumann, <named-content xmlns:xlink="http://www.w3.org/1999/xlink" content-type="dwc:institutional_code" xlink:type="simple">FMNH</named-content>-INS 0000 069 305 (<named-content xmlns:xlink="http://www.w3.org/1999/xlink" content-type="dwc:institutional_code" xlink:type="simple">FMNH</named-content>, 2ex.); Santa Catarina, Nova Teutonia (<named-content xmlns:xlink="http://www.w3.org/1999/xlink" content-type="dwc:verbatimCoordinates" xlink:type="simple"><named-content content-type="geo-json" specific-use="{&#34;type&#34;:&#34;Point&#34;,&#34;coordinates&#34;:[-52.383300,-27.183300]}" id="NCID0EYKBM" xlink:type="simple">-27.1833, -52.3833</named-content></named-content>), May 1953, F. Plaumann, EXO-02984 (<named-content xmlns:xlink="http://www.w3.org/1999/xlink" content-type="dwc:institutional_code" xlink:type="simple">FMNH</named-content>, 1ex.); Santa Catarina, Nova Teutonia (<named-content xmlns:xlink="http://www.w3.org/1999/xlink" content-type="dwc:verbatimCoordinates" xlink:type="simple"><named-content content-type="geo-json" specific-use="{&#34;type&#34;:&#34;Point&#34;,&#34;coordinates&#34;:[-52.383300,-27.183300]}" id="NCID0EILBM" xlink:type="simple">-27.1833, -52.3833</named-content></named-content>), April 1952, F. Plaumann, Host: <italic><tp:taxon-name><tp:taxon-name-part taxon-name-part-type="genus" reg="Labidus">Labidus</tp:taxon-name-part> <tp:taxon-name-part taxon-name-part-type="species" reg="praedator">praedator</tp:taxon-name-part></tp:taxon-name></italic> (<named-content xmlns:xlink="http://www.w3.org/1999/xlink" content-type="dwc:institutional_code" xlink:type="simple">FMNH</named-content>, 3ex.); Santa Catarina, Nova Teutonia (<named-content xmlns:xlink="http://www.w3.org/1999/xlink" content-type="dwc:verbatimCoordinates" xlink:type="simple"><named-content content-type="geo-json" specific-use="{&#34;type&#34;:&#34;Point&#34;,&#34;coordinates&#34;:[-52.383300,-27.183300]}" id="NCID0EDMBM" xlink:type="simple">-27.1833, -52.3833</named-content></named-content>), 1951, F. Plaumann, <tp:taxon-name><tp:taxon-name-part taxon-name-part-type="genus" reg="Eciton">Eciton</tp:taxon-name-part></tp:taxon-name> (Lab.) <tp:taxon-name><tp:taxon-name-part taxon-name-part-type="genus" reg="Eciton"/><tp:taxon-name-part taxon-name-part-type="species" reg="praedator">praedator</tp:taxon-name-part></tp:taxon-name> (<named-content xmlns:xlink="http://www.w3.org/1999/xlink" content-type="dwc:institutional_code" xlink:type="simple">FMNH</named-content>, 2ex.); Santa Catarina, Nova Teutonia (<named-content xmlns:xlink="http://www.w3.org/1999/xlink" content-type="dwc:verbatimCoordinates" xlink:type="simple"><named-content content-type="geo-json" specific-use="{&#34;type&#34;:&#34;Point&#34;,&#34;coordinates&#34;:[-52.383300,-27.183300]}" id="NCID0ECNBM" xlink:type="simple">-27.1833, -52.3833</named-content></named-content>), ii.1959, F. Plaumann, with <italic><tp:taxon-name><tp:taxon-name-part taxon-name-part-type="genus" reg="Eciton">Eciton</tp:taxon-name-part></tp:taxon-name></italic> prey [maybe an error in transcription?] (<named-content xmlns:xlink="http://www.w3.org/1999/xlink" content-type="dwc:institutional_code" xlink:type="simple">FMNH</named-content>, 9ex.); Santa Catarina, Nova Teutonia (<named-content xmlns:xlink="http://www.w3.org/1999/xlink" content-type="dwc:verbatimCoordinates" xlink:type="simple"><named-content content-type="geo-json" specific-use="{&#34;type&#34;:&#34;Point&#34;,&#34;coordinates&#34;:[-52.383300,-27.183300]}" id="NCID0EZNBM" xlink:type="simple">-27.1833, -52.3833</named-content></named-content>), no date, F. Plaumann (<named-content xmlns:xlink="http://www.w3.org/1999/xlink" content-type="dwc:institutional_code" xlink:type="simple">FMNH</named-content>, 1ex.).</p><fig id="F20" position="float" orientation="portrait"><object-id xmlns:xlink="http://www.w3.org/1999/xlink" content-type="doi" xlink:type="simple">10.3897/zookeys.1001.58447.map8</object-id><object-id xmlns:xlink="http://www.w3.org/1999/xlink" content-type="arpha" xlink:type="simple">521AE868-6609-5480-9600-0651C21A7697</object-id><label>Map 8.</label><caption><p>Collecting records for <italic><tp:taxon-name><tp:taxon-name-part taxon-name-part-type="genus" reg="Phelister">Phelister</tp:taxon-name-part> <tp:taxon-name-part taxon-name-part-type="species" reg="vazdemelloi">vazdemelloi</tp:taxon-name-part></tp:taxon-name></italic> (black circles), <italic><tp:taxon-name><tp:taxon-name-part taxon-name-part-type="genus" reg="Phelister">P.</tp:taxon-name-part> <tp:taxon-name-part taxon-name-part-type="species" reg="praedatoris">praedatoris</tp:taxon-name-part></tp:taxon-name></italic> (white star), <italic><tp:taxon-name><tp:taxon-name-part taxon-name-part-type="genus" reg="Phelister">P.</tp:taxon-name-part> <tp:taxon-name-part taxon-name-part-type="species" reg="ifficus">ifficus</tp:taxon-name-part></tp:taxon-name></italic> (black squares), <italic><tp:taxon-name><tp:taxon-name-part taxon-name-part-type="genus" reg="Phelister">P.</tp:taxon-name-part> <tp:taxon-name-part taxon-name-part-type="species" reg="genieri">genieri</tp:taxon-name-part></tp:taxon-name></italic> (hexagon), and <italic><tp:taxon-name><tp:taxon-name-part taxon-name-part-type="genus" reg="Phelister">P.</tp:taxon-name-part> <tp:taxon-name-part taxon-name-part-type="species" reg="marginatus">marginatus</tp:taxon-name-part></tp:taxon-name></italic> (black stars).</p></caption><graphic xmlns:xlink="http://www.w3.org/1999/xlink" xlink:href="zookeys-1001-001-g020.jpg" position="float" orientation="portrait" xlink:type="simple" id="oo_484949.jpg"><uri content-type="original_file" xlink:type="simple">https://binary.pensoft.net/fig/484949</uri></graphic></fig></tp:treatment-sec><tp:treatment-sec sec-type="description" id="SECID0EKQBM"><title>Diagnostic description.</title><p>Length: 1.97–2.52 mm (avg. 2.18 mm); width: 1.69–2.13 mm (avg. 1.92 mm). Body elongate oval, convex, dark rufescent, with densely intermingled ground and secondary punctation throughout; frons rather wide, moderately depressed along midline; supraorbital stria present at middle, obsolete at sides; frontal stria complete; epistoma subcarinate along sides; labrum emarginate and subcarinate apically; mandibles each with small basal tooth; antennal club with elongate setose patch on dorsal surface; prescutellar impression small, forming an oval ~ equal in size to scutellum; median pronotal gland openings present ~ 3/4 from anterior margin, distinctly annulate, vaguely obscured by punctures; marginal pronotal stria complete along sides and front; submarginal pronotal stria complete, close to margin, barely turning anterior corner; elytron with single, complete epipleural stria; outer subhumeral stria complete, but may be interrupted at middle, inner subhumeral nearly complete, obsolete at base; dorsal striae one and two usually complete, 3<sup>rd</sup> present in basal 1/2 only, 4<sup>th</sup> and 5<sup>th</sup> largely or completely absent, though a basal arch of the 4<sup>th</sup> may be traceable, sutural stria may be traceable in apical 1/2; prosternal keel narrowed, emarginate at base, striae separate at base, converging and subparallel to near apex, united anteriorly; prosternal lobe reflexed, with marginal stria complete or obsolete at middle; mesoventrite produced, with complete marginal stria continued at sides by postmesocoxal stria, which ends behind mesocoxa; mesometaventral stria angulate at middle crenulate, reaching middle of mesoventrite, continued at sides by lateral metaventral stria toward but not reaching middle of metacoxa; 1<sup>st</sup> abdominal ventrite with faint, incomplete lateral stria along inner margin of metacoxa; protibia with outer margin strongly dentate, with ~ five marginal spines; protarsal setae of male not flattened; meso- and metatibiae slightly broadened, with a few spines along outer margins. Male: aedeagus very narrow, basal piece ~ 1/3 length of tegmen; tegmen with sides subparallel over most of length, weakly narrowed at middle, apices rounded; tegmen slightly curved in lateral view; medioventral process present, projecting at basal 1/3; median lobe ~ 2/3 tegmen length, basal apodemes abruptly narrowed at bases.</p></tp:treatment-sec><tp:treatment-sec sec-type="distribution" id="SECID0E1QBM"><title>Distribution.</title><p>While the species is well represented in collections, it seems still only to be known from the type locality (in Santa Catarina, Brazil), and only in association with army ants (both <italic><tp:taxon-name><tp:taxon-name-part taxon-name-part-type="genus" reg="Labidus">Labidus</tp:taxon-name-part></tp:taxon-name></italic> and <italic><tp:taxon-name><tp:taxon-name-part taxon-name-part-type="genus" reg="Eciton">Eciton</tp:taxon-name-part></tp:taxon-name></italic> are recorded as hosts).</p></tp:treatment-sec><tp:treatment-sec sec-type="remarks" id="SECID0EORBM"><title>Remarks.</title><p><italic><tp:taxon-name><tp:taxon-name-part taxon-name-part-type="genus" reg="Phelister">Phelister</tp:taxon-name-part> <tp:taxon-name-part taxon-name-part-type="species" reg="praedatoris">praedatoris</tp:taxon-name-part></tp:taxon-name></italic> was one of the first species in this group to be described, and it remains among the most distinctive, with its inner elytral striae largely obliterated by dense secondary elytral punctation. Few other species treated here are as thoroughly doubly punctate, including on the thoracic and abdominal ventrites, the principal exceptions being the species treated immediately below. Additional distinctive characters include its unusually strongly dentate protibiae, and a raised outer subhumeral stria that almost forms a lateral elytral margin (aligned with the strongly raised marginal pronotal bead).</p></tp:treatment-sec><tp:treatment-sec><!--Section generated to contain objects referenced in tp:taxon-treatment.--><fig id="F18" position="float" orientation="portrait"><object-id xmlns:xlink="http://www.w3.org/1999/xlink" content-type="doi" xlink:type="simple">10.3897/zookeys.1001.58447.figure11</object-id><object-id xmlns:xlink="http://www.w3.org/1999/xlink" content-type="arpha" xlink:type="simple">ACCBB3C8-7D60-5FAC-9213-5B087230F39B</object-id><label>Figure 11.</label><caption><p><bold>A, b</bold><italic><tp:taxon-name><tp:taxon-name-part taxon-name-part-type="genus" reg="Phelister">Phelister</tp:taxon-name-part> <tp:taxon-name-part taxon-name-part-type="subspecies" reg="sculpturatus">sculpturatus</tp:taxon-name-part></tp:taxon-name></italic>: <bold>A</bold> dorsal habitus <bold>B</bold> ventral habitus <bold>C, D</bold><italic><tp:taxon-name><tp:taxon-name-part taxon-name-part-type="genus" reg="Phelister">P.</tp:taxon-name-part> <tp:taxon-name-part taxon-name-part-type="species" reg="tunki">tunki</tp:taxon-name-part></tp:taxon-name></italic>: <bold>C</bold> dorsal habitus <bold>D</bold> ventral habitus <bold>E, F</bold><italic><tp:taxon-name><tp:taxon-name-part taxon-name-part-type="genus" reg="Phelister">P.</tp:taxon-name-part> <tp:taxon-name-part taxon-name-part-type="species" reg="praedatoris">praedatoris</tp:taxon-name-part></tp:taxon-name></italic>: <bold>E</bold> dorsal habitus <bold>F</bold> ventral habitus <bold>G, H</bold><italic><tp:taxon-name><tp:taxon-name-part taxon-name-part-type="genus" reg="Phelister">P.</tp:taxon-name-part> <tp:taxon-name-part taxon-name-part-type="species" reg="ifficus">ifficus</tp:taxon-name-part></tp:taxon-name></italic>: <bold>G</bold> dorsal habitus <bold>H</bold> ventral habitus.</p></caption><graphic xmlns:xlink="http://www.w3.org/1999/xlink" xlink:href="zookeys-1001-001-g018.jpg" position="float" orientation="portrait" xlink:type="simple" id="oo_484947.jpg"><uri content-type="original_file" xlink:type="simple">https://binary.pensoft.net/fig/484947</uri></graphic></fig></tp:treatment-sec></tp:taxon-treatment>
