# Supplementary material for: Recognition and revision of the Phelister blairi group (Histeridae, Histerinae, Exosternini)
Source: Zookeys. 2020 Dec 9;1001:1–154. doi: 10.3897/zookeys.1001.58447 (PMC7744391; doi:10.3897/zookeys.1001.58447)
Supplement: XML Treatment for Phelister ifficus [file zookeys.1001.58447-treatment19.xml]

<!DOCTYPE tp:taxon-treatment
  PUBLIC "-//TaxonX//DTD Taxonomic Treatment Publishing DTD v0 20100105//EN" "tax-treatment-NSO.dtd">
<tp:taxon-treatment xmlns:tp="http://www.plazi.org/taxpub"><tp:treatment-meta><kwd-group><label>Taxon classification</label><kwd><named-content xmlns:xlink="http://www.w3.org/1999/xlink" content-type="kingdom">Animalia</named-content></kwd><kwd><named-content xmlns:xlink="http://www.w3.org/1999/xlink" content-type="order">Coleoptera</named-content></kwd><kwd><named-content xmlns:xlink="http://www.w3.org/1999/xlink" content-type="family">Histeridae</named-content></kwd></kwd-group><mixed-citation publication-type="journal"><person-group><name><surname>Caterino</surname><given-names>Michael S.</given-names></name><name><surname>Tishechkin</surname><given-names>Alexey K.</given-names></name></person-group><article-title>Recognition and revision of the <italic><tp:taxon-name><tp:taxon-name-part taxon-name-part-type="genus" reg="Phelister">Phelister</tp:taxon-name-part> <tp:taxon-name-part taxon-name-part-type="species" reg="blairi">blairi</tp:taxon-name-part></tp:taxon-name></italic> group (<tp:taxon-name><tp:taxon-name-part taxon-name-part-type="family">Histeridae</tp:taxon-name-part></tp:taxon-name>, <tp:taxon-name><tp:taxon-name-part taxon-name-part-type="subfamily">Histerinae</tp:taxon-name-part></tp:taxon-name>, <tp:taxon-name><tp:taxon-name-part taxon-name-part-type="tribe">Exosternini</tp:taxon-name-part></tp:taxon-name>)</article-title><source>Zookeys</source><day>09</day><month>12</month><year>2020</year><volume>1001</volume><fpage>1</fpage><lpage>154</lpage><pub-id pub-id-type="doi">10.3897/zookeys.1001.58447</pub-id></mixed-citation></tp:treatment-meta><tp:nomenclature><label>19.</label><tp:taxon-name><object-id xmlns:xlink="http://www.w3.org/1999/xlink" content-type="arpha" xlink:type="simple">9F261646-008A-5417-9EFD-78F56C987C6E</object-id>
                <tp:taxon-name-part taxon-name-part-type="genus" reg="Phelister">Phelister</tp:taxon-name-part>
                <tp:taxon-name-part taxon-name-part-type="species" reg="ifficus">ifficus</tp:taxon-name-part>
                <object-id xmlns:xlink="http://www.w3.org/1999/xlink" content-type="zoobank" xlink:type="simple">http://zoobank.org/51DDD357-0476-4F11-8B7B-5481761978EC</object-id>
              </tp:taxon-name><tp:taxon-status xmlns:xlink="http://www.w3.org/1999/xlink" xlink:type="simple">sp. nov.</tp:taxon-status><xref ref-type="fig" rid="F18">Figs 11G, H</xref><xref ref-type="fig" rid="F19">, 12E, F</xref><xref ref-type="fig" rid="F20">, Map 8</xref></tp:nomenclature><tp:treatment-sec sec-type="type material" id="SECID0EUTBM"><title>Type material.</title><p><bold><italic>Holotype</italic> male</bold>: “<bold>Bolivia</bold>: Cochabamba, 117 km E Cochabamba, at Lagunitas, 1000 m, <named-content xmlns:xlink="http://www.w3.org/1999/xlink" content-type="dwc:verbatimCoordinates" xlink:type="simple"><named-content content-type="geo-json" specific-use="{&#34;type&#34;:&#34;Point&#34;,&#34;coordinates&#34;:[-65.682500,-17.106111]}" id="NCID0EEUBM" xlink:type="simple">17°06'22"S, 65°40'57"W</named-content></named-content>, 1–6.II.1999, F. Génier, mountain evergreen forest, ex. f.i.t. 99-029” / “Caterino/Tishechkin <tp:taxon-name><tp:taxon-name-part taxon-name-part-type="tribe">Exosternini</tp:taxon-name-part></tp:taxon-name> Voucher EXO-00001” (<named-content xmlns:xlink="http://www.w3.org/1999/xlink" content-type="dwc:institutional_code" xlink:type="simple">CMNC</named-content>). <bold><italic>Paratype</italic> (2): Peru</bold>: Junín: ~ 16 km NW Satipo, Rio Venado, <named-content xmlns:xlink="http://www.w3.org/1999/xlink" content-type="dwc:verbatimCoordinates" xlink:type="simple"><named-content content-type="geo-json" specific-use="{&#34;type&#34;:&#34;Point&#34;,&#34;coordinates&#34;:[-74.768950,-11.194617]}" id="NCID0E4UBM" xlink:type="simple">11°11.677'S, 74°46.137'W</named-content></named-content>, 1150 m, 3–8. March 2010, A.V. Petrov, Caterino/Tishechkin <tp:taxon-name><tp:taxon-name-part taxon-name-part-type="tribe">Exosternini</tp:taxon-name-part></tp:taxon-name> Voucher EXO-02993 (<abbrev xmlns:xlink="http://www.w3.org/1999/xlink" content-type="institution" xlink:title="Alexey Tishechkin Collection, Sacramento, USA" id="ABBRID0EHVBM" xlink:type="simple">AKTC</abbrev>, 1ex.); Junín, ~ 15 km NW Satipo, nr. Rio Venado at <named-content xmlns:xlink="http://www.w3.org/1999/xlink" content-type="dwc:verbatimCoordinates" xlink:type="simple"><named-content content-type="geo-json" specific-use="{&#34;type&#34;:&#34;Point&#34;,&#34;coordinates&#34;:[-74.767000,-11.186333]}" id="NCID0EPVBM" xlink:type="simple">11°11.18'S, 74°46.02'W</named-content></named-content>, 1100–1400 m, 4/20/19–5/18/19, A. V. Sokolov (<abbrev xmlns:xlink="http://www.w3.org/1999/xlink" content-type="institution" xlink:title="Alexander Sokolov Collection, Moscow, Russia" id="ABBRID0EUVBM" xlink:type="simple">AVSC</abbrev>, 1ex.).</p></tp:treatment-sec><tp:treatment-sec sec-type="description" id="SECID0EZVBM"><title>Diagnostic description.</title><p>Length: 3.27–3.43 mm (avg. 3.35 mm); width: 2.80–2.84 mm (avg. 2.82 mm). Body elongate oval, slightly depressed, dark rufescent, with conspicuous double punctation throughout, the ground punctation coarse and uniformly intermingled with moderately large secondary punctures; frons rather broad, depressed along midline; supraorbital stria present at middle; frontal stria interrupted at middle; epistoma subcarinate along sides; labrum emarginate and subcarinate apically; mandibles each with small basal tooth; antennal club elongate, with small setose patch near apex of dorsal surface; prescutellar impression small and weak; median pronotal gland openings obscured by punctures, but distinctly annulate and present about midway from anterior margin; marginal pronotal stria complete around lateral and anterior margins; lateral submarginal pronotal stria complete, pronotal disk weakly impressed along its inner edge; elytron with single, complete epipleural stria; outer subhumeral stria interrupted at middle, inner absent; all dorsal striae finely impressed as a series of punctures, complete, with 4<sup>th</sup> arched to sutural, 5<sup>th</sup> not quite attaining basal arch; pygidia densely punctate; prosternal keel emarginate at base, striae separated at base, sinuate to united apex; prosternal lobe rounded, with marginal stria complete; mesoventrite produced, its marginal stria complete, continued by postmesocoxal stria toward anterior third of mesepimeron; mesometaventral stria weakly impressed, bluntly angulate at middle; lateral metaventral stria diverging to side, barely separated from postmesocoxal; 1<sup>st</sup> abdominal ventrite with incomplete lateral stria along inner edge of metacoxa; all ventrites punctate; all tibia slightly broadened; protibia with outer margin strongly dentate, bearing four or five marginal spines; protarsal setae of male not flattened; meso- and metatibiae slightly broadened, mesotibia with several conspicuous spines along outer margins, those of metatibia fewer and finer. Male: basal piece 1/3 length of tegmen; tegmen narrow at base, weakly and unevenly expanded to near apex, apices rounded; tegmen flattened, mostly straight but apically curved in lateral view; medioventral process present, projecting at basal fourth; median lobe ~ 1/2 tegmen length, basal apodemes abruptly narrowed at bases.</p></tp:treatment-sec><tp:treatment-sec sec-type="etymology" id="SECID0EFWBM"><title>Etymology.</title><p>This species name is a play on the full binomial, together forming -<italic>ter ifficus</italic>, in reference to its attractive morphology.</p></tp:treatment-sec><tp:treatment-sec sec-type="distribution" id="SECID0ENWBM"><title>Distribution.</title><p>This species only known from two localities, in the Andean foothills of central Peru and Bolivia.</p></tp:treatment-sec><tp:treatment-sec sec-type="remarks" id="SECID0ESWBM"><title>Remarks.</title><p>This species seems to be part of a monophyletic lineage, also comprising the following three species. <italic><tp:taxon-name><tp:taxon-name-part taxon-name-part-type="genus" reg="Phelister">Phelister</tp:taxon-name-part> <tp:taxon-name-part taxon-name-part-type="species" reg="ifficus">ifficus</tp:taxon-name-part></tp:taxon-name></italic> is much more densely punctate than the most similar of them, <italic><tp:taxon-name><tp:taxon-name-part taxon-name-part-type="genus" reg="Phelister">P.</tp:taxon-name-part> <tp:taxon-name-part taxon-name-part-type="species" reg="vazdemelloi">vazdemelloi</tp:taxon-name-part></tp:taxon-name></italic>, as well as more elongate, yet not markedly flattened or laterally explanate like <italic><tp:taxon-name><tp:taxon-name-part taxon-name-part-type="genus" reg="Phelister">P.</tp:taxon-name-part> <tp:taxon-name-part taxon-name-part-type="species" reg="genieri">genieri</tp:taxon-name-part></tp:taxon-name></italic> and <italic><tp:taxon-name><tp:taxon-name-part taxon-name-part-type="genus" reg="Phelister">P.</tp:taxon-name-part> <tp:taxon-name-part taxon-name-part-type="species" reg="marginatus">marginatus</tp:taxon-name-part></tp:taxon-name></italic> are. The two available specimens of this species differ slightly in the appearance of the prescutellar area, the Peruvian specimen having a very weak depression, and the Bolivian one having only a tiny smooth area with a puncture.</p></tp:treatment-sec><tp:treatment-sec><!--Section generated to contain objects referenced in tp:taxon-treatment.--><fig id="F18" position="float" orientation="portrait"><object-id xmlns:xlink="http://www.w3.org/1999/xlink" content-type="doi" xlink:type="simple">10.3897/zookeys.1001.58447.figure11</object-id><object-id xmlns:xlink="http://www.w3.org/1999/xlink" content-type="arpha" xlink:type="simple">ACCBB3C8-7D60-5FAC-9213-5B087230F39B</object-id><label>Figure 11.</label><caption><p><bold>A, b</bold><italic><tp:taxon-name><tp:taxon-name-part taxon-name-part-type="genus" reg="Phelister">Phelister</tp:taxon-name-part> <tp:taxon-name-part taxon-name-part-type="subspecies" reg="sculpturatus">sculpturatus</tp:taxon-name-part></tp:taxon-name></italic>: <bold>A</bold> dorsal habitus <bold>B</bold> ventral habitus <bold>C, D</bold><italic><tp:taxon-name><tp:taxon-name-part taxon-name-part-type="genus" reg="Phelister">P.</tp:taxon-name-part> <tp:taxon-name-part taxon-name-part-type="species" reg="tunki">tunki</tp:taxon-name-part></tp:taxon-name></italic>: <bold>C</bold> dorsal habitus <bold>D</bold> ventral habitus <bold>E, F</bold><italic><tp:taxon-name><tp:taxon-name-part taxon-name-part-type="genus" reg="Phelister">P.</tp:taxon-name-part> <tp:taxon-name-part taxon-name-part-type="species" reg="praedatoris">praedatoris</tp:taxon-name-part></tp:taxon-name></italic>: <bold>E</bold> dorsal habitus <bold>F</bold> ventral habitus <bold>G, H</bold><italic><tp:taxon-name><tp:taxon-name-part taxon-name-part-type="genus" reg="Phelister">P.</tp:taxon-name-part> <tp:taxon-name-part taxon-name-part-type="species" reg="ifficus">ifficus</tp:taxon-name-part></tp:taxon-name></italic>: <bold>G</bold> dorsal habitus <bold>H</bold> ventral habitus.</p></caption><graphic xmlns:xlink="http://www.w3.org/1999/xlink" xlink:href="zookeys-1001-001-g018.jpg" position="float" orientation="portrait" xlink:type="simple" id="oo_484947.jpg"><uri content-type="original_file" xlink:type="simple">https://binary.pensoft.net/fig/484947</uri></graphic></fig><fig id="F19" position="float" orientation="portrait"><object-id xmlns:xlink="http://www.w3.org/1999/xlink" content-type="doi" xlink:type="simple">10.3897/zookeys.1001.58447.figure12</object-id><object-id xmlns:xlink="http://www.w3.org/1999/xlink" content-type="arpha" xlink:type="simple">2DCD3120-2BBE-58C2-86B3-E1953B9D8CB9</object-id><label>Figure 12.</label><caption><p>Male genitalia <bold>A, B</bold><italic><tp:taxon-name><tp:taxon-name-part taxon-name-part-type="genus" reg="Phelister">Phelister</tp:taxon-name-part> <tp:taxon-name-part taxon-name-part-type="species" reg="sculpturatus">sculpturatus</tp:taxon-name-part></tp:taxon-name></italic>: <bold>A</bold> aedeagus, dorsal <bold>B</bold> aedeagus, lateral <bold>C, D</bold><italic><tp:taxon-name><tp:taxon-name-part taxon-name-part-type="genus" reg="Phelister">P.</tp:taxon-name-part> <tp:taxon-name-part taxon-name-part-type="species" reg="praedatoris">praedatoris</tp:taxon-name-part></tp:taxon-name></italic>: <bold>C</bold> aedeagus, dorsal <bold>D</bold> aedeagus, lateral <bold>E, F</bold><italic><tp:taxon-name><tp:taxon-name-part taxon-name-part-type="genus" reg="Phelister">P.</tp:taxon-name-part> <tp:taxon-name-part taxon-name-part-type="species" reg="ifficus">ifficus</tp:taxon-name-part></tp:taxon-name></italic>: <bold>E</bold> aedeagus, dorsal <bold>F</bold> aedeagus, lateral.</p></caption><graphic xmlns:xlink="http://www.w3.org/1999/xlink" xlink:href="zookeys-1001-001-g019.jpg" position="float" orientation="portrait" xlink:type="simple" id="oo_484948.jpg"><uri content-type="original_file" xlink:type="simple">https://binary.pensoft.net/fig/484948</uri></graphic></fig><fig id="F20" position="float" orientation="portrait"><object-id xmlns:xlink="http://www.w3.org/1999/xlink" content-type="doi" xlink:type="simple">10.3897/zookeys.1001.58447.map8</object-id><object-id xmlns:xlink="http://www.w3.org/1999/xlink" content-type="arpha" xlink:type="simple">521AE868-6609-5480-9600-0651C21A7697</object-id><label>Map 8.</label><caption><p>Collecting records for <italic><tp:taxon-name><tp:taxon-name-part taxon-name-part-type="genus" reg="Phelister">Phelister</tp:taxon-name-part> <tp:taxon-name-part taxon-name-part-type="species" reg="vazdemelloi">vazdemelloi</tp:taxon-name-part></tp:taxon-name></italic> (black circles), <italic><tp:taxon-name><tp:taxon-name-part taxon-name-part-type="genus" reg="Phelister">P.</tp:taxon-name-part> <tp:taxon-name-part taxon-name-part-type="species" reg="praedatoris">praedatoris</tp:taxon-name-part></tp:taxon-name></italic> (white star), <italic><tp:taxon-name><tp:taxon-name-part taxon-name-part-type="genus" reg="Phelister">P.</tp:taxon-name-part> <tp:taxon-name-part taxon-name-part-type="species" reg="ifficus">ifficus</tp:taxon-name-part></tp:taxon-name></italic> (black squares), <italic><tp:taxon-name><tp:taxon-name-part taxon-name-part-type="genus" reg="Phelister">P.</tp:taxon-name-part> <tp:taxon-name-part taxon-name-part-type="species" reg="genieri">genieri</tp:taxon-name-part></tp:taxon-name></italic> (hexagon), and <italic><tp:taxon-name><tp:taxon-name-part taxon-name-part-type="genus" reg="Phelister">P.</tp:taxon-name-part> <tp:taxon-name-part taxon-name-part-type="species" reg="marginatus">marginatus</tp:taxon-name-part></tp:taxon-name></italic> (black stars).</p></caption><graphic xmlns:xlink="http://www.w3.org/1999/xlink" xlink:href="zookeys-1001-001-g020.jpg" position="float" orientation="portrait" xlink:type="simple" id="oo_484949.jpg"><uri content-type="original_file" xlink:type="simple">https://binary.pensoft.net/fig/484949</uri></graphic></fig></tp:treatment-sec></tp:taxon-treatment>
