# Supplementary material for: Recognition and revision of the Phelister blairi group (Histeridae, Histerinae, Exosternini)
Source: Zookeys. 2020 Dec 9;1001:1–154. doi: 10.3897/zookeys.1001.58447 (PMC7744391; doi:10.3897/zookeys.1001.58447)
Supplement: XML Treatment for Phelister genieri [file zookeys.1001.58447-treatment20.xml]

<!DOCTYPE tp:taxon-treatment
  PUBLIC "-//TaxonX//DTD Taxonomic Treatment Publishing DTD v0 20100105//EN" "tax-treatment-NSO.dtd">
<tp:taxon-treatment xmlns:tp="http://www.plazi.org/taxpub"><tp:treatment-meta><kwd-group><label>Taxon classification</label><kwd><named-content xmlns:xlink="http://www.w3.org/1999/xlink" content-type="kingdom">Animalia</named-content></kwd><kwd><named-content xmlns:xlink="http://www.w3.org/1999/xlink" content-type="order">Coleoptera</named-content></kwd><kwd><named-content xmlns:xlink="http://www.w3.org/1999/xlink" content-type="family">Histeridae</named-content></kwd></kwd-group><mixed-citation publication-type="journal"><person-group><name><surname>Caterino</surname><given-names>Michael S.</given-names></name><name><surname>Tishechkin</surname><given-names>Alexey K.</given-names></name></person-group><article-title>Recognition and revision of the <italic><tp:taxon-name><tp:taxon-name-part taxon-name-part-type="genus" reg="Phelister">Phelister</tp:taxon-name-part> <tp:taxon-name-part taxon-name-part-type="species" reg="blairi">blairi</tp:taxon-name-part></tp:taxon-name></italic> group (<tp:taxon-name><tp:taxon-name-part taxon-name-part-type="family">Histeridae</tp:taxon-name-part></tp:taxon-name>, <tp:taxon-name><tp:taxon-name-part taxon-name-part-type="subfamily">Histerinae</tp:taxon-name-part></tp:taxon-name>, <tp:taxon-name><tp:taxon-name-part taxon-name-part-type="tribe">Exosternini</tp:taxon-name-part></tp:taxon-name>)</article-title><source>Zookeys</source><day>09</day><month>12</month><year>2020</year><volume>1001</volume><fpage>1</fpage><lpage>154</lpage><pub-id pub-id-type="doi">10.3897/zookeys.1001.58447</pub-id></mixed-citation></tp:treatment-meta><tp:nomenclature><label>20.</label><tp:taxon-name><object-id xmlns:xlink="http://www.w3.org/1999/xlink" content-type="arpha" xlink:type="simple">5B3850CE-4688-521E-AF96-E55213259B07</object-id>
                <tp:taxon-name-part taxon-name-part-type="genus" reg="Phelister">Phelister</tp:taxon-name-part>
                <tp:taxon-name-part taxon-name-part-type="species" reg="genieri">genieri</tp:taxon-name-part>
                <object-id xmlns:xlink="http://www.w3.org/1999/xlink" content-type="zoobank" xlink:type="simple">http://zoobank.org/D5C97694-8DF0-41F5-AC4B-474C29AE092D</object-id>
              </tp:taxon-name><tp:taxon-status xmlns:xlink="http://www.w3.org/1999/xlink" xlink:type="simple">sp. nov.</tp:taxon-status><xref ref-type="fig" rid="F21">Figs 13A, B</xref><xref ref-type="fig" rid="F22">, 14A, B</xref><xref ref-type="fig" rid="F20">, Map 8</xref></tp:nomenclature><tp:treatment-sec sec-type="type material" id="SECID0EZZBM"><title>Type material.</title><p><bold><italic>Holotype</italic> male</bold>: “<bold>Bolivia</bold>: Cochabamba, 105 km E Cochabamba, at Rio Carmen Mayo, 1800 m, <named-content xmlns:xlink="http://www.w3.org/1999/xlink" content-type="dwc:verbatimCoordinates" xlink:type="simple"><named-content content-type="geo-json" specific-use="{&#34;type&#34;:&#34;Point&#34;,&#34;coordinates&#34;:[-65.731944,-17.146389]}" id="NCID0EJ1BM" xlink:type="simple">17°08'47"S, 65°43'55"W</named-content></named-content> [<named-content xmlns:xlink="http://www.w3.org/1999/xlink" content-type="dwc:verbatimCoordinates" xlink:type="simple"><named-content content-type="geo-json" specific-use="{&#34;type&#34;:&#34;Point&#34;,&#34;coordinates&#34;:[-65.731900,17.146400]}" id="NCID0ER1BM" xlink:type="simple">17.1464, -65.7319</named-content></named-content>], 6–8.II.1999, F. Génier, low yungas forest, ex. f.i.t. 99-033” / “Caterino/Tishechkin <tp:taxon-name><tp:taxon-name-part taxon-name-part-type="tribe">Exosternini</tp:taxon-name-part></tp:taxon-name> Voucher EXO-00379” (<named-content xmlns:xlink="http://www.w3.org/1999/xlink" content-type="dwc:institutional_code" xlink:type="simple">CMNC</named-content>). <bold><italic>Paratype</italic> (1)</bold>: Cochabamba, 117 km E Cochabamba at Lagunitas (<named-content xmlns:xlink="http://www.w3.org/1999/xlink" content-type="dwc:verbatimCoordinates" xlink:type="simple"><named-content content-type="geo-json" specific-use="{&#34;type&#34;:&#34;Point&#34;,&#34;coordinates&#34;:[-65.682500,-17.106100]}" id="NCID0EK2BM" xlink:type="simple">-17.1061, -65.6825</named-content></named-content>), 1000 m, 2/8/99–2/12/99, FIT, mountain evergreen forest, F. Génier, EXO-02994 (<named-content xmlns:xlink="http://www.w3.org/1999/xlink" content-type="dwc:institutional_code" xlink:type="simple">CMNC</named-content>, 1ex.).</p><fig id="F21" position="float" orientation="portrait"><object-id xmlns:xlink="http://www.w3.org/1999/xlink" content-type="doi" xlink:type="simple">10.3897/zookeys.1001.58447.figure13</object-id><object-id xmlns:xlink="http://www.w3.org/1999/xlink" content-type="arpha" xlink:type="simple">59F548D1-8882-50A3-8617-32C6C050A62A</object-id><label>Figure 13.</label><caption><p><bold>A, B</bold><italic><tp:taxon-name><tp:taxon-name-part taxon-name-part-type="genus" reg="Phelister">Phelister</tp:taxon-name-part> <tp:taxon-name-part taxon-name-part-type="species" reg="genieri">genieri</tp:taxon-name-part></tp:taxon-name></italic>: <bold>A</bold> dorsal habitus <bold>B</bold> ventral habitus <bold>C, D</bold><italic><tp:taxon-name><tp:taxon-name-part taxon-name-part-type="genus" reg="Phelister">P.</tp:taxon-name-part> <tp:taxon-name-part taxon-name-part-type="species" reg="marginatus">marginatus</tp:taxon-name-part></tp:taxon-name></italic>: <bold>C</bold> dorsal habitus <bold>D</bold> ventral habitus <bold>E, F</bold><italic><tp:taxon-name><tp:taxon-name-part taxon-name-part-type="genus" reg="Phelister">P.</tp:taxon-name-part> <tp:taxon-name-part taxon-name-part-type="species" reg="vazdemelloi">vazdemelloi</tp:taxon-name-part></tp:taxon-name></italic>: <bold>E</bold> dorsal habitus <bold>F</bold> ventral habitus <bold>G, H</bold><italic><tp:taxon-name><tp:taxon-name-part taxon-name-part-type="genus" reg="Phelister">P.</tp:taxon-name-part> <tp:taxon-name-part taxon-name-part-type="species" reg="dilatatus">dilatatus</tp:taxon-name-part></tp:taxon-name></italic>: <bold>G</bold> dorsal habitus <bold>H</bold> ventral habitus.</p></caption><graphic xmlns:xlink="http://www.w3.org/1999/xlink" xlink:href="zookeys-1001-001-g021.jpg" position="float" orientation="portrait" xlink:type="simple" id="oo_484950.jpg"><uri content-type="original_file" xlink:type="simple">https://binary.pensoft.net/fig/484950</uri></graphic></fig></tp:treatment-sec><tp:treatment-sec sec-type="description" id="SECID0EI5BM"><title>Diagnostic description.</title><p>Length: 2.52–2.76 mm (avg. 2.64 mm); width: 2.21–2.40 mm (avg. 2.30 mm). Body broadly rounded, depressed, sides explanate, rufescent, with very dense and conspicuous ground punctation throughout; frons rather broad, depressed along midline; supraorbital stria absent; frontal stria complete; epistoma subcarinate along sides; labrum emarginate and subcarinate apically; mandibles each with small basal tooth; antennal club elongate, with small setose patch near apex of dorsal surface; prescutellar impression absent; median pronotal gland openings small, obscured by punctures, but present ~ 2/3 from anterior margin; marginal pronotal stria complete, fine, continued around anterior margin; submarginal pronotal stria present close to marginal as a raised carina, disk deeply depressed along its inner edge; elytron with single, complete epipleural stria; outer subhumeral stria complete beneath strong lateral elytral carina, which may be the complete inner subhumeral stria; dorsal striae shallowly impressed but distinct, all complete, with 4<sup>th</sup> arched to sutural; pygidia densely covered with elongate punctures, pygidium weakly differentiated, with flat anterodorsal surface and short, curved posteroventral surface, similarly punctate throughout; prosternal keel slightly depressed, emarginate at base, striae obsolete; prosternal lobe weakly reflexed, with marginal stria complete; mesoventrite produced, its marginal stria weakly impressed, continued by postmesocoxal stria toward but not reaching middle of mesepimeron; mesometaventral stria weakly impressed, angulate at middle; lateral metaventral stria diverging to side, subparallel to postmesocoxal; 1<sup>st</sup> abdominal ventrite with incomplete lateral stria along inner edge of metacoxa; all ventrites punctate; all tibia slightly broadened; protibia with outer margin strongly dentate, bearing four or five marginal spines; protarsal setae of male not flattened; meso- and metatibiae slightly broadened, with a few spines along outer margins. Male: basal piece 1/3 length of tegmen; tegmen narrow at base, weakly and unevenly expanded to near apex, apices rounded; tegmen quite flattened, only weakly curved in lateral view; medioventral process present, projecting at basal fourth; median lobe almost 1/2 tegmen length, basal apodemes abruptly narrowed at bases.</p></tp:treatment-sec><tp:treatment-sec sec-type="etymology" id="SECID0ES5BM"><title>Etymology.</title><p>We are pleased to name this species in honor of François Génier, collector of the type, and contributor of numerous valuable specimens to our histerid studies.</p></tp:treatment-sec><tp:treatment-sec sec-type="distribution" id="SECID0EX5BM"><title>Distribution.</title><p>This species is only known from the type locality, Cochabamba, Bolivia.</p></tp:treatment-sec><tp:treatment-sec sec-type="remarks" id="SECID0E35BM"><title>Remarks.</title><p>As described above, this species is part of a related lineage comprising the preceding one and following two species. It is particularly close to <italic><tp:taxon-name><tp:taxon-name-part taxon-name-part-type="genus" reg="Phelister">P.</tp:taxon-name-part> <tp:taxon-name-part taxon-name-part-type="species" reg="marginatus">marginatus</tp:taxon-name-part></tp:taxon-name></italic> but is easily distinguished by the much coarser dorsal punctation, and distinct elytral striae. Its body is also not so broad, and its sides less broadly explanate.</p><fig id="F22" position="float" orientation="portrait"><object-id xmlns:xlink="http://www.w3.org/1999/xlink" content-type="doi" xlink:type="simple">10.3897/zookeys.1001.58447.figure14</object-id><object-id xmlns:xlink="http://www.w3.org/1999/xlink" content-type="arpha" xlink:type="simple">E8C0800E-8C0F-5866-81DD-2543848665B5</object-id><label>Figure 14.</label><caption><p>Male genitalia <bold>A, B</bold><italic><tp:taxon-name><tp:taxon-name-part taxon-name-part-type="genus" reg="Phelister">Phelister</tp:taxon-name-part> <tp:taxon-name-part taxon-name-part-type="species" reg="genieri">genieri</tp:taxon-name-part></tp:taxon-name></italic>: <bold>A</bold> aedeagus, dorsal <bold>B</bold> aedeagus, lateral <bold>C, D</bold><italic><tp:taxon-name><tp:taxon-name-part taxon-name-part-type="genus" reg="Phelister">P.</tp:taxon-name-part> <tp:taxon-name-part taxon-name-part-type="species" reg="marginatus">marginatus</tp:taxon-name-part></tp:taxon-name></italic>: <bold>C</bold> aedeagus, dorsal <bold>D</bold> aedeagus, lateral <bold>E</bold>, <bold>F</bold><italic><tp:taxon-name><tp:taxon-name-part taxon-name-part-type="genus" reg="Phelister">P.</tp:taxon-name-part> <tp:taxon-name-part taxon-name-part-type="species" reg="vazdemelloi">vazdemelloi</tp:taxon-name-part></tp:taxon-name></italic>: <bold>E</bold> aedeagus, dorsal <bold>F</bold> aedeagus, lateral <bold>G, H</bold><italic><tp:taxon-name><tp:taxon-name-part taxon-name-part-type="genus" reg="Phelister">P.</tp:taxon-name-part> <tp:taxon-name-part taxon-name-part-type="species" reg="dilatatus">dilatatus</tp:taxon-name-part></tp:taxon-name></italic>: <bold>G</bold> aedeagus, dorsal <bold>H</bold> aedeagus, lateral.</p></caption><graphic xmlns:xlink="http://www.w3.org/1999/xlink" xlink:href="zookeys-1001-001-g022.jpg" position="float" orientation="portrait" xlink:type="simple" id="oo_484951.jpg"><uri content-type="original_file" xlink:type="simple">https://binary.pensoft.net/fig/484951</uri></graphic></fig></tp:treatment-sec><tp:treatment-sec><!--Section generated to contain objects referenced in tp:taxon-treatment.--><fig id="F20" position="float" orientation="portrait"><object-id xmlns:xlink="http://www.w3.org/1999/xlink" content-type="doi" xlink:type="simple">10.3897/zookeys.1001.58447.map8</object-id><object-id xmlns:xlink="http://www.w3.org/1999/xlink" content-type="arpha" xlink:type="simple">521AE868-6609-5480-9600-0651C21A7697</object-id><label>Map 8.</label><caption><p>Collecting records for <italic><tp:taxon-name><tp:taxon-name-part taxon-name-part-type="genus" reg="Phelister">Phelister</tp:taxon-name-part> <tp:taxon-name-part taxon-name-part-type="species" reg="vazdemelloi">vazdemelloi</tp:taxon-name-part></tp:taxon-name></italic> (black circles), <italic><tp:taxon-name><tp:taxon-name-part taxon-name-part-type="genus" reg="Phelister">P.</tp:taxon-name-part> <tp:taxon-name-part taxon-name-part-type="species" reg="praedatoris">praedatoris</tp:taxon-name-part></tp:taxon-name></italic> (white star), <italic><tp:taxon-name><tp:taxon-name-part taxon-name-part-type="genus" reg="Phelister">P.</tp:taxon-name-part> <tp:taxon-name-part taxon-name-part-type="species" reg="ifficus">ifficus</tp:taxon-name-part></tp:taxon-name></italic> (black squares), <italic><tp:taxon-name><tp:taxon-name-part taxon-name-part-type="genus" reg="Phelister">P.</tp:taxon-name-part> <tp:taxon-name-part taxon-name-part-type="species" reg="genieri">genieri</tp:taxon-name-part></tp:taxon-name></italic> (hexagon), and <italic><tp:taxon-name><tp:taxon-name-part taxon-name-part-type="genus" reg="Phelister">P.</tp:taxon-name-part> <tp:taxon-name-part taxon-name-part-type="species" reg="marginatus">marginatus</tp:taxon-name-part></tp:taxon-name></italic> (black stars).</p></caption><graphic xmlns:xlink="http://www.w3.org/1999/xlink" xlink:href="zookeys-1001-001-g020.jpg" position="float" orientation="portrait" xlink:type="simple" id="oo_484949.jpg"><uri content-type="original_file" xlink:type="simple">https://binary.pensoft.net/fig/484949</uri></graphic></fig></tp:treatment-sec></tp:taxon-treatment>
