# Supplementary material for: Recognition and revision of the Phelister blairi group (Histeridae, Histerinae, Exosternini)
Source: Zookeys. 2020 Dec 9;1001:1–154. doi: 10.3897/zookeys.1001.58447 (PMC7744391; doi:10.3897/zookeys.1001.58447)
Supplement: XML Treatment for Phelister marginatus [file zookeys.1001.58447-treatment21.xml]

<!DOCTYPE tp:taxon-treatment
  PUBLIC "-//TaxonX//DTD Taxonomic Treatment Publishing DTD v0 20100105//EN" "tax-treatment-NSO.dtd">
<tp:taxon-treatment xmlns:tp="http://www.plazi.org/taxpub"><tp:treatment-meta><kwd-group><label>Taxon classification</label><kwd><named-content xmlns:xlink="http://www.w3.org/1999/xlink" content-type="kingdom">Animalia</named-content></kwd><kwd><named-content xmlns:xlink="http://www.w3.org/1999/xlink" content-type="order">Coleoptera</named-content></kwd><kwd><named-content xmlns:xlink="http://www.w3.org/1999/xlink" content-type="family">Histeridae</named-content></kwd></kwd-group><mixed-citation publication-type="journal"><person-group><name><surname>Caterino</surname><given-names>Michael S.</given-names></name><name><surname>Tishechkin</surname><given-names>Alexey K.</given-names></name></person-group><article-title>Recognition and revision of the <italic><tp:taxon-name><tp:taxon-name-part taxon-name-part-type="genus" reg="Phelister">Phelister</tp:taxon-name-part> <tp:taxon-name-part taxon-name-part-type="species" reg="blairi">blairi</tp:taxon-name-part></tp:taxon-name></italic> group (<tp:taxon-name><tp:taxon-name-part taxon-name-part-type="family">Histeridae</tp:taxon-name-part></tp:taxon-name>, <tp:taxon-name><tp:taxon-name-part taxon-name-part-type="subfamily">Histerinae</tp:taxon-name-part></tp:taxon-name>, <tp:taxon-name><tp:taxon-name-part taxon-name-part-type="tribe">Exosternini</tp:taxon-name-part></tp:taxon-name>)</article-title><source>Zookeys</source><day>09</day><month>12</month><year>2020</year><volume>1001</volume><fpage>1</fpage><lpage>154</lpage><pub-id pub-id-type="doi">10.3897/zookeys.1001.58447</pub-id></mixed-citation></tp:treatment-meta><tp:nomenclature><label>21.</label><tp:taxon-name><object-id xmlns:xlink="http://www.w3.org/1999/xlink" content-type="arpha" xlink:type="simple">76CCE646-7C25-5915-A432-A5702476274D</object-id>
                <tp:taxon-name-part taxon-name-part-type="genus" reg="Phelister">Phelister</tp:taxon-name-part>
                <tp:taxon-name-part taxon-name-part-type="species" reg="marginatus">marginatus</tp:taxon-name-part>
                <object-id xmlns:xlink="http://www.w3.org/1999/xlink" content-type="zoobank" xlink:type="simple">http://zoobank.org/205FD7E7-C774-46CD-85A3-812371CA5D9A</object-id>
              </tp:taxon-name><tp:taxon-status xmlns:xlink="http://www.w3.org/1999/xlink" xlink:type="simple">sp. nov.</tp:taxon-status><xref ref-type="fig" rid="F21">Figs 13C, D</xref><xref ref-type="fig" rid="F22">, 14C, D</xref><xref ref-type="fig" rid="F20">, Map 8</xref></tp:nomenclature><tp:treatment-sec sec-type="type material" id="SECID0EVDCM"><title>Type material.</title><p><bold><italic>Holotype</italic> male</bold>: “<bold>Costa Rica</bold>: Puntarenas, Monte Verde [<named-content xmlns:xlink="http://www.w3.org/1999/xlink" content-type="dwc:verbatimCoordinates" xlink:type="simple"><named-content content-type="geo-json" specific-use="{&#34;type&#34;:&#34;Point&#34;,&#34;coordinates&#34;:[-84.800000,10.300000]}" id="NCID0EFECM" xlink:type="simple">10.3, -84.8</named-content></named-content>], 1520 m, 4 May 1989, J. Ashe, R. Brooks, R. Leschen, ex. flight intercept trap” / “SEMC0903646 KUNHM-ENT (<named-content xmlns:xlink="http://www.w3.org/1999/xlink" content-type="dwc:institutional_code" xlink:type="simple">SEMC</named-content>). <bold><italic>Paratypes</italic> (2): Costa Rica</bold>: Limon, Valle de la Estrella, R.B. Hitoy Cerere, Camino a S. Toma de Agua (<named-content xmlns:xlink="http://www.w3.org/1999/xlink" content-type="dwc:verbatimCoordinates" xlink:type="simple"><named-content content-type="geo-json" specific-use="{&#34;type&#34;:&#34;Point&#34;,&#34;coordinates&#34;:[-83.020000,9.670000]}" id="NCID0EZECM" xlink:type="simple">9.67, -83.02</named-content></named-content>), 160 m, 9/30/99–10/9/99, W. Arana, INB0003142728 (<named-content xmlns:xlink="http://www.w3.org/1999/xlink" content-type="dwc:institutional_code" xlink:type="simple">INBIO</named-content>, 1ex.); Puntarenas, Est. Biol. Las Alturas (<named-content xmlns:xlink="http://www.w3.org/1999/xlink" content-type="dwc:verbatimCoordinates" xlink:type="simple"><named-content content-type="geo-json" specific-use="{&#34;type&#34;:&#34;Point&#34;,&#34;coordinates&#34;:[-82.833500,8.936200]}" id="NCID0EJFCM" xlink:type="simple">8.9362, -82.8335</named-content></named-content>), 1660 m, 5/31/04–6/3/04, FIT, J. Ashe, Z. Falin, I. Hinojosa, SM0606778 (<named-content xmlns:xlink="http://www.w3.org/1999/xlink" content-type="dwc:institutional_code" xlink:type="simple">SEMC</named-content>, 1ex.).</p></tp:treatment-sec><tp:treatment-sec sec-type="description" id="SECID0EWFCM"><title>Diagnostic description.</title><p>Length: 2.64–2.80 mm (avg. 2.71 mm); width: 2.48–2.56 mm (avg. 2.52 mm). Body broadly rounded, depressed, sides explanate, rufescent, with very dense and conspicuous ground punctation throughout; frons rather broad, moderately depressed along midline; supraorbital stria absent; frontal stria interrupted across median depression; epistoma subcarinate along sides; labrum emarginate and subcarinate apically; mandibles each with small basal tooth; antennal club elongate, with small setose patch near apex of dorsal surface; prescutellar impression absent, at most faintly depressed; median pronotal gland openings small, obscured by punctures, but present ~ 2/3 from anterior margin; marginal pronotal stria complete, fine, continued around anterior margin; submarginal pronotal stria present close to marginal as a raised carina, disk deeply depressed along its inner edge; elytron with single, complete epipleural stria; outer subhumeral stria complete beneath strong lateral elytral carina, which may be the complete inner subhumeral stria; dorsal striae faintly impressed, only a few vaguely traceable, primarily the complete sutural stria; propygidium flat, densely covered with elongate punctures, pygidium with flat anterodorsal surface punctate, and short, curved posteroventral surface impunctate but shagreened; prosternal keel narrowed, emarginate at base, striae narrowly separate at base, converging and subparallel to near apex, united anteriorly; prosternal lobe reflexed, with marginal stria complete; mesoventrite produced, its marginal stria only faintly impressed; postmesocoxal stria present, not reaching mesepimeron; mesometaventral stria absent across middle; lateral metaventral stria forming a short stria parallel to postmesocoxal; all ventrites punctate; all tibia slightly broadened; protibia with outer margin strongly dentate, bearing four or five marginal spines; protarsal setae of male not flattened; meso- and metatibiae slightly broadened, with a few spines along outer margins. Male: basal piece 1/3 length of tegmen; tegmen narrow at base, evenly widened, rounded to near apex, apices rounded; tegmen curved to apex in lateral view; medioventral process present, projecting at basal fourth; median lobe ~ 1/3 tegmen length, basal apodemes abruptly narrowed at bases.</p></tp:treatment-sec><tp:treatment-sec sec-type="etymology" id="SECID0E2FCM"><title>Etymology.</title><p>The name of this species refers to the carinate margins of the pronotum and elytra.</p></tp:treatment-sec><tp:treatment-sec sec-type="distribution" id="SECID0EAGCM"><title>Distribution.</title><p>This species is known only from Costa Rica, from Limón and Puntarenas provinces.</p></tp:treatment-sec><tp:treatment-sec sec-type="remarks" id="SECID0EFGCM"><title>Remarks.</title><p>As described above, this species is part of a related lineage comprising the preceding two and the following species. <italic><tp:taxon-name><tp:taxon-name-part taxon-name-part-type="genus" reg="Phelister">Phelister</tp:taxon-name-part> <tp:taxon-name-part taxon-name-part-type="species" reg="marginatus">marginatus</tp:taxon-name-part></tp:taxon-name></italic> is easily distinguished by its broad, flattened, laterally carinate and explanate body, along with its largely effaced elytral striae.</p></tp:treatment-sec><tp:treatment-sec><!--Section generated to contain objects referenced in tp:taxon-treatment.--><fig id="F21" position="float" orientation="portrait"><object-id xmlns:xlink="http://www.w3.org/1999/xlink" content-type="doi" xlink:type="simple">10.3897/zookeys.1001.58447.figure13</object-id><object-id xmlns:xlink="http://www.w3.org/1999/xlink" content-type="arpha" xlink:type="simple">59F548D1-8882-50A3-8617-32C6C050A62A</object-id><label>Figure 13.</label><caption><p><bold>A, B</bold><italic><tp:taxon-name><tp:taxon-name-part taxon-name-part-type="genus" reg="Phelister">Phelister</tp:taxon-name-part> <tp:taxon-name-part taxon-name-part-type="species" reg="genieri">genieri</tp:taxon-name-part></tp:taxon-name></italic>: <bold>A</bold> dorsal habitus <bold>B</bold> ventral habitus <bold>C, D</bold><italic><tp:taxon-name><tp:taxon-name-part taxon-name-part-type="genus" reg="Phelister">P.</tp:taxon-name-part> <tp:taxon-name-part taxon-name-part-type="species" reg="marginatus">marginatus</tp:taxon-name-part></tp:taxon-name></italic>: <bold>C</bold> dorsal habitus <bold>D</bold> ventral habitus <bold>E, F</bold><italic><tp:taxon-name><tp:taxon-name-part taxon-name-part-type="genus" reg="Phelister">P.</tp:taxon-name-part> <tp:taxon-name-part taxon-name-part-type="species" reg="vazdemelloi">vazdemelloi</tp:taxon-name-part></tp:taxon-name></italic>: <bold>E</bold> dorsal habitus <bold>F</bold> ventral habitus <bold>G, H</bold><italic><tp:taxon-name><tp:taxon-name-part taxon-name-part-type="genus" reg="Phelister">P.</tp:taxon-name-part> <tp:taxon-name-part taxon-name-part-type="species" reg="dilatatus">dilatatus</tp:taxon-name-part></tp:taxon-name></italic>: <bold>G</bold> dorsal habitus <bold>H</bold> ventral habitus.</p></caption><graphic xmlns:xlink="http://www.w3.org/1999/xlink" xlink:href="zookeys-1001-001-g021.jpg" position="float" orientation="portrait" xlink:type="simple" id="oo_484950.jpg"><uri content-type="original_file" xlink:type="simple">https://binary.pensoft.net/fig/484950</uri></graphic></fig><fig id="F22" position="float" orientation="portrait"><object-id xmlns:xlink="http://www.w3.org/1999/xlink" content-type="doi" xlink:type="simple">10.3897/zookeys.1001.58447.figure14</object-id><object-id xmlns:xlink="http://www.w3.org/1999/xlink" content-type="arpha" xlink:type="simple">E8C0800E-8C0F-5866-81DD-2543848665B5</object-id><label>Figure 14.</label><caption><p>Male genitalia <bold>A, B</bold><italic><tp:taxon-name><tp:taxon-name-part taxon-name-part-type="genus" reg="Phelister">Phelister</tp:taxon-name-part> <tp:taxon-name-part taxon-name-part-type="species" reg="genieri">genieri</tp:taxon-name-part></tp:taxon-name></italic>: <bold>A</bold> aedeagus, dorsal <bold>B</bold> aedeagus, lateral <bold>C, D</bold><italic><tp:taxon-name><tp:taxon-name-part taxon-name-part-type="genus" reg="Phelister">P.</tp:taxon-name-part> <tp:taxon-name-part taxon-name-part-type="species" reg="marginatus">marginatus</tp:taxon-name-part></tp:taxon-name></italic>: <bold>C</bold> aedeagus, dorsal <bold>D</bold> aedeagus, lateral <bold>E</bold>, <bold>F</bold><italic><tp:taxon-name><tp:taxon-name-part taxon-name-part-type="genus" reg="Phelister">P.</tp:taxon-name-part> <tp:taxon-name-part taxon-name-part-type="species" reg="vazdemelloi">vazdemelloi</tp:taxon-name-part></tp:taxon-name></italic>: <bold>E</bold> aedeagus, dorsal <bold>F</bold> aedeagus, lateral <bold>G, H</bold><italic><tp:taxon-name><tp:taxon-name-part taxon-name-part-type="genus" reg="Phelister">P.</tp:taxon-name-part> <tp:taxon-name-part taxon-name-part-type="species" reg="dilatatus">dilatatus</tp:taxon-name-part></tp:taxon-name></italic>: <bold>G</bold> aedeagus, dorsal <bold>H</bold> aedeagus, lateral.</p></caption><graphic xmlns:xlink="http://www.w3.org/1999/xlink" xlink:href="zookeys-1001-001-g022.jpg" position="float" orientation="portrait" xlink:type="simple" id="oo_484951.jpg"><uri content-type="original_file" xlink:type="simple">https://binary.pensoft.net/fig/484951</uri></graphic></fig><fig id="F20" position="float" orientation="portrait"><object-id xmlns:xlink="http://www.w3.org/1999/xlink" content-type="doi" xlink:type="simple">10.3897/zookeys.1001.58447.map8</object-id><object-id xmlns:xlink="http://www.w3.org/1999/xlink" content-type="arpha" xlink:type="simple">521AE868-6609-5480-9600-0651C21A7697</object-id><label>Map 8.</label><caption><p>Collecting records for <italic><tp:taxon-name><tp:taxon-name-part taxon-name-part-type="genus" reg="Phelister">Phelister</tp:taxon-name-part> <tp:taxon-name-part taxon-name-part-type="species" reg="vazdemelloi">vazdemelloi</tp:taxon-name-part></tp:taxon-name></italic> (black circles), <italic><tp:taxon-name><tp:taxon-name-part taxon-name-part-type="genus" reg="Phelister">P.</tp:taxon-name-part> <tp:taxon-name-part taxon-name-part-type="species" reg="praedatoris">praedatoris</tp:taxon-name-part></tp:taxon-name></italic> (white star), <italic><tp:taxon-name><tp:taxon-name-part taxon-name-part-type="genus" reg="Phelister">P.</tp:taxon-name-part> <tp:taxon-name-part taxon-name-part-type="species" reg="ifficus">ifficus</tp:taxon-name-part></tp:taxon-name></italic> (black squares), <italic><tp:taxon-name><tp:taxon-name-part taxon-name-part-type="genus" reg="Phelister">P.</tp:taxon-name-part> <tp:taxon-name-part taxon-name-part-type="species" reg="genieri">genieri</tp:taxon-name-part></tp:taxon-name></italic> (hexagon), and <italic><tp:taxon-name><tp:taxon-name-part taxon-name-part-type="genus" reg="Phelister">P.</tp:taxon-name-part> <tp:taxon-name-part taxon-name-part-type="species" reg="marginatus">marginatus</tp:taxon-name-part></tp:taxon-name></italic> (black stars).</p></caption><graphic xmlns:xlink="http://www.w3.org/1999/xlink" xlink:href="zookeys-1001-001-g020.jpg" position="float" orientation="portrait" xlink:type="simple" id="oo_484949.jpg"><uri content-type="original_file" xlink:type="simple">https://binary.pensoft.net/fig/484949</uri></graphic></fig></tp:treatment-sec></tp:taxon-treatment>
