# Supplementary material for: Recognition and revision of the Phelister blairi group (Histeridae, Histerinae, Exosternini)
Source: Zookeys. 2020 Dec 9;1001:1–154. doi: 10.3897/zookeys.1001.58447 (PMC7744391; doi:10.3897/zookeys.1001.58447)
Supplement: XML Treatment for Phelister dilatatus [file zookeys.1001.58447-treatment23.xml]

<!DOCTYPE tp:taxon-treatment
  PUBLIC "-//TaxonX//DTD Taxonomic Treatment Publishing DTD v0 20100105//EN" "tax-treatment-NSO.dtd">
<tp:taxon-treatment xmlns:tp="http://www.plazi.org/taxpub"><tp:treatment-meta><kwd-group><label>Taxon classification</label><kwd><named-content xmlns:xlink="http://www.w3.org/1999/xlink" content-type="kingdom">Animalia</named-content></kwd><kwd><named-content xmlns:xlink="http://www.w3.org/1999/xlink" content-type="order">Coleoptera</named-content></kwd><kwd><named-content xmlns:xlink="http://www.w3.org/1999/xlink" content-type="family">Histeridae</named-content></kwd></kwd-group><mixed-citation publication-type="journal"><person-group><name><surname>Caterino</surname><given-names>Michael S.</given-names></name><name><surname>Tishechkin</surname><given-names>Alexey K.</given-names></name></person-group><article-title>Recognition and revision of the <italic><tp:taxon-name><tp:taxon-name-part taxon-name-part-type="genus" reg="Phelister">Phelister</tp:taxon-name-part> <tp:taxon-name-part taxon-name-part-type="species" reg="blairi">blairi</tp:taxon-name-part></tp:taxon-name></italic> group (<tp:taxon-name><tp:taxon-name-part taxon-name-part-type="family">Histeridae</tp:taxon-name-part></tp:taxon-name>, <tp:taxon-name><tp:taxon-name-part taxon-name-part-type="subfamily">Histerinae</tp:taxon-name-part></tp:taxon-name>, <tp:taxon-name><tp:taxon-name-part taxon-name-part-type="tribe">Exosternini</tp:taxon-name-part></tp:taxon-name>)</article-title><source>Zookeys</source><day>09</day><month>12</month><year>2020</year><volume>1001</volume><fpage>1</fpage><lpage>154</lpage><pub-id pub-id-type="doi">10.3897/zookeys.1001.58447</pub-id></mixed-citation></tp:treatment-meta><tp:nomenclature><label>23.</label><tp:taxon-name><object-id xmlns:xlink="http://www.w3.org/1999/xlink" content-type="arpha" xlink:type="simple">C209F862-5471-59E4-A9B1-07198749D5FB</object-id>
                <tp:taxon-name-part taxon-name-part-type="genus" reg="Phelister">Phelister</tp:taxon-name-part>
                <tp:taxon-name-part taxon-name-part-type="species" reg="dilatatus">dilatatus</tp:taxon-name-part>
                <object-id xmlns:xlink="http://www.w3.org/1999/xlink" content-type="zoobank" xlink:type="simple">http://zoobank.org/8D3A519B-0ED5-4FE1-BA9A-F7D2EF91318A</object-id>
              </tp:taxon-name><tp:taxon-status xmlns:xlink="http://www.w3.org/1999/xlink" xlink:type="simple">sp. nov.</tp:taxon-status><xref ref-type="fig" rid="F21">Figs 13G, H</xref><xref ref-type="fig" rid="F22">, 14G, H</xref><xref ref-type="fig" rid="F23">, Map 9</xref></tp:nomenclature><tp:treatment-sec sec-type="type material" id="SECID0EYPCM"><title>Type material.</title><p><bold><italic>Holotype</italic> male</bold>: “<bold>Guyane Française</bold>: Montagne des Chevaux <named-content xmlns:xlink="http://www.w3.org/1999/xlink" content-type="dwc:verbatimCoordinates" xlink:type="simple"><named-content content-type="geo-json" specific-use="{&#34;type&#34;:&#34;Point&#34;,&#34;coordinates&#34;:[-52.400000,4.716667]}" id="NCID0EIQCM" xlink:type="simple">4°43'N, -52°24'W</named-content></named-content> [<named-content xmlns:xlink="http://www.w3.org/1999/xlink" content-type="dwc:verbatimCoordinates" xlink:type="simple"><named-content content-type="geo-json" specific-use="{&#34;type&#34;:&#34;Point&#34;,&#34;coordinates&#34;:[-52.400000,4.716700]}" id="NCID0EQQCM" xlink:type="simple">4.7167, -52.4</named-content></named-content>] piège d’interception 27 Juin 2009. SEAG leg.” / “Caterino/Tishechkin <tp:taxon-name><tp:taxon-name-part taxon-name-part-type="tribe">Exosternini</tp:taxon-name-part></tp:taxon-name> Voucher EXO-00370 (<named-content xmlns:xlink="http://www.w3.org/1999/xlink" content-type="dwc:institutional_code" xlink:type="simple">MNHN</named-content>). <bold><italic>Paratypes</italic> (9): French Guiana</bold>: Régina, Rés. Natur. des Nouragues, Camp Inselberg (<named-content xmlns:xlink="http://www.w3.org/1999/xlink" content-type="dwc:verbatimCoordinates" xlink:type="simple"><named-content content-type="geo-json" specific-use="{&#34;type&#34;:&#34;Point&#34;,&#34;coordinates&#34;:[-52.683300,4.083300]}" id="NCID0EJRCM" xlink:type="simple">4.0833, -52.6833</named-content></named-content>), 9/22/10, FIT, SEAG, EXO-02991 (<abbrev xmlns:xlink="http://www.w3.org/1999/xlink" content-type="institution" xlink:title="Nicolas Dégallier Collection, Paris" id="ABBRID0EORCM" xlink:type="simple">CHND</abbrev>, 1ex.); Régina, Rés. Natur. des Nouragues (<named-content xmlns:xlink="http://www.w3.org/1999/xlink" content-type="dwc:verbatimCoordinates" xlink:type="simple"><named-content content-type="geo-json" specific-use="{&#34;type&#34;:&#34;Point&#34;,&#34;coordinates&#34;:[-52.672500,4.037800]}" id="NCID0EWRCM" xlink:type="simple">4.0378, -52.6725</named-content></named-content>), 8/4/09, FIT, SEAG, EXO-02990 (<abbrev xmlns:xlink="http://www.w3.org/1999/xlink" content-type="institution" xlink:title="Nicolas Dégallier Collection, Paris" id="ABBRID0E2RCM" xlink:type="simple">CHND</abbrev>, 1ex.); Belvédère de Saül, point de vue (<named-content xmlns:xlink="http://www.w3.org/1999/xlink" content-type="dwc:verbatimCoordinates" xlink:type="simple"><named-content content-type="geo-json" specific-use="{&#34;type&#34;:&#34;Point&#34;,&#34;coordinates&#34;:[-53.209400,3.622800]}" id="NCID0EDSCM" xlink:type="simple">3.6228, -53.2094</named-content></named-content>), 12/10/10, FIT, SEAG, EXO-02992 (<abbrev xmlns:xlink="http://www.w3.org/1999/xlink" content-type="institution" xlink:title="Nicolas Dégallier Collection, Paris" id="ABBRID0EISCM" xlink:type="simple">CHND</abbrev>, 1ex.); Montagne des Chevaux (<named-content xmlns:xlink="http://www.w3.org/1999/xlink" content-type="dwc:verbatimCoordinates" xlink:type="simple"><named-content content-type="geo-json" specific-use="{&#34;type&#34;:&#34;Point&#34;,&#34;coordinates&#34;:[-52.400000,4.716700]}" id="NCID0EQSCM" xlink:type="simple">4.7167, -52.4</named-content></named-content>), 5/2/09, FIT, SEAG, EXO-02988 (<abbrev xmlns:xlink="http://www.w3.org/1999/xlink" content-type="institution" xlink:title="Nicolas Dégallier Collection, Paris" id="ABBRID0EVSCM" xlink:type="simple">CHND</abbrev>, 1ex.); Montagne des Chevaux (<named-content xmlns:xlink="http://www.w3.org/1999/xlink" content-type="dwc:verbatimCoordinates" xlink:type="simple"><named-content content-type="geo-json" specific-use="{&#34;type&#34;:&#34;Point&#34;,&#34;coordinates&#34;:[-52.400000,4.716700]}" id="NCID0E4SCM" xlink:type="simple">4.7167, -52.4</named-content></named-content>), 5/16/09, FIT, SEAG, EXO-02989 (<abbrev xmlns:xlink="http://www.w3.org/1999/xlink" content-type="institution" xlink:title="Nicolas Dégallier Collection, Paris" id="ABBRID0ECTCM" xlink:type="simple">CHND</abbrev>, 1ex.); Montagne des Chevaux (<named-content xmlns:xlink="http://www.w3.org/1999/xlink" content-type="dwc:verbatimCoordinates" xlink:type="simple"><named-content content-type="geo-json" specific-use="{&#34;type&#34;:&#34;Point&#34;,&#34;coordinates&#34;:[-52.400000,4.716700]}" id="NCID0EKTCM" xlink:type="simple">4.7167, -52.4</named-content></named-content>), 6/13/09, FIT, SEAG, EXO-03041 (<abbrev xmlns:xlink="http://www.w3.org/1999/xlink" content-type="institution" xlink:title="Nicolas Dégallier Collection, Paris" id="ABBRID0EPTCM" xlink:type="simple">CHND</abbrev>, 1ex.); Bélizon. <named-content xmlns:xlink="http://www.w3.org/1999/xlink" content-type="dwc:verbatimCoordinates" xlink:type="simple"><named-content content-type="geo-json" specific-use="{&#34;type&#34;:&#34;Point&#34;,&#34;coordinates&#34;:[-52.643500,4.276900]}" id="NCID0EXTCM" xlink:type="simple">4.2769, -52.6435</named-content></named-content>. 45m. Jan 2017. J.L..Guiglaris (<abbrev xmlns:xlink="http://www.w3.org/1999/xlink" content-type="institution" xlink:title="Nicolas Dégallier Collection, Paris" id="ABBRID0E2TCM" xlink:type="simple">CHND</abbrev>, 1ex.); Régina, Rés. Natur. des Nouragues (<named-content xmlns:xlink="http://www.w3.org/1999/xlink" content-type="dwc:verbatimCoordinates" xlink:type="simple"><named-content content-type="geo-json" specific-use="{&#34;type&#34;:&#34;Point&#34;,&#34;coordinates&#34;:[-52.672500,4.037800]}" id="NCID0EDUCM" xlink:type="simple">4.0378, -52.6725</named-content></named-content>), 4.vii.2009, FIT, SEAG (<abbrev xmlns:xlink="http://www.w3.org/1999/xlink" content-type="institution" xlink:title="Nicolas Dégallier Collection, Paris" id="ABBRID0EIUCM" xlink:type="simple">CHND</abbrev>, 1ex.); Régina, Rés. Natur. des Nouragues (<named-content xmlns:xlink="http://www.w3.org/1999/xlink" content-type="dwc:verbatimCoordinates" xlink:type="simple"><named-content content-type="geo-json" specific-use="{&#34;type&#34;:&#34;Point&#34;,&#34;coordinates&#34;:[-52.672500,4.037800]}" id="NCID0EQUCM" xlink:type="simple">4.0378, -52.6725</named-content></named-content>), 11.vii.2010, FIT, SEAG (<abbrev xmlns:xlink="http://www.w3.org/1999/xlink" content-type="institution" xlink:title="Nicolas Dégallier Collection, Paris" id="ABBRID0EVUCM" xlink:type="simple">CHND</abbrev>, 1ex.).</p><fig id="F23" position="float" orientation="portrait"><object-id xmlns:xlink="http://www.w3.org/1999/xlink" content-type="doi" xlink:type="simple">10.3897/zookeys.1001.58447.map9</object-id><object-id xmlns:xlink="http://www.w3.org/1999/xlink" content-type="arpha" xlink:type="simple">F6069FFF-AC7A-53BD-98E4-95A362D602ED</object-id><label>Map 9.</label><caption><p>Collecting records for <italic><tp:taxon-name><tp:taxon-name-part taxon-name-part-type="genus" reg="Phelister">Phelister</tp:taxon-name-part> <tp:taxon-name-part taxon-name-part-type="species" reg="dilatatus">dilatatus</tp:taxon-name-part></tp:taxon-name></italic> (stars), and <italic><tp:taxon-name><tp:taxon-name-part taxon-name-part-type="genus" reg="Phelister">P.</tp:taxon-name-part> <tp:taxon-name-part taxon-name-part-type="species" reg="spectabilis">spectabilis</tp:taxon-name-part></tp:taxon-name></italic> (circles).</p></caption><graphic xmlns:xlink="http://www.w3.org/1999/xlink" xlink:href="zookeys-1001-001-g023.jpg" position="float" orientation="portrait" xlink:type="simple" id="oo_484952.jpg"><uri content-type="original_file" xlink:type="simple">https://binary.pensoft.net/fig/484952</uri></graphic></fig></tp:treatment-sec><tp:treatment-sec sec-type="description" id="SECID0E4VCM"><title>Diagnostic description.</title><p>Length: 2.96–3.51 mm (avg. 3.21 mm); width: 2.56–3.84 mm (avg. 2.70 mm). Body large, elongate oval, strongly convex, castaneous to piceous; most surfaces conspicuously punctate; head with frons depressed along midline, produced above antennal bases, ground punctures not reticulate; supraorbital stria absent; frontal stria complete, continued above epistoma, also apparently continued anterad by lateral marginal epistomal carina; epistoma not constricted at base, elevated along anterior margin, labrum short, apex weakly emarginate; mandibles with incisor edges rather short, each with weak basal marginal tooth; pronotum broad, uniformly densely punctate; distinct prescutellar impression absent, prescutellar area only faintly depressed; median pronotal gland openings simple, not annulate, located ~ 2/3 from anterior margin; lateral submarginal stria complete, deeply impressed; lateral marginal stria complete and continuous with anterior marginal; elytron with one complete epipleural stria and a secondary epipleural striole between it and the margin over the metafemur; outer subhumeral striae complete, with outer basal appendix (i.e., appearing y-shaped); inner subhumeral slightly abbreviated from base; all other dorsal striae complete, 5<sup>th</sup> stria arched to sutural; punctures of elytral disk distinctly interconnected by fine reticulations; propygidium large, midline length equal to that of pygidium; prosternal keel emarginate at base, with primary striae anteriorly connected ~ 1/3 short of presternal suture, divergent at base; secondary striae present along basal 1/2 of keel; prosternal lobe rounded, with complete marginal stria; mesoventrite with strong median projection; marginal mesoventral stria may be weakly interrupted at middle, continued by postmesocoxal stria nearly to metepisternum; mesometaventral stria strongly angulate at middle, extending anteriad to anterior third of mesoventrite, extending to mesocoxa at sides, not directly connected by lateral metaventral stria, which extends posterolaterally to posterior third of metepisternum; 1<sup>st</sup> abdominal ventrite with single, incomplete lateral stria along inner edge of metacoxa; all tibiae (but not femora) broadly expanded; protibia with inner edge straight, outer edge deeply toothed, with five marginal spines; tarsi compressed, the tarsomeres together little longer than the tibiae are broad. Male: basal piece long, &gt; 1/2 length of tegmen; tegmen widest near base, narrowed at basal 1/3, then weakly widening to apex, apices rounded; tegmen rather thick, mostly straight with weak apical bend in lateral view; medioventral process present, projecting at basal fourth; median lobe ~ 1/2 tegmen length, basal apodemes abruptly narrowed at bases.</p></tp:treatment-sec><tp:treatment-sec sec-type="etymology" id="SECID0EHWCM"><title>Etymology.</title><p>This species name refers to its broad, ‘dilated’ tibiae.</p></tp:treatment-sec><tp:treatment-sec sec-type="distribution" id="SECID0EMWCM"><title>Distribution.</title><p>This species is only known from French Guiana.</p></tp:treatment-sec><tp:treatment-sec sec-type="remarks" id="SECID0ERWCM"><title>Remarks.</title><p>This is a distinctive species, superficially quite similar to <italic><tp:taxon-name><tp:taxon-name-part taxon-name-part-type="genus" reg="Phelister">P.</tp:taxon-name-part> <tp:taxon-name-part taxon-name-part-type="species" reg="amazoniae">amazoniae</tp:taxon-name-part></tp:taxon-name></italic> and <italic><tp:taxon-name><tp:taxon-name-part taxon-name-part-type="genus" reg="Phelister">P.</tp:taxon-name-part> <tp:taxon-name-part taxon-name-part-type="species" reg="arcuatus">arcuatus</tp:taxon-name-part></tp:taxon-name></italic> in the large convex body size with expanded tibiae (which we assert to be convergences). But the non-explanate pronotum and ‘normal’, non-expanded femora of the present species will easily separate it from the others. Its anteriorly split (y-shaped) outer subhumeral stria is unique among species treated in this paper.</p></tp:treatment-sec><tp:treatment-sec><!--Section generated to contain objects referenced in tp:taxon-treatment.--><fig id="F21" position="float" orientation="portrait"><object-id xmlns:xlink="http://www.w3.org/1999/xlink" content-type="doi" xlink:type="simple">10.3897/zookeys.1001.58447.figure13</object-id><object-id xmlns:xlink="http://www.w3.org/1999/xlink" content-type="arpha" xlink:type="simple">59F548D1-8882-50A3-8617-32C6C050A62A</object-id><label>Figure 13.</label><caption><p><bold>A, B</bold><italic><tp:taxon-name><tp:taxon-name-part taxon-name-part-type="genus" reg="Phelister">Phelister</tp:taxon-name-part> <tp:taxon-name-part taxon-name-part-type="species" reg="genieri">genieri</tp:taxon-name-part></tp:taxon-name></italic>: <bold>A</bold> dorsal habitus <bold>B</bold> ventral habitus <bold>C, D</bold><italic><tp:taxon-name><tp:taxon-name-part taxon-name-part-type="genus" reg="Phelister">P.</tp:taxon-name-part> <tp:taxon-name-part taxon-name-part-type="species" reg="marginatus">marginatus</tp:taxon-name-part></tp:taxon-name></italic>: <bold>C</bold> dorsal habitus <bold>D</bold> ventral habitus <bold>E, F</bold><italic><tp:taxon-name><tp:taxon-name-part taxon-name-part-type="genus" reg="Phelister">P.</tp:taxon-name-part> <tp:taxon-name-part taxon-name-part-type="species" reg="vazdemelloi">vazdemelloi</tp:taxon-name-part></tp:taxon-name></italic>: <bold>E</bold> dorsal habitus <bold>F</bold> ventral habitus <bold>G, H</bold><italic><tp:taxon-name><tp:taxon-name-part taxon-name-part-type="genus" reg="Phelister">P.</tp:taxon-name-part> <tp:taxon-name-part taxon-name-part-type="species" reg="dilatatus">dilatatus</tp:taxon-name-part></tp:taxon-name></italic>: <bold>G</bold> dorsal habitus <bold>H</bold> ventral habitus.</p></caption><graphic xmlns:xlink="http://www.w3.org/1999/xlink" xlink:href="zookeys-1001-001-g021.jpg" position="float" orientation="portrait" xlink:type="simple" id="oo_484950.jpg"><uri content-type="original_file" xlink:type="simple">https://binary.pensoft.net/fig/484950</uri></graphic></fig><fig id="F22" position="float" orientation="portrait"><object-id xmlns:xlink="http://www.w3.org/1999/xlink" content-type="doi" xlink:type="simple">10.3897/zookeys.1001.58447.figure14</object-id><object-id xmlns:xlink="http://www.w3.org/1999/xlink" content-type="arpha" xlink:type="simple">E8C0800E-8C0F-5866-81DD-2543848665B5</object-id><label>Figure 14.</label><caption><p>Male genitalia <bold>A, B</bold><italic><tp:taxon-name><tp:taxon-name-part taxon-name-part-type="genus" reg="Phelister">Phelister</tp:taxon-name-part> <tp:taxon-name-part taxon-name-part-type="species" reg="genieri">genieri</tp:taxon-name-part></tp:taxon-name></italic>: <bold>A</bold> aedeagus, dorsal <bold>B</bold> aedeagus, lateral <bold>C, D</bold><italic><tp:taxon-name><tp:taxon-name-part taxon-name-part-type="genus" reg="Phelister">P.</tp:taxon-name-part> <tp:taxon-name-part taxon-name-part-type="species" reg="marginatus">marginatus</tp:taxon-name-part></tp:taxon-name></italic>: <bold>C</bold> aedeagus, dorsal <bold>D</bold> aedeagus, lateral <bold>E</bold>, <bold>F</bold><italic><tp:taxon-name><tp:taxon-name-part taxon-name-part-type="genus" reg="Phelister">P.</tp:taxon-name-part> <tp:taxon-name-part taxon-name-part-type="species" reg="vazdemelloi">vazdemelloi</tp:taxon-name-part></tp:taxon-name></italic>: <bold>E</bold> aedeagus, dorsal <bold>F</bold> aedeagus, lateral <bold>G, H</bold><italic><tp:taxon-name><tp:taxon-name-part taxon-name-part-type="genus" reg="Phelister">P.</tp:taxon-name-part> <tp:taxon-name-part taxon-name-part-type="species" reg="dilatatus">dilatatus</tp:taxon-name-part></tp:taxon-name></italic>: <bold>G</bold> aedeagus, dorsal <bold>H</bold> aedeagus, lateral.</p></caption><graphic xmlns:xlink="http://www.w3.org/1999/xlink" xlink:href="zookeys-1001-001-g022.jpg" position="float" orientation="portrait" xlink:type="simple" id="oo_484951.jpg"><uri content-type="original_file" xlink:type="simple">https://binary.pensoft.net/fig/484951</uri></graphic></fig></tp:treatment-sec></tp:taxon-treatment>
