# Supplementary material for: Recognition and revision of the Phelister blairi group (Histeridae, Histerinae, Exosternini)
Source: Zookeys. 2020 Dec 9;1001:1–154. doi: 10.3897/zookeys.1001.58447 (PMC7744391; doi:10.3897/zookeys.1001.58447)
Supplement: XML Treatment for Phelister spectabilis [file zookeys.1001.58447-treatment24.xml]

<!DOCTYPE tp:taxon-treatment
  PUBLIC "-//TaxonX//DTD Taxonomic Treatment Publishing DTD v0 20100105//EN" "tax-treatment-NSO.dtd">
<tp:taxon-treatment xmlns:tp="http://www.plazi.org/taxpub"><tp:treatment-meta><kwd-group><label>Taxon classification</label><kwd><named-content xmlns:xlink="http://www.w3.org/1999/xlink" content-type="kingdom">Animalia</named-content></kwd><kwd><named-content xmlns:xlink="http://www.w3.org/1999/xlink" content-type="order">Coleoptera</named-content></kwd><kwd><named-content xmlns:xlink="http://www.w3.org/1999/xlink" content-type="family">Histeridae</named-content></kwd></kwd-group><mixed-citation publication-type="journal"><person-group><name><surname>Caterino</surname><given-names>Michael S.</given-names></name><name><surname>Tishechkin</surname><given-names>Alexey K.</given-names></name></person-group><article-title>Recognition and revision of the <italic><tp:taxon-name><tp:taxon-name-part taxon-name-part-type="genus" reg="Phelister">Phelister</tp:taxon-name-part> <tp:taxon-name-part taxon-name-part-type="species" reg="blairi">blairi</tp:taxon-name-part></tp:taxon-name></italic> group (<tp:taxon-name><tp:taxon-name-part taxon-name-part-type="family">Histeridae</tp:taxon-name-part></tp:taxon-name>, <tp:taxon-name><tp:taxon-name-part taxon-name-part-type="subfamily">Histerinae</tp:taxon-name-part></tp:taxon-name>, <tp:taxon-name><tp:taxon-name-part taxon-name-part-type="tribe">Exosternini</tp:taxon-name-part></tp:taxon-name>)</article-title><source>Zookeys</source><day>09</day><month>12</month><year>2020</year><volume>1001</volume><fpage>1</fpage><lpage>154</lpage><pub-id pub-id-type="doi">10.3897/zookeys.1001.58447</pub-id></mixed-citation></tp:treatment-meta><tp:nomenclature><label>24.</label><tp:taxon-name><object-id xmlns:xlink="http://www.w3.org/1999/xlink" content-type="arpha" xlink:type="simple">0788235E-0AAE-5AD2-B847-8272076F6CF8</object-id>
                <tp:taxon-name-part taxon-name-part-type="genus" reg="Phelister">Phelister</tp:taxon-name-part>
                <tp:taxon-name-part taxon-name-part-type="species" reg="spectabilis">spectabilis</tp:taxon-name-part>
                <object-id xmlns:xlink="http://www.w3.org/1999/xlink" content-type="zoobank" xlink:type="simple">http://zoobank.org/87349FF2-C9E6-4381-AE82-35F75E313B2D</object-id>
              </tp:taxon-name><tp:taxon-status xmlns:xlink="http://www.w3.org/1999/xlink" xlink:type="simple">sp. nov.</tp:taxon-status><xref ref-type="fig" rid="F24">Figs 15A, B</xref><xref ref-type="fig" rid="F25">, 16A–F</xref><xref ref-type="fig" rid="F23">, Map 9</xref></tp:nomenclature><tp:treatment-sec sec-type="type material" id="SECID0ECZCM"><title>Type material.</title><p><bold><italic>Holotype</italic> male</bold>: “<bold>Ecuador</bold>: Orellana, P.N. Yasuní, Est. Cienc. Yasuní <named-content xmlns:xlink="http://www.w3.org/1999/xlink" content-type="dwc:verbatimCoordinates" xlink:type="simple"><named-content content-type="geo-json" specific-use="{&#34;type&#34;:&#34;Point&#34;,&#34;coordinates&#34;:[-76.400000,0.675000]}" id="NCID0ESZCM" xlink:type="simple">0°40.5'N, 76°24'W</named-content></named-content> [<named-content xmlns:xlink="http://www.w3.org/1999/xlink" content-type="dwc:verbatimCoordinates" xlink:type="simple"><named-content content-type="geo-json" specific-use="{&#34;type&#34;:&#34;Point&#34;,&#34;coordinates&#34;:[-76.400000,-0.675000]}" id="NCID0E1ZCM" xlink:type="simple">-0.675, -76.4</named-content></named-content>]. Flight intercept FIT#6-6. 17–19.vii.2008, A.K.Tishechkin AT924” / “Caterino DNA Voucher, Extraction: MSC-2187, Species: Enigm nr.dubEcu, Extraction Date: viii.16.2011” / “Caterino/Tishechkin <tp:taxon-name><tp:taxon-name-part taxon-name-part-type="tribe">Exosternini</tp:taxon-name-part></tp:taxon-name> Voucher EXO-00697” (<named-content xmlns:xlink="http://www.w3.org/1999/xlink" content-type="dwc:institutional_code" xlink:type="simple">FMNH</named-content>). <bold><italic>Paratypes</italic> (4): Ecuador</bold>: Orellana, Est. Cientifica Yasuní (<named-content xmlns:xlink="http://www.w3.org/1999/xlink" content-type="dwc:verbatimCoordinates" xlink:type="simple"><named-content content-type="geo-json" specific-use="{&#34;type&#34;:&#34;Point&#34;,&#34;coordinates&#34;:[-76.400000,-0.675000]}" id="NCID0ET1CM" xlink:type="simple">-0.675, -76.4</named-content></named-content>), 7/19/08–7/24/08, FIT, A. Tishechkin, EXO-00697 (<abbrev xmlns:xlink="http://www.w3.org/1999/xlink" content-type="institution" xlink:title="Alexey Tishechkin Collection, Sacramento, USA" id="ABBRID0EY1CM" xlink:type="simple">AKTC</abbrev>, 1ex.); Orellana, Est. Biodiv. Tiputini (<named-content xmlns:xlink="http://www.w3.org/1999/xlink" content-type="dwc:verbatimCoordinates" xlink:type="simple"><named-content content-type="geo-json" specific-use="{&#34;type&#34;:&#34;Point&#34;,&#34;coordinates&#34;:[-76.038300,-0.633300]}" id="NCID0EA2CM" xlink:type="simple">-0.6333, -76.0383</named-content></named-content>), 220 m, 9/5/00–9/25/00, D. Inward &amp; K. Jackson (<named-content xmlns:xlink="http://www.w3.org/1999/xlink" content-type="dwc:institutional_code" xlink:type="simple">NHMUK</named-content>, 2ex.); Orellana, Est. Biodiv. Tiputini (<named-content xmlns:xlink="http://www.w3.org/1999/xlink" content-type="dwc:verbatimCoordinates" xlink:type="simple"><named-content content-type="geo-json" specific-use="{&#34;type&#34;:&#34;Point&#34;,&#34;coordinates&#34;:[-76.148300,-0.636700]}" id="NCID0EQ2CM" xlink:type="simple">-0.6367, -76.1483</named-content></named-content>), 7/27/08–7/31/08, FIT, A. Tishechkin, EXO-00808 (<abbrev xmlns:xlink="http://www.w3.org/1999/xlink" content-type="institution" xlink:title="Alexey Tishechkin Collection, Sacramento, USA" id="ABBRID0EV2CM" xlink:type="simple">AKTC</abbrev>, 1ex.).</p><fig id="F24" position="float" orientation="portrait"><object-id xmlns:xlink="http://www.w3.org/1999/xlink" content-type="doi" xlink:type="simple">10.3897/zookeys.1001.58447.figure15</object-id><object-id xmlns:xlink="http://www.w3.org/1999/xlink" content-type="arpha" xlink:type="simple">66F22F0A-56F0-5CB3-A674-1F9D4AEDE906</object-id><label>Figure 15.</label><caption><p><bold>A, B</bold><italic><tp:taxon-name><tp:taxon-name-part taxon-name-part-type="genus" reg="Phelister">Phelister</tp:taxon-name-part> <tp:taxon-name-part taxon-name-part-type="species" reg="spectabilis">spectabilis</tp:taxon-name-part></tp:taxon-name></italic>: <bold>A</bold> dorsal habitus <bold>B</bold> ventral habitus <bold>C, D</bold><italic><tp:taxon-name><tp:taxon-name-part taxon-name-part-type="genus" reg="Phelister">P.</tp:taxon-name-part> <tp:taxon-name-part taxon-name-part-type="species" reg="pervagatus">pervagatus</tp:taxon-name-part></tp:taxon-name></italic>: <bold>C</bold> dorsal habitus <bold>D</bold> ventral habitus.</p></caption><graphic xmlns:xlink="http://www.w3.org/1999/xlink" xlink:href="zookeys-1001-001-g024.jpg" position="float" orientation="portrait" xlink:type="simple" id="oo_484953.jpg"><uri content-type="original_file" xlink:type="simple">https://binary.pensoft.net/fig/484953</uri></graphic></fig></tp:treatment-sec><tp:treatment-sec sec-type="material" id="SECID0EJ4CM"><title>Other material.</title><p><bold>Colombia</bold>: Vaupes, Est. Biol. Caparu, Rio Apoporis (<named-content xmlns:xlink="http://www.w3.org/1999/xlink" content-type="dwc:verbatimCoordinates" xlink:type="simple"><named-content content-type="geo-json" specific-use="{&#34;type&#34;:&#34;Point&#34;,&#34;coordinates&#34;:[-69.500000,-1.100000]}" id="NCID0EU4CM" xlink:type="simple">-1.1, -69.5</named-content></named-content>), 9/27/95–12/1/95, FIT, Black-water terrace forest on sandy soils, B. Gill, EXO-00377 (<abbrev xmlns:xlink="http://www.w3.org/1999/xlink" content-type="institution" xlink:title="Alexey Tishechkin Collection, Sacramento, USA" id="ABBRID0EZ4CM" xlink:type="simple">AKTC</abbrev>, 1ex.); <bold>French Guiana</bold>: Régina, Rés. Natur. des Nouragues, Camp Inselberg (<named-content xmlns:xlink="http://www.w3.org/1999/xlink" content-type="dwc:verbatimCoordinates" xlink:type="simple"><named-content content-type="geo-json" specific-use="{&#34;type&#34;:&#34;Point&#34;,&#34;coordinates&#34;:[-52.683300,4.083300]}" id="NCID0ED5CM" xlink:type="simple">4.0833, -52.6833</named-content></named-content>), 1/25/11, FIT, SEAG, EXO-02983 (<abbrev xmlns:xlink="http://www.w3.org/1999/xlink" content-type="institution" xlink:title="Nicolas Dégallier Collection, Paris" id="ABBRID0EI5CM" xlink:type="simple">CHND</abbrev>, 1ex.); Saül, 7 km N, 3 km NW Les Eaux Claires, Mt. La Fumée (<named-content xmlns:xlink="http://www.w3.org/1999/xlink" content-type="dwc:verbatimCoordinates" xlink:type="simple"><named-content content-type="geo-json" specific-use="{&#34;type&#34;:&#34;Point&#34;,&#34;coordinates&#34;:[-53.221900,3.662800]}" id="NCID0EQ5CM" xlink:type="simple">3.6628, -53.2219</named-content></named-content>), 490 m, 6/1/97–6/8/97, FIT, J. Ashe &amp; R. Brooks, SM0096747 (<named-content xmlns:xlink="http://www.w3.org/1999/xlink" content-type="dwc:institutional_code" xlink:type="simple">SEMC</named-content>, 1ex.).</p></tp:treatment-sec><tp:treatment-sec sec-type="description" id="SECID0E45CM"><title>Diagnostic description.</title><p>Length: 2.68–2.96 mm (avg. 2.84 mm); width: 2.32–2.64 mm (avg. 2.43 mm). Body large, elongate, dark-rufescent, nearly parallel-sided, smooth, with fine inconspicuous ground punctation; supraorbital stria complete, forming a carina between upper margin of eyes; frons broad, widened anteriorly, deeply depressed at middle; frontal stria complete, raised as a sinuate transverse carina; epistoma deeply depressed at middle, sides raised, subcarinate; labrum wide, emarginate; mandibles lacking basal teeth; antennal club elongate; pronotum lacking prescutellar impression, disk without secondary lateral punctures; pronotal gland openings small, annulate, located just beyond middle of disk; lateral submarginal pronotal stria complete, deeply impressed, curving inward and joining anterior marginal stria, marginal bead raised laterad; anterior marginal stria separated from lateral portions of marginal stria; elytra with single, complete epipleural stria; outer subhumeral stria complete, forming a strong lateral marginal carina, other dorsal striae reduced, those present displaced laterad, carinate, inner subhumeral present as very short apical carina, stria one complete, 2<sup>nd</sup> present in apical 2/3, 3<sup>rd</sup> represented only by scratch-like basal vestige; other dorsal striae absent; propygidium with depressions on either side, disk with secondary punctures mainly at sides; pygidium with broken marginal stria, disk punctate along lateral and apical margins; prosternal keel elevated, narrow, emarginate at base, with complete striae united anteriorly; prosternal lobe short, marginal stria complete; mesoventrite deeply sulcate at sides, raised along midline, marginal stria obscured; postmesocoxal stria present, recurved to mesepimeral-metepisternal corner; mesometaventral stria absent at middle, lateral metaventral stria very short, divergent, ending freely behind mesocoxa; median portions of metaventrite and 1<sup>st</sup> abdominal ventrite impunctate, the latter with incomplete lateral stria along metacoxa; protibia with outer margin strongly dentate, with five marginal spines; male protarsus with modified setae; meso- and metatibiae with fine marginal spines. Male: basal piece 1/4 length of tegmen; tegmen narrow at base, weakly expanded to just beyond middle, narrowed to rounded apices; tegmen flattened at base and apex, thicker in middle in lateral view; medioventral process absent; median lobe ~ 1/3 tegmen length, basal apodemes narrower toward bases.</p></tp:treatment-sec><tp:treatment-sec sec-type="etymology" id="SECID0EJ6CM"><title>Etymology.</title><p>The ‘spectacular,’ highly autapomorphic general morphology of this species inspires its name.</p></tp:treatment-sec><tp:treatment-sec sec-type="distribution" id="SECID0EO6CM"><title>Distribution.</title><p>This species is known from two disjunct areas, Amazonian Ecuador and Colombia in the west, and French Guiana far to the east.</p></tp:treatment-sec><tp:treatment-sec sec-type="remarks" id="SECID0ET6CM"><title>Remarks.</title><p>This very distinctive species is easily recognized by its elongate body form, carinate outer elytral striae, and obsolete inner elytral striae (including the sutural stria). The deep pits on the mesoventrite are also unique among Neotropical <tp:taxon-name><tp:taxon-name-part taxon-name-part-type="tribe">Exosternini</tp:taxon-name-part></tp:taxon-name>. It lacks a distinct prescutellar impression, and its relationship to others in this group is not very clear. Its annulate pronotal gland openings near the middle of the pronotal disk do seem to support relationships somewhere in this group, however.</p><p>Specimens from the rather disjunct areas reported here differ somewhat. In Guianan specimens the frons is slightly broader, the supraorbital stria is connected to the frontal stria at the sides; the lateral submarginal pronotal stria is joined to the anterior marginal, and the lateral epistomal carinae is less prominent. Even the aedeagus is a bit more parallel-sided and apically quadrate. We considered separating these as distinct, but expect that additional specimens from intervening gaps will fill these minor morphological gaps.</p><fig id="F25" position="float" orientation="portrait"><object-id xmlns:xlink="http://www.w3.org/1999/xlink" content-type="doi" xlink:type="simple">10.3897/zookeys.1001.58447.figure16</object-id><object-id xmlns:xlink="http://www.w3.org/1999/xlink" content-type="arpha" xlink:type="simple">4BAC6C3E-0AC5-55EC-9AB0-80FD33DE097B</object-id><label>Figure 16.</label><caption><p>Male genitalia <bold>A–F</bold><italic><tp:taxon-name><tp:taxon-name-part taxon-name-part-type="genus" reg="Phelister">Phelister</tp:taxon-name-part> <tp:taxon-name-part taxon-name-part-type="species" reg="spectabilis">spectabilis</tp:taxon-name-part></tp:taxon-name></italic>: <bold>A</bold> tergite 8 <bold>B</bold> sternite 8 <bold>C</bold> tergites 9 &amp; 10 <bold>D</bold> sternite 9 <bold>E</bold> aedeagus, dorsal <bold>F</bold> aedeagus, lateral <bold>G, H</bold><italic><tp:taxon-name><tp:taxon-name-part taxon-name-part-type="genus" reg="Phelister">P.</tp:taxon-name-part> <tp:taxon-name-part taxon-name-part-type="species" reg="pervagatus">pervagatus</tp:taxon-name-part></tp:taxon-name></italic>: <bold>G</bold> aedeagus, dorsal <bold>H</bold> aedeagus, lateral.</p></caption><graphic xmlns:xlink="http://www.w3.org/1999/xlink" xlink:href="zookeys-1001-001-g025.jpg" position="float" orientation="portrait" xlink:type="simple" id="oo_484954.jpg"><uri content-type="original_file" xlink:type="simple">https://binary.pensoft.net/fig/484954</uri></graphic></fig></tp:treatment-sec><tp:treatment-sec><!--Section generated to contain objects referenced in tp:taxon-treatment.--><fig id="F23" position="float" orientation="portrait"><object-id xmlns:xlink="http://www.w3.org/1999/xlink" content-type="doi" xlink:type="simple">10.3897/zookeys.1001.58447.map9</object-id><object-id xmlns:xlink="http://www.w3.org/1999/xlink" content-type="arpha" xlink:type="simple">F6069FFF-AC7A-53BD-98E4-95A362D602ED</object-id><label>Map 9.</label><caption><p>Collecting records for <italic><tp:taxon-name><tp:taxon-name-part taxon-name-part-type="genus" reg="Phelister">Phelister</tp:taxon-name-part> <tp:taxon-name-part taxon-name-part-type="species" reg="dilatatus">dilatatus</tp:taxon-name-part></tp:taxon-name></italic> (stars), and <italic><tp:taxon-name><tp:taxon-name-part taxon-name-part-type="genus" reg="Phelister">P.</tp:taxon-name-part> <tp:taxon-name-part taxon-name-part-type="species" reg="spectabilis">spectabilis</tp:taxon-name-part></tp:taxon-name></italic> (circles).</p></caption><graphic xmlns:xlink="http://www.w3.org/1999/xlink" xlink:href="zookeys-1001-001-g023.jpg" position="float" orientation="portrait" xlink:type="simple" id="oo_484952.jpg"><uri content-type="original_file" xlink:type="simple">https://binary.pensoft.net/fig/484952</uri></graphic></fig></tp:treatment-sec></tp:taxon-treatment>
