# Supplementary material for: Recognition and revision of the Phelister blairi group (Histeridae, Histerinae, Exosternini)
Source: Zookeys. 2020 Dec 9;1001:1–154. doi: 10.3897/zookeys.1001.58447 (PMC7744391; doi:10.3897/zookeys.1001.58447)
Supplement: XML Treatment for Phelister pervagatus [file zookeys.1001.58447-treatment25.xml]

<!DOCTYPE tp:taxon-treatment
  PUBLIC "-//TaxonX//DTD Taxonomic Treatment Publishing DTD v0 20100105//EN" "tax-treatment-NSO.dtd">
<tp:taxon-treatment xmlns:tp="http://www.plazi.org/taxpub"><tp:treatment-meta><kwd-group><label>Taxon classification</label><kwd><named-content xmlns:xlink="http://www.w3.org/1999/xlink" content-type="kingdom">Animalia</named-content></kwd><kwd><named-content xmlns:xlink="http://www.w3.org/1999/xlink" content-type="order">Coleoptera</named-content></kwd><kwd><named-content xmlns:xlink="http://www.w3.org/1999/xlink" content-type="family">Histeridae</named-content></kwd></kwd-group><mixed-citation publication-type="journal"><person-group><name><surname>Caterino</surname><given-names>Michael S.</given-names></name><name><surname>Tishechkin</surname><given-names>Alexey K.</given-names></name></person-group><article-title>Recognition and revision of the <italic><tp:taxon-name><tp:taxon-name-part taxon-name-part-type="genus" reg="Phelister">Phelister</tp:taxon-name-part> <tp:taxon-name-part taxon-name-part-type="species" reg="blairi">blairi</tp:taxon-name-part></tp:taxon-name></italic> group (<tp:taxon-name><tp:taxon-name-part taxon-name-part-type="family">Histeridae</tp:taxon-name-part></tp:taxon-name>, <tp:taxon-name><tp:taxon-name-part taxon-name-part-type="subfamily">Histerinae</tp:taxon-name-part></tp:taxon-name>, <tp:taxon-name><tp:taxon-name-part taxon-name-part-type="tribe">Exosternini</tp:taxon-name-part></tp:taxon-name>)</article-title><source>Zookeys</source><day>09</day><month>12</month><year>2020</year><volume>1001</volume><fpage>1</fpage><lpage>154</lpage><pub-id pub-id-type="doi">10.3897/zookeys.1001.58447</pub-id></mixed-citation></tp:treatment-meta><tp:nomenclature><label>25.</label><tp:taxon-name><object-id xmlns:xlink="http://www.w3.org/1999/xlink" content-type="arpha" xlink:type="simple">10250F01-CEC4-58EF-9A68-BD446B77F488</object-id>
                <tp:taxon-name-part taxon-name-part-type="genus" reg="Phelister">Phelister</tp:taxon-name-part>
                <tp:taxon-name-part taxon-name-part-type="species" reg="pervagatus">pervagatus</tp:taxon-name-part>
                <object-id xmlns:xlink="http://www.w3.org/1999/xlink" content-type="zoobank" xlink:type="simple">http://zoobank.org/B15A0C51-C7F0-4092-811A-F09901F15535</object-id>
              </tp:taxon-name><tp:taxon-status xmlns:xlink="http://www.w3.org/1999/xlink" xlink:type="simple">sp. nov.</tp:taxon-status><xref ref-type="fig" rid="F24">Figs 15C, D</xref><xref ref-type="fig" rid="F25">, 16G, H</xref><xref ref-type="fig" rid="F26">, Map 10</xref></tp:nomenclature><tp:treatment-sec sec-type="type material" id="SECID0ELDDM"><title>Type material.</title><p><bold><italic>Holotype</italic> male</bold>: “<bold>Ecuador</bold>: Orellana: Est. Biodiv. Tiputini, <named-content xmlns:xlink="http://www.w3.org/1999/xlink" content-type="dwc:verbatimCoordinates" xlink:type="simple"><named-content content-type="geo-json" specific-use="{&#34;type&#34;:&#34;Point&#34;,&#34;coordinates&#34;:[-76.149900,-0.637600]}" id="NCID0E2DDM" xlink:type="simple">0.6376°S, 76.1499°W</named-content></named-content>, flight intercepts, 2–9.vi.2011, M.S.Caterino &amp; A.K.Tishechkin, AT1342” / “Caterino/Tishechkin <tp:taxon-name><tp:taxon-name-part taxon-name-part-type="tribe">Exosternini</tp:taxon-name-part></tp:taxon-name> Voucher EXO-03282” (<named-content xmlns:xlink="http://www.w3.org/1999/xlink" content-type="dwc:institutional_code" xlink:type="simple">FMNH</named-content>). <bold><italic>Paratypes</italic> (53): Ecuador</bold>: Orellana, Est. Biodiv. Tiputini (<named-content xmlns:xlink="http://www.w3.org/1999/xlink" content-type="dwc:verbatimCoordinates" xlink:type="simple"><named-content content-type="geo-json" specific-use="{&#34;type&#34;:&#34;Point&#34;,&#34;coordinates&#34;:[-76.038300,-0.633300]}" id="NCID0EUEDM" xlink:type="simple">-0.6333, -76.0383</named-content></named-content>), 220 m, 9/5/00–9/25/00, D. Inward &amp; K. Jackson (<named-content xmlns:xlink="http://www.w3.org/1999/xlink" content-type="dwc:institutional_code" xlink:type="simple">NHMUK</named-content>, 2ex.); Orellana, Est. Biodiv. Tiputini (<named-content xmlns:xlink="http://www.w3.org/1999/xlink" content-type="dwc:verbatimCoordinates" xlink:type="simple"><named-content content-type="geo-json" specific-use="{&#34;type&#34;:&#34;Point&#34;,&#34;coordinates&#34;:[-76.149900,-0.637600]}" id="NCID0EEFDM" xlink:type="simple">-0.6376, -76.1499</named-content></named-content>), 6/2/11–6/9/11, FIT, M. Caterino &amp; A. Tishechkin (<abbrev xmlns:xlink="http://www.w3.org/1999/xlink" content-type="institution" xlink:title="Michael Caterino Collection, Clemson, USA" id="ABBRID0EJFDM" xlink:type="simple">MSCC</abbrev>, 3ex., including DNA voucher EXO-00708); Orellana, Est. Biodiv. Tiputini (<named-content xmlns:xlink="http://www.w3.org/1999/xlink" content-type="dwc:verbatimCoordinates" xlink:type="simple"><named-content content-type="geo-json" specific-use="{&#34;type&#34;:&#34;Point&#34;,&#34;coordinates&#34;:[-76.150000,-0.640000]}" id="NCID0ERFDM" xlink:type="simple">-0.64, -76.15</named-content></named-content>), 7/27/08–8/3/08, FIT, A.K.Tishechkin (<abbrev xmlns:xlink="http://www.w3.org/1999/xlink" content-type="institution" xlink:title="Alexey Tishechkin Collection, Sacramento, USA" id="ABBRID0EWFDM" xlink:type="simple">AKTC</abbrev> &amp; <named-content xmlns:xlink="http://www.w3.org/1999/xlink" content-type="dwc:institutional_code" xlink:type="simple">LSAM</named-content>, 8ex.); Orellana, Est. Biodiv. Tiputini (<named-content xmlns:xlink="http://www.w3.org/1999/xlink" content-type="dwc:verbatimCoordinates" xlink:type="simple"><named-content content-type="geo-json" specific-use="{&#34;type&#34;:&#34;Point&#34;,&#34;coordinates&#34;:[-76.150000,-0.640000]}" id="NCID0EGGDM" xlink:type="simple">-0.64, -76.15</named-content></named-content>), 8/3/08–8/6/08, FIT, <named-content xmlns:xlink="http://www.w3.org/1999/xlink" content-type="dwc:institutional_code" xlink:type="simple">LSAM</named-content> Team (<named-content xmlns:xlink="http://www.w3.org/1999/xlink" content-type="dwc:institutional_code" xlink:type="simple">LSAM</named-content>, 4ex.); Orellana, Est. Cientifica Yasuní (<named-content xmlns:xlink="http://www.w3.org/1999/xlink" content-type="dwc:verbatimCoordinates" xlink:type="simple"><named-content content-type="geo-json" specific-use="{&#34;type&#34;:&#34;Point&#34;,&#34;coordinates&#34;:[-76.400000,-0.675000]}" id="NCID0E5GDM" xlink:type="simple">-0.675, -76.4</named-content></named-content>), 7/11/08–7/26/08, FIT, A. Tishechkin (<abbrev xmlns:xlink="http://www.w3.org/1999/xlink" content-type="institution" xlink:title="Alexey Tishechkin Collection, Sacramento, USA" id="ABBRID0EDHDM" xlink:type="simple">AKTC</abbrev> &amp; <named-content xmlns:xlink="http://www.w3.org/1999/xlink" content-type="dwc:institutional_code" xlink:type="simple">LSAM</named-content>, 16ex.); Orellana, Est. Cientifica Yasuní, mid. Rio Tiputini (<named-content xmlns:xlink="http://www.w3.org/1999/xlink" content-type="dwc:verbatimCoordinates" xlink:type="simple"><named-content content-type="geo-json" specific-use="{&#34;type&#34;:&#34;Point&#34;,&#34;coordinates&#34;:[-76.400000,-0.675000]}" id="NCID0ETHDM" xlink:type="simple">-0.675, -76.4</named-content></named-content>), 6/18/99–7/13/99, FIT, C. Carlton &amp; A. Tishechkin (<named-content xmlns:xlink="http://www.w3.org/1999/xlink" content-type="dwc:institutional_code" xlink:type="simple">LSAM</named-content>, 2ex.); <bold>Peru</bold>: Loreto, 1.5 km N Teniente Lopez (<named-content xmlns:xlink="http://www.w3.org/1999/xlink" content-type="dwc:verbatimCoordinates" xlink:type="simple"><named-content content-type="geo-json" specific-use="{&#34;type&#34;:&#34;Point&#34;,&#34;coordinates&#34;:[-76.115300,-2.594300]}" id="NCID0EFIDM" xlink:type="simple">-2.5943, -76.1153</named-content></named-content>), 210–240 m, 7/20–24/93, FIT, R. Leschen (<named-content xmlns:xlink="http://www.w3.org/1999/xlink" content-type="dwc:institutional_code" xlink:type="simple">SEMC</named-content>, 4ex.); Loreto, Campamento San Jacinto (<named-content xmlns:xlink="http://www.w3.org/1999/xlink" content-type="dwc:verbatimCoordinates" xlink:type="simple"><named-content content-type="geo-json" specific-use="{&#34;type&#34;:&#34;Point&#34;,&#34;coordinates&#34;:[-75.862800,-2.312500]}" id="NCID0EVIDM" xlink:type="simple">-2.3125, -75.8628</named-content></named-content>), 175–215 m, 7/3/93, FIT, R. Leschen (<named-content xmlns:xlink="http://www.w3.org/1999/xlink" content-type="dwc:institutional_code" xlink:type="simple">SEMC</named-content>, 14ex.).</p><fig id="F26" position="float" orientation="portrait"><object-id xmlns:xlink="http://www.w3.org/1999/xlink" content-type="doi" xlink:type="simple">10.3897/zookeys.1001.58447.map10</object-id><object-id xmlns:xlink="http://www.w3.org/1999/xlink" content-type="arpha" xlink:type="simple">A6A6BC3C-3587-5E0C-A9EB-6DA78189B323</object-id><label>Map 10.</label><caption><p>Collecting records for <italic><tp:taxon-name><tp:taxon-name-part taxon-name-part-type="genus" reg="Phelister">Phelister</tp:taxon-name-part> <tp:taxon-name-part taxon-name-part-type="species" reg="pervagatus">pervagatus</tp:taxon-name-part></tp:taxon-name></italic>.</p></caption><graphic xmlns:xlink="http://www.w3.org/1999/xlink" xlink:href="zookeys-1001-001-g026.jpg" position="float" orientation="portrait" xlink:type="simple" id="oo_484955.jpg"><uri content-type="original_file" xlink:type="simple">https://binary.pensoft.net/fig/484955</uri></graphic></fig></tp:treatment-sec><tp:treatment-sec sec-type="material" id="SECID0E1JDM"><title>Other material.</title><p><bold>Bolivia</bold>: Pando, nr. Fortaleza, 2.5 km SW of Fortalea del Abuna (<named-content xmlns:xlink="http://www.w3.org/1999/xlink" content-type="dwc:verbatimCoordinates" xlink:type="simple"><named-content content-type="geo-json" specific-use="{&#34;type&#34;:&#34;Point&#34;,&#34;coordinates&#34;:[-65.500000,-9.783300]}" id="NCID0EFKDM" xlink:type="simple">-9.7833, -65.5</named-content></named-content>), 120 m, 2/16/96, pitfall human dung, primary floodplain forest, F. Guerra, EXO-03284 (<named-content xmlns:xlink="http://www.w3.org/1999/xlink" content-type="dwc:institutional_code" xlink:type="simple">USNM</named-content>, 1ex.); Pando, nr. Villa Bella (<named-content xmlns:xlink="http://www.w3.org/1999/xlink" content-type="dwc:verbatimCoordinates" xlink:type="simple"><named-content content-type="geo-json" specific-use="{&#34;type&#34;:&#34;Point&#34;,&#34;coordinates&#34;:[-65.366700,-10.366700]}" id="NCID0EVKDM" xlink:type="simple">-10.3667, -65.3667</named-content></named-content>), 120 m, 2/25/96, pitfall human dung, slightly disturbed primary forest, F. Guerra (<named-content xmlns:xlink="http://www.w3.org/1999/xlink" content-type="dwc:institutional_code" xlink:type="simple">USNM</named-content>, 2ex.); Pando, Santa Rosa in Manuripi (<named-content xmlns:xlink="http://www.w3.org/1999/xlink" content-type="dwc:verbatimCoordinates" xlink:type="simple"><named-content content-type="geo-json" specific-use="{&#34;type&#34;:&#34;Point&#34;,&#34;coordinates&#34;:[-68.866700,-12.000000]}" id="NCID0EFLDM" xlink:type="simple">-12, -68.8667</named-content></named-content>), 180–190 m, 10/24/04, human faeces baited PF trap, terra firme forest, A.C. Hamel &amp; D. Aguirre, EXO-03283 (<abbrev xmlns:xlink="http://www.w3.org/1999/xlink" content-type="institution" xlink:title="Hope Museum of Natural History, Oxford, UK" id="ABBRID0EKLDM" xlink:type="simple">OUMNH</abbrev>, 1ex.); <bold>Brazil</bold>: Amazonas, INPA, Manaus (<named-content xmlns:xlink="http://www.w3.org/1999/xlink" content-type="dwc:verbatimCoordinates" xlink:type="simple"><named-content content-type="geo-json" specific-use="{&#34;type&#34;:&#34;Point&#34;,&#34;coordinates&#34;:[-59.833300,-2.416700]}" id="NCID0EULDM" xlink:type="simple">-2.4167, -59.8333</named-content></named-content>), March 1994, Winkler method, Leaf litter, Terra firme fst., R. Didham, EXO-03281 (<named-content xmlns:xlink="http://www.w3.org/1999/xlink" content-type="dwc:institutional_code" xlink:type="simple">NHMUK</named-content>, 1ex.); Distrito Federal, Res. Ecol. do IBGE, Brasília (<named-content xmlns:xlink="http://www.w3.org/1999/xlink" content-type="dwc:verbatimCoordinates" xlink:type="simple"><named-content content-type="geo-json" specific-use="{&#34;type&#34;:&#34;Point&#34;,&#34;coordinates&#34;:[-47.883300,-15.941600]}" id="NCID0EEMDM" xlink:type="simple">-15.9416, -47.8833</named-content></named-content>), October, 1986, Cerrado, FIT, I. Diniz, EXO-03271 (<abbrev xmlns:xlink="http://www.w3.org/1999/xlink" content-type="institution" xlink:title="Alexey Tishechkin Collection, Sacramento, USA" id="ABBRID0EJMDM" xlink:type="simple">AKTC</abbrev>, 1ex.); Distrito Federal, Brasília (<named-content xmlns:xlink="http://www.w3.org/1999/xlink" content-type="dwc:verbatimCoordinates" xlink:type="simple"><named-content content-type="geo-json" specific-use="{&#34;type&#34;:&#34;Point&#34;,&#34;coordinates&#34;:[-47.920000,-15.730000]}" id="NCID0ERMDM" xlink:type="simple">-15.73, -47.92</named-content></named-content>), December 1987, F. Vaz de Mello (<abbrev xmlns:xlink="http://www.w3.org/1999/xlink" content-type="institution" xlink:title="Nicolas Dégallier Collection, Paris" id="ABBRID0EWMDM" xlink:type="simple">CHND</abbrev>, 3ex.); Mato Grosso, Mpio. Claudia (<named-content xmlns:xlink="http://www.w3.org/1999/xlink" content-type="dwc:verbatimCoordinates" xlink:type="simple"><named-content content-type="geo-json" specific-use="{&#34;type&#34;:&#34;Point&#34;,&#34;coordinates&#34;:[-55.325000,-11.408300]}" id="NCID0E5MDM" xlink:type="simple">-11.4083, -55.325</named-content></named-content>), 10/17/10–10/27/10, FIT, A.F. Oliveira (<named-content xmlns:xlink="http://www.w3.org/1999/xlink" content-type="dwc:institutional_code" xlink:type="simple">CEMT</named-content>, 8ex.); Mato Grosso, Mpio. Cotriguaçu, Fazenda São Nicolau (<named-content xmlns:xlink="http://www.w3.org/1999/xlink" content-type="dwc:verbatimCoordinates" xlink:type="simple"><named-content content-type="geo-json" specific-use="{&#34;type&#34;:&#34;Point&#34;,&#34;coordinates&#34;:[-58.285800,-9.815000]}" id="NCID0EONDM" xlink:type="simple">-9.815, -58.2858</named-content></named-content>), 12/15/10–12/18/10, FIT, F.Z. Vaz-de-Mello &amp; A.F. Oliveira (<named-content xmlns:xlink="http://www.w3.org/1999/xlink" content-type="dwc:institutional_code" xlink:type="simple">CEMT</named-content>, 8ex.); Mato Grosso, Mpio. Cotriguaçu, Fazenda São Nicolau, Mata Norte (<named-content xmlns:xlink="http://www.w3.org/1999/xlink" content-type="dwc:verbatimCoordinates" xlink:type="simple"><named-content content-type="geo-json" specific-use="{&#34;type&#34;:&#34;Point&#34;,&#34;coordinates&#34;:[-58.260000,-9.819200]}" id="NCID0E5NDM" xlink:type="simple">-9.8192, -58.26</named-content></named-content>), 12/8/10–12/14/10, FIT, F.Z. Vaz-de-Mello, EXO-03274 (<named-content xmlns:xlink="http://www.w3.org/1999/xlink" content-type="dwc:institutional_code" xlink:type="simple">CEMT</named-content>, 1ex.); Mato Grosso, Mpio. Cotriguaçu, Fazenda São Nicolau, Matinha (<named-content xmlns:xlink="http://www.w3.org/1999/xlink" content-type="dwc:verbatimCoordinates" xlink:type="simple"><named-content content-type="geo-json" specific-use="{&#34;type&#34;:&#34;Point&#34;,&#34;coordinates&#34;:[-58.250800,-9.838300]}" id="NCID0EOODM" xlink:type="simple">-9.8383, -58.2508</named-content></named-content>), 4/3/09, FIT, F.Z. Vaz-de-Mello (<named-content xmlns:xlink="http://www.w3.org/1999/xlink" content-type="dwc:institutional_code" xlink:type="simple">CEMT</named-content>, 10ex.); Mato Grosso, Mpio. Cotriguaçu, Fazenda São Nicolau, Matinha (<named-content xmlns:xlink="http://www.w3.org/1999/xlink" content-type="dwc:verbatimCoordinates" xlink:type="simple"><named-content content-type="geo-json" specific-use="{&#34;type&#34;:&#34;Point&#34;,&#34;coordinates&#34;:[-58.250800,-9.838300]}" id="NCID0E5ODM" xlink:type="simple">-9.8383, -58.2508</named-content></named-content>), October 2009, FIT, F.Z. Vaz-de-Mello (<named-content xmlns:xlink="http://www.w3.org/1999/xlink" content-type="dwc:institutional_code" xlink:type="simple">CEMT</named-content>, 5ex.); Mato Grosso, Mpio. Cotriguaçu, Fazenda São Nicolau, Matinha (<named-content xmlns:xlink="http://www.w3.org/1999/xlink" content-type="dwc:verbatimCoordinates" xlink:type="simple"><named-content content-type="geo-json" specific-use="{&#34;type&#34;:&#34;Point&#34;,&#34;coordinates&#34;:[-58.250800,-9.838300]}" id="NCID0EOPDM" xlink:type="simple">-9.8383, -58.2508</named-content></named-content>), October 2009, FIT, M.S. Gigliotti, EXO-03279 (<named-content xmlns:xlink="http://www.w3.org/1999/xlink" content-type="dwc:institutional_code" xlink:type="simple">CEMT</named-content>, 1ex.); Mato Grosso, Mpio. Cotriguaçu, Fazenda São Nicolau, Prainha (<named-content xmlns:xlink="http://www.w3.org/1999/xlink" content-type="dwc:verbatimCoordinates" xlink:type="simple"><named-content content-type="geo-json" specific-use="{&#34;type&#34;:&#34;Point&#34;,&#34;coordinates&#34;:[-58.215000,-9.860000]}" id="NCID0E5PDM" xlink:type="simple">-9.86, -58.215</named-content></named-content>), September 2009, FIT, R.V. Nunes, EXO-03280 (<named-content xmlns:xlink="http://www.w3.org/1999/xlink" content-type="dwc:institutional_code" xlink:type="simple">CEMT</named-content>, 1ex.); Mato Grosso, Fazenda São Nicolau (site 6) (<named-content xmlns:xlink="http://www.w3.org/1999/xlink" content-type="dwc:verbatimCoordinates" xlink:type="simple"><named-content content-type="geo-json" specific-use="{&#34;type&#34;:&#34;Point&#34;,&#34;coordinates&#34;:[-58.259200,-9.821200]}" id="NCID0EOQDM" xlink:type="simple">-9.8212, -58.2592</named-content></named-content>), 220 m, 12/3/13, primary forest, FIT, F. Génier (<named-content xmlns:xlink="http://www.w3.org/1999/xlink" content-type="dwc:institutional_code" xlink:type="simple">CMNC</named-content>, 1ex.); Mato Grosso, Mpio. Querencia, Fazenda São Luiz (<named-content xmlns:xlink="http://www.w3.org/1999/xlink" content-type="dwc:verbatimCoordinates" xlink:type="simple"><named-content content-type="geo-json" specific-use="{&#34;type&#34;:&#34;Point&#34;,&#34;coordinates&#34;:[-52.374900,-12.597000]}" id="NCID0E4QDM" xlink:type="simple">-12.597, -52.3749</named-content></named-content>), February 2009, FIT, R. Andrade (<named-content xmlns:xlink="http://www.w3.org/1999/xlink" content-type="dwc:institutional_code" xlink:type="simple">CEMT</named-content>, 2ex.); Pará, Altamira – Marabá: km 18 (<named-content xmlns:xlink="http://www.w3.org/1999/xlink" content-type="dwc:verbatimCoordinates" xlink:type="simple"><named-content content-type="geo-json" specific-use="{&#34;type&#34;:&#34;Point&#34;,&#34;coordinates&#34;:[-52.050000,-3.150000]}" id="NCID0ENRDM" xlink:type="simple">-3.15, -52.05</named-content></named-content>), May 1984, FIT (<abbrev xmlns:xlink="http://www.w3.org/1999/xlink" content-type="institution" xlink:title="Nicolas Dégallier Collection, Paris" id="ABBRID0ESRDM" xlink:type="simple">CHND</abbrev>, 6ex.); Pará, Barcarena (<named-content xmlns:xlink="http://www.w3.org/1999/xlink" content-type="dwc:verbatimCoordinates" xlink:type="simple"><named-content content-type="geo-json" specific-use="{&#34;type&#34;:&#34;Point&#34;,&#34;coordinates&#34;:[-48.616700,-1.500000]}" id="NCID0E1RDM" xlink:type="simple">-1.5, -48.6167</named-content></named-content>), 6/13/91–6/25/91, FIT (<abbrev xmlns:xlink="http://www.w3.org/1999/xlink" content-type="institution" xlink:title="Nicolas Dégallier Collection, Paris" id="ABBRID0E6RDM" xlink:type="simple">CHND</abbrev>, 4ex.); Pará, Carajás (Serra Norte) (<named-content xmlns:xlink="http://www.w3.org/1999/xlink" content-type="dwc:verbatimCoordinates" xlink:type="simple"><named-content content-type="geo-json" specific-use="{&#34;type&#34;:&#34;Point&#34;,&#34;coordinates&#34;:[-50.200000,-6.066700]}" id="NCID0EHSDM" xlink:type="simple">-6.0667, -50.2</named-content></named-content>), 9/26/86–10/6/86, FIT (<abbrev xmlns:xlink="http://www.w3.org/1999/xlink" content-type="institution" xlink:title="Nicolas Dégallier Collection, Paris" id="ABBRID0EMSDM" xlink:type="simple">CHND</abbrev>, 5ex.); Pará, Ilha Arapiuns (<named-content xmlns:xlink="http://www.w3.org/1999/xlink" content-type="dwc:verbatimCoordinates" xlink:type="simple"><named-content content-type="geo-json" specific-use="{&#34;type&#34;:&#34;Point&#34;,&#34;coordinates&#34;:[-54.950000,-2.400000]}" id="NCID0EUSDM" xlink:type="simple">-2.4, -54.95</named-content></named-content>), 12/30/08–12/31/08, FIT, EXO-03270 (<abbrev xmlns:xlink="http://www.w3.org/1999/xlink" content-type="institution" xlink:title="Nicolas Dégallier Collection, Paris" id="ABBRID0EZSDM" xlink:type="simple">CHND</abbrev>, 1ex.); Pará, Marajó-Breves (<named-content xmlns:xlink="http://www.w3.org/1999/xlink" content-type="dwc:verbatimCoordinates" xlink:type="simple"><named-content content-type="geo-json" specific-use="{&#34;type&#34;:&#34;Point&#34;,&#34;coordinates&#34;:[-50.533300,-0.883300]}" id="NCID0EBTDM" xlink:type="simple">-0.8833, -50.5333</named-content></named-content>), 11/18/87–12/5/87, FIT (<abbrev xmlns:xlink="http://www.w3.org/1999/xlink" content-type="institution" xlink:title="Nicolas Dégallier Collection, Paris" id="ABBRID0EGTDM" xlink:type="simple">CHND</abbrev>, 3ex.); Pará, Redenção (<named-content xmlns:xlink="http://www.w3.org/1999/xlink" content-type="dwc:verbatimCoordinates" xlink:type="simple"><named-content content-type="geo-json" specific-use="{&#34;type&#34;:&#34;Point&#34;,&#34;coordinates&#34;:[-51.963500,-7.792700]}" id="NCID0EOTDM" xlink:type="simple">-7.7927, -51.9635</named-content></named-content>), 215 m, October, 1999, FIT (<abbrev xmlns:xlink="http://www.w3.org/1999/xlink" content-type="institution" xlink:title="Nicolas Dégallier Collection, Paris" id="ABBRID0ETTDM" xlink:type="simple">CHND</abbrev>, 3ex.); Pará, Serra dos Carajás, Rio Itacaiunas (<named-content xmlns:xlink="http://www.w3.org/1999/xlink" content-type="dwc:verbatimCoordinates" xlink:type="simple"><named-content content-type="geo-json" specific-use="{&#34;type&#34;:&#34;Point&#34;,&#34;coordinates&#34;:[-50.480000,-5.873300]}" id="NCID0E2TDM" xlink:type="simple">-5.8733, -50.48</named-content></named-content>), 1/26/84, S. excr. humain (<abbrev xmlns:xlink="http://www.w3.org/1999/xlink" content-type="institution" xlink:title="Nicolas Dégallier Collection, Paris" id="ABBRID0EAUDM" xlink:type="simple">CHND</abbrev>, 2ex.); Pará, Tucuruí (<named-content xmlns:xlink="http://www.w3.org/1999/xlink" content-type="dwc:verbatimCoordinates" xlink:type="simple"><named-content content-type="geo-json" specific-use="{&#34;type&#34;:&#34;Point&#34;,&#34;coordinates&#34;:[-49.667000,-3.750000]}" id="NCID0EIUDM" xlink:type="simple">-3.75, -49.667</named-content></named-content>), 7/10/85–7/29/85, FIT (<abbrev xmlns:xlink="http://www.w3.org/1999/xlink" content-type="institution" xlink:title="Nicolas Dégallier Collection, Paris" id="ABBRID0ENUDM" xlink:type="simple">CHND</abbrev>, 3ex.); Pará, Tucuruí (<named-content xmlns:xlink="http://www.w3.org/1999/xlink" content-type="dwc:verbatimCoordinates" xlink:type="simple"><named-content content-type="geo-json" specific-use="{&#34;type&#34;:&#34;Point&#34;,&#34;coordinates&#34;:[-49.667000,-3.750000]}" id="NCID0EVUDM" xlink:type="simple">-3.75, -49.667</named-content></named-content>), 6/19/86–7/7/86, FIT (<abbrev xmlns:xlink="http://www.w3.org/1999/xlink" content-type="institution" xlink:title="Nicolas Dégallier Collection, Paris" id="ABBRID0E1UDM" xlink:type="simple">CHND</abbrev>, 2ex.); Pará, Tucuruí (<named-content xmlns:xlink="http://www.w3.org/1999/xlink" content-type="dwc:verbatimCoordinates" xlink:type="simple"><named-content content-type="geo-json" specific-use="{&#34;type&#34;:&#34;Point&#34;,&#34;coordinates&#34;:[-49.667000,-3.750000]}" id="NCID0ECVDM" xlink:type="simple">-3.75, -49.667</named-content></named-content>), 6/23/86–7/7/86, FIT, EXO-03266 (<abbrev xmlns:xlink="http://www.w3.org/1999/xlink" content-type="institution" xlink:title="Nicolas Dégallier Collection, Paris" id="ABBRID0EHVDM" xlink:type="simple">CHND</abbrev>, 1ex.); Pará, Tucuruí (<named-content xmlns:xlink="http://www.w3.org/1999/xlink" content-type="dwc:verbatimCoordinates" xlink:type="simple"><named-content content-type="geo-json" specific-use="{&#34;type&#34;:&#34;Point&#34;,&#34;coordinates&#34;:[-49.667000,-3.750000]}" id="NCID0EPVDM" xlink:type="simple">-3.75, -49.667</named-content></named-content>), February 1986, FIT (<abbrev xmlns:xlink="http://www.w3.org/1999/xlink" content-type="institution" xlink:title="Nicolas Dégallier Collection, Paris" id="ABBRID0EUVDM" xlink:type="simple">CHND</abbrev>, 6ex.); Pará, Tucuruí (<named-content xmlns:xlink="http://www.w3.org/1999/xlink" content-type="dwc:verbatimCoordinates" xlink:type="simple"><named-content content-type="geo-json" specific-use="{&#34;type&#34;:&#34;Point&#34;,&#34;coordinates&#34;:[-49.667000,-3.750000]}" id="NCID0E3VDM" xlink:type="simple">-3.75, -49.667</named-content></named-content>), April 1986, FIT, EXO-03264 (<abbrev xmlns:xlink="http://www.w3.org/1999/xlink" content-type="institution" xlink:title="Nicolas Dégallier Collection, Paris" id="ABBRID0EBWDM" xlink:type="simple">CHND</abbrev>, 1ex.); <bold>French Guiana</bold>: Belvédère de Saül, point de vue (<named-content xmlns:xlink="http://www.w3.org/1999/xlink" content-type="dwc:verbatimCoordinates" xlink:type="simple"><named-content content-type="geo-json" specific-use="{&#34;type&#34;:&#34;Point&#34;,&#34;coordinates&#34;:[-53.209400,3.622800]}" id="NCID0ELWDM" xlink:type="simple">3.6228, -53.2094</named-content></named-content>), 12/20/10, FIT, SEAG (<abbrev xmlns:xlink="http://www.w3.org/1999/xlink" content-type="institution" xlink:title="Nicolas Dégallier Collection, Paris" id="ABBRID0EQWDM" xlink:type="simple">CHND</abbrev>, 2ex.); Régina, Rés. Natur. des Nouragues (<named-content xmlns:xlink="http://www.w3.org/1999/xlink" content-type="dwc:verbatimCoordinates" xlink:type="simple"><named-content content-type="geo-json" specific-use="{&#34;type&#34;:&#34;Point&#34;,&#34;coordinates&#34;:[-52.672500,4.037800]}" id="NCID0EYWDM" xlink:type="simple">4.0378, -52.6725</named-content></named-content>), 11/3/09, FIT, SEAG, EXO-03216 (<abbrev xmlns:xlink="http://www.w3.org/1999/xlink" content-type="institution" xlink:title="Nicolas Dégallier Collection, Paris" id="ABBRID0E4WDM" xlink:type="simple">CHND</abbrev>, 1ex.); Régina, Rés. Natur. des Nouragues (<named-content xmlns:xlink="http://www.w3.org/1999/xlink" content-type="dwc:verbatimCoordinates" xlink:type="simple"><named-content content-type="geo-json" specific-use="{&#34;type&#34;:&#34;Point&#34;,&#34;coordinates&#34;:[-52.672500,4.037800]}" id="NCID0EFXDM" xlink:type="simple">4.0378, -52.6725</named-content></named-content>), 1/28/10, FIT, SEAG (<abbrev xmlns:xlink="http://www.w3.org/1999/xlink" content-type="institution" xlink:title="Nicolas Dégallier Collection, Paris" id="ABBRID0EKXDM" xlink:type="simple">CHND</abbrev>, 7ex.); Régina, Rés. Natur. des Nouragues, Camp Inselberg (<named-content xmlns:xlink="http://www.w3.org/1999/xlink" content-type="dwc:verbatimCoordinates" xlink:type="simple"><named-content content-type="geo-json" specific-use="{&#34;type&#34;:&#34;Point&#34;,&#34;coordinates&#34;:[-52.683300,4.083300]}" id="NCID0ESXDM" xlink:type="simple">4.0833, -52.6833</named-content></named-content>), 7/20/10 and 9/22/10, FIT, SEAG (<abbrev xmlns:xlink="http://www.w3.org/1999/xlink" content-type="institution" xlink:title="Nicolas Dégallier Collection, Paris" id="ABBRID0EXXDM" xlink:type="simple">CHND</abbrev>, 4ex.); Roura (8.4 km SSE) (<named-content xmlns:xlink="http://www.w3.org/1999/xlink" content-type="dwc:verbatimCoordinates" xlink:type="simple"><named-content content-type="geo-json" specific-use="{&#34;type&#34;:&#34;Point&#34;,&#34;coordinates&#34;:[-52.223600,4.678100]}" id="NCID0E6XDM" xlink:type="simple">4.6781, -52.2236</named-content></named-content>), 200 m, 5/29/97–6/10/97, FIT, J. Ashe &amp; R. Brooks, EXO-03211 (<named-content xmlns:xlink="http://www.w3.org/1999/xlink" content-type="dwc:institutional_code" xlink:type="simple">CMNC</named-content>, 1ex.); Saül, 7 km N, 3 km NW Les Eaux Claires, Mt. La Fumée (<named-content xmlns:xlink="http://www.w3.org/1999/xlink" content-type="dwc:verbatimCoordinates" xlink:type="simple"><named-content content-type="geo-json" specific-use="{&#34;type&#34;:&#34;Point&#34;,&#34;coordinates&#34;:[-53.221900,3.662800]}" id="NCID0EPYDM" xlink:type="simple">3.6628, -53.2219</named-content></named-content>), 490 m, 6/1/97–6/8/97, FIT, J. Ashe &amp; R. Brooks, SM0096756 (<named-content xmlns:xlink="http://www.w3.org/1999/xlink" content-type="dwc:institutional_code" xlink:type="simple">SEMC</named-content>, 1ex.); Saül, 7 km N, Les Eaux Claires (<named-content xmlns:xlink="http://www.w3.org/1999/xlink" content-type="dwc:verbatimCoordinates" xlink:type="simple"><named-content content-type="geo-json" specific-use="{&#34;type&#34;:&#34;Point&#34;,&#34;coordinates&#34;:[-53.221900,3.662800]}" id="NCID0E6YDM" xlink:type="simple">3.6628, -53.2219</named-content></named-content>), 220 m, 5/30/97–6/4/97, FIT, J. Ashe &amp; R. Brooks (<named-content xmlns:xlink="http://www.w3.org/1999/xlink" content-type="dwc:institutional_code" xlink:type="simple">SEMC</named-content>, 2ex.); Rés. Forêt des Malgaches, St. Laurent du Maroni (<named-content xmlns:xlink="http://www.w3.org/1999/xlink" content-type="dwc:verbatimCoordinates" xlink:type="simple"><named-content content-type="geo-json" specific-use="{&#34;type&#34;:&#34;Point&#34;,&#34;coordinates&#34;:[-54.000000,5.500000]}" id="NCID0EPZDM" xlink:type="simple">5.5, -54</named-content></named-content>), 10/4/77, Piège + cad. souris, N. Degallier, EXO-03218 (<abbrev xmlns:xlink="http://www.w3.org/1999/xlink" content-type="institution" xlink:title="Nicolas Dégallier Collection, Paris" id="ABBRID0EUZDM" xlink:type="simple">CHND</abbrev>, 1ex.); Maripasoula: Kayodé (<named-content xmlns:xlink="http://www.w3.org/1999/xlink" content-type="dwc:verbatimCoordinates" xlink:type="simple"><named-content content-type="geo-json" specific-use="{&#34;type&#34;:&#34;Point&#34;,&#34;coordinates&#34;:[-53.924000,3.389000]}" id="NCID0E3ZDM" xlink:type="simple">3.389, -53.924</named-content></named-content>), December 2005, J. Dalmon (<abbrev xmlns:xlink="http://www.w3.org/1999/xlink" content-type="institution" xlink:title="Nicolas Dégallier Collection, Paris" id="ABBRID0EB1DM" xlink:type="simple">CHND</abbrev>, 3ex.); Maripasoula: Kayodé (<named-content xmlns:xlink="http://www.w3.org/1999/xlink" content-type="dwc:verbatimCoordinates" xlink:type="simple"><named-content content-type="geo-json" specific-use="{&#34;type&#34;:&#34;Point&#34;,&#34;coordinates&#34;:[-53.924000,3.389000]}" id="NCID0EJ1DM" xlink:type="simple">3.389, -53.924</named-content></named-content>), October, 2005, J. Dalmon (<abbrev xmlns:xlink="http://www.w3.org/1999/xlink" content-type="institution" xlink:title="Nicolas Dégallier Collection, Paris" id="ABBRID0EO1DM" xlink:type="simple">CHND</abbrev>, 4ex.); Mont tabulaire, Itoupé (<named-content xmlns:xlink="http://www.w3.org/1999/xlink" content-type="dwc:verbatimCoordinates" xlink:type="simple"><named-content content-type="geo-json" specific-use="{&#34;type&#34;:&#34;Point&#34;,&#34;coordinates&#34;:[-53.084200,3.022000]}" id="NCID0EW1DM" xlink:type="simple">3.022, -53.0842</named-content></named-content>), 800 m, 3/17/10, FIT, SEAG (<abbrev xmlns:xlink="http://www.w3.org/1999/xlink" content-type="institution" xlink:title="Nicolas Dégallier Collection, Paris" id="ABBRID0E21DM" xlink:type="simple">CHND</abbrev>, 38ex.); Mont tabulaire, Itoupé (<named-content xmlns:xlink="http://www.w3.org/1999/xlink" content-type="dwc:verbatimCoordinates" xlink:type="simple"><named-content content-type="geo-json" specific-use="{&#34;type&#34;:&#34;Point&#34;,&#34;coordinates&#34;:[-53.095500,3.023000]}" id="NCID0ED2DM" xlink:type="simple">3.023, -53.0955</named-content></named-content>), 570 m, 3/24/10, FIT, SEAG (<abbrev xmlns:xlink="http://www.w3.org/1999/xlink" content-type="institution" xlink:title="Nicolas Dégallier Collection, Paris" id="ABBRID0EI2DM" xlink:type="simple">CHND</abbrev>, 3ex.); Mont Tabulaire Itoupé (<named-content xmlns:xlink="http://www.w3.org/1999/xlink" content-type="dwc:verbatimCoordinates" xlink:type="simple"><named-content content-type="geo-json" specific-use="{&#34;type&#34;:&#34;Point&#34;,&#34;coordinates&#34;:[-53.106700,3.030300]}" id="NCID0EQ2DM" xlink:type="simple">3.0303, -53.1067</named-content></named-content>), 400 m, 3/17/10, FIT, SEAG (<abbrev xmlns:xlink="http://www.w3.org/1999/xlink" content-type="institution" xlink:title="Nicolas Dégallier Collection, Paris" id="ABBRID0EV2DM" xlink:type="simple">CHND</abbrev>, 11ex.); Mont Tabulaire Itoupé (<named-content xmlns:xlink="http://www.w3.org/1999/xlink" content-type="dwc:verbatimCoordinates" xlink:type="simple"><named-content content-type="geo-json" specific-use="{&#34;type&#34;:&#34;Point&#34;,&#34;coordinates&#34;:[-53.106700,3.030300]}" id="NCID0E42DM" xlink:type="simple">3.0303, -53.1067</named-content></named-content>), 400 m, 3/23/10, FIT, SEAG (<abbrev xmlns:xlink="http://www.w3.org/1999/xlink" content-type="institution" xlink:title="Nicolas Dégallier Collection, Paris" id="ABBRID0EC3DM" xlink:type="simple">CHND</abbrev>, 4ex.); Paracou (<named-content xmlns:xlink="http://www.w3.org/1999/xlink" content-type="dwc:verbatimCoordinates" xlink:type="simple"><named-content content-type="geo-json" specific-use="{&#34;type&#34;:&#34;Point&#34;,&#34;coordinates&#34;:[-52.920000,5.270000]}" id="NCID0EK3DM" xlink:type="simple">5.27, -52.92</named-content></named-content>), November 1996, FIT, P.M. Hammond (<named-content xmlns:xlink="http://www.w3.org/1999/xlink" content-type="dwc:institutional_code" xlink:type="simple">NHMUK</named-content>, 6ex.); <bold>Guyana</bold>: Mazaruni Potaro, Takutu Mountains (<named-content xmlns:xlink="http://www.w3.org/1999/xlink" content-type="dwc:verbatimCoordinates" xlink:type="simple"><named-content content-type="geo-json" specific-use="{&#34;type&#34;:&#34;Point&#34;,&#34;coordinates&#34;:[-58.916700,6.250000]}" id="NCID0E33DM" xlink:type="simple">6.25, -58.9167</named-content></named-content>), 12/8/83, FIT, montane rainforest near logging area, P.D. Perkins &amp; W.E. Steiner (<named-content xmlns:xlink="http://www.w3.org/1999/xlink" content-type="dwc:institutional_code" xlink:type="simple">USNM</named-content>, 2ex.); Region 8, Iwokrama Field Stn., Iwokrama Forest, 1 km W Kurupukari (<named-content xmlns:xlink="http://www.w3.org/1999/xlink" content-type="dwc:verbatimCoordinates" xlink:type="simple"><named-content content-type="geo-json" specific-use="{&#34;type&#34;:&#34;Point&#34;,&#34;coordinates&#34;:[-58.684400,4.671900]}" id="NCID0EM4DM" xlink:type="simple">4.6719, -58.6844</named-content></named-content>), 60 m, 5/21/01, <italic><tp:taxon-name><tp:taxon-name-part taxon-name-part-type="genus" reg="Acromyrmex">Acromyrmex</tp:taxon-name-part> <tp:taxon-name-part taxon-name-part-type="species" reg="hystrix">hystrix</tp:taxon-name-part></tp:taxon-name></italic> refuse pile, R. Brooks, Z. Falin (<named-content xmlns:xlink="http://www.w3.org/1999/xlink" content-type="dwc:institutional_code" xlink:type="simple">SEMC</named-content>, 4ex.); Region 8, Iwokrama Field Stn., Iwokrama Forest, 1 km W Kurupukari (<named-content xmlns:xlink="http://www.w3.org/1999/xlink" content-type="dwc:verbatimCoordinates" xlink:type="simple"><named-content content-type="geo-json" specific-use="{&#34;type&#34;:&#34;Point&#34;,&#34;coordinates&#34;:[-58.684400,4.671900]}" id="NCID0EH5DM" xlink:type="simple">4.6719, -58.6844</named-content></named-content>), 60 m, 5/26/01–5/29/01, FIT, R. Brooks, Z. Falin, SM0565329 (<named-content xmlns:xlink="http://www.w3.org/1999/xlink" content-type="dwc:institutional_code" xlink:type="simple">SEMC</named-content>, 1ex.); Region 8, Kabocalli Field Stn., Iwokrama Forest (<named-content xmlns:xlink="http://www.w3.org/1999/xlink" content-type="dwc:verbatimCoordinates" xlink:type="simple"><named-content content-type="geo-json" specific-use="{&#34;type&#34;:&#34;Point&#34;,&#34;coordinates&#34;:[-58.509700,4.284400]}" id="NCID0EX5DM" xlink:type="simple">4.2844, -58.5097</named-content></named-content>), 60 m, 6/3/01–6/5/01, FIT, R. Brooks, Z. Falin (<named-content xmlns:xlink="http://www.w3.org/1999/xlink" content-type="dwc:institutional_code" xlink:type="simple">SEMC</named-content>, 4ex.); Region 8, Iwokrama Forest, 26 km SW Kurupukari, Iwokrama Mt. (<named-content xmlns:xlink="http://www.w3.org/1999/xlink" content-type="dwc:verbatimCoordinates" xlink:type="simple"><named-content content-type="geo-json" specific-use="{&#34;type&#34;:&#34;Point&#34;,&#34;coordinates&#34;:[-58.788300,4.333900]}" id="NCID0EH6DM" xlink:type="simple">4.3339, -58.7883</named-content></named-content>), 400 m, 5/23/01–5/25/01, FIT, R. Brooks, Z. Falin, SM0565198 (<named-content xmlns:xlink="http://www.w3.org/1999/xlink" content-type="dwc:institutional_code" xlink:type="simple">SEMC</named-content>, 1ex.); Region 8, Iwokrama Forest, 26 km SW Kurupukari, Iwokrama Mt. (<named-content xmlns:xlink="http://www.w3.org/1999/xlink" content-type="dwc:verbatimCoordinates" xlink:type="simple"><named-content content-type="geo-json" specific-use="{&#34;type&#34;:&#34;Point&#34;,&#34;coordinates&#34;:[-58.788300,4.333900]}" id="NCID0EX6DM" xlink:type="simple">4.3339, -58.7883</named-content></named-content>), 600 m, 5/23/01–5/25/01, FIT, R. Brooks, Z. Falin (<named-content xmlns:xlink="http://www.w3.org/1999/xlink" content-type="dwc:institutional_code" xlink:type="simple">SEMC</named-content>, 3ex.); Region 8, Iwokrama Forest, 26 km SW Kurupukari, Iwokrama Mt. (<named-content xmlns:xlink="http://www.w3.org/1999/xlink" content-type="dwc:verbatimCoordinates" xlink:type="simple"><named-content content-type="geo-json" specific-use="{&#34;type&#34;:&#34;Point&#34;,&#34;coordinates&#34;:[-58.788300,4.333900]}" id="NCID0EHAEM" xlink:type="simple">4.3339, -58.7883</named-content></named-content>), 300 m, 5/23/01–5/25/01, FIT, R. Brooks, Z. Falin (<named-content xmlns:xlink="http://www.w3.org/1999/xlink" content-type="dwc:institutional_code" xlink:type="simple">SEMC</named-content>, 4ex.); Region 8, Iwokrama Forest, 26 km SW Kurupukari, Iwokrama Mt. Base camp (<named-content xmlns:xlink="http://www.w3.org/1999/xlink" content-type="dwc:verbatimCoordinates" xlink:type="simple"><named-content content-type="geo-json" specific-use="{&#34;type&#34;:&#34;Point&#34;,&#34;coordinates&#34;:[-58.810600,4.338100]}" id="NCID0EXAEM" xlink:type="simple">4.3381, -58.8106</named-content></named-content>), 100 m, 5/22/01–5/25/01, FIT, R. Brooks, Z. Falin, SM0572702 (<named-content xmlns:xlink="http://www.w3.org/1999/xlink" content-type="dwc:institutional_code" xlink:type="simple">SEMC</named-content>, 1ex.); Region 8, Iwokrama Forest, Turtle Mt. summit (<named-content xmlns:xlink="http://www.w3.org/1999/xlink" content-type="dwc:verbatimCoordinates" xlink:type="simple"><named-content content-type="geo-json" specific-use="{&#34;type&#34;:&#34;Point&#34;,&#34;coordinates&#34;:[-58.733600,4.732500]}" id="NCID0EHBEM" xlink:type="simple">4.7325, -58.7336</named-content></named-content>), 290 m, 5/30/01–6/1/01, FIT, R. Brooks, Z. Falin (<named-content xmlns:xlink="http://www.w3.org/1999/xlink" content-type="dwc:institutional_code" xlink:type="simple">SEMC</named-content>, 2ex.); <bold>Peru</bold>: Madre de Dios, Cocha Cashu Bio. Stn., Manu Nat. Park (<named-content xmlns:xlink="http://www.w3.org/1999/xlink" content-type="dwc:verbatimCoordinates" xlink:type="simple"><named-content content-type="geo-json" specific-use="{&#34;type&#34;:&#34;Point&#34;,&#34;coordinates&#34;:[-71.400000,-11.883300]}" id="NCID0EZBEM" xlink:type="simple">-11.8833, -71.4</named-content></named-content>), 360 msm, 3/19/04, En Heces, Larsen &amp; Asenjo, EXO-03256 (<named-content xmlns:xlink="http://www.w3.org/1999/xlink" content-type="dwc:institutional_code" xlink:type="simple">MNHN</named-content> Peru-Lima, 1ex.); Madre de Dios, Pantiacolla Lodge, 2–7 km NW El Mirador Trail, Alto Madre de Dios River (<named-content xmlns:xlink="http://www.w3.org/1999/xlink" content-type="dwc:verbatimCoordinates" xlink:type="simple"><named-content content-type="geo-json" specific-use="{&#34;type&#34;:&#34;Point&#34;,&#34;coordinates&#34;:[-71.257800,-12.652800]}" id="NCID0EJCEM" xlink:type="simple">-12.6528, -71.2578</named-content></named-content>), 450–700 m, 10/23/00–10/26/00, FIT, R. Brooks (<named-content xmlns:xlink="http://www.w3.org/1999/xlink" content-type="dwc:institutional_code" xlink:type="simple">SEMC</named-content>, 4ex.); Madre de Dios, Pantiacolla Lodge, 5.5 km NW El Mirador Trail, Alto Madre de Dios River (<named-content xmlns:xlink="http://www.w3.org/1999/xlink" content-type="dwc:verbatimCoordinates" xlink:type="simple"><named-content content-type="geo-json" specific-use="{&#34;type&#34;:&#34;Point&#34;,&#34;coordinates&#34;:[-71.257800,-12.652800]}" id="NCID0EZCEM" xlink:type="simple">-12.6528, -71.2578</named-content></named-content>), 500 m, 10/23/00–10/26/00, FIT, R. Brooks (<named-content xmlns:xlink="http://www.w3.org/1999/xlink" content-type="dwc:institutional_code" xlink:type="simple">SEMC</named-content>, 2ex.); Madre de Dios, Pantiacolla Lodge, 8 km NW EL Mirador Trail, Alto Madre de Dios River (<named-content xmlns:xlink="http://www.w3.org/1999/xlink" content-type="dwc:verbatimCoordinates" xlink:type="simple"><named-content content-type="geo-json" specific-use="{&#34;type&#34;:&#34;Point&#34;,&#34;coordinates&#34;:[-71.278100,-12.641700]}" id="NCID0EJDEM" xlink:type="simple">-12.6417, -71.2781</named-content></named-content>), 800 m, 10/23/00–10/26/00, FIT, R. Brooks (<named-content xmlns:xlink="http://www.w3.org/1999/xlink" content-type="dwc:institutional_code" xlink:type="simple">SEMC</named-content>, 11ex.); Madre de Dios, Pantiacolla Lodge, Alto Madre de Dios R. (<named-content xmlns:xlink="http://www.w3.org/1999/xlink" content-type="dwc:verbatimCoordinates" xlink:type="simple"><named-content content-type="geo-json" specific-use="{&#34;type&#34;:&#34;Point&#34;,&#34;coordinates&#34;:[-71.231700,-12.655000]}" id="NCID0EZDEM" xlink:type="simple">-12.655, -71.2317</named-content></named-content>), 420 m, 11/14/07–11/19/07, FIT, D. Brzoska (<named-content xmlns:xlink="http://www.w3.org/1999/xlink" content-type="dwc:institutional_code" xlink:type="simple">SEMC</named-content>, 57ex.); Madre de Dios, Pantiacolla Lodge, Alto Madre de Dios River (<named-content xmlns:xlink="http://www.w3.org/1999/xlink" content-type="dwc:verbatimCoordinates" xlink:type="simple"><named-content content-type="geo-json" specific-use="{&#34;type&#34;:&#34;Point&#34;,&#34;coordinates&#34;:[-71.231900,-12.656100]}" id="NCID0EJEEM" xlink:type="simple">-12.6561, -71.2319</named-content></named-content>), 400 m, 10/23/00–10/26/00, FIT, R. Brooks (<named-content xmlns:xlink="http://www.w3.org/1999/xlink" content-type="dwc:institutional_code" xlink:type="simple">SEMC</named-content>, 10ex.); Madre de Dios, Rio Los Amigos, CICRA (<named-content xmlns:xlink="http://www.w3.org/1999/xlink" content-type="dwc:verbatimCoordinates" xlink:type="simple"><named-content content-type="geo-json" specific-use="{&#34;type&#34;:&#34;Point&#34;,&#34;coordinates&#34;:[-70.101800,-12.570900]}" id="NCID0EZEEM" xlink:type="simple">-12.5709, -70.1018</named-content></named-content>), 25/150 m, 11/18/06–11/21/06, FIT, A. Asenjo, EXO-03255 (<named-content xmlns:xlink="http://www.w3.org/1999/xlink" content-type="dwc:institutional_code" xlink:type="simple">MUSM</named-content> Lima, 1ex.); <bold>Suriname</bold>: Brokopondo, Brownsberg Nature Preserve, Witi Creek Trail (<named-content xmlns:xlink="http://www.w3.org/1999/xlink" content-type="dwc:verbatimCoordinates" xlink:type="simple"><named-content content-type="geo-json" specific-use="{&#34;type&#34;:&#34;Point&#34;,&#34;coordinates&#34;:[-55.181400,4.948600]}" id="NCID0ELFEM" xlink:type="simple">4.9486, -55.1814</named-content></named-content>), 340 m, 6/23/99–6/25/99, FIT, Z. Falin, A. Gangadin, H. Hiwat, SM0166993 (<named-content xmlns:xlink="http://www.w3.org/1999/xlink" content-type="dwc:institutional_code" xlink:type="simple">SEMC</named-content>, 1ex.); Brokopondo, Brownsberg Nature Preserve, Witi Creek Trail (<named-content xmlns:xlink="http://www.w3.org/1999/xlink" content-type="dwc:verbatimCoordinates" xlink:type="simple"><named-content content-type="geo-json" specific-use="{&#34;type&#34;:&#34;Point&#34;,&#34;coordinates&#34;:[-55.181400,4.948600]}" id="NCID0E2FEM" xlink:type="simple">4.9486, -55.1814</named-content></named-content>), 80 m, 6/23/99–6/25/99, FIT, Z. Falin, A. Gangadin, H. Hiwat, SM0178761 (<named-content xmlns:xlink="http://www.w3.org/1999/xlink" content-type="dwc:institutional_code" xlink:type="simple">SEMC</named-content>, 1ex.); Commewijne, Akintosoela (<named-content xmlns:xlink="http://www.w3.org/1999/xlink" content-type="dwc:verbatimCoordinates" xlink:type="simple"><named-content content-type="geo-json" specific-use="{&#34;type&#34;:&#34;Point&#34;,&#34;coordinates&#34;:[-54.920800,5.271400]}" id="NCID0ELGEM" xlink:type="simple">5.2714, -54.9208</named-content></named-content>), 40 m, 7/3/99, FIT, Z. Falin, EXO-03206 (<named-content xmlns:xlink="http://www.w3.org/1999/xlink" content-type="dwc:institutional_code" xlink:type="simple">CMNC</named-content>, 1ex.); Commewijne, Akintosoela, 32 km SE Suriname River bridge, road to Redi Doti (<named-content xmlns:xlink="http://www.w3.org/1999/xlink" content-type="dwc:verbatimCoordinates" xlink:type="simple"><named-content content-type="geo-json" specific-use="{&#34;type&#34;:&#34;Point&#34;,&#34;coordinates&#34;:[-54.920800,5.271400]}" id="NCID0E2GEM" xlink:type="simple">5.2714, -54.9208</named-content></named-content>), 40 m, 6/29/99–7/3/99, FIT, Z. Falin, B. DeDijn, A. Gangadin (<named-content xmlns:xlink="http://www.w3.org/1999/xlink" content-type="dwc:institutional_code" xlink:type="simple">SEMC</named-content>, 2ex.); Commewijne, Akintosoela, CELOS camp, rd. to Redi Doli (<named-content xmlns:xlink="http://www.w3.org/1999/xlink" content-type="dwc:verbatimCoordinates" xlink:type="simple"><named-content content-type="geo-json" specific-use="{&#34;type&#34;:&#34;Point&#34;,&#34;coordinates&#34;:[-54.920800,5.271400]}" id="NCID0ELHEM" xlink:type="simple">5.2714, -54.9208</named-content></named-content>), 50 m, 7/3/99, Z. Falin (<named-content xmlns:xlink="http://www.w3.org/1999/xlink" content-type="dwc:institutional_code" xlink:type="simple">CMNC</named-content>, 2ex.); Marowijne, 15 km NE Palumeu ca (<named-content xmlns:xlink="http://www.w3.org/1999/xlink" content-type="dwc:verbatimCoordinates" xlink:type="simple"><named-content content-type="geo-json" specific-use="{&#34;type&#34;:&#34;Point&#34;,&#34;coordinates&#34;:[-55.366700,3.450000]}" id="NCID0E2HEM" xlink:type="simple">3.45, -55.3667</named-content></named-content>), 160 m, 7/7/99, FIT, Z. Falin (<named-content xmlns:xlink="http://www.w3.org/1999/xlink" content-type="dwc:institutional_code" xlink:type="simple">CMNC</named-content>, 2ex.); Marowijne, Palumeu (<named-content xmlns:xlink="http://www.w3.org/1999/xlink" content-type="dwc:verbatimCoordinates" xlink:type="simple"><named-content content-type="geo-json" specific-use="{&#34;type&#34;:&#34;Point&#34;,&#34;coordinates&#34;:[-55.438300,3.348900]}" id="NCID0ELIEM" xlink:type="simple">3.3489, -55.4383</named-content></named-content>), 160 m, 7/8–9/99, FIT, Z. Falin (<named-content xmlns:xlink="http://www.w3.org/1999/xlink" content-type="dwc:institutional_code" xlink:type="simple">CMNC</named-content>, 5ex.); Marowijne, Palumeu, 15 km NE, on Tapanahony River, trail to Poti Hill (<named-content xmlns:xlink="http://www.w3.org/1999/xlink" content-type="dwc:verbatimCoordinates" xlink:type="simple"><named-content content-type="geo-json" specific-use="{&#34;type&#34;:&#34;Point&#34;,&#34;coordinates&#34;:[-55.366700,3.450000]}" id="NCID0E2IEM" xlink:type="simple">3.45, -55.3667</named-content></named-content>), 160 m, 7/6/99–7/7/99, FIT, Z. Falin, D. Konoe (<named-content xmlns:xlink="http://www.w3.org/1999/xlink" content-type="dwc:institutional_code" xlink:type="simple">SEMC</named-content>, 3ex.); Marowijne, Palumeu, 15 km NE, on Tapanahony River, trail to Poti Hill (<named-content xmlns:xlink="http://www.w3.org/1999/xlink" content-type="dwc:verbatimCoordinates" xlink:type="simple"><named-content content-type="geo-json" specific-use="{&#34;type&#34;:&#34;Point&#34;,&#34;coordinates&#34;:[-55.366700,3.450000]}" id="NCID0ELJEM" xlink:type="simple">3.45, -55.3667</named-content></named-content>), 160 m, 7/7/99, monkey dung, Z. Falin (<named-content xmlns:xlink="http://www.w3.org/1999/xlink" content-type="dwc:institutional_code" xlink:type="simple">SEMC</named-content>, 9ex.); Pará, 11 km SE Zanderij Airport (<named-content xmlns:xlink="http://www.w3.org/1999/xlink" content-type="dwc:verbatimCoordinates" xlink:type="simple"><named-content content-type="geo-json" specific-use="{&#34;type&#34;:&#34;Point&#34;,&#34;coordinates&#34;:[-55.158100,5.393300]}" id="NCID0E2JEM" xlink:type="simple">5.3933, -55.1581</named-content></named-content>), 30 m, 6/20/99, FIT, Z. Falin (<named-content xmlns:xlink="http://www.w3.org/1999/xlink" content-type="dwc:institutional_code" xlink:type="simple">CMNC</named-content>, 3ex.); Saramacca, W. SurinameRd., 108 km WSW Zanderij Airport (<named-content xmlns:xlink="http://www.w3.org/1999/xlink" content-type="dwc:verbatimCoordinates" xlink:type="simple"><named-content content-type="geo-json" specific-use="{&#34;type&#34;:&#34;Point&#34;,&#34;coordinates&#34;:[-55.881700,5.226900]}" id="NCID0ELKEM" xlink:type="simple">5.2269, -55.8817</named-content></named-content>), 30 m, 6/10/99, FIT, Z. Falin, EXO-03201 (<named-content xmlns:xlink="http://www.w3.org/1999/xlink" content-type="dwc:institutional_code" xlink:type="simple">CMNC</named-content>, 1ex.); Saramacca, West Suriname Road, 108 km WSW Zanderij Airport (<named-content xmlns:xlink="http://www.w3.org/1999/xlink" content-type="dwc:verbatimCoordinates" xlink:type="simple"><named-content content-type="geo-json" specific-use="{&#34;type&#34;:&#34;Point&#34;,&#34;coordinates&#34;:[-55.881700,5.226900]}" id="NCID0E2KEM" xlink:type="simple">5.2269, -55.8817</named-content></named-content>), 30 m, 6/8/99–6/10/99, FIT, Z. Falin, B. DeDijn, SM0167116 (<named-content xmlns:xlink="http://www.w3.org/1999/xlink" content-type="dwc:institutional_code" xlink:type="simple">SEMC</named-content>, 1ex.); Saramacca, West Suriname Road, 108 km WSW Zanderij Airport (<named-content xmlns:xlink="http://www.w3.org/1999/xlink" content-type="dwc:verbatimCoordinates" xlink:type="simple"><named-content content-type="geo-json" specific-use="{&#34;type&#34;:&#34;Point&#34;,&#34;coordinates&#34;:[-55.881700,5.226900]}" id="NCID0ELLEM" xlink:type="simple">5.2269, -55.8817</named-content></named-content>), 30 m, 6/8/99–6/10/99, FIT, Z. Falin, B. DeDijn (<named-content xmlns:xlink="http://www.w3.org/1999/xlink" content-type="dwc:institutional_code" xlink:type="simple">SEMC</named-content>, 3ex.); Saramacca, West Suriname Road, 139 km WSW Zanderij Airport (<named-content xmlns:xlink="http://www.w3.org/1999/xlink" content-type="dwc:verbatimCoordinates" xlink:type="simple"><named-content content-type="geo-json" specific-use="{&#34;type&#34;:&#34;Point&#34;,&#34;coordinates&#34;:[-56.066700,5.150000]}" id="NCID0E2LEM" xlink:type="simple">5.15, -56.0667</named-content></named-content>), 40–50 m, 6/10/99–6/14/99, FIT, Z. Falin, B. DeDijn, SM0167011 (<named-content xmlns:xlink="http://www.w3.org/1999/xlink" content-type="dwc:institutional_code" xlink:type="simple">SEMC</named-content>, 1ex.); Saramacca, West Suriname Road, 145 km WSW Zanderij Airport (<named-content xmlns:xlink="http://www.w3.org/1999/xlink" content-type="dwc:verbatimCoordinates" xlink:type="simple"><named-content content-type="geo-json" specific-use="{&#34;type&#34;:&#34;Point&#34;,&#34;coordinates&#34;:[-56.145600,5.151700]}" id="NCID0ELMEM" xlink:type="simple">5.1517, -56.1456</named-content></named-content>), 50 m, 6/10/99–6/14/99, FIT, Z. Falin, B. DeDijn (<named-content xmlns:xlink="http://www.w3.org/1999/xlink" content-type="dwc:institutional_code" xlink:type="simple">SEMC</named-content>, 2ex.); Sipaliwini, CI-RAP Surv. Camp 1: on Kutari River (<named-content xmlns:xlink="http://www.w3.org/1999/xlink" content-type="dwc:verbatimCoordinates" xlink:type="simple"><named-content content-type="geo-json" specific-use="{&#34;type&#34;:&#34;Point&#34;,&#34;coordinates&#34;:[-56.787400,-2.175300]}" id="NCID0E2MEM" xlink:type="simple">-2.1753, -56.7874</named-content></named-content>), 228 m, 8/19/10–8/24/10, FIT, Larsen &amp; Short, EXO-03207 (<named-content xmlns:xlink="http://www.w3.org/1999/xlink" content-type="dwc:institutional_code" xlink:type="simple">SEMC</named-content>, 24ex.); Surv. Camp 3: Wehepai SE Kwamala (<named-content xmlns:xlink="http://www.w3.org/1999/xlink" content-type="dwc:verbatimCoordinates" xlink:type="simple"><named-content content-type="geo-json" specific-use="{&#34;type&#34;:&#34;Point&#34;,&#34;coordinates&#34;:[-56.697700,2.362900]}" id="NCID0ELNEM" xlink:type="simple">2.3629, -56.6977</named-content></named-content>), 237 m, 9/3/10–9/7/10, FIT, T. Larsen &amp; A.E.Z. Short (<named-content xmlns:xlink="http://www.w3.org/1999/xlink" content-type="dwc:institutional_code" xlink:type="simple">SEMC</named-content>, 1ex.); Sipaliwini, CI-RAP Surv. Camp 1: upper Palumeu River (<named-content xmlns:xlink="http://www.w3.org/1999/xlink" content-type="dwc:verbatimCoordinates" xlink:type="simple"><named-content content-type="geo-json" specific-use="{&#34;type&#34;:&#34;Point&#34;,&#34;coordinates&#34;:[-55.629400,2.477000]}" id="NCID0E2NEM" xlink:type="simple">2.4770°N, 55.6294°W</named-content></named-content>), 275 m, FIT, 3/10/12–3/16/12, A.E.Z. Short (<abbrev xmlns:xlink="http://www.w3.org/1999/xlink" content-type="institution" xlink:title="Alexey Tishechkin Collection, Sacramento, USA" id="ABBRID0EAOEM" xlink:type="simple">AKTC</abbrev> &amp; <named-content xmlns:xlink="http://www.w3.org/1999/xlink" content-type="dwc:institutional_code" xlink:type="simple">SEMC</named-content>, 7ex.); Sipaliwini, CI-RAP Surv. Camp 4: on lower Kasikasima River (<named-content xmlns:xlink="http://www.w3.org/1999/xlink" content-type="dwc:verbatimCoordinates" xlink:type="simple"><named-content content-type="geo-json" specific-use="{&#34;type&#34;:&#34;Point&#34;,&#34;coordinates&#34;:[-55.385000,-2.977300]}" id="NCID0EQOEM" xlink:type="simple">-2.9773, -55.3850</named-content></named-content>), 200 m, 3/20/12–3/25/12, FIT and dung traps, T. Larsen (<abbrev xmlns:xlink="http://www.w3.org/1999/xlink" content-type="institution" xlink:title="Alexey Tishechkin Collection, Sacramento, USA" id="ABBRID0EVOEM" xlink:type="simple">AKTC</abbrev> &amp; <named-content xmlns:xlink="http://www.w3.org/1999/xlink" content-type="dwc:institutional_code" xlink:type="simple">SEMC</named-content>, 41ex.).</p></tp:treatment-sec><tp:treatment-sec sec-type="description" id="SECID0ECPEM"><title>Diagnostic description.</title><p>Length: 1.38–1.77 mm (avg. 1.60 mm); width: 1.30–1.62 mm (avg. 1.49 mm). Body rounded, convex, dark rufescent, with moderately conspicuous ground punctation; frons narrow, depressed along midline; supraorbital stria complete, detached at sides from frontal; frontal stria interrupted across depression; epistoma depressed at middle, sides weakly elevated; labrum weakly emarginate; each mandible with subacute basal tooth; sides of pronotum rather abruptly narrowed in anterior third; prescutellar impression subtriangular, rounded at base, ~ 1.5 × width of scutellum; pronotal disk with secondary punctures in lateral thirds; median pronotal gland openings small, annulate, rather widely separated, ~ 2/3 behind anterior margin; marginal pronotal stria complete around front and sides; submarginal striae absent; elytron with single, complete epipleural stria; outer subhumeral stria very short, apical, inner absent; dorsal stria one slightly abbreviated from apex, striae two and three usually complete, becoming fragmented apically, striae four and five represented by series of apical punctures, 4<sup>th</sup> also represented by strong, transverse basal arch; sutural stria present in apical 2/3, also becoming series of punctures toward apex; propygidium uniformly punctate, secondary punctures separated by ~ 1.5 × their diameters; pygidium much more finely and sparsely punctate; prosternal keel very broad, shallowly emarginate at base, lacking striae; prosternal lobe very short, also lacking marginal stria; mesoventrite weakly rounded in front, with fine marginal stria continued by very short, fine postmesocoxal stria; mesometaventral stria strongly crenulate, arched forward to middle of mesoventrite, continued by very short lateral metaventral stria; metaventrite and 1<sup>st</sup> abdominal ventrite impunctate, but 1<sup>st</sup> abdominal ventrite with distinct, annulate gland opening mesad metacoxa; protibia slender, outer margin rounded, weakly dentate, with ~ four marginal spines; male with flattened ventral protarsal setae; meso- and metatibiae very slender, with few fine marginal spines toward apex. Male: basal piece 1/3 length of tegmen; tegmen narrow at base, weakly expanded to near apex, apices rounded; tegmen slightly curved in lateral view; medioventral process absent; median lobe ~ 3/4 tegmen length, basal apodemes long, thin.</p></tp:treatment-sec><tp:treatment-sec sec-type="etymology" id="SECID0EOPEM"><title>Etymology.</title><p>The name <italic>pervagatus</italic> approximately translates to widespread, common, which is very true of this species.</p></tp:treatment-sec><tp:treatment-sec sec-type="distribution" id="SECID0EWPEM"><title>Distribution.</title><p>This species occurs across tropical South America, found in the Guianas, Ecuador, Peru, Bolivia, and across much of central and northern Brazil.</p></tp:treatment-sec><tp:treatment-sec sec-type="remarks" id="SECID0E2PEM"><title>Remarks.</title><p>This species is quite consistent in its morphology throughout its broad range. It can be easily recognized by its round (not very elongate) body form, broad prosternal keel lacking striae, short prosternal lobe, laterally flattened pronotal margins, lack of lateral submarginal pronotal stria, and apically serially punctate elytral striae. We restrict the type series to a small number of localities around eastern Ecuador (from which we have obtained DNA sequences) and northern Peru.</p><p>While the vast majority of specimens of <italic><tp:taxon-name><tp:taxon-name-part taxon-name-part-type="genus" reg="Phelister">P.</tp:taxon-name-part> <tp:taxon-name-part taxon-name-part-type="species" reg="pervagatus">pervagatus</tp:taxon-name-part></tp:taxon-name></italic> have been collected by flight interception traps, a few specimens have been collected in leafcutter ant (<italic><tp:taxon-name><tp:taxon-name-part taxon-name-part-type="genus" reg="Acromyrmex">Acromyrmex</tp:taxon-name-part> <tp:taxon-name-part taxon-name-part-type="species" reg="hystrix">hystrix</tp:taxon-name-part></tp:taxon-name></italic>) refuse piles, as well as in dung-baited pitfalls.</p></tp:treatment-sec><tp:treatment-sec><!--Section generated to contain objects referenced in tp:taxon-treatment.--><fig id="F24" position="float" orientation="portrait"><object-id xmlns:xlink="http://www.w3.org/1999/xlink" content-type="doi" xlink:type="simple">10.3897/zookeys.1001.58447.figure15</object-id><object-id xmlns:xlink="http://www.w3.org/1999/xlink" content-type="arpha" xlink:type="simple">66F22F0A-56F0-5CB3-A674-1F9D4AEDE906</object-id><label>Figure 15.</label><caption><p><bold>A, B</bold><italic><tp:taxon-name><tp:taxon-name-part taxon-name-part-type="genus" reg="Phelister">Phelister</tp:taxon-name-part> <tp:taxon-name-part taxon-name-part-type="species" reg="spectabilis">spectabilis</tp:taxon-name-part></tp:taxon-name></italic>: <bold>A</bold> dorsal habitus <bold>B</bold> ventral habitus <bold>C, D</bold><italic><tp:taxon-name><tp:taxon-name-part taxon-name-part-type="genus" reg="Phelister">P.</tp:taxon-name-part> <tp:taxon-name-part taxon-name-part-type="species" reg="pervagatus">pervagatus</tp:taxon-name-part></tp:taxon-name></italic>: <bold>C</bold> dorsal habitus <bold>D</bold> ventral habitus.</p></caption><graphic xmlns:xlink="http://www.w3.org/1999/xlink" xlink:href="zookeys-1001-001-g024.jpg" position="float" orientation="portrait" xlink:type="simple" id="oo_484953.jpg"><uri content-type="original_file" xlink:type="simple">https://binary.pensoft.net/fig/484953</uri></graphic></fig><fig id="F25" position="float" orientation="portrait"><object-id xmlns:xlink="http://www.w3.org/1999/xlink" content-type="doi" xlink:type="simple">10.3897/zookeys.1001.58447.figure16</object-id><object-id xmlns:xlink="http://www.w3.org/1999/xlink" content-type="arpha" xlink:type="simple">4BAC6C3E-0AC5-55EC-9AB0-80FD33DE097B</object-id><label>Figure 16.</label><caption><p>Male genitalia <bold>A–F</bold><italic><tp:taxon-name><tp:taxon-name-part taxon-name-part-type="genus" reg="Phelister">Phelister</tp:taxon-name-part> <tp:taxon-name-part taxon-name-part-type="species" reg="spectabilis">spectabilis</tp:taxon-name-part></tp:taxon-name></italic>: <bold>A</bold> tergite 8 <bold>B</bold> sternite 8 <bold>C</bold> tergites 9 &amp; 10 <bold>D</bold> sternite 9 <bold>E</bold> aedeagus, dorsal <bold>F</bold> aedeagus, lateral <bold>G, H</bold><italic><tp:taxon-name><tp:taxon-name-part taxon-name-part-type="genus" reg="Phelister">P.</tp:taxon-name-part> <tp:taxon-name-part taxon-name-part-type="species" reg="pervagatus">pervagatus</tp:taxon-name-part></tp:taxon-name></italic>: <bold>G</bold> aedeagus, dorsal <bold>H</bold> aedeagus, lateral.</p></caption><graphic xmlns:xlink="http://www.w3.org/1999/xlink" xlink:href="zookeys-1001-001-g025.jpg" position="float" orientation="portrait" xlink:type="simple" id="oo_484954.jpg"><uri content-type="original_file" xlink:type="simple">https://binary.pensoft.net/fig/484954</uri></graphic></fig></tp:treatment-sec></tp:taxon-treatment>
