# Supplementary material for: Recognition and revision of the Phelister blairi group (Histeridae, Histerinae, Exosternini)
Source: Zookeys. 2020 Dec 9;1001:1–154. doi: 10.3897/zookeys.1001.58447 (PMC7744391; doi:10.3897/zookeys.1001.58447)
Supplement: XML Treatment for Phelister annulatus [file zookeys.1001.58447-treatment27.xml]

<!DOCTYPE tp:taxon-treatment
  PUBLIC "-//TaxonX//DTD Taxonomic Treatment Publishing DTD v0 20100105//EN" "tax-treatment-NSO.dtd">
<tp:taxon-treatment xmlns:tp="http://www.plazi.org/taxpub"><tp:treatment-meta><kwd-group><label>Taxon classification</label><kwd><named-content xmlns:xlink="http://www.w3.org/1999/xlink" content-type="kingdom">Animalia</named-content></kwd><kwd><named-content xmlns:xlink="http://www.w3.org/1999/xlink" content-type="order">Coleoptera</named-content></kwd><kwd><named-content xmlns:xlink="http://www.w3.org/1999/xlink" content-type="family">Histeridae</named-content></kwd></kwd-group><mixed-citation publication-type="journal"><person-group><name><surname>Caterino</surname><given-names>Michael S.</given-names></name><name><surname>Tishechkin</surname><given-names>Alexey K.</given-names></name></person-group><article-title>Recognition and revision of the <italic><tp:taxon-name><tp:taxon-name-part taxon-name-part-type="genus" reg="Phelister">Phelister</tp:taxon-name-part> <tp:taxon-name-part taxon-name-part-type="species" reg="blairi">blairi</tp:taxon-name-part></tp:taxon-name></italic> group (<tp:taxon-name><tp:taxon-name-part taxon-name-part-type="family">Histeridae</tp:taxon-name-part></tp:taxon-name>, <tp:taxon-name><tp:taxon-name-part taxon-name-part-type="subfamily">Histerinae</tp:taxon-name-part></tp:taxon-name>, <tp:taxon-name><tp:taxon-name-part taxon-name-part-type="tribe">Exosternini</tp:taxon-name-part></tp:taxon-name>)</article-title><source>Zookeys</source><day>09</day><month>12</month><year>2020</year><volume>1001</volume><fpage>1</fpage><lpage>154</lpage><pub-id pub-id-type="doi">10.3897/zookeys.1001.58447</pub-id></mixed-citation></tp:treatment-meta><tp:nomenclature><label>27.</label><tp:taxon-name><object-id xmlns:xlink="http://www.w3.org/1999/xlink" content-type="arpha" xlink:type="simple">11F24859-095E-53EF-AEE2-D1E062EBA5A1</object-id>
                <tp:taxon-name-part taxon-name-part-type="genus" reg="Phelister">Phelister</tp:taxon-name-part>
                <tp:taxon-name-part taxon-name-part-type="species" reg="annulatus">annulatus</tp:taxon-name-part>
                <object-id xmlns:xlink="http://www.w3.org/1999/xlink" content-type="zoobank" xlink:type="simple">http://zoobank.org/275E370E-A018-47DA-8051-D3DD6A6A051F</object-id>
              </tp:taxon-name><tp:taxon-status xmlns:xlink="http://www.w3.org/1999/xlink" xlink:type="simple">sp. nov.</tp:taxon-status><xref ref-type="fig" rid="F27">Figs 17C, D</xref><xref ref-type="fig" rid="F28">, 18C, D</xref><xref ref-type="fig" rid="F29">, Map 11</xref></tp:nomenclature><tp:treatment-sec sec-type="type material" id="SECID0EDAFM"><title>Type material.</title><p><bold><italic>Holotype</italic> male</bold>: “<bold>Brazil</bold>: Pará, Belém, Utinga (IPEAN) <named-content xmlns:xlink="http://www.w3.org/1999/xlink" content-type="dwc:verbatimCoordinates" xlink:type="simple"><named-content content-type="geo-json" specific-use="{&#34;type&#34;:&#34;Point&#34;,&#34;coordinates&#34;:[-48.433333,-1.450000]}" id="NCID0ETAFM" xlink:type="simple">1°27'S, 48°26'W</named-content></named-content> [<named-content xmlns:xlink="http://www.w3.org/1999/xlink" content-type="dwc:verbatimCoordinates" xlink:type="simple"><named-content content-type="geo-json" specific-use="{&#34;type&#34;:&#34;Point&#34;,&#34;coordinates&#34;:[-48.433300,-1.450000]}" id="NCID0E2AFM" xlink:type="simple">-1.45, -48.4333</named-content></named-content>] Piège d’interception. x.1986” / “Caterino/Tishechkin <tp:taxon-name><tp:taxon-name-part taxon-name-part-type="tribe">Exosternini</tp:taxon-name-part></tp:taxon-name> Voucher EXO-03176 (<named-content xmlns:xlink="http://www.w3.org/1999/xlink" content-type="dwc:institutional_code" xlink:type="simple">CEMT</named-content>). <bold><italic>Paratypes</italic> (29): Brazil</bold>: Amapá, Serra do Navio (<named-content xmlns:xlink="http://www.w3.org/1999/xlink" content-type="dwc:verbatimCoordinates" xlink:type="simple"><named-content content-type="geo-json" specific-use="{&#34;type&#34;:&#34;Point&#34;,&#34;coordinates&#34;:[-52.000000,0.980000]}" id="NCID0EUBFM" xlink:type="simple">0.98, -52.00</named-content></named-content>), 5/1/91–5/14/91, FIT, EXO-03177 (<abbrev xmlns:xlink="http://www.w3.org/1999/xlink" content-type="institution" xlink:title="Nicolas Dégallier Collection, Paris" id="ABBRID0EZBFM" xlink:type="simple">CHND</abbrev>, 1ex.); Mato Grosso, Sinop (<named-content xmlns:xlink="http://www.w3.org/1999/xlink" content-type="dwc:verbatimCoordinates" xlink:type="simple"><named-content content-type="geo-json" specific-use="{&#34;type&#34;:&#34;Point&#34;,&#34;coordinates&#34;:[-55.483300,-11.816700]}" id="NCID0EBCFM" xlink:type="simple">-11.8167, -55.4833</named-content></named-content>), 6/12/85–6/24/85, FIT, EXO-03175 (<abbrev xmlns:xlink="http://www.w3.org/1999/xlink" content-type="institution" xlink:title="Nicolas Dégallier Collection, Paris" id="ABBRID0EGCFM" xlink:type="simple">CHND</abbrev>, 1ex.); Pará, Altamira – Marabá, km 18 (<named-content xmlns:xlink="http://www.w3.org/1999/xlink" content-type="dwc:verbatimCoordinates" xlink:type="simple"><named-content content-type="geo-json" specific-use="{&#34;type&#34;:&#34;Point&#34;,&#34;coordinates&#34;:[-52.050000,-3.150000]}" id="NCID0EOCFM" xlink:type="simple">-3.15, -52.05</named-content></named-content>), 11/22/83, Ss. cad. de rat. (<abbrev xmlns:xlink="http://www.w3.org/1999/xlink" content-type="institution" xlink:title="Nicolas Dégallier Collection, Paris" id="ABBRID0ETCFM" xlink:type="simple">CHND</abbrev>, 2ex.); Pará, Carajás (Serra Norte) (<named-content xmlns:xlink="http://www.w3.org/1999/xlink" content-type="dwc:verbatimCoordinates" xlink:type="simple"><named-content content-type="geo-json" specific-use="{&#34;type&#34;:&#34;Point&#34;,&#34;coordinates&#34;:[-50.200000,-6.066700]}" id="NCID0E2CFM" xlink:type="simple">-6.0667, -50.2</named-content></named-content>), May 1985, FIT (<abbrev xmlns:xlink="http://www.w3.org/1999/xlink" content-type="institution" xlink:title="Nicolas Dégallier Collection, Paris" id="ABBRID0EADFM" xlink:type="simple">CHND</abbrev>, 3ex.); Pará, Tucuruí (<named-content xmlns:xlink="http://www.w3.org/1999/xlink" content-type="dwc:verbatimCoordinates" xlink:type="simple"><named-content content-type="geo-json" specific-use="{&#34;type&#34;:&#34;Point&#34;,&#34;coordinates&#34;:[-49.667000,-3.750000]}" id="NCID0EIDFM" xlink:type="simple">-3.75, -49.667</named-content></named-content>), 6/19/86–7/7/86, FIT, EXO-03179 (<abbrev xmlns:xlink="http://www.w3.org/1999/xlink" content-type="institution" xlink:title="Nicolas Dégallier Collection, Paris" id="ABBRID0ENDFM" xlink:type="simple">CHND</abbrev>, 1ex.); Pará, Tucuruí (<named-content xmlns:xlink="http://www.w3.org/1999/xlink" content-type="dwc:verbatimCoordinates" xlink:type="simple"><named-content content-type="geo-json" specific-use="{&#34;type&#34;:&#34;Point&#34;,&#34;coordinates&#34;:[-49.667000,-3.750000]}" id="NCID0EVDFM" xlink:type="simple">-3.75, -49.667</named-content></named-content>), June 1985, FIT (<abbrev xmlns:xlink="http://www.w3.org/1999/xlink" content-type="institution" xlink:title="Nicolas Dégallier Collection, Paris" id="ABBRID0E1DFM" xlink:type="simple">CHND</abbrev>, 2ex.); <bold>Ecuador</bold>: Orellana, Est. Cientifica Yasuní, mid. Rio Tiputini (<named-content xmlns:xlink="http://www.w3.org/1999/xlink" content-type="dwc:verbatimCoordinates" xlink:type="simple"><named-content content-type="geo-json" specific-use="{&#34;type&#34;:&#34;Point&#34;,&#34;coordinates&#34;:[-76.400000,-0.675000]}" id="NCID0EEEFM" xlink:type="simple">-0.675, -76.4</named-content></named-content>), 6/24/99–6/26/99, Dead fish trap, late stage, C. Carlton, <named-content xmlns:xlink="http://www.w3.org/1999/xlink" content-type="dwc:institutional_code" xlink:type="simple">LSAM</named-content> 0045449 (<named-content xmlns:xlink="http://www.w3.org/1999/xlink" content-type="dwc:institutional_code" xlink:type="simple">LSAM</named-content>, 1ex.); <bold>French Guiana</bold>: Régina, Rés. Natur. des Nouragues, Camp Inselberg (<named-content xmlns:xlink="http://www.w3.org/1999/xlink" content-type="dwc:verbatimCoordinates" xlink:type="simple"><named-content content-type="geo-json" specific-use="{&#34;type&#34;:&#34;Point&#34;,&#34;coordinates&#34;:[-52.683300,4.083300]}" id="NCID0E5EFM" xlink:type="simple">4.0833, -52.6833</named-content></named-content>), 11/9/10, FIT, SEAG, EXO-03184 (<abbrev xmlns:xlink="http://www.w3.org/1999/xlink" content-type="institution" xlink:title="Nicolas Dégallier Collection, Paris" id="ABBRID0EDFFM" xlink:type="simple">CHND</abbrev>, 1ex.); Régina, Rés. Natur. des Nouragues (<named-content xmlns:xlink="http://www.w3.org/1999/xlink" content-type="dwc:verbatimCoordinates" xlink:type="simple"><named-content content-type="geo-json" specific-use="{&#34;type&#34;:&#34;Point&#34;,&#34;coordinates&#34;:[-52.672500,4.037800]}" id="NCID0ELFFM" xlink:type="simple">4.0378, -52.6725</named-content></named-content>), 11/3/09, FIT, SEAG, EXO-03183 (<abbrev xmlns:xlink="http://www.w3.org/1999/xlink" content-type="institution" xlink:title="Nicolas Dégallier Collection, Paris" id="ABBRID0EQFFM" xlink:type="simple">CHND</abbrev>, 1ex.); Régina, Rés. Natur. des Nouragues, Camp Inselberg (<named-content xmlns:xlink="http://www.w3.org/1999/xlink" content-type="dwc:verbatimCoordinates" xlink:type="simple"><named-content content-type="geo-json" specific-use="{&#34;type&#34;:&#34;Point&#34;,&#34;coordinates&#34;:[-52.683300,4.083300]}" id="NCID0EYFFM" xlink:type="simple">4.0833, -52.6833</named-content></named-content>), 1/25/11, FIT, SEAG (<abbrev xmlns:xlink="http://www.w3.org/1999/xlink" content-type="institution" xlink:title="Nicolas Dégallier Collection, Paris" id="ABBRID0E4FFM" xlink:type="simple">CHND</abbrev>, 1ex.); Belvédère de Saül, point de vue (<named-content xmlns:xlink="http://www.w3.org/1999/xlink" content-type="dwc:verbatimCoordinates" xlink:type="simple"><named-content content-type="geo-json" specific-use="{&#34;type&#34;:&#34;Point&#34;,&#34;coordinates&#34;:[-53.209400,3.622800]}" id="NCID0EFGFM" xlink:type="simple">3.6228, -53.2094</named-content></named-content>), 11/31/2010, FIT, SEAG (<abbrev xmlns:xlink="http://www.w3.org/1999/xlink" content-type="institution" xlink:title="Nicolas Dégallier Collection, Paris" id="ABBRID0EKGFM" xlink:type="simple">CHND</abbrev>, 2ex.); Montagne des Chevaux (<named-content xmlns:xlink="http://www.w3.org/1999/xlink" content-type="dwc:verbatimCoordinates" xlink:type="simple"><named-content content-type="geo-json" specific-use="{&#34;type&#34;:&#34;Point&#34;,&#34;coordinates&#34;:[-52.400000,4.716700]}" id="NCID0ESGFM" xlink:type="simple">4.7167, -52.4</named-content></named-content>), 9/21/08, FIT, SEAG, EXO-00369 (<abbrev xmlns:xlink="http://www.w3.org/1999/xlink" content-type="institution" xlink:title="Nicolas Dégallier Collection, Paris" id="ABBRID0EXGFM" xlink:type="simple">CHND</abbrev>, 1ex.); Montagne des Chevaux (<named-content xmlns:xlink="http://www.w3.org/1999/xlink" content-type="dwc:verbatimCoordinates" xlink:type="simple"><named-content content-type="geo-json" specific-use="{&#34;type&#34;:&#34;Point&#34;,&#34;coordinates&#34;:[-52.400000,4.716700]}" id="NCID0E6GFM" xlink:type="simple">4.7167, -52.4</named-content></named-content>), 12/16/08–01/18/09, FIT, SEAG (<abbrev xmlns:xlink="http://www.w3.org/1999/xlink" content-type="institution" xlink:title="Alexey Tishechkin Collection, Sacramento, USA" id="ABBRID0EEHFM" xlink:type="simple">AKTC</abbrev> &amp; <abbrev xmlns:xlink="http://www.w3.org/1999/xlink" content-type="institution" xlink:title="Nicolas Dégallier Collection, Paris" id="ABBRID0EJHFM" xlink:type="simple">CHND</abbrev>, 8ex.); Montagne des Chevaux (<named-content xmlns:xlink="http://www.w3.org/1999/xlink" content-type="dwc:verbatimCoordinates" xlink:type="simple"><named-content content-type="geo-json" specific-use="{&#34;type&#34;:&#34;Point&#34;,&#34;coordinates&#34;:[-52.400000,4.716700]}" id="NCID0ERHFM" xlink:type="simple">4.7167, -52.4</named-content></named-content>), 5/16/09, FIT, SEAG, EXO-03181 (<abbrev xmlns:xlink="http://www.w3.org/1999/xlink" content-type="institution" xlink:title="Nicolas Dégallier Collection, Paris" id="ABBRID0EWHFM" xlink:type="simple">CHND</abbrev>, 1ex.); Montagne des Chevaux (<named-content xmlns:xlink="http://www.w3.org/1999/xlink" content-type="dwc:verbatimCoordinates" xlink:type="simple"><named-content content-type="geo-json" specific-use="{&#34;type&#34;:&#34;Point&#34;,&#34;coordinates&#34;:[-52.400000,4.716700]}" id="NCID0E5HFM" xlink:type="simple">4.7167, -52.4</named-content></named-content>), 7/11/09, FIT, SEAG (<abbrev xmlns:xlink="http://www.w3.org/1999/xlink" content-type="institution" xlink:title="Nicolas Dégallier Collection, Paris" id="ABBRID0EDIFM" xlink:type="simple">CHND</abbrev>, 2ex.); <bold>Peru</bold>: Loreto, Iquitos – Nauta rd., km 58, Rio Itaya (<named-content xmlns:xlink="http://www.w3.org/1999/xlink" content-type="dwc:verbatimCoordinates" xlink:type="simple"><named-content content-type="geo-json" specific-use="{&#34;type&#34;:&#34;Point&#34;,&#34;coordinates&#34;:[-73.467500,-4.256300]}" id="NCID0ENIFM" xlink:type="simple">-4.2563, -73.4675</named-content></named-content>), 120 m, 5/5/09–5/9/09, FIT, next to entrance into <italic><tp:taxon-name><tp:taxon-name-part taxon-name-part-type="genus" reg="Eciton">Eciton</tp:taxon-name-part> <tp:taxon-name-part taxon-name-part-type="species" reg="burchelli">burchelli</tp:taxon-name-part></tp:taxon-name></italic> statary bivouac in a hollow tree, A.V. Petrov, EXO-00368 (<abbrev xmlns:xlink="http://www.w3.org/1999/xlink" content-type="institution" xlink:title="Alexey Tishechkin Collection, Sacramento, USA" id="ABBRID0E4IFM" xlink:type="simple">AKTC</abbrev>, 1ex.).</p></tp:treatment-sec><tp:treatment-sec sec-type="description" id="SECID0ECJFM"><title>Diagnostic description.</title><p>Length: 2.40–2.56 mm (avg. 2.44 mm); width: 1.89–2.25 mm (avg. 2.08 mm). Body elongate, sides almost subparallel, dark rufescent to piceous, with conspicuous ground punctation; frons broadly impressed along midline, with sparse small punctures intermingled with ground punctation; supraorbital stria present, detached at sides; frontal stria complete, fine; epistoma raised along lateral and anterior margins; labrum emarginate, apical margin subcarinate; mandibles lacking basal teeth; prescutellar impression semicircular, slightly wider than scutellum; pronotal disk with doubly punctate, with numerous secondary punctures intermingled with ground punctation, denser toward sides; median pronotal gland openings distinctly annulate, just &gt; 1/2 behind anterior margin; marginal pronotal stria complete along sides and front; submarginal pronotal stria complete, deeply impressed, close to margin, barely curving inward at front; elytron with single complete epipleural stria; outer subhumeral stria present at base and apex, briefly interrupted at middle in most individuals; inner subhumeral stria fragmentarily present at middle, rarely nearly complete; dorsal striae 1–4 complete, the 4<sup>th</sup> arched to the sutural, 5<sup>th</sup> obsolete in basal fourth, sutural stria complete; all elytral striae weakly crenulate; pygidia densely doubly punctate, with fine and secondary punctures uniformly intermixed; prosternum emarginate at base, striae divergent at base, sinuate to, and meeting at, apex; prosternal lobe short, with complete marginal striae; mesoventrite produced, with complete marginal stria continued at sides by postmesocoxal stria, which ends behind outer corner of mesocoxa; mesometaventral stria angulate at middle, reaching anterior third of mesoventrite, continued at sides by lateral metaventral stria to middle of metacoxa; metaventrite with ground punctation denser toward midline (particularly in males), with secondary punctures interspersed near metacoxae; 1<sup>st</sup> abdominal ventrite with secondary punctures along anterior margin, lateral stria incomplete along inner margin of metacoxa; protibia weakly expanded, outer margin with ~ five spinose denticles; meso- and metatibiae also weakly expanded, with rather conspicuous marginal spines; ventral setae of all tarsi flattened (those of protarsus, particularly). Male: basal piece 1/3 length of tegmen; tegmen with sides subparallel in basal 1/3, abruptly narrowed to long, downturned apical portion; medioventral process absent; median lobe short, thick.</p></tp:treatment-sec><tp:treatment-sec sec-type="etymology" id="SECID0EOJFM"><title>Etymology.</title><p>This species name refers to the annulate pronotal punctures (though this character is common to many species in the group).</p></tp:treatment-sec><tp:treatment-sec sec-type="distribution" id="SECID0ETJFM"><title>Distribution.</title><p>Most specimens of this species have been collected in northeastern Brazil and French Guiana. However, it is also known from Amazonian Ecuador and Peru, as well as Mato Grosso, Brazil.</p></tp:treatment-sec><tp:treatment-sec sec-type="remarks" id="SECID0EYJFM"><title>Remarks.</title><p>This species can be distinguished by the following combination of characters, pronotal disk largely doubly punctate (secondary punctures are intermingled throughout, though slightly denser toward the sides), which contrasts with the elytra, which exhibit ground punctation only, frontal stria complete, lateral submarginal pronotal stria close to margin, mesometaventral stria very strongly angulate forward, and the outer subhumeral stria interrupted at the middle, but otherwise complete.</p></tp:treatment-sec><tp:treatment-sec><!--Section generated to contain objects referenced in tp:taxon-treatment.--><fig id="F27" position="float" orientation="portrait"><object-id xmlns:xlink="http://www.w3.org/1999/xlink" content-type="doi" xlink:type="simple">10.3897/zookeys.1001.58447.figure17</object-id><object-id xmlns:xlink="http://www.w3.org/1999/xlink" content-type="arpha" xlink:type="simple">E9A01724-5E37-5402-BC06-2F01A9FB6609</object-id><label>Figure 17.</label><caption><p><bold>A, B</bold><italic><tp:taxon-name><tp:taxon-name-part taxon-name-part-type="genus" reg="Phelister">Phelister</tp:taxon-name-part> <tp:taxon-name-part taxon-name-part-type="species" reg="morbidus">morbidus</tp:taxon-name-part></tp:taxon-name></italic>: <bold>A</bold> dorsal habitus <bold>B</bold> ventral habitus <bold>C, D</bold><italic><tp:taxon-name><tp:taxon-name-part taxon-name-part-type="genus" reg="Phelister">P.</tp:taxon-name-part> <tp:taxon-name-part taxon-name-part-type="species" reg="annulatus">annulatus</tp:taxon-name-part></tp:taxon-name></italic>: <bold>C</bold> dorsal habitus <bold>D</bold> ventral habitus <bold>E, F</bold><italic><tp:taxon-name><tp:taxon-name-part taxon-name-part-type="genus" reg="Phelister">P.</tp:taxon-name-part> <tp:taxon-name-part taxon-name-part-type="species" reg="sphaericus">sphaericus</tp:taxon-name-part></tp:taxon-name></italic>: <bold>E</bold> dorsal habitus <bold>F</bold> ventral habitus <bold>G, H</bold><italic><tp:taxon-name><tp:taxon-name-part taxon-name-part-type="genus" reg="Phelister">P.</tp:taxon-name-part> <tp:taxon-name-part taxon-name-part-type="species" reg="geijskesi">geijskesi</tp:taxon-name-part></tp:taxon-name></italic>: <bold>G</bold> dorsal habitus <bold>H</bold> ventral habitus.</p></caption><graphic xmlns:xlink="http://www.w3.org/1999/xlink" xlink:href="zookeys-1001-001-g027.jpg" position="float" orientation="portrait" xlink:type="simple" id="oo_484956.jpg"><uri content-type="original_file" xlink:type="simple">https://binary.pensoft.net/fig/484956</uri></graphic></fig><fig id="F28" position="float" orientation="portrait"><object-id xmlns:xlink="http://www.w3.org/1999/xlink" content-type="doi" xlink:type="simple">10.3897/zookeys.1001.58447.figure18</object-id><object-id xmlns:xlink="http://www.w3.org/1999/xlink" content-type="arpha" xlink:type="simple">DD1AE41C-9E0C-5CD5-BE92-AD22D503603E</object-id><label>Figure 18.</label><caption><p>Male genitalia <bold>A, B</bold><italic><tp:taxon-name><tp:taxon-name-part taxon-name-part-type="genus" reg="Phelister">Phelister</tp:taxon-name-part> <tp:taxon-name-part taxon-name-part-type="species" reg="morbidus">morbidus</tp:taxon-name-part></tp:taxon-name></italic>: <bold>A</bold> aedeagus, dorsal <bold>B</bold> aedeagus, lateral <bold>C, D</bold><italic><tp:taxon-name><tp:taxon-name-part taxon-name-part-type="genus" reg="Phelister">P.</tp:taxon-name-part> <tp:taxon-name-part taxon-name-part-type="species" reg="annulatus">annulatus</tp:taxon-name-part></tp:taxon-name></italic>: <bold>C</bold> aedeagus, dorsal <bold>D</bold> aedeagus, lateral <bold>E, F</bold><italic><tp:taxon-name><tp:taxon-name-part taxon-name-part-type="genus" reg="Phelister">P.</tp:taxon-name-part> <tp:taxon-name-part taxon-name-part-type="species" reg="sphaericus">sphaericus</tp:taxon-name-part></tp:taxon-name></italic>: <bold>E</bold> aedeagus, dorsal <bold>F</bold> aedeagus, lateral <bold>G, H</bold><italic><tp:taxon-name><tp:taxon-name-part taxon-name-part-type="genus" reg="Phelister">P.</tp:taxon-name-part> <tp:taxon-name-part taxon-name-part-type="species" reg="geijskesi">geijskesi</tp:taxon-name-part></tp:taxon-name></italic>: <bold>G</bold> aedeagus, dorsal <bold>H</bold> aedeagus, lateral.</p></caption><graphic xmlns:xlink="http://www.w3.org/1999/xlink" xlink:href="zookeys-1001-001-g029.jpg" position="float" orientation="portrait" xlink:type="simple" id="oo_484958.jpg"><uri content-type="original_file" xlink:type="simple">https://binary.pensoft.net/fig/484958</uri></graphic></fig><fig id="F29" position="float" orientation="portrait"><object-id xmlns:xlink="http://www.w3.org/1999/xlink" content-type="doi" xlink:type="simple">10.3897/zookeys.1001.58447.map11</object-id><object-id xmlns:xlink="http://www.w3.org/1999/xlink" content-type="arpha" xlink:type="simple">C4425771-45C8-508D-A979-D9A01B9FA20D</object-id><label>Map 11.</label><caption><p>Collecting records for <italic><tp:taxon-name><tp:taxon-name-part taxon-name-part-type="genus" reg="Phelister">Phelister</tp:taxon-name-part> <tp:taxon-name-part taxon-name-part-type="species" reg="morbidus">morbidus</tp:taxon-name-part></tp:taxon-name></italic> (circles), <italic><tp:taxon-name><tp:taxon-name-part taxon-name-part-type="genus" reg="Phelister">P.</tp:taxon-name-part> <tp:taxon-name-part taxon-name-part-type="species" reg="annulatus">annulatus</tp:taxon-name-part></tp:taxon-name></italic> (squares), and <italic><tp:taxon-name><tp:taxon-name-part taxon-name-part-type="genus" reg="Phelister">P.</tp:taxon-name-part> <tp:taxon-name-part taxon-name-part-type="species" reg="sphaericus">sphaericus</tp:taxon-name-part></tp:taxon-name></italic> (stars).</p></caption><graphic xmlns:xlink="http://www.w3.org/1999/xlink" xlink:href="zookeys-1001-001-g028.jpg" position="float" orientation="portrait" xlink:type="simple" id="oo_484957.jpg"><uri content-type="original_file" xlink:type="simple">https://binary.pensoft.net/fig/484957</uri></graphic></fig></tp:treatment-sec></tp:taxon-treatment>
