# Supplementary material for: Recognition and revision of the Phelister blairi group (Histeridae, Histerinae, Exosternini)
Source: Zookeys. 2020 Dec 9;1001:1–154. doi: 10.3897/zookeys.1001.58447 (PMC7744391; doi:10.3897/zookeys.1001.58447)
Supplement: XML Treatment for Phelister sphaericus [file zookeys.1001.58447-treatment28.xml]

<!DOCTYPE tp:taxon-treatment
  PUBLIC "-//TaxonX//DTD Taxonomic Treatment Publishing DTD v0 20100105//EN" "tax-treatment-NSO.dtd">
<tp:taxon-treatment xmlns:tp="http://www.plazi.org/taxpub"><tp:treatment-meta><kwd-group><label>Taxon classification</label><kwd><named-content xmlns:xlink="http://www.w3.org/1999/xlink" content-type="kingdom">Animalia</named-content></kwd><kwd><named-content xmlns:xlink="http://www.w3.org/1999/xlink" content-type="order">Coleoptera</named-content></kwd><kwd><named-content xmlns:xlink="http://www.w3.org/1999/xlink" content-type="family">Histeridae</named-content></kwd></kwd-group><mixed-citation publication-type="journal"><person-group><name><surname>Caterino</surname><given-names>Michael S.</given-names></name><name><surname>Tishechkin</surname><given-names>Alexey K.</given-names></name></person-group><article-title>Recognition and revision of the <italic><tp:taxon-name><tp:taxon-name-part taxon-name-part-type="genus" reg="Phelister">Phelister</tp:taxon-name-part> <tp:taxon-name-part taxon-name-part-type="species" reg="blairi">blairi</tp:taxon-name-part></tp:taxon-name></italic> group (<tp:taxon-name><tp:taxon-name-part taxon-name-part-type="family">Histeridae</tp:taxon-name-part></tp:taxon-name>, <tp:taxon-name><tp:taxon-name-part taxon-name-part-type="subfamily">Histerinae</tp:taxon-name-part></tp:taxon-name>, <tp:taxon-name><tp:taxon-name-part taxon-name-part-type="tribe">Exosternini</tp:taxon-name-part></tp:taxon-name>)</article-title><source>Zookeys</source><day>09</day><month>12</month><year>2020</year><volume>1001</volume><fpage>1</fpage><lpage>154</lpage><pub-id pub-id-type="doi">10.3897/zookeys.1001.58447</pub-id></mixed-citation></tp:treatment-meta><tp:nomenclature><label>28.</label><tp:taxon-name><object-id xmlns:xlink="http://www.w3.org/1999/xlink" content-type="arpha" xlink:type="simple">641C82E3-73BD-5BE4-BE9C-2B5EF5FA8857</object-id>
                <tp:taxon-name-part taxon-name-part-type="genus" reg="Phelister">Phelister</tp:taxon-name-part>
                <tp:taxon-name-part taxon-name-part-type="species" reg="sphaericus">sphaericus</tp:taxon-name-part>
                <object-id xmlns:xlink="http://www.w3.org/1999/xlink" content-type="zoobank" xlink:type="simple">http://zoobank.org/FB5D3517-934C-499A-A163-4CF100A72F16</object-id>
              </tp:taxon-name><tp:taxon-status xmlns:xlink="http://www.w3.org/1999/xlink" xlink:type="simple">sp. nov.</tp:taxon-status><xref ref-type="fig" rid="F27">Figs 17E, F</xref><xref ref-type="fig" rid="F28">, 18E, F</xref><xref ref-type="fig" rid="F29">, Map 11</xref></tp:nomenclature><tp:treatment-sec sec-type="type material" id="SECID0ESLFM"><title>Type material.</title><p><bold><italic>Holotype</italic> male</bold>: “<bold>Bolivia</bold>: Santa Cruz, 4–5 km SSE Buena Vista, Hotel Flora y Fauna <named-content xmlns:xlink="http://www.w3.org/1999/xlink" content-type="dwc:verbatimCoordinates" xlink:type="simple"><named-content content-type="geo-json" specific-use="{&#34;type&#34;:&#34;Point&#34;,&#34;coordinates&#34;:[-63.550000,-17.483333]}" id="NCID0ECMFM" xlink:type="simple">17°29'S, 63°33'W</named-content></named-content> [<named-content xmlns:xlink="http://www.w3.org/1999/xlink" content-type="dwc:verbatimCoordinates" xlink:type="simple"><named-content content-type="geo-json" specific-use="{&#34;type&#34;:&#34;Point&#34;,&#34;coordinates&#34;:[-63.652100,-17.498700]}" id="NCID0EKMFM" xlink:type="simple">-17.4987, -63.6521</named-content></named-content>] F.I.T.#4 29.iv.-6.v.2004, A.R. Cline” / “Caterino/Tishechkin <tp:taxon-name><tp:taxon-name-part taxon-name-part-type="tribe">Exosternini</tp:taxon-name-part></tp:taxon-name> Voucher EXO-00465” (<named-content xmlns:xlink="http://www.w3.org/1999/xlink" content-type="dwc:institutional_code" xlink:type="simple">FMNH</named-content>). <bold><italic>Paratypes</italic> (53): Bolivia</bold>: Santa Cruz, Amboro National Park, Los Volcanes, c. (<named-content xmlns:xlink="http://www.w3.org/1999/xlink" content-type="dwc:verbatimCoordinates" xlink:type="simple"><named-content content-type="geo-json" specific-use="{&#34;type&#34;:&#34;Point&#34;,&#34;coordinates&#34;:[-63.600000,-18.100000]}" id="NCID0EDNFM" xlink:type="simple">-18.1, -63.6</named-content></named-content>), 1000 m, 11/20/04–12/12/04, Carrion trap with rotting small fish, Barclay, M.V.L. &amp; Mendel, H., EXO-02401 (<named-content xmlns:xlink="http://www.w3.org/1999/xlink" content-type="dwc:institutional_code" xlink:type="simple">NHMUK</named-content>, 1ex.); Santa Cruz, 4–5 km SSE Buena Vista, Hotel Flora y Fauna (<named-content xmlns:xlink="http://www.w3.org/1999/xlink" content-type="dwc:verbatimCoordinates" xlink:type="simple"><named-content content-type="geo-json" specific-use="{&#34;type&#34;:&#34;Point&#34;,&#34;coordinates&#34;:[-63.652100,-17.498700]}" id="NCID0ETNFM" xlink:type="simple">-17.4987, -63.6521</named-content></named-content>), 440 m, 12/24/03–12/31/03, FIT, S. &amp; J. Peck (<abbrev xmlns:xlink="http://www.w3.org/1999/xlink" content-type="institution" xlink:title="Alexey Tishechkin Collection, Sacramento, USA" id="ABBRID0EYNFM" xlink:type="simple">AKTC</abbrev>, 2ex.); Santa Cruz, 4–5 km SSE Buena Vista, Hotel Flora y Fauna (<named-content xmlns:xlink="http://www.w3.org/1999/xlink" content-type="dwc:verbatimCoordinates" xlink:type="simple"><named-content content-type="geo-json" specific-use="{&#34;type&#34;:&#34;Point&#34;,&#34;coordinates&#34;:[-63.652100,-17.498700]}" id="NCID0EAOFM" xlink:type="simple">-17.4987, -63.6521</named-content></named-content>), 4/25/04–5/6/04, FIT, A.R. Cline (<abbrev xmlns:xlink="http://www.w3.org/1999/xlink" content-type="institution" xlink:title="Alexey Tishechkin Collection, Sacramento, USA" id="ABBRID0EFOFM" xlink:type="simple">AKTC</abbrev>, 3ex.); Santa Cruz, 5 km SSE Buena Vista, Flora y Fauna Hotel (<named-content xmlns:xlink="http://www.w3.org/1999/xlink" content-type="dwc:verbatimCoordinates" xlink:type="simple"><named-content content-type="geo-json" specific-use="{&#34;type&#34;:&#34;Point&#34;,&#34;coordinates&#34;:[-63.652100,-17.498700]}" id="NCID0ENOFM" xlink:type="simple">-17.4987, -63.6521</named-content></named-content>), 12/15/03–12/24/03, FIT, S. &amp; J. Peck (<abbrev xmlns:xlink="http://www.w3.org/1999/xlink" content-type="institution" xlink:title="Alexey Tishechkin Collection, Sacramento, USA" id="ABBRID0ESOFM" xlink:type="simple">AKTC</abbrev>, <named-content xmlns:xlink="http://www.w3.org/1999/xlink" content-type="dwc:institutional_code" xlink:type="simple">FMNH</named-content>, <abbrev xmlns:xlink="http://www.w3.org/1999/xlink" content-type="institution" xlink:title="Michael Caterino Collection, Clemson, USA" id="ABBRID0E6OFM" xlink:type="simple">MSCC</abbrev>, &amp; <named-content xmlns:xlink="http://www.w3.org/1999/xlink" content-type="dwc:institutional_code" xlink:type="simple">CMNC</named-content>, 40ex.); <bold>Brazil</bold>: Mato Grosso, Mpio. Cotriguaçu, Fazenda São Nicolau (<named-content xmlns:xlink="http://www.w3.org/1999/xlink" content-type="dwc:verbatimCoordinates" xlink:type="simple"><named-content content-type="geo-json" specific-use="{&#34;type&#34;:&#34;Point&#34;,&#34;coordinates&#34;:[-58.285800,-9.815000]}" id="NCID0ERPFM" xlink:type="simple">-9.815, -58.2858</named-content></named-content>), 12/15/10–12/18/10, FIT, F.Z. Vaz-de-Mello &amp; A.F. Oliveira, EXO-02413 (<named-content xmlns:xlink="http://www.w3.org/1999/xlink" content-type="dwc:institutional_code" xlink:type="simple">CEMT</named-content>, 1ex.); Mato Grosso, Mpio. Cotriguaçu, Fazenda São Nicolau, Mata Norte (<named-content xmlns:xlink="http://www.w3.org/1999/xlink" content-type="dwc:verbatimCoordinates" xlink:type="simple"><named-content content-type="geo-json" specific-use="{&#34;type&#34;:&#34;Point&#34;,&#34;coordinates&#34;:[-58.260000,-9.819200]}" id="NCID0EBQFM" xlink:type="simple">-9.8192, -58.26</named-content></named-content>), 12/8/10–12/14/10, FIT, F.Z. Vaz-de-Mello (<named-content xmlns:xlink="http://www.w3.org/1999/xlink" content-type="dwc:institutional_code" xlink:type="simple">CEMT</named-content>, 2ex.); Mato Grosso, Mpio. Cotriguaçu, Fazenda São Nicolau, Matinha (<named-content xmlns:xlink="http://www.w3.org/1999/xlink" content-type="dwc:verbatimCoordinates" xlink:type="simple"><named-content content-type="geo-json" specific-use="{&#34;type&#34;:&#34;Point&#34;,&#34;coordinates&#34;:[-58.250800,-9.838300]}" id="NCID0ERQFM" xlink:type="simple">-9.8383, -58.2508</named-content></named-content>), October 2009, FIT, F.Z. Vaz-de-Mello (<named-content xmlns:xlink="http://www.w3.org/1999/xlink" content-type="dwc:institutional_code" xlink:type="simple">CEMT</named-content>, 4ex.); Mato Grosso, Mpio. Cotriguaçu, Fazenda São Nicolau, Matinha (<named-content xmlns:xlink="http://www.w3.org/1999/xlink" content-type="dwc:verbatimCoordinates" xlink:type="simple"><named-content content-type="geo-json" specific-use="{&#34;type&#34;:&#34;Point&#34;,&#34;coordinates&#34;:[-58.250800,-9.838300]}" id="NCID0EBRFM" xlink:type="simple">-9.8383, -58.2508</named-content></named-content>), October 2009, FIT, M.S. Gigliotti (<named-content xmlns:xlink="http://www.w3.org/1999/xlink" content-type="dwc:institutional_code" xlink:type="simple">CEMT</named-content>, 21ex.); Mato Grosso, Mpio. Querencia, Fazenda São Luiz (<named-content xmlns:xlink="http://www.w3.org/1999/xlink" content-type="dwc:verbatimCoordinates" xlink:type="simple"><named-content content-type="geo-json" specific-use="{&#34;type&#34;:&#34;Point&#34;,&#34;coordinates&#34;:[-52.374900,-12.597000]}" id="NCID0ERRFM" xlink:type="simple">-12.597, -52.3749</named-content></named-content>), February 2009, FIT, R. Andrade (<named-content xmlns:xlink="http://www.w3.org/1999/xlink" content-type="dwc:institutional_code" xlink:type="simple">CEMT</named-content>, 3ex.); Mato Grosso, Sinop (<named-content xmlns:xlink="http://www.w3.org/1999/xlink" content-type="dwc:verbatimCoordinates" xlink:type="simple"><named-content content-type="geo-json" specific-use="{&#34;type&#34;:&#34;Point&#34;,&#34;coordinates&#34;:[-55.483300,-11.816700]}" id="NCID0EBSFM" xlink:type="simple">-11.8167, -55.4833</named-content></named-content>), 6/12/85–6/24/85, FIT (<abbrev xmlns:xlink="http://www.w3.org/1999/xlink" content-type="institution" xlink:title="Nicolas Dégallier Collection, Paris" id="ABBRID0EGSFM" xlink:type="simple">CHND</abbrev>, 3ex.);</p></tp:treatment-sec><tp:treatment-sec sec-type="material" id="SECID0ELSFM"><title>Other material.</title><p><bold>Brazil</bold>: Amapá, Serra do Navio (<named-content xmlns:xlink="http://www.w3.org/1999/xlink" content-type="dwc:verbatimCoordinates" xlink:type="simple"><named-content content-type="geo-json" specific-use="{&#34;type&#34;:&#34;Point&#34;,&#34;coordinates&#34;:[-52.000000,0.983300]}" id="NCID0EWSFM" xlink:type="simple">0.9833, -52</named-content></named-content>), 1/28/90–2/2/90, FIT (<abbrev xmlns:xlink="http://www.w3.org/1999/xlink" content-type="institution" xlink:title="Nicolas Dégallier Collection, Paris" id="ABBRID0E2SFM" xlink:type="simple">CHND</abbrev>, 8ex.); Pará, Altamira – Marabá, km 18 (<named-content xmlns:xlink="http://www.w3.org/1999/xlink" content-type="dwc:verbatimCoordinates" xlink:type="simple"><named-content content-type="geo-json" specific-use="{&#34;type&#34;:&#34;Point&#34;,&#34;coordinates&#34;:[-52.050000,-3.150000]}" id="NCID0EDTFM" xlink:type="simple">-3.15, -52.05</named-content></named-content>), May 1985, FIT, EXO-02402 (<abbrev xmlns:xlink="http://www.w3.org/1999/xlink" content-type="institution" xlink:title="Nicolas Dégallier Collection, Paris" id="ABBRID0EITFM" xlink:type="simple">CHND</abbrev>, 1ex.); Pará, Carajás (Serra Norte) (<named-content xmlns:xlink="http://www.w3.org/1999/xlink" content-type="dwc:verbatimCoordinates" xlink:type="simple"><named-content content-type="geo-json" specific-use="{&#34;type&#34;:&#34;Point&#34;,&#34;coordinates&#34;:[-50.200000,-6.066700]}" id="NCID0EQTFM" xlink:type="simple">-6.0667, -50.2</named-content></named-content>), May 1985, FIT, EXO-02403 (<abbrev xmlns:xlink="http://www.w3.org/1999/xlink" content-type="institution" xlink:title="Nicolas Dégallier Collection, Paris" id="ABBRID0EVTFM" xlink:type="simple">CHND</abbrev>, 1ex.); Pará, Marajó-Breves (<named-content xmlns:xlink="http://www.w3.org/1999/xlink" content-type="dwc:verbatimCoordinates" xlink:type="simple"><named-content content-type="geo-json" specific-use="{&#34;type&#34;:&#34;Point&#34;,&#34;coordinates&#34;:[-50.533300,-0.883300]}" id="NCID0E4TFM" xlink:type="simple">-0.8833, -50.5333</named-content></named-content>), 11/18/87–12/5/87, FIT, EXO-02404 (<abbrev xmlns:xlink="http://www.w3.org/1999/xlink" content-type="institution" xlink:title="Nicolas Dégallier Collection, Paris" id="ABBRID0ECUFM" xlink:type="simple">CHND</abbrev>, 1ex.); Pará, Monte Alegre (<named-content xmlns:xlink="http://www.w3.org/1999/xlink" content-type="dwc:verbatimCoordinates" xlink:type="simple"><named-content content-type="geo-json" specific-use="{&#34;type&#34;:&#34;Point&#34;,&#34;coordinates&#34;:[-54.070000,-2.000000]}" id="NCID0EKUFM" xlink:type="simple">-2, -54.07</named-content></named-content>), 6/17/92–7/3/92, FIT, EXO-02408 (<abbrev xmlns:xlink="http://www.w3.org/1999/xlink" content-type="institution" xlink:title="Nicolas Dégallier Collection, Paris" id="ABBRID0EPUFM" xlink:type="simple">CHND</abbrev>, 1ex.); Pará, Tucuruí (<named-content xmlns:xlink="http://www.w3.org/1999/xlink" content-type="dwc:verbatimCoordinates" xlink:type="simple"><named-content content-type="geo-json" specific-use="{&#34;type&#34;:&#34;Point&#34;,&#34;coordinates&#34;:[-49.667000,-3.750000]}" id="NCID0EXUFM" xlink:type="simple">-3.75, -49.667</named-content></named-content>), 12/9/85–12/17/85, FIT (<abbrev xmlns:xlink="http://www.w3.org/1999/xlink" content-type="institution" xlink:title="Nicolas Dégallier Collection, Paris" id="ABBRID0E3UFM" xlink:type="simple">CHND</abbrev>, 5ex.); Pará, Tucuruí (<named-content xmlns:xlink="http://www.w3.org/1999/xlink" content-type="dwc:verbatimCoordinates" xlink:type="simple"><named-content content-type="geo-json" specific-use="{&#34;type&#34;:&#34;Point&#34;,&#34;coordinates&#34;:[-49.667000,-3.750000]}" id="NCID0EEVFM" xlink:type="simple">-3.75, -49.667</named-content></named-content>), 5/20/87–6/15/87, FIT (<abbrev xmlns:xlink="http://www.w3.org/1999/xlink" content-type="institution" xlink:title="Nicolas Dégallier Collection, Paris" id="ABBRID0EJVFM" xlink:type="simple">CHND</abbrev>, 2ex.); <bold>French Guiana</bold>: Belvédère de Saül, point de vue (<named-content xmlns:xlink="http://www.w3.org/1999/xlink" content-type="dwc:verbatimCoordinates" xlink:type="simple"><named-content content-type="geo-json" specific-use="{&#34;type&#34;:&#34;Point&#34;,&#34;coordinates&#34;:[-53.209400,3.622800]}" id="NCID0ETVFM" xlink:type="simple">3.6228, -53.2094</named-content></named-content>), 9/2/10, 11/30/10, 12/20/10, 1/17/11, 1/31/11, 2/7/11 and 2/14/11, FIT, SEAG (<abbrev xmlns:xlink="http://www.w3.org/1999/xlink" content-type="institution" xlink:title="Alexey Tishechkin Collection, Sacramento, USA" id="ABBRID0EYVFM" xlink:type="simple">AKTC</abbrev> &amp; <abbrev xmlns:xlink="http://www.w3.org/1999/xlink" content-type="institution" xlink:title="Nicolas Dégallier Collection, Paris" id="ABBRID0E4VFM" xlink:type="simple">CHND</abbrev>, 14ex.); Régina, Rés. Natur. des Nouragues (<named-content xmlns:xlink="http://www.w3.org/1999/xlink" content-type="dwc:verbatimCoordinates" xlink:type="simple"><named-content content-type="geo-json" specific-use="{&#34;type&#34;:&#34;Point&#34;,&#34;coordinates&#34;:[-52.672500,4.037800]}" id="NCID0EFWFM" xlink:type="simple">4.0378, -52.6725</named-content></named-content>), 11/3/09, FIT, SEAG, EXO-03189 (<abbrev xmlns:xlink="http://www.w3.org/1999/xlink" content-type="institution" xlink:title="Nicolas Dégallier Collection, Paris" id="ABBRID0EKWFM" xlink:type="simple">CHND</abbrev>, 1ex.); Roura, 39.4 km SSE (<named-content xmlns:xlink="http://www.w3.org/1999/xlink" content-type="dwc:verbatimCoordinates" xlink:type="simple"><named-content content-type="geo-json" specific-use="{&#34;type&#34;:&#34;Point&#34;,&#34;coordinates&#34;:[-52.140600,4.545300]}" id="NCID0ESWFM" xlink:type="simple">4.5453, -52.1406</named-content></named-content>), 270 m, 5/29/97–6/10/97, FIT, J. Ashe &amp; R. Brooks, SM0101424 (<named-content xmlns:xlink="http://www.w3.org/1999/xlink" content-type="dwc:institutional_code" xlink:type="simple">SEMC</named-content>, 1ex.); Régina, Rés. Natur. des Nouragues, Camp Inselberg (<named-content xmlns:xlink="http://www.w3.org/1999/xlink" content-type="dwc:verbatimCoordinates" xlink:type="simple"><named-content content-type="geo-json" specific-use="{&#34;type&#34;:&#34;Point&#34;,&#34;coordinates&#34;:[-52.683300,4.083300]}" id="NCID0ECXFM" xlink:type="simple">4.0833, -52.6833</named-content></named-content>), 7/20/09, 9/9/10, 9/30/09, 10/8/09 and 1/25/11, FIT, SEAG (<abbrev xmlns:xlink="http://www.w3.org/1999/xlink" content-type="institution" xlink:title="Alexey Tishechkin Collection, Sacramento, USA" id="ABBRID0EHXFM" xlink:type="simple">AKTC</abbrev> &amp; <abbrev xmlns:xlink="http://www.w3.org/1999/xlink" content-type="institution" xlink:title="Nicolas Dégallier Collection, Paris" id="ABBRID0EMXFM" xlink:type="simple">CHND</abbrev>, 10ex.); Rés. Trésor (route de Kaw Pk18) (<named-content xmlns:xlink="http://www.w3.org/1999/xlink" content-type="dwc:verbatimCoordinates" xlink:type="simple"><named-content content-type="geo-json" specific-use="{&#34;type&#34;:&#34;Point&#34;,&#34;coordinates&#34;:[-52.279000,4.610500]}" id="NCID0EUXFM" xlink:type="simple">4.6105, -52.279</named-content></named-content>), 225 m, 11/6/09, FIT, SEAG (<abbrev xmlns:xlink="http://www.w3.org/1999/xlink" content-type="institution" xlink:title="Nicolas Dégallier Collection, Paris" id="ABBRID0EZXFM" xlink:type="simple">CHND</abbrev>, 2ex.); Rés. Trésor (route de Kaw Pk18) (<named-content xmlns:xlink="http://www.w3.org/1999/xlink" content-type="dwc:verbatimCoordinates" xlink:type="simple"><named-content content-type="geo-json" specific-use="{&#34;type&#34;:&#34;Point&#34;,&#34;coordinates&#34;:[-52.279000,4.610500]}" id="NCID0EBYFM" xlink:type="simple">4.6105, -52.279</named-content></named-content>), 225 m, 11/12/09, FIT, SEAG, EXO-03191 (<abbrev xmlns:xlink="http://www.w3.org/1999/xlink" content-type="institution" xlink:title="Nicolas Dégallier Collection, Paris" id="ABBRID0EGYFM" xlink:type="simple">CHND</abbrev>, 1ex.); Mont Tabulaire Itoupé (<named-content xmlns:xlink="http://www.w3.org/1999/xlink" content-type="dwc:verbatimCoordinates" xlink:type="simple"><named-content content-type="geo-json" specific-use="{&#34;type&#34;:&#34;Point&#34;,&#34;coordinates&#34;:[-53.106700,3.030300]}" id="NCID0EOYFM" xlink:type="simple">3.0303, -53.1067</named-content></named-content>), 400 m, 3/31/10, FIT, SEAG (<abbrev xmlns:xlink="http://www.w3.org/1999/xlink" content-type="institution" xlink:title="Nicolas Dégallier Collection, Paris" id="ABBRID0ETYFM" xlink:type="simple">CHND</abbrev>, 2ex.); Montagne des Chevaux (<named-content xmlns:xlink="http://www.w3.org/1999/xlink" content-type="dwc:verbatimCoordinates" xlink:type="simple"><named-content content-type="geo-json" specific-use="{&#34;type&#34;:&#34;Point&#34;,&#34;coordinates&#34;:[-52.400000,4.716700]}" id="NCID0E2YFM" xlink:type="simple">4.7167, -52.4</named-content></named-content>), 10/11/09, FIT, SEAG (<abbrev xmlns:xlink="http://www.w3.org/1999/xlink" content-type="institution" xlink:title="Nicolas Dégallier Collection, Paris" id="ABBRID0EAZFM" xlink:type="simple">CHND</abbrev>, 2ex.); Montagne des Chevaux (<named-content xmlns:xlink="http://www.w3.org/1999/xlink" content-type="dwc:verbatimCoordinates" xlink:type="simple"><named-content content-type="geo-json" specific-use="{&#34;type&#34;:&#34;Point&#34;,&#34;coordinates&#34;:[-52.400000,4.716700]}" id="NCID0EIZFM" xlink:type="simple">4.7167, -52.4</named-content></named-content>), 4/14/10, FIT, SEAG (<abbrev xmlns:xlink="http://www.w3.org/1999/xlink" content-type="institution" xlink:title="Nicolas Dégallier Collection, Paris" id="ABBRID0ENZFM" xlink:type="simple">CHND</abbrev>, 4ex.); Montagne des Chevaux (<named-content xmlns:xlink="http://www.w3.org/1999/xlink" content-type="dwc:verbatimCoordinates" xlink:type="simple"><named-content content-type="geo-json" specific-use="{&#34;type&#34;:&#34;Point&#34;,&#34;coordinates&#34;:[-52.400000,4.716700]}" id="NCID0EVZFM" xlink:type="simple">4.7167, -52.4</named-content></named-content>), 5/22/10, FIT, SEAG (<abbrev xmlns:xlink="http://www.w3.org/1999/xlink" content-type="institution" xlink:title="Nicolas Dégallier Collection, Paris" id="ABBRID0E1ZFM" xlink:type="simple">CHND</abbrev>, 2ex.); Montagne des Chevaux (<named-content xmlns:xlink="http://www.w3.org/1999/xlink" content-type="dwc:verbatimCoordinates" xlink:type="simple"><named-content content-type="geo-json" specific-use="{&#34;type&#34;:&#34;Point&#34;,&#34;coordinates&#34;:[-52.400000,4.716700]}" id="NCID0EC1FM" xlink:type="simple">4.7167, -52.4</named-content></named-content>), 12/6/09–12/26/08, 1/4/09, 1/18/09 and 2/23/09, FIT, SEAG (<abbrev xmlns:xlink="http://www.w3.org/1999/xlink" content-type="institution" xlink:title="Alexey Tishechkin Collection, Sacramento, USA" id="ABBRID0EH1FM" xlink:type="simple">AKTC</abbrev> &amp; <abbrev xmlns:xlink="http://www.w3.org/1999/xlink" content-type="institution" xlink:title="Nicolas Dégallier Collection, Paris" id="ABBRID0EM1FM" xlink:type="simple">CHND</abbrev>, 8ex.); Route de Bélizon, p. km 4.5, flight intercept, 8/1/16–8/31/16, J.-L. Guiglaris (<abbrev xmlns:xlink="http://www.w3.org/1999/xlink" content-type="institution" xlink:title="Alexander Sokolov Collection, Moscow, Russia" id="ABBRID0ER1FM" xlink:type="simple">AVSC</abbrev>, 1ex.). <bold>Suriname</bold>: Brokopondo, Brownsberg Nature Preserve, Witi Creek Trail (<named-content xmlns:xlink="http://www.w3.org/1999/xlink" content-type="dwc:verbatimCoordinates" xlink:type="simple"><named-content content-type="geo-json" specific-use="{&#34;type&#34;:&#34;Point&#34;,&#34;coordinates&#34;:[-55.181400,4.948600]}" id="NCID0E21FM" xlink:type="simple">4.9486, -55.1814</named-content></named-content>), 260 m, 6/23/99–6/25/99, FIT, Z. Falin, A. Gangadin, H. Hiwat, SM0165801 (<named-content xmlns:xlink="http://www.w3.org/1999/xlink" content-type="dwc:institutional_code" xlink:type="simple">SEMC</named-content>, 1ex.); Brokopondo, Brownsberg Nature Preserve, Witi Creek Trail (<named-content xmlns:xlink="http://www.w3.org/1999/xlink" content-type="dwc:verbatimCoordinates" xlink:type="simple"><named-content content-type="geo-json" specific-use="{&#34;type&#34;:&#34;Point&#34;,&#34;coordinates&#34;:[-55.181400,4.948600]}" id="NCID0EL2FM" xlink:type="simple">4.9486, -55.1814</named-content></named-content>), 340 m, 6/23/99–6/25/99, FIT, Z. Falin, A. Gangadin, H. Hiwat (<named-content xmlns:xlink="http://www.w3.org/1999/xlink" content-type="dwc:institutional_code" xlink:type="simple">SEMC</named-content>, 4ex.); Sipaliwini, CI-RAP Survey camp 1, upper Palumeu (<named-content xmlns:xlink="http://www.w3.org/1999/xlink" content-type="dwc:verbatimCoordinates" xlink:type="simple"><named-content content-type="geo-json" specific-use="{&#34;type&#34;:&#34;Point&#34;,&#34;coordinates&#34;:[-55.629400,2.477000]}" id="NCID0E22FM" xlink:type="simple">2.477, -55.6294</named-content></named-content>), 225 m, 3/10/12–3/16/12, FIT, A.E.Z. Short, EXO-03194 (<named-content xmlns:xlink="http://www.w3.org/1999/xlink" content-type="dwc:institutional_code" xlink:type="simple">SEMC</named-content>, 1ex.); <bold>Peru</bold>: Madre de Dios, CICRA Field Stn., ~ 2 km NW cafeteria res. plot. <named-content xmlns:xlink="http://www.w3.org/1999/xlink" content-type="dwc:verbatimCoordinates" xlink:type="simple"><named-content content-type="geo-json" specific-use="{&#34;type&#34;:&#34;Point&#34;,&#34;coordinates&#34;:[-70.109910,-12.552010]}" id="NCID0EN3FM" xlink:type="simple">12.55201°S, 70.10991°W</named-content></named-content>, 295 m, Flight intrcept. 7–9.vi.2011, Chaboo Team (<named-content xmlns:xlink="http://www.w3.org/1999/xlink" content-type="dwc:institutional_code" xlink:type="simple">SEMC</named-content> 1ex.).</p></tp:treatment-sec><tp:treatment-sec sec-type="description" id="SECID0E13FM"><title>Diagnostic description.</title><p>Length: 1.81–2.88 mm (avg. 2.40 mm); width: 1.89–2.76 mm (avg. 2.25 mm). Body broadly rounded, slightly flattened, rufescent, with elytra faintly bicolored, sides lighter than middle, ground punctation conspicuous throughout; frons rather narrow, deeply depressed along midline; supraorbital stria present, detached at sides; frontal stria complete; epistoma raised along sides and front; labrum shallowly emarginate and subcarinate at apex; right mandible with small basal tooth; pronotum with broadly oval prescutellar impression, ~ 3 × width of scutellum; pronotal disk doubly punctate, with secondary punctures interspersed throughout, denser to sides; median pronotal gland openings distinctly annulate, ~ 2/3 behind anterior margin; lateral marginal pronotal stria complete, interrupted behind eyes, with ends of median portion recurved posterad briefly; lateral submarginal stria complete, deeply impressed, sides of pronotum weakly explanate; elytron with single complete epipleural stria; outer subhumeral stria complete, inner absent; dorsal striae 1–5 and sutural complete, 5<sup>th</sup> obsolete in basal 1/3; all striae weakly crenulate; pygidia more or less uniformly doubly punctate; prosternum emarginate at base, striae divergent at base, convergent to apex; prosternal lobe short, with complete marginal striae; mesoventrite produced, with complete marginal stria continued at sides by postmesocoxal stria, which ends behind outer corner of mesocoxa; mesometaventral stria angulate at middle, reaching anterior third of mesoventrite, continued at sides by lateral metaventral stria to inner 1/3 of metacoxa; metaventrite with secondary punctures denser towards metacoxae; 1<sup>st</sup> abdominal ventrite with secondary punctures along anterior margin, lateral stria incomplete along inner margin of metacoxa; protibia weakly expanded, outer margin with ~ five spinose denticles; meso- and metatibiae slender, with fine marginal spines; ventral setae of all tarsi flattened (those of protarsus, particularly). Male: basal piece 1/4 length of tegmen; tegmen with sides subparallel in basal 1/2, abruptly narrowed to ventrally hooked apices; medioventral process absent; median lobe ~ 1/2 tegmen length.</p></tp:treatment-sec><tp:treatment-sec sec-type="etymology" id="SECID0EE4FM"><title>Etymology.</title><p>This species name, <italic>sphaericus</italic>, refers to its very convex body form.</p></tp:treatment-sec><tp:treatment-sec sec-type="distribution" id="SECID0EM4FM"><title>Distribution.</title><p>This species has an unusual distribution, with the highest concentration of records coming from northeastern Brazil, Suriname, and French Guiana, but with a number also from central Brazil and Bolivia to the southwest.</p></tp:treatment-sec><tp:treatment-sec sec-type="remarks" id="SECID0ER4FM"><title>Remarks.</title><p>This species is quite broadly rounded, which alone is distinctive. It is also characterized by its slightly explanate pronotum bearing an elevated marginal bead, doubly punctate pronotal disk, complete outer subhumeral stria, and complete 4<sup>th</sup> and sutural striae united by a basal arch.</p></tp:treatment-sec><tp:treatment-sec><!--Section generated to contain objects referenced in tp:taxon-treatment.--><fig id="F27" position="float" orientation="portrait"><object-id xmlns:xlink="http://www.w3.org/1999/xlink" content-type="doi" xlink:type="simple">10.3897/zookeys.1001.58447.figure17</object-id><object-id xmlns:xlink="http://www.w3.org/1999/xlink" content-type="arpha" xlink:type="simple">E9A01724-5E37-5402-BC06-2F01A9FB6609</object-id><label>Figure 17.</label><caption><p><bold>A, B</bold><italic><tp:taxon-name><tp:taxon-name-part taxon-name-part-type="genus" reg="Phelister">Phelister</tp:taxon-name-part> <tp:taxon-name-part taxon-name-part-type="species" reg="morbidus">morbidus</tp:taxon-name-part></tp:taxon-name></italic>: <bold>A</bold> dorsal habitus <bold>B</bold> ventral habitus <bold>C, D</bold><italic><tp:taxon-name><tp:taxon-name-part taxon-name-part-type="genus" reg="Phelister">P.</tp:taxon-name-part> <tp:taxon-name-part taxon-name-part-type="species" reg="annulatus">annulatus</tp:taxon-name-part></tp:taxon-name></italic>: <bold>C</bold> dorsal habitus <bold>D</bold> ventral habitus <bold>E, F</bold><italic><tp:taxon-name><tp:taxon-name-part taxon-name-part-type="genus" reg="Phelister">P.</tp:taxon-name-part> <tp:taxon-name-part taxon-name-part-type="species" reg="sphaericus">sphaericus</tp:taxon-name-part></tp:taxon-name></italic>: <bold>E</bold> dorsal habitus <bold>F</bold> ventral habitus <bold>G, H</bold><italic><tp:taxon-name><tp:taxon-name-part taxon-name-part-type="genus" reg="Phelister">P.</tp:taxon-name-part> <tp:taxon-name-part taxon-name-part-type="species" reg="geijskesi">geijskesi</tp:taxon-name-part></tp:taxon-name></italic>: <bold>G</bold> dorsal habitus <bold>H</bold> ventral habitus.</p></caption><graphic xmlns:xlink="http://www.w3.org/1999/xlink" xlink:href="zookeys-1001-001-g027.jpg" position="float" orientation="portrait" xlink:type="simple" id="oo_484956.jpg"><uri content-type="original_file" xlink:type="simple">https://binary.pensoft.net/fig/484956</uri></graphic></fig><fig id="F28" position="float" orientation="portrait"><object-id xmlns:xlink="http://www.w3.org/1999/xlink" content-type="doi" xlink:type="simple">10.3897/zookeys.1001.58447.figure18</object-id><object-id xmlns:xlink="http://www.w3.org/1999/xlink" content-type="arpha" xlink:type="simple">DD1AE41C-9E0C-5CD5-BE92-AD22D503603E</object-id><label>Figure 18.</label><caption><p>Male genitalia <bold>A, B</bold><italic><tp:taxon-name><tp:taxon-name-part taxon-name-part-type="genus" reg="Phelister">Phelister</tp:taxon-name-part> <tp:taxon-name-part taxon-name-part-type="species" reg="morbidus">morbidus</tp:taxon-name-part></tp:taxon-name></italic>: <bold>A</bold> aedeagus, dorsal <bold>B</bold> aedeagus, lateral <bold>C, D</bold><italic><tp:taxon-name><tp:taxon-name-part taxon-name-part-type="genus" reg="Phelister">P.</tp:taxon-name-part> <tp:taxon-name-part taxon-name-part-type="species" reg="annulatus">annulatus</tp:taxon-name-part></tp:taxon-name></italic>: <bold>C</bold> aedeagus, dorsal <bold>D</bold> aedeagus, lateral <bold>E, F</bold><italic><tp:taxon-name><tp:taxon-name-part taxon-name-part-type="genus" reg="Phelister">P.</tp:taxon-name-part> <tp:taxon-name-part taxon-name-part-type="species" reg="sphaericus">sphaericus</tp:taxon-name-part></tp:taxon-name></italic>: <bold>E</bold> aedeagus, dorsal <bold>F</bold> aedeagus, lateral <bold>G, H</bold><italic><tp:taxon-name><tp:taxon-name-part taxon-name-part-type="genus" reg="Phelister">P.</tp:taxon-name-part> <tp:taxon-name-part taxon-name-part-type="species" reg="geijskesi">geijskesi</tp:taxon-name-part></tp:taxon-name></italic>: <bold>G</bold> aedeagus, dorsal <bold>H</bold> aedeagus, lateral.</p></caption><graphic xmlns:xlink="http://www.w3.org/1999/xlink" xlink:href="zookeys-1001-001-g029.jpg" position="float" orientation="portrait" xlink:type="simple" id="oo_484958.jpg"><uri content-type="original_file" xlink:type="simple">https://binary.pensoft.net/fig/484958</uri></graphic></fig><fig id="F29" position="float" orientation="portrait"><object-id xmlns:xlink="http://www.w3.org/1999/xlink" content-type="doi" xlink:type="simple">10.3897/zookeys.1001.58447.map11</object-id><object-id xmlns:xlink="http://www.w3.org/1999/xlink" content-type="arpha" xlink:type="simple">C4425771-45C8-508D-A979-D9A01B9FA20D</object-id><label>Map 11.</label><caption><p>Collecting records for <italic><tp:taxon-name><tp:taxon-name-part taxon-name-part-type="genus" reg="Phelister">Phelister</tp:taxon-name-part> <tp:taxon-name-part taxon-name-part-type="species" reg="morbidus">morbidus</tp:taxon-name-part></tp:taxon-name></italic> (circles), <italic><tp:taxon-name><tp:taxon-name-part taxon-name-part-type="genus" reg="Phelister">P.</tp:taxon-name-part> <tp:taxon-name-part taxon-name-part-type="species" reg="annulatus">annulatus</tp:taxon-name-part></tp:taxon-name></italic> (squares), and <italic><tp:taxon-name><tp:taxon-name-part taxon-name-part-type="genus" reg="Phelister">P.</tp:taxon-name-part> <tp:taxon-name-part taxon-name-part-type="species" reg="sphaericus">sphaericus</tp:taxon-name-part></tp:taxon-name></italic> (stars).</p></caption><graphic xmlns:xlink="http://www.w3.org/1999/xlink" xlink:href="zookeys-1001-001-g028.jpg" position="float" orientation="portrait" xlink:type="simple" id="oo_484957.jpg"><uri content-type="original_file" xlink:type="simple">https://binary.pensoft.net/fig/484957</uri></graphic></fig></tp:treatment-sec></tp:taxon-treatment>
