# Supplementary material for: Recognition and revision of the Phelister blairi group (Histeridae, Histerinae, Exosternini)
Source: Zookeys. 2020 Dec 9;1001:1–154. doi: 10.3897/zookeys.1001.58447 (PMC7744391; doi:10.3897/zookeys.1001.58447)
Supplement: XML Treatment for Phelister geijskesi [file zookeys.1001.58447-treatment29.xml]

<!DOCTYPE tp:taxon-treatment
  PUBLIC "-//TaxonX//DTD Taxonomic Treatment Publishing DTD v0 20100105//EN" "tax-treatment-NSO.dtd">
<tp:taxon-treatment xmlns:tp="http://www.plazi.org/taxpub"><tp:treatment-meta><kwd-group><label>Taxon classification</label><kwd><named-content xmlns:xlink="http://www.w3.org/1999/xlink" content-type="kingdom">Animalia</named-content></kwd><kwd><named-content xmlns:xlink="http://www.w3.org/1999/xlink" content-type="order">Coleoptera</named-content></kwd><kwd><named-content xmlns:xlink="http://www.w3.org/1999/xlink" content-type="family">Histeridae</named-content></kwd></kwd-group><mixed-citation publication-type="journal"><person-group><name><surname>Caterino</surname><given-names>Michael S.</given-names></name><name><surname>Tishechkin</surname><given-names>Alexey K.</given-names></name></person-group><article-title>Recognition and revision of the <italic><tp:taxon-name><tp:taxon-name-part taxon-name-part-type="genus" reg="Phelister">Phelister</tp:taxon-name-part> <tp:taxon-name-part taxon-name-part-type="species" reg="blairi">blairi</tp:taxon-name-part></tp:taxon-name></italic> group (<tp:taxon-name><tp:taxon-name-part taxon-name-part-type="family">Histeridae</tp:taxon-name-part></tp:taxon-name>, <tp:taxon-name><tp:taxon-name-part taxon-name-part-type="subfamily">Histerinae</tp:taxon-name-part></tp:taxon-name>, <tp:taxon-name><tp:taxon-name-part taxon-name-part-type="tribe">Exosternini</tp:taxon-name-part></tp:taxon-name>)</article-title><source>Zookeys</source><day>09</day><month>12</month><year>2020</year><volume>1001</volume><fpage>1</fpage><lpage>154</lpage><pub-id pub-id-type="doi">10.3897/zookeys.1001.58447</pub-id></mixed-citation></tp:treatment-meta><tp:nomenclature><label>29.</label><tp:taxon-name><object-id xmlns:xlink="http://www.w3.org/1999/xlink" content-type="arpha" xlink:type="simple">B685AEA2-8731-5BA5-ADFE-BEDCC0923026</object-id>
                <tp:taxon-name-part taxon-name-part-type="genus" reg="Phelister">Phelister</tp:taxon-name-part>
                <tp:taxon-name-part taxon-name-part-type="species" reg="geijskesi">geijskesi</tp:taxon-name-part>
              </tp:taxon-name><tp:taxon-authority>Kanaar, 1997</tp:taxon-authority><xref ref-type="fig" rid="F27">Figs 17G, H</xref><xref ref-type="fig" rid="F28">, 18G, H</xref><xref ref-type="fig" rid="F33">, Map 12</xref><tp:nomenclature-citation-list><tp:nomenclature-citation><tp:taxon-name>
                    <tp:taxon-name-part taxon-name-part-type="genus" reg="Phelister">Phelister</tp:taxon-name-part> <tp:taxon-name-part taxon-name-part-type="species" reg="geijskesi">geijskesi</tp:taxon-name-part></tp:taxon-name><comment>Kanaar, 1997: 280</comment></tp:nomenclature-citation></tp:nomenclature-citation-list></tp:nomenclature><tp:treatment-sec sec-type="type material" id="SECID0EX6FM"><title>Type material.</title><p><bold><italic>Holotype</italic> male</bold> (not studied): “<bold>Suriname</bold>, Lelydorp, /16-XII-1938, in detritus room of <italic><tp:taxon-name><tp:taxon-name-part taxon-name-part-type="genus" reg="Atta">Atta</tp:taxon-name-part> <tp:taxon-name-part taxon-name-part-type="species" reg="sexdens">sexdens</tp:taxon-name-part></tp:taxon-name></italic> nest. Leg. D. C. Geijskes”; several paratypes with same data as type examined by the authors.</p></tp:treatment-sec><tp:treatment-sec sec-type="material" id="SECID0EPAGM"><title>Other material.</title><p><bold>Brazil</bold>: Amapá, Serra do Navio (<named-content xmlns:xlink="http://www.w3.org/1999/xlink" content-type="dwc:verbatimCoordinates" xlink:type="simple"><named-content content-type="geo-json" specific-use="{&#34;type&#34;:&#34;Point&#34;,&#34;coordinates&#34;:[-52.000000,0.983300]}" id="NCID0E1AGM" xlink:type="simple">0.9833, -52</named-content></named-content>), 1/28/90–2/2/90, FIT, EXO-03034 (<abbrev xmlns:xlink="http://www.w3.org/1999/xlink" content-type="institution" xlink:title="Nicolas Dégallier Collection, Paris" id="ABBRID0E6AGM" xlink:type="simple">CHND</abbrev>, 1ex.); Amapá, Serra do Navio (<named-content xmlns:xlink="http://www.w3.org/1999/xlink" content-type="dwc:verbatimCoordinates" xlink:type="simple"><named-content content-type="geo-json" specific-use="{&#34;type&#34;:&#34;Point&#34;,&#34;coordinates&#34;:[-52.000000,0.983300]}" id="NCID0EHBGM" xlink:type="simple">0.9833, -52</named-content></named-content>), 5/1/91–5/14/91, FIT (<abbrev xmlns:xlink="http://www.w3.org/1999/xlink" content-type="institution" xlink:title="Nicolas Dégallier Collection, Paris" id="ABBRID0EMBGM" xlink:type="simple">CHND</abbrev>, 3ex.); Espírito Santo, Mun. Linhares, Faz. Lagoa do Macuco (<named-content xmlns:xlink="http://www.w3.org/1999/xlink" content-type="dwc:verbatimCoordinates" xlink:type="simple"><named-content content-type="geo-json" specific-use="{&#34;type&#34;:&#34;Point&#34;,&#34;coordinates&#34;:[-39.978600,-19.063900]}" id="NCID0EUBGM" xlink:type="simple">-19.0639, -39.9786</named-content></named-content>), 10 m, 1/27/00, FIT, primary lowland Atlantic forest, sandy soil, Génier &amp; S. Ide, SM0809822 (<named-content xmlns:xlink="http://www.w3.org/1999/xlink" content-type="dwc:institutional_code" xlink:type="simple">SEMC</named-content>, 1ex.); Pará, Altamira – Marabá: km 18 (<named-content xmlns:xlink="http://www.w3.org/1999/xlink" content-type="dwc:verbatimCoordinates" xlink:type="simple"><named-content content-type="geo-json" specific-use="{&#34;type&#34;:&#34;Point&#34;,&#34;coordinates&#34;:[-52.050000,-3.150000]}" id="NCID0EECGM" xlink:type="simple">-3.15, -52.05</named-content></named-content>), May 1984, FIT (<abbrev xmlns:xlink="http://www.w3.org/1999/xlink" content-type="institution" xlink:title="Nicolas Dégallier Collection, Paris" id="ABBRID0EJCGM" xlink:type="simple">CHND</abbrev>, 2ex.); Pará, Tucuruí (<named-content xmlns:xlink="http://www.w3.org/1999/xlink" content-type="dwc:verbatimCoordinates" xlink:type="simple"><named-content content-type="geo-json" specific-use="{&#34;type&#34;:&#34;Point&#34;,&#34;coordinates&#34;:[-49.667000,-3.750000]}" id="NCID0ERCGM" xlink:type="simple">-3.75, -49.667</named-content></named-content>), 2/16/89–3/2/89, EXO-03033 (<abbrev xmlns:xlink="http://www.w3.org/1999/xlink" content-type="institution" xlink:title="Nicolas Dégallier Collection, Paris" id="ABBRID0EWCGM" xlink:type="simple">CHND</abbrev>, 1ex.); Pará, Tucuruí (<named-content xmlns:xlink="http://www.w3.org/1999/xlink" content-type="dwc:verbatimCoordinates" xlink:type="simple"><named-content content-type="geo-json" specific-use="{&#34;type&#34;:&#34;Point&#34;,&#34;coordinates&#34;:[-49.667000,-3.750000]}" id="NCID0E5CGM" xlink:type="simple">-3.75, -49.667</named-content></named-content>), February 1986, FIT, EXO-03032 (<abbrev xmlns:xlink="http://www.w3.org/1999/xlink" content-type="institution" xlink:title="Nicolas Dégallier Collection, Paris" id="ABBRID0EDDGM" xlink:type="simple">CHND</abbrev>, 1ex.); <bold>Guyana</bold>: Kurupukari (<named-content xmlns:xlink="http://www.w3.org/1999/xlink" content-type="dwc:verbatimCoordinates" xlink:type="simple"><named-content content-type="geo-json" specific-use="{&#34;type&#34;:&#34;Point&#34;,&#34;coordinates&#34;:[-58.666700,4.666700]}" id="NCID0ENDGM" xlink:type="simple">4.6667, -58.6667</named-content></named-content>), September-November 1992, Malaise/FIT, EXO-03035 (<named-content xmlns:xlink="http://www.w3.org/1999/xlink" content-type="dwc:institutional_code" xlink:type="simple">NHMUK</named-content>, 1ex.); <bold>Suriname</bold>: Marowijne Perica, 70 km E Paramaribo on East-West Road (<named-content xmlns:xlink="http://www.w3.org/1999/xlink" content-type="dwc:verbatimCoordinates" xlink:type="simple"><named-content content-type="geo-json" specific-use="{&#34;type&#34;:&#34;Point&#34;,&#34;coordinates&#34;:[-54.608600,5.674400]}" id="NCID0E6DGM" xlink:type="simple">5.6744, -54.6086</named-content></named-content>), 5 m, 5/31/99–6/5/99, FIT, Z. Falin, B. DeDijn, SM0182745 (<named-content xmlns:xlink="http://www.w3.org/1999/xlink" content-type="dwc:institutional_code" xlink:type="simple">SEMC</named-content>, 1ex.); Sipaliwini, CI-RAP Survey camp 1, upper Palumeu (<named-content xmlns:xlink="http://www.w3.org/1999/xlink" content-type="dwc:verbatimCoordinates" xlink:type="simple"><named-content content-type="geo-json" specific-use="{&#34;type&#34;:&#34;Point&#34;,&#34;coordinates&#34;:[-55.629400,2.477000]}" id="NCID0EPEGM" xlink:type="simple">2.477, -55.6294</named-content></named-content>), 225 m, 3/10/10–3/16/12, FIT, A.E.Z. Short (<abbrev xmlns:xlink="http://www.w3.org/1999/xlink" content-type="institution" xlink:title="Alexey Tishechkin Collection, Sacramento, USA" id="ABBRID0EUEGM" xlink:type="simple">AKTC</abbrev>, 2ex.); <bold>Trinidad</bold>: 11 km SE Arima Arena For. Res. Rainforest (<named-content xmlns:xlink="http://www.w3.org/1999/xlink" content-type="dwc:verbatimCoordinates" xlink:type="simple"><named-content content-type="geo-json" specific-use="{&#34;type&#34;:&#34;Point&#34;,&#34;coordinates&#34;:[-61.300000,10.500000]}" id="NCID0E5EGM" xlink:type="simple">10.5, -61.3</named-content></named-content>), 6/22/93–7/8/93, S. &amp; J. Peck, EXO-03036 (<abbrev xmlns:xlink="http://www.w3.org/1999/xlink" content-type="institution" xlink:title="Alexey Tishechkin Collection, Sacramento, USA" id="ABBRID0EDFGM" xlink:type="simple">AKTC</abbrev>, 1ex.)</p><fig id="F33" position="float" orientation="portrait"><object-id xmlns:xlink="http://www.w3.org/1999/xlink" content-type="doi" xlink:type="simple">10.3897/zookeys.1001.58447.map12</object-id><object-id xmlns:xlink="http://www.w3.org/1999/xlink" content-type="arpha" xlink:type="simple">0DEDA306-48ED-5392-B060-5E659E789364</object-id><label>Map 12.</label><caption><p>Collecting records for <italic><tp:taxon-name><tp:taxon-name-part taxon-name-part-type="genus" reg="Phelister">Phelister</tp:taxon-name-part> <tp:taxon-name-part taxon-name-part-type="species" reg="geijskesi">geijskesi</tp:taxon-name-part></tp:taxon-name></italic> (circles), <italic><tp:taxon-name><tp:taxon-name-part taxon-name-part-type="genus" reg="Phelister">P.</tp:taxon-name-part> <tp:taxon-name-part taxon-name-part-type="species" reg="fraternus">fraternus</tp:taxon-name-part></tp:taxon-name></italic> (squares), <italic><tp:taxon-name><tp:taxon-name-part taxon-name-part-type="genus" reg="Phelister">P.</tp:taxon-name-part> <tp:taxon-name-part taxon-name-part-type="species" reg="conjunctus">conjunctus</tp:taxon-name-part></tp:taxon-name></italic> (star), <italic><tp:taxon-name><tp:taxon-name-part taxon-name-part-type="genus" reg="Phelister">P.</tp:taxon-name-part> <tp:taxon-name-part taxon-name-part-type="species" reg="striatinotum">striatinotum</tp:taxon-name-part></tp:taxon-name></italic> (inverted triangles), and <italic><tp:taxon-name><tp:taxon-name-part taxon-name-part-type="genus" reg="Phelister">P.</tp:taxon-name-part> <tp:taxon-name-part taxon-name-part-type="species" reg="chabooae">chabooae</tp:taxon-name-part></tp:taxon-name></italic> (upright triangle).</p></caption><graphic xmlns:xlink="http://www.w3.org/1999/xlink" xlink:href="zookeys-1001-001-g030.jpg" position="float" orientation="portrait" xlink:type="simple" id="oo_484959.jpg"><uri content-type="original_file" xlink:type="simple">https://binary.pensoft.net/fig/484959</uri></graphic></fig></tp:treatment-sec><tp:treatment-sec sec-type="description" id="SECID0EMHGM"><title>Diagnostic description.</title><p>Length: 1.73–2.01 mm (avg. 1.82 mm); width: 1.50–1.62 mm (avg. 1.54 mm). Body elongate oval, widest behind middle, rufescent, with moderately conspicuous ground punctation; frons convex, not depressed at middle; frontal stria present at sides, continuous with complete supraorbital, broadly interrupted at front; epistoma convex, not depressed; labrum distinctly emarginate; both mandibles with small basal tooth; pronotum with wide, short prescutellar impression, punctate within; pronotal disk with ground punctation only, lacking secondary lateral punctures; marginal pronotal stria complete along sides and front, submarginal stria absent; median pronotal gland openings annulate, ~ 2/3 back from anterior margin; elytron with single, complete epipleural stria; outer subhumeral stria complete, inner absent; dorsal striae 1–4 complete, 4<sup>th</sup> arched to suture; 5<sup>th</sup> slightly abbreviated at base, sutural stria obsolete in basal 1/3; all dorsal stria finely, weakly carinate; prosternal keel deeply emarginate, keel striae separate at base, sinuate, connected at apex; prosternal lobe long, subtruncate, with complete marginal stria; mesoventrite produced, with complete marginal stria continued at side by postmesocoxal stria which terminates before reaching mesepimeron; mesometaventral stria angulate at middle, reaching midpoint of mesoventrite, continued at sides by lateral metaventral stria to near middle of metacoxa; metaventrite depressed at middle in males; 1<sup>st</sup> abdominal ventrite punctate at middle, lacking lateral striae; protibia laterally rounded, with small teeth but very long lateral spines; male protarsus with expanded ventral setae; meso- and metatibiae rather narrow, with elongate but rather fine marginal spines, tarsi elongate. Male: basal piece 1/3 length of tegmen; tegmen with sides subparallel in basal 1/2, abruptly narrowed to ventrally hooked apices; medioventral process absent; median lobe ~ 1/3 tegmen length.</p></tp:treatment-sec><tp:treatment-sec sec-type="distribution" id="SECID0EYHGM"><title>Distribution.</title><p>Though described only from Suriname, this species in fact has a wide distribution along the east coast of northern South America, even extending to the island of Trinidad.</p></tp:treatment-sec><tp:treatment-sec sec-type="remarks" id="SECID0E4HGM"><title>Remarks.</title><p>This species stands out among those treated here in having the frons simply convex, not at all impressed medially. It is also distinctive in having the scutellar impression broadly oval, and punctate within, and in having the elytral striae weakly carinate (the outer edge of the stria is elevated, while the inner edge is flat). In some respects (including its <italic><tp:taxon-name><tp:taxon-name-part taxon-name-part-type="genus" reg="Atta">Atta</tp:taxon-name-part></tp:taxon-name></italic> association) the species resembles <italic><tp:taxon-name><tp:taxon-name-part taxon-name-part-type="genus" reg="Pseudister">Pseudister</tp:taxon-name-part> <tp:taxon-name-part taxon-name-part-type="species" reg="rufulus">rufulus</tp:taxon-name-part></tp:taxon-name></italic> (Lewis) (and a few others we consider related to it, such as <italic><tp:taxon-name><tp:taxon-name-part taxon-name-part-type="genus" reg="Phelister">Phelister</tp:taxon-name-part> <tp:taxon-name-part taxon-name-part-type="species" reg="rubens">rubens</tp:taxon-name-part></tp:taxon-name></italic> Marseul), which shares a convex frons, deeply emarginate labrum, and spinose tibiae. However, analyses to date don’t support these as closely related. Instead <italic><tp:taxon-name><tp:taxon-name-part taxon-name-part-type="genus" reg="Phelister">P.</tp:taxon-name-part> <tp:taxon-name-part taxon-name-part-type="species" reg="geijskesi">geijskesi</tp:taxon-name-part></tp:taxon-name></italic> exhibits numerous features that ally it to the species above, including distinctly annulate pronotal gland openings ~ 2/3 removed from the anterior margin (those of <italic><tp:taxon-name><tp:taxon-name-part taxon-name-part-type="genus" reg="Pseudister">Pseudister</tp:taxon-name-part></tp:taxon-name></italic> are non-annulate and close to the margin), depressed male mesoventrite, and anterior narrowing of the prosternal keel, in addition to genitalic features.</p></tp:treatment-sec><tp:treatment-sec><!--Section generated to contain objects referenced in tp:taxon-treatment.--><fig id="F27" position="float" orientation="portrait"><object-id xmlns:xlink="http://www.w3.org/1999/xlink" content-type="doi" xlink:type="simple">10.3897/zookeys.1001.58447.figure17</object-id><object-id xmlns:xlink="http://www.w3.org/1999/xlink" content-type="arpha" xlink:type="simple">E9A01724-5E37-5402-BC06-2F01A9FB6609</object-id><label>Figure 17.</label><caption><p><bold>A, B</bold><italic><tp:taxon-name><tp:taxon-name-part taxon-name-part-type="genus" reg="Phelister">Phelister</tp:taxon-name-part> <tp:taxon-name-part taxon-name-part-type="species" reg="morbidus">morbidus</tp:taxon-name-part></tp:taxon-name></italic>: <bold>A</bold> dorsal habitus <bold>B</bold> ventral habitus <bold>C, D</bold><italic><tp:taxon-name><tp:taxon-name-part taxon-name-part-type="genus" reg="Phelister">P.</tp:taxon-name-part> <tp:taxon-name-part taxon-name-part-type="species" reg="annulatus">annulatus</tp:taxon-name-part></tp:taxon-name></italic>: <bold>C</bold> dorsal habitus <bold>D</bold> ventral habitus <bold>E, F</bold><italic><tp:taxon-name><tp:taxon-name-part taxon-name-part-type="genus" reg="Phelister">P.</tp:taxon-name-part> <tp:taxon-name-part taxon-name-part-type="species" reg="sphaericus">sphaericus</tp:taxon-name-part></tp:taxon-name></italic>: <bold>E</bold> dorsal habitus <bold>F</bold> ventral habitus <bold>G, H</bold><italic><tp:taxon-name><tp:taxon-name-part taxon-name-part-type="genus" reg="Phelister">P.</tp:taxon-name-part> <tp:taxon-name-part taxon-name-part-type="species" reg="geijskesi">geijskesi</tp:taxon-name-part></tp:taxon-name></italic>: <bold>G</bold> dorsal habitus <bold>H</bold> ventral habitus.</p></caption><graphic xmlns:xlink="http://www.w3.org/1999/xlink" xlink:href="zookeys-1001-001-g027.jpg" position="float" orientation="portrait" xlink:type="simple" id="oo_484956.jpg"><uri content-type="original_file" xlink:type="simple">https://binary.pensoft.net/fig/484956</uri></graphic></fig><fig id="F28" position="float" orientation="portrait"><object-id xmlns:xlink="http://www.w3.org/1999/xlink" content-type="doi" xlink:type="simple">10.3897/zookeys.1001.58447.figure18</object-id><object-id xmlns:xlink="http://www.w3.org/1999/xlink" content-type="arpha" xlink:type="simple">DD1AE41C-9E0C-5CD5-BE92-AD22D503603E</object-id><label>Figure 18.</label><caption><p>Male genitalia <bold>A, B</bold><italic><tp:taxon-name><tp:taxon-name-part taxon-name-part-type="genus" reg="Phelister">Phelister</tp:taxon-name-part> <tp:taxon-name-part taxon-name-part-type="species" reg="morbidus">morbidus</tp:taxon-name-part></tp:taxon-name></italic>: <bold>A</bold> aedeagus, dorsal <bold>B</bold> aedeagus, lateral <bold>C, D</bold><italic><tp:taxon-name><tp:taxon-name-part taxon-name-part-type="genus" reg="Phelister">P.</tp:taxon-name-part> <tp:taxon-name-part taxon-name-part-type="species" reg="annulatus">annulatus</tp:taxon-name-part></tp:taxon-name></italic>: <bold>C</bold> aedeagus, dorsal <bold>D</bold> aedeagus, lateral <bold>E, F</bold><italic><tp:taxon-name><tp:taxon-name-part taxon-name-part-type="genus" reg="Phelister">P.</tp:taxon-name-part> <tp:taxon-name-part taxon-name-part-type="species" reg="sphaericus">sphaericus</tp:taxon-name-part></tp:taxon-name></italic>: <bold>E</bold> aedeagus, dorsal <bold>F</bold> aedeagus, lateral <bold>G, H</bold><italic><tp:taxon-name><tp:taxon-name-part taxon-name-part-type="genus" reg="Phelister">P.</tp:taxon-name-part> <tp:taxon-name-part taxon-name-part-type="species" reg="geijskesi">geijskesi</tp:taxon-name-part></tp:taxon-name></italic>: <bold>G</bold> aedeagus, dorsal <bold>H</bold> aedeagus, lateral.</p></caption><graphic xmlns:xlink="http://www.w3.org/1999/xlink" xlink:href="zookeys-1001-001-g029.jpg" position="float" orientation="portrait" xlink:type="simple" id="oo_484958.jpg"><uri content-type="original_file" xlink:type="simple">https://binary.pensoft.net/fig/484958</uri></graphic></fig></tp:treatment-sec></tp:taxon-treatment>
