# Supplementary material for: Recognition and revision of the Phelister blairi group (Histeridae, Histerinae, Exosternini)
Source: Zookeys. 2020 Dec 9;1001:1–154. doi: 10.3897/zookeys.1001.58447 (PMC7744391; doi:10.3897/zookeys.1001.58447)
Supplement: XML Treatment for Phelister fraternus [file zookeys.1001.58447-treatment30.xml]

<!DOCTYPE tp:taxon-treatment
  PUBLIC "-//TaxonX//DTD Taxonomic Treatment Publishing DTD v0 20100105//EN" "tax-treatment-NSO.dtd">
<tp:taxon-treatment xmlns:tp="http://www.plazi.org/taxpub"><tp:treatment-meta><kwd-group><label>Taxon classification</label><kwd><named-content xmlns:xlink="http://www.w3.org/1999/xlink" content-type="kingdom">Animalia</named-content></kwd><kwd><named-content xmlns:xlink="http://www.w3.org/1999/xlink" content-type="order">Coleoptera</named-content></kwd><kwd><named-content xmlns:xlink="http://www.w3.org/1999/xlink" content-type="family">Histeridae</named-content></kwd></kwd-group><mixed-citation publication-type="journal"><person-group><name><surname>Caterino</surname><given-names>Michael S.</given-names></name><name><surname>Tishechkin</surname><given-names>Alexey K.</given-names></name></person-group><article-title>Recognition and revision of the <italic><tp:taxon-name><tp:taxon-name-part taxon-name-part-type="genus" reg="Phelister">Phelister</tp:taxon-name-part> <tp:taxon-name-part taxon-name-part-type="species" reg="blairi">blairi</tp:taxon-name-part></tp:taxon-name></italic> group (<tp:taxon-name><tp:taxon-name-part taxon-name-part-type="family">Histeridae</tp:taxon-name-part></tp:taxon-name>, <tp:taxon-name><tp:taxon-name-part taxon-name-part-type="subfamily">Histerinae</tp:taxon-name-part></tp:taxon-name>, <tp:taxon-name><tp:taxon-name-part taxon-name-part-type="tribe">Exosternini</tp:taxon-name-part></tp:taxon-name>)</article-title><source>Zookeys</source><day>09</day><month>12</month><year>2020</year><volume>1001</volume><fpage>1</fpage><lpage>154</lpage><pub-id pub-id-type="doi">10.3897/zookeys.1001.58447</pub-id></mixed-citation></tp:treatment-meta><tp:nomenclature><label>30.</label><tp:taxon-name><object-id xmlns:xlink="http://www.w3.org/1999/xlink" content-type="arpha" xlink:type="simple">81590FBE-B796-5F13-A63B-5441E8E806AF</object-id>
                <tp:taxon-name-part taxon-name-part-type="genus" reg="Phelister">Phelister</tp:taxon-name-part>
                <tp:taxon-name-part taxon-name-part-type="species" reg="fraternus">fraternus</tp:taxon-name-part>
                <object-id xmlns:xlink="http://www.w3.org/1999/xlink" content-type="zoobank" xlink:type="simple">http://zoobank.org/57B6ECF4-84A4-43F4-BF43-7131FD42C58B</object-id>
              </tp:taxon-name><tp:taxon-status xmlns:xlink="http://www.w3.org/1999/xlink" xlink:type="simple">sp. nov.</tp:taxon-status><xref ref-type="fig" rid="F30">Figs 19A, B</xref><xref ref-type="fig" rid="F31">, 20A, B</xref><xref ref-type="fig" rid="F33">, Map 12</xref></tp:nomenclature><tp:treatment-sec sec-type="type material" id="SECID0EHLGM"><title>Type material.</title><p><bold><italic>Holotype</italic> male</bold>: “<bold>Guyane Française</bold>: Matoury, Chemin du Lac des Américains, La Désirée <named-content xmlns:xlink="http://www.w3.org/1999/xlink" content-type="dwc:verbatimCoordinates" xlink:type="simple"><named-content content-type="geo-json" specific-use="{&#34;type&#34;:&#34;Point&#34;,&#34;coordinates&#34;:[-52.330000,4.846667]}" id="NCID0EXLGM" xlink:type="simple">4°50.8'N, 52°19.8'W</named-content></named-content> [<named-content xmlns:xlink="http://www.w3.org/1999/xlink" content-type="dwc:verbatimCoordinates" xlink:type="simple"><named-content content-type="geo-json" specific-use="{&#34;type&#34;:&#34;Point&#34;,&#34;coordinates&#34;:[-52.330000,4.846700]}" id="NCID0E6LGM" xlink:type="simple">4.8467, -52.33</named-content></named-content>] 8.x.2011. SEAG leg.” / “Caterino/Tishechkin <tp:taxon-name><tp:taxon-name-part taxon-name-part-type="tribe">Exosternini</tp:taxon-name-part></tp:taxon-name> Voucher EXO-01767 (<named-content xmlns:xlink="http://www.w3.org/1999/xlink" content-type="dwc:institutional_code" xlink:type="simple">MNHN</named-content>).</p><fig id="F30" position="float" orientation="portrait"><object-id xmlns:xlink="http://www.w3.org/1999/xlink" content-type="doi" xlink:type="simple">10.3897/zookeys.1001.58447.figure19</object-id><object-id xmlns:xlink="http://www.w3.org/1999/xlink" content-type="arpha" xlink:type="simple">63BDD556-A7D8-5F0E-9E17-4E6DB87113EF</object-id><label>Figure 19.</label><caption><p><bold>A, B</bold><italic><tp:taxon-name><tp:taxon-name-part taxon-name-part-type="genus" reg="Phelister">Phelister</tp:taxon-name-part> <tp:taxon-name-part taxon-name-part-type="species" reg="fraternus">fraternus</tp:taxon-name-part></tp:taxon-name></italic>: <bold>A</bold> dorsal habitus <bold>B</bold> ventral habitus <bold>C, D</bold><italic><tp:taxon-name><tp:taxon-name-part taxon-name-part-type="genus" reg="Phelister">P.</tp:taxon-name-part> <tp:taxon-name-part taxon-name-part-type="species" reg="conjunctus">conjunctus</tp:taxon-name-part></tp:taxon-name></italic>: <bold>C</bold> dorsal habitus <bold>D</bold> ventral habitus <bold>E, F</bold><italic><tp:taxon-name><tp:taxon-name-part taxon-name-part-type="genus" reg="Phelister">P.</tp:taxon-name-part> <tp:taxon-name-part taxon-name-part-type="species" reg="chabooae">chabooae</tp:taxon-name-part></tp:taxon-name></italic>: <bold>E</bold> dorsal habitus <bold>F</bold> ventral habitus <bold>G, H</bold><italic><tp:taxon-name><tp:taxon-name-part taxon-name-part-type="genus" reg="Phelister">P.</tp:taxon-name-part> <tp:taxon-name-part taxon-name-part-type="species" reg="striatinotum">striatinotum</tp:taxon-name-part></tp:taxon-name></italic>: <bold>G</bold> dorsal habitus <bold>H</bold> ventral habitus.</p></caption><graphic xmlns:xlink="http://www.w3.org/1999/xlink" xlink:href="zookeys-1001-001-g031.jpg" position="float" orientation="portrait" xlink:type="simple" id="oo_484960.jpg"><uri content-type="original_file" xlink:type="simple">https://binary.pensoft.net/fig/484960</uri></graphic></fig></tp:treatment-sec><tp:treatment-sec sec-type="material" id="SECID0ECPGM"><title>Other material.</title><p><bold>Bolivia</bold>: Santa Cruz, 5 km SSE Buena Vista, Flora y Fauna Hotel (<named-content xmlns:xlink="http://www.w3.org/1999/xlink" content-type="dwc:verbatimCoordinates" xlink:type="simple"><named-content content-type="geo-json" specific-use="{&#34;type&#34;:&#34;Point&#34;,&#34;coordinates&#34;:[-63.652100,-17.498700]}" id="NCID0ENPGM" xlink:type="simple">-17.4987, -63.6521</named-content></named-content>), 440 m, 12/15/02–12/24/03, FIT, S. &amp; J. Peck, EXO-00375 (<named-content xmlns:xlink="http://www.w3.org/1999/xlink" content-type="dwc:institutional_code" xlink:type="simple">CMNC</named-content>, 1ex.); <bold>Brazil</bold>: Mato Grosso, Mpio. Cotriguaçu, Fazenda São Nicolau, Matinha (<named-content xmlns:xlink="http://www.w3.org/1999/xlink" content-type="dwc:verbatimCoordinates" xlink:type="simple"><named-content content-type="geo-json" specific-use="{&#34;type&#34;:&#34;Point&#34;,&#34;coordinates&#34;:[-58.250800,-9.838300]}" id="NCID0E6PGM" xlink:type="simple">-9.8383, -58.2508</named-content></named-content>), October 2009, FIT, M.S. Gigliotti, EXO-03030 (<named-content xmlns:xlink="http://www.w3.org/1999/xlink" content-type="dwc:institutional_code" xlink:type="simple">CEMT</named-content>, 1ex.).</p></tp:treatment-sec><tp:treatment-sec sec-type="description" id="SECID0EMQGM"><title>Diagnostic description.</title><p>Length: 3.15–3.43 mm (avg. 3.32 mm); width: 2.76–3.11 mm (avg. 2.98 mm). Body large, rounded, strongly convex, castaneous; most surfaces conspicuously punctate, with small ground punctation and significantly larger punctures rather sparsely intermingled; head with frons depressed along midline, weakly produced above antennal bases; supraorbital stria present, disconnected from frontal stria at sides; frontal stria complete, continued finely above epistoma; epistoma laterally weakly carinate, weakly constricted at base, elevated along anterior margin; labrum short, apex weakly emarginate; left mandible with weak basal tooth; pronotum broad, with punctures larger and denser toward prescutellar area; prescutellar impression absent; median pronotal gland openings annulate, located ~ 2/3 from anterior margin; lateral submarginal stria complete, strongly impressed; lateral marginal stria complete and continuous with anterior marginal; elytron with one complete epipleural stria; outer subhumeral striae complete, inner subhumeral slightly abbreviated from base; all other dorsal striae complete, 1<sup>st</sup>-3<sup>rd</sup> subcarinate, 5<sup>th</sup> arched to sutural stria; propygidium large, midline length equal to that of pygidium; prosternal keel emarginate at base, with primary striae anteriorly connected, posteriorly divergent; secondary striae present along basal 1/2 of keel; prosternal lobe rounded, marginal stria absent; mesoventrite with strong median projection; marginal mesoventral stria complete, postmesocoxal stria short, ending behind coxa; mesometaventral stria weakly angulate at middle, reaching anterior third of mesoventrite, continued by lateral metaventral stria to inner 1/3 of metacoxa; metaventrite and anterior 1/2 of 1<sup>st</sup> abdominal ventrite conspicuously punctate; 1<sup>st</sup> abdominal ventrite with single, incomplete lateral stria along inner edge of metacoxa; protibiae weakly expanded, with inner edge weakly rounded, outer edge weakly 5-dentate, each tooth with small spine; meso- and metatibiae not distinctly expanded, tarsi not compressed. Male: basal piece 1/4 length of tegmen; tegmen with sides subparallel in basal 2/3, abruptly narrowed to ventrally curved apices; medioventral process absent; median lobe ~ 1/4 tegmen length.</p></tp:treatment-sec><tp:treatment-sec sec-type="etymology" id="SECID0E3QGM"><title>Etymology.</title><p>We name this species <italic>fraternus</italic> as a reference to the ‘brotherhood’ of three similar but non-identical specimens we have available of the species.</p></tp:treatment-sec><tp:treatment-sec sec-type="distribution" id="SECID0EERGM"><title>Distribution.</title><p>The entirety of material available for this species is three specimens from three disparate locations (the type locality in French Guiana, plus Santa Cruz, Bolivia and Mato Grosso, Brazil).</p></tp:treatment-sec><tp:treatment-sec sec-type="remarks" id="SECID0EJRGM"><title>Remarks.</title><p>In having the posterior 1/2 of the pronotum increasingly densely punctate, this species resembles species of <italic><tp:taxon-name><tp:taxon-name-part taxon-name-part-type="genus" reg="Crenulister">Crenulister</tp:taxon-name-part></tp:taxon-name></italic>. This shared character may be informative, although they do not resolve together in preliminary phylogenies. This is true of the following two species newly described here, as well, having some characters of <italic><tp:taxon-name><tp:taxon-name-part taxon-name-part-type="genus" reg="Crenulister">Crenulister</tp:taxon-name-part></tp:taxon-name></italic>, but resolving apart from it in results of analyses to date.</p><p>There is some variation among the specimens studied. The Brazilian example has a more nearly complete inner subhumeral stria, while the one from Bolivia has only a few basal fragments. The Brazilian specimen’s pronotum is also faintly explanate.</p><fig id="F31" position="float" orientation="portrait"><object-id xmlns:xlink="http://www.w3.org/1999/xlink" content-type="doi" xlink:type="simple">10.3897/zookeys.1001.58447.figure20</object-id><object-id xmlns:xlink="http://www.w3.org/1999/xlink" content-type="arpha" xlink:type="simple">22A4EBAB-003C-5AA3-B627-33FC7C3C4033</object-id><label>Figure 20.</label><caption><p>Male genitalia <bold>A, B</bold><italic><tp:taxon-name><tp:taxon-name-part taxon-name-part-type="genus" reg="Phelister">Phelister</tp:taxon-name-part> <tp:taxon-name-part taxon-name-part-type="species" reg="fraternus">fraternus</tp:taxon-name-part></tp:taxon-name></italic>: <bold>A</bold> aedeagus, dorsal <bold>B</bold> aedeagus, lateral <bold>C, D</bold><italic><tp:taxon-name><tp:taxon-name-part taxon-name-part-type="genus" reg="Phelister">P.</tp:taxon-name-part> <tp:taxon-name-part taxon-name-part-type="species" reg="conjunctus">conjunctus</tp:taxon-name-part></tp:taxon-name></italic>: <bold>C</bold> aedeagus, dorsal <bold>D</bold> aedeagus, lateral <bold>E</bold>, <bold>F</bold><italic><tp:taxon-name><tp:taxon-name-part taxon-name-part-type="genus" reg="Phelister">P.</tp:taxon-name-part> <tp:taxon-name-part taxon-name-part-type="species" reg="striatinotum">striatinotum</tp:taxon-name-part></tp:taxon-name></italic>: <bold>E</bold> aedeagus, dorsal <bold>F</bold> aedeagus, lateral.</p></caption><graphic xmlns:xlink="http://www.w3.org/1999/xlink" xlink:href="zookeys-1001-001-g032.jpg" position="float" orientation="portrait" xlink:type="simple" id="oo_484961.jpg"><uri content-type="original_file" xlink:type="simple">https://binary.pensoft.net/fig/484961</uri></graphic></fig></tp:treatment-sec><tp:treatment-sec><!--Section generated to contain objects referenced in tp:taxon-treatment.--><fig id="F33" position="float" orientation="portrait"><object-id xmlns:xlink="http://www.w3.org/1999/xlink" content-type="doi" xlink:type="simple">10.3897/zookeys.1001.58447.map12</object-id><object-id xmlns:xlink="http://www.w3.org/1999/xlink" content-type="arpha" xlink:type="simple">0DEDA306-48ED-5392-B060-5E659E789364</object-id><label>Map 12.</label><caption><p>Collecting records for <italic><tp:taxon-name><tp:taxon-name-part taxon-name-part-type="genus" reg="Phelister">Phelister</tp:taxon-name-part> <tp:taxon-name-part taxon-name-part-type="species" reg="geijskesi">geijskesi</tp:taxon-name-part></tp:taxon-name></italic> (circles), <italic><tp:taxon-name><tp:taxon-name-part taxon-name-part-type="genus" reg="Phelister">P.</tp:taxon-name-part> <tp:taxon-name-part taxon-name-part-type="species" reg="fraternus">fraternus</tp:taxon-name-part></tp:taxon-name></italic> (squares), <italic><tp:taxon-name><tp:taxon-name-part taxon-name-part-type="genus" reg="Phelister">P.</tp:taxon-name-part> <tp:taxon-name-part taxon-name-part-type="species" reg="conjunctus">conjunctus</tp:taxon-name-part></tp:taxon-name></italic> (star), <italic><tp:taxon-name><tp:taxon-name-part taxon-name-part-type="genus" reg="Phelister">P.</tp:taxon-name-part> <tp:taxon-name-part taxon-name-part-type="species" reg="striatinotum">striatinotum</tp:taxon-name-part></tp:taxon-name></italic> (inverted triangles), and <italic><tp:taxon-name><tp:taxon-name-part taxon-name-part-type="genus" reg="Phelister">P.</tp:taxon-name-part> <tp:taxon-name-part taxon-name-part-type="species" reg="chabooae">chabooae</tp:taxon-name-part></tp:taxon-name></italic> (upright triangle).</p></caption><graphic xmlns:xlink="http://www.w3.org/1999/xlink" xlink:href="zookeys-1001-001-g030.jpg" position="float" orientation="portrait" xlink:type="simple" id="oo_484959.jpg"><uri content-type="original_file" xlink:type="simple">https://binary.pensoft.net/fig/484959</uri></graphic></fig></tp:treatment-sec></tp:taxon-treatment>
