# Supplementary material for: Recognition and revision of the Phelister blairi group (Histeridae, Histerinae, Exosternini)
Source: Zookeys. 2020 Dec 9;1001:1–154. doi: 10.3897/zookeys.1001.58447 (PMC7744391; doi:10.3897/zookeys.1001.58447)
Supplement: XML Treatment for Phelister conjunctus [file zookeys.1001.58447-treatment31.xml]

<!DOCTYPE tp:taxon-treatment
  PUBLIC "-//TaxonX//DTD Taxonomic Treatment Publishing DTD v0 20100105//EN" "tax-treatment-NSO.dtd">
<tp:taxon-treatment xmlns:tp="http://www.plazi.org/taxpub"><tp:treatment-meta><kwd-group><label>Taxon classification</label><kwd><named-content xmlns:xlink="http://www.w3.org/1999/xlink" content-type="kingdom">Animalia</named-content></kwd><kwd><named-content xmlns:xlink="http://www.w3.org/1999/xlink" content-type="order">Coleoptera</named-content></kwd><kwd><named-content xmlns:xlink="http://www.w3.org/1999/xlink" content-type="family">Histeridae</named-content></kwd></kwd-group><mixed-citation publication-type="journal"><person-group><name><surname>Caterino</surname><given-names>Michael S.</given-names></name><name><surname>Tishechkin</surname><given-names>Alexey K.</given-names></name></person-group><article-title>Recognition and revision of the <italic><tp:taxon-name><tp:taxon-name-part taxon-name-part-type="genus" reg="Phelister">Phelister</tp:taxon-name-part> <tp:taxon-name-part taxon-name-part-type="species" reg="blairi">blairi</tp:taxon-name-part></tp:taxon-name></italic> group (<tp:taxon-name><tp:taxon-name-part taxon-name-part-type="family">Histeridae</tp:taxon-name-part></tp:taxon-name>, <tp:taxon-name><tp:taxon-name-part taxon-name-part-type="subfamily">Histerinae</tp:taxon-name-part></tp:taxon-name>, <tp:taxon-name><tp:taxon-name-part taxon-name-part-type="tribe">Exosternini</tp:taxon-name-part></tp:taxon-name>)</article-title><source>Zookeys</source><day>09</day><month>12</month><year>2020</year><volume>1001</volume><fpage>1</fpage><lpage>154</lpage><pub-id pub-id-type="doi">10.3897/zookeys.1001.58447</pub-id></mixed-citation></tp:treatment-meta><tp:nomenclature><label>31.</label><tp:taxon-name><object-id xmlns:xlink="http://www.w3.org/1999/xlink" content-type="arpha" xlink:type="simple">5BE2C3CE-FF7E-58E7-A58B-5A5313A78296</object-id>
                <tp:taxon-name-part taxon-name-part-type="genus" reg="Phelister">Phelister</tp:taxon-name-part>
                <tp:taxon-name-part taxon-name-part-type="species" reg="conjunctus">conjunctus</tp:taxon-name-part>
                <object-id xmlns:xlink="http://www.w3.org/1999/xlink" content-type="zoobank" xlink:type="simple">http://zoobank.org/3286F567-1258-4D7A-B1A7-AE4E7E54B279</object-id>
              </tp:taxon-name><tp:taxon-status xmlns:xlink="http://www.w3.org/1999/xlink" xlink:type="simple">sp. nov.</tp:taxon-status><xref ref-type="fig" rid="F30">Figs 19C, D</xref><xref ref-type="fig" rid="F31">, 20C, D</xref><xref ref-type="fig" rid="F33">, Map 12</xref></tp:nomenclature><tp:treatment-sec sec-type="type material" id="SECID0EVVGM"><title>Type material.</title><p><bold><italic>Holotype</italic> male</bold>: “<bold>Guyane Française</bold>: Mont Tabulaire Itoupé <named-content xmlns:xlink="http://www.w3.org/1999/xlink" content-type="dwc:verbatimCoordinates" xlink:type="simple"><named-content content-type="geo-json" specific-use="{&#34;type&#34;:&#34;Point&#34;,&#34;coordinates&#34;:[-53.106667,3.030333]}" id="NCID0EFWGM" xlink:type="simple">3°1.82'N, 53°6.40'W</named-content></named-content> [<named-content xmlns:xlink="http://www.w3.org/1999/xlink" content-type="dwc:verbatimCoordinates" xlink:type="simple"><named-content content-type="geo-json" specific-use="{&#34;type&#34;:&#34;Point&#34;,&#34;coordinates&#34;:[-53.106700,3.030300]}" id="NCID0ENWGM" xlink:type="simple">3.0303, -53.1067</named-content></named-content>], 400 m, Piège d’interception No. 3. 31 Mar 2010. SEAG leg.” / “, Caterino/Tishechkin <tp:taxon-name><tp:taxon-name-part taxon-name-part-type="tribe">Exosternini</tp:taxon-name-part></tp:taxon-name> Voucher EXO-00378” (<named-content xmlns:xlink="http://www.w3.org/1999/xlink" content-type="dwc:institutional_code" xlink:type="simple">MNHN</named-content>); <bold><italic>Paratypes</italic> (2): French Guiana</bold>: Belvédère de Saül, point de vue (<named-content xmlns:xlink="http://www.w3.org/1999/xlink" content-type="dwc:verbatimCoordinates" xlink:type="simple"><named-content content-type="geo-json" specific-use="{&#34;type&#34;:&#34;Point&#34;,&#34;coordinates&#34;:[-53.209400,3.622800]}" id="NCID0EGXGM" xlink:type="simple">3.6228, -53.2094</named-content></named-content>), 17.1.2011, FIT, SEAG, EXO-03029 (<abbrev xmlns:xlink="http://www.w3.org/1999/xlink" content-type="institution" xlink:title="Nicolas Dégallier Collection, Paris" id="ABBRID0ELXGM" xlink:type="simple">CHND</abbrev>, 1ex.); Rés. Natur. des Nouragues, Saut Pararé. 4°02'N, 52°41'W. Piège vitre, 20.iv.2010. SEAG leg. (<abbrev xmlns:xlink="http://www.w3.org/1999/xlink" content-type="institution" xlink:title="Nicolas Dégallier Collection, Paris" id="ABBRID0EQXGM" xlink:type="simple">CHND</abbrev>, 1ex.).</p></tp:treatment-sec><tp:treatment-sec sec-type="description" id="SECID0EVXGM"><title>Diagnostic description.</title><p>Length: 4.02–4.65 mm (avg. 4.32 mm); width: 3.90–4.10 mm (avg. 4.03 mm). Body very large, elongate oval, strongly convex, piceous; ground punctation conspicuous, most surfaces with conspicuous but sparse secondary punctures; head with frons weakly depressed along midline, weakly produced above antennal bases; supraorbital stria present, disconnected from frontal stria at sides; frontal stria interrupted at middle; epistoma weakly elevated at sides; labrum with apex emarginate; left mandible with moderate basal tooth; pronotum broad, with secondary punctures more numerous in posterior 1/2; prescutellar area weakly depressed; main median pronotal gland openings weakly annulate, with one pair at anterior margin, also apparently multiplied along a short track reaching 2/3 from anterior margin; lateral submarginal stria complete, strongly impressed; lateral marginal stria complete and continuous with anterior marginal; anterior margin weakly produced behind head; elytron with one complete epipleural stria; outer subhumeral, inner subhumeral and all dorsal striae complete, 4<sup>th</sup> arched toward base of 5<sup>th</sup>, but free, 5<sup>th</sup> arched to sutural stria, all striae connected by apical arches along elytral apex; propygidium midline length nearly equal to that of pygidium; prosternal keel emarginate at base, with primary striae narrowly connected in front, posteriorly divergent but connected along basal margin; weak secondary striae present along basal 1/2 of keel; prosternal lobe short, emarginate apically, marginal stria absent; mesoventrite with strong median projection; marginal mesoventral stria complete, slightly disconnected from postmesocoxal stria, which extends just beyond mesocoxa; mesometaventral stria broadly angulate at middle, reaching anterior third of mesoventrite, continued by lateral metaventral stria toward, but not reaching, middle of metacoxa; metaventrite with cluster of secondary punctures near metacoxa; 1<sup>st</sup> abdominal ventrite conspicuously punctate in anterior 1/2, with incomplete lateral stria along inner edge of metacoxa; protibia weakly expanded, outer edge weakly dentate, each tooth with small spine; meso- and metatibiae not distinctly expanded, tarsi not compressed. Male: basal piece 1/3 length of tegmen; tegmen with sides subparallel in basal 1/2, abruptly narrowed, then weakly expanded to ventrally hooked apices; medioventral process absent; median lobe ~ 1/4 tegmen length.</p></tp:treatment-sec><tp:treatment-sec sec-type="etymology" id="SECID0EDYGM"><title>Etymology.</title><p>This species name refers to the apically ‘conjunct’ or united elytral striae.</p></tp:treatment-sec><tp:treatment-sec sec-type="distribution" id="SECID0EIYGM"><title>Distribution.</title><p>This species is only known three close locations in French Guiana.</p></tp:treatment-sec><tp:treatment-sec sec-type="remarks" id="SECID0ENYGM"><title>Remarks.</title><p>This species appears very closely related to <italic><tp:taxon-name><tp:taxon-name-part taxon-name-part-type="genus" reg="Phelister">P.</tp:taxon-name-part> <tp:taxon-name-part taxon-name-part-type="species" reg="fraternus">fraternus</tp:taxon-name-part></tp:taxon-name></italic> (above), and as discussed under that species, has much in common with species we have assigned to <italic><tp:taxon-name><tp:taxon-name-part taxon-name-part-type="genus" reg="Crenulister">Crenulister</tp:taxon-name-part></tp:taxon-name></italic>. It lacks the large, spatulate protarsal setae of <italic><tp:taxon-name><tp:taxon-name-part taxon-name-part-type="genus" reg="Crenulister">Crenulister</tp:taxon-name-part></tp:taxon-name></italic>, and has quite dissimilar genitalia. Otherwise, compared to those and to <italic><tp:taxon-name><tp:taxon-name-part taxon-name-part-type="genus" reg="Phelister">P.</tp:taxon-name-part> <tp:taxon-name-part taxon-name-part-type="species" reg="fraternus">fraternus</tp:taxon-name-part></tp:taxon-name></italic>, it has finer and sparser pronotal punctation, and has its pronotal gland openings apparently multiplied, with two or three openings in a longitudinal series, with larger irregular surrounding annuli. All its elytral striae are complete and most are also connected along the elytral apex.</p></tp:treatment-sec><tp:treatment-sec><!--Section generated to contain objects referenced in tp:taxon-treatment.--><fig id="F30" position="float" orientation="portrait"><object-id xmlns:xlink="http://www.w3.org/1999/xlink" content-type="doi" xlink:type="simple">10.3897/zookeys.1001.58447.figure19</object-id><object-id xmlns:xlink="http://www.w3.org/1999/xlink" content-type="arpha" xlink:type="simple">63BDD556-A7D8-5F0E-9E17-4E6DB87113EF</object-id><label>Figure 19.</label><caption><p><bold>A, B</bold><italic><tp:taxon-name><tp:taxon-name-part taxon-name-part-type="genus" reg="Phelister">Phelister</tp:taxon-name-part> <tp:taxon-name-part taxon-name-part-type="species" reg="fraternus">fraternus</tp:taxon-name-part></tp:taxon-name></italic>: <bold>A</bold> dorsal habitus <bold>B</bold> ventral habitus <bold>C, D</bold><italic><tp:taxon-name><tp:taxon-name-part taxon-name-part-type="genus" reg="Phelister">P.</tp:taxon-name-part> <tp:taxon-name-part taxon-name-part-type="species" reg="conjunctus">conjunctus</tp:taxon-name-part></tp:taxon-name></italic>: <bold>C</bold> dorsal habitus <bold>D</bold> ventral habitus <bold>E, F</bold><italic><tp:taxon-name><tp:taxon-name-part taxon-name-part-type="genus" reg="Phelister">P.</tp:taxon-name-part> <tp:taxon-name-part taxon-name-part-type="species" reg="chabooae">chabooae</tp:taxon-name-part></tp:taxon-name></italic>: <bold>E</bold> dorsal habitus <bold>F</bold> ventral habitus <bold>G, H</bold><italic><tp:taxon-name><tp:taxon-name-part taxon-name-part-type="genus" reg="Phelister">P.</tp:taxon-name-part> <tp:taxon-name-part taxon-name-part-type="species" reg="striatinotum">striatinotum</tp:taxon-name-part></tp:taxon-name></italic>: <bold>G</bold> dorsal habitus <bold>H</bold> ventral habitus.</p></caption><graphic xmlns:xlink="http://www.w3.org/1999/xlink" xlink:href="zookeys-1001-001-g031.jpg" position="float" orientation="portrait" xlink:type="simple" id="oo_484960.jpg"><uri content-type="original_file" xlink:type="simple">https://binary.pensoft.net/fig/484960</uri></graphic></fig><fig id="F31" position="float" orientation="portrait"><object-id xmlns:xlink="http://www.w3.org/1999/xlink" content-type="doi" xlink:type="simple">10.3897/zookeys.1001.58447.figure20</object-id><object-id xmlns:xlink="http://www.w3.org/1999/xlink" content-type="arpha" xlink:type="simple">22A4EBAB-003C-5AA3-B627-33FC7C3C4033</object-id><label>Figure 20.</label><caption><p>Male genitalia <bold>A, B</bold><italic><tp:taxon-name><tp:taxon-name-part taxon-name-part-type="genus" reg="Phelister">Phelister</tp:taxon-name-part> <tp:taxon-name-part taxon-name-part-type="species" reg="fraternus">fraternus</tp:taxon-name-part></tp:taxon-name></italic>: <bold>A</bold> aedeagus, dorsal <bold>B</bold> aedeagus, lateral <bold>C, D</bold><italic><tp:taxon-name><tp:taxon-name-part taxon-name-part-type="genus" reg="Phelister">P.</tp:taxon-name-part> <tp:taxon-name-part taxon-name-part-type="species" reg="conjunctus">conjunctus</tp:taxon-name-part></tp:taxon-name></italic>: <bold>C</bold> aedeagus, dorsal <bold>D</bold> aedeagus, lateral <bold>E</bold>, <bold>F</bold><italic><tp:taxon-name><tp:taxon-name-part taxon-name-part-type="genus" reg="Phelister">P.</tp:taxon-name-part> <tp:taxon-name-part taxon-name-part-type="species" reg="striatinotum">striatinotum</tp:taxon-name-part></tp:taxon-name></italic>: <bold>E</bold> aedeagus, dorsal <bold>F</bold> aedeagus, lateral.</p></caption><graphic xmlns:xlink="http://www.w3.org/1999/xlink" xlink:href="zookeys-1001-001-g032.jpg" position="float" orientation="portrait" xlink:type="simple" id="oo_484961.jpg"><uri content-type="original_file" xlink:type="simple">https://binary.pensoft.net/fig/484961</uri></graphic></fig><fig id="F33" position="float" orientation="portrait"><object-id xmlns:xlink="http://www.w3.org/1999/xlink" content-type="doi" xlink:type="simple">10.3897/zookeys.1001.58447.map12</object-id><object-id xmlns:xlink="http://www.w3.org/1999/xlink" content-type="arpha" xlink:type="simple">0DEDA306-48ED-5392-B060-5E659E789364</object-id><label>Map 12.</label><caption><p>Collecting records for <italic><tp:taxon-name><tp:taxon-name-part taxon-name-part-type="genus" reg="Phelister">Phelister</tp:taxon-name-part> <tp:taxon-name-part taxon-name-part-type="species" reg="geijskesi">geijskesi</tp:taxon-name-part></tp:taxon-name></italic> (circles), <italic><tp:taxon-name><tp:taxon-name-part taxon-name-part-type="genus" reg="Phelister">P.</tp:taxon-name-part> <tp:taxon-name-part taxon-name-part-type="species" reg="fraternus">fraternus</tp:taxon-name-part></tp:taxon-name></italic> (squares), <italic><tp:taxon-name><tp:taxon-name-part taxon-name-part-type="genus" reg="Phelister">P.</tp:taxon-name-part> <tp:taxon-name-part taxon-name-part-type="species" reg="conjunctus">conjunctus</tp:taxon-name-part></tp:taxon-name></italic> (star), <italic><tp:taxon-name><tp:taxon-name-part taxon-name-part-type="genus" reg="Phelister">P.</tp:taxon-name-part> <tp:taxon-name-part taxon-name-part-type="species" reg="striatinotum">striatinotum</tp:taxon-name-part></tp:taxon-name></italic> (inverted triangles), and <italic><tp:taxon-name><tp:taxon-name-part taxon-name-part-type="genus" reg="Phelister">P.</tp:taxon-name-part> <tp:taxon-name-part taxon-name-part-type="species" reg="chabooae">chabooae</tp:taxon-name-part></tp:taxon-name></italic> (upright triangle).</p></caption><graphic xmlns:xlink="http://www.w3.org/1999/xlink" xlink:href="zookeys-1001-001-g030.jpg" position="float" orientation="portrait" xlink:type="simple" id="oo_484959.jpg"><uri content-type="original_file" xlink:type="simple">https://binary.pensoft.net/fig/484959</uri></graphic></fig></tp:treatment-sec></tp:taxon-treatment>
