# Supplementary material for: Recognition and revision of the Phelister blairi group (Histeridae, Histerinae, Exosternini)
Source: Zookeys. 2020 Dec 9;1001:1–154. doi: 10.3897/zookeys.1001.58447 (PMC7744391; doi:10.3897/zookeys.1001.58447)
Supplement: XML Treatment for Phelister chabooae [file zookeys.1001.58447-treatment32.xml]

<!DOCTYPE tp:taxon-treatment
  PUBLIC "-//TaxonX//DTD Taxonomic Treatment Publishing DTD v0 20100105//EN" "tax-treatment-NSO.dtd">
<tp:taxon-treatment xmlns:tp="http://www.plazi.org/taxpub"><tp:treatment-meta><kwd-group><label>Taxon classification</label><kwd><named-content xmlns:xlink="http://www.w3.org/1999/xlink" content-type="kingdom">Animalia</named-content></kwd><kwd><named-content xmlns:xlink="http://www.w3.org/1999/xlink" content-type="order">Coleoptera</named-content></kwd><kwd><named-content xmlns:xlink="http://www.w3.org/1999/xlink" content-type="family">Histeridae</named-content></kwd></kwd-group><mixed-citation publication-type="journal"><person-group><name><surname>Caterino</surname><given-names>Michael S.</given-names></name><name><surname>Tishechkin</surname><given-names>Alexey K.</given-names></name></person-group><article-title>Recognition and revision of the <italic><tp:taxon-name><tp:taxon-name-part taxon-name-part-type="genus" reg="Phelister">Phelister</tp:taxon-name-part> <tp:taxon-name-part taxon-name-part-type="species" reg="blairi">blairi</tp:taxon-name-part></tp:taxon-name></italic> group (<tp:taxon-name><tp:taxon-name-part taxon-name-part-type="family">Histeridae</tp:taxon-name-part></tp:taxon-name>, <tp:taxon-name><tp:taxon-name-part taxon-name-part-type="subfamily">Histerinae</tp:taxon-name-part></tp:taxon-name>, <tp:taxon-name><tp:taxon-name-part taxon-name-part-type="tribe">Exosternini</tp:taxon-name-part></tp:taxon-name>)</article-title><source>Zookeys</source><day>09</day><month>12</month><year>2020</year><volume>1001</volume><fpage>1</fpage><lpage>154</lpage><pub-id pub-id-type="doi">10.3897/zookeys.1001.58447</pub-id></mixed-citation></tp:treatment-meta><tp:nomenclature><label>32.</label><tp:taxon-name><object-id xmlns:xlink="http://www.w3.org/1999/xlink" content-type="arpha" xlink:type="simple">5CA58FC0-2180-5F3C-BCB8-0ADD491719AE</object-id>
                <tp:taxon-name-part taxon-name-part-type="genus" reg="Phelister">Phelister</tp:taxon-name-part>
                <tp:taxon-name-part taxon-name-part-type="species" reg="chabooae">chabooae</tp:taxon-name-part>
                <object-id xmlns:xlink="http://www.w3.org/1999/xlink" content-type="zoobank" xlink:type="simple">http://zoobank.org/4EC6955C-C49F-41AA-885C-14A4608E2B1F</object-id>
              </tp:taxon-name><tp:taxon-status xmlns:xlink="http://www.w3.org/1999/xlink" xlink:type="simple">sp. nov.</tp:taxon-status><xref ref-type="fig" rid="F30">Fig. 19E, F</xref><xref ref-type="fig" rid="F33">, Map 12</xref></tp:nomenclature><tp:treatment-sec sec-type="type material" id="SECID0EI2GM"><title>Type material.</title><p><bold><italic>Holotype</italic> female</bold>: “<bold>Peru</bold>: Madre de Dios, CICRA Field Stn., ~ 2 km NW cafeteria res. plot. <named-content xmlns:xlink="http://www.w3.org/1999/xlink" content-type="dwc:verbatimCoordinates" xlink:type="simple"><named-content content-type="geo-json" specific-use="{&#34;type&#34;:&#34;Point&#34;,&#34;coordinates&#34;:[-70.109890,-12.552360]}" id="NCID0EY2GM" xlink:type="simple">12.55236°S, 70.10989°W</named-content></named-content>, 295 m, Flight intrcept. 11–13.vi.2010, Chaboo Team PER-11-FIT-019” / “Caterino/Tishechkin <tp:taxon-name><tp:taxon-name-part taxon-name-part-type="tribe">Exosternini</tp:taxon-name-part></tp:taxon-name> Voucher EXO-03628” (<named-content xmlns:xlink="http://www.w3.org/1999/xlink" content-type="dwc:institutional_code" xlink:type="simple">SEMC</named-content>).</p></tp:treatment-sec><tp:treatment-sec sec-type="description" id="SECID0EK3GM"><title>Diagnostic description.</title><p>Length: 2.56 mm; width: 2.13 mm. Body elongate oval, slightly flattened, rufescent; ground punctation fine, with very few, larger secondary punctures; head with supraorbital stria weakly connected to frontal stria at sides; frontal stria complete, slightly recurved at middle; epistoma with sides and apical margin subcarinate; labrum with apex emarginate; left mandible lacking basal tooth, right mandible with very small basal tooth; pronotum broad, with secondary punctures more numerous toward prescutellar area, prescutellar impression small, poorly defined; median pronotal gland openings small, non-annulate, approximately 1/3 from anterior margin; lateral submarginal stria complete, strongly impressed; anterior margin weakly produced behind head; elytron with single, complete epipleural stria; outer subhumeral stria complete, crenulate; inner subhumeral stria absent; dorsal striae 1–5 and sutural stria complete, the 4<sup>th</sup> arched to base of sutural stria, all striae appearing as series of connected punctures, the punctures alternating sides of the connecting line; propygidium with sparse secondary punctures mostly in basal 1/2; pygidium narrowed to apex, bluntly acute, lacking secondary punctures; prosternal keel deeply emarginate at base, somewhat broad, striae subparallel, connected in front, posteriorly divergent; prosternal lobe deflexed, rounded, with complete marginal stria; mesoventrite with strong median projection; marginal mesoventral stria complete, continued by postmesocoxal stria to mesepimeron; mesometaventral stria angulate at middle, reaching anterior third of mesoventrite, continued by lateral metaventral stria to middle of metacoxa; metaventrite and anterior 1/2 of abdominal ventrite one with dense secondary punctures; abdominal ventrite one with incomplete lateral stria along inner edge of metacoxa; protibia weakly expanded, with outer edge rounded and strongly dentate, with ~ 8 marginal spines; protarsal ventral setae expanded, leaf-like; meso- and metatibiae not distinctly expanded, with numerous long marginal spines; meso- and metatarsi slender, with long ventral spines.</p></tp:treatment-sec><tp:treatment-sec sec-type="etymology" id="SECID0ES3GM"><title>Etymology.</title><p>We name this species for Dr. Caroline Chaboo, in recognition of her exceptional work on documenting the beetle fauna of Peru.</p></tp:treatment-sec><tp:treatment-sec sec-type="distribution" id="SECID0EX3GM"><title>Distribution.</title><p>This species is only known from the type locality in Madre de Dios, Peru.</p></tp:treatment-sec><tp:treatment-sec sec-type="remarks" id="SECID0E33GM"><title>Remarks.</title><p>This species may represent a connection between this group of <italic><tp:taxon-name><tp:taxon-name-part taxon-name-part-type="genus" reg="Phelister">Phelister</tp:taxon-name-part></tp:taxon-name></italic> and the recently described genus <italic><tp:taxon-name><tp:taxon-name-part taxon-name-part-type="genus" reg="Crenulister">Crenulister</tp:taxon-name-part></tp:taxon-name></italic> (<xref ref-type="bibr" rid="B5">Caterino and Tishechkin 2014</xref>). We have debated whether it belongs there, lacking a few characters of that genus (and lacking confirmation from male genitalia). It shares some characters, including the broadly rounded and moderately flattened body form, the strongly spinose tibiae, the more conspicuous secondary punctures along the posterior portion of the pronotal disk, the broadly crenulate elytral striae, and the spatulate tarsal setae (not restricted to males). However, it differs from most of them in lacking a pygidial stria, lacking an inner subhumeral elytral stria, and having the middle of the anterior pronotal margin rather distinctly produced over the head. For now, we describe this distinct species in <italic><tp:taxon-name><tp:taxon-name-part taxon-name-part-type="genus" reg="Phelister">Phelister</tp:taxon-name-part></tp:taxon-name></italic>, and recognize that the relationships between these genera requires further examination.</p></tp:treatment-sec><tp:treatment-sec><!--Section generated to contain objects referenced in tp:taxon-treatment.--><fig id="F30" position="float" orientation="portrait"><object-id xmlns:xlink="http://www.w3.org/1999/xlink" content-type="doi" xlink:type="simple">10.3897/zookeys.1001.58447.figure19</object-id><object-id xmlns:xlink="http://www.w3.org/1999/xlink" content-type="arpha" xlink:type="simple">63BDD556-A7D8-5F0E-9E17-4E6DB87113EF</object-id><label>Figure 19.</label><caption><p><bold>A, B</bold><italic><tp:taxon-name><tp:taxon-name-part taxon-name-part-type="genus" reg="Phelister">Phelister</tp:taxon-name-part> <tp:taxon-name-part taxon-name-part-type="species" reg="fraternus">fraternus</tp:taxon-name-part></tp:taxon-name></italic>: <bold>A</bold> dorsal habitus <bold>B</bold> ventral habitus <bold>C, D</bold><italic><tp:taxon-name><tp:taxon-name-part taxon-name-part-type="genus" reg="Phelister">P.</tp:taxon-name-part> <tp:taxon-name-part taxon-name-part-type="species" reg="conjunctus">conjunctus</tp:taxon-name-part></tp:taxon-name></italic>: <bold>C</bold> dorsal habitus <bold>D</bold> ventral habitus <bold>E, F</bold><italic><tp:taxon-name><tp:taxon-name-part taxon-name-part-type="genus" reg="Phelister">P.</tp:taxon-name-part> <tp:taxon-name-part taxon-name-part-type="species" reg="chabooae">chabooae</tp:taxon-name-part></tp:taxon-name></italic>: <bold>E</bold> dorsal habitus <bold>F</bold> ventral habitus <bold>G, H</bold><italic><tp:taxon-name><tp:taxon-name-part taxon-name-part-type="genus" reg="Phelister">P.</tp:taxon-name-part> <tp:taxon-name-part taxon-name-part-type="species" reg="striatinotum">striatinotum</tp:taxon-name-part></tp:taxon-name></italic>: <bold>G</bold> dorsal habitus <bold>H</bold> ventral habitus.</p></caption><graphic xmlns:xlink="http://www.w3.org/1999/xlink" xlink:href="zookeys-1001-001-g031.jpg" position="float" orientation="portrait" xlink:type="simple" id="oo_484960.jpg"><uri content-type="original_file" xlink:type="simple">https://binary.pensoft.net/fig/484960</uri></graphic></fig><fig id="F33" position="float" orientation="portrait"><object-id xmlns:xlink="http://www.w3.org/1999/xlink" content-type="doi" xlink:type="simple">10.3897/zookeys.1001.58447.map12</object-id><object-id xmlns:xlink="http://www.w3.org/1999/xlink" content-type="arpha" xlink:type="simple">0DEDA306-48ED-5392-B060-5E659E789364</object-id><label>Map 12.</label><caption><p>Collecting records for <italic><tp:taxon-name><tp:taxon-name-part taxon-name-part-type="genus" reg="Phelister">Phelister</tp:taxon-name-part> <tp:taxon-name-part taxon-name-part-type="species" reg="geijskesi">geijskesi</tp:taxon-name-part></tp:taxon-name></italic> (circles), <italic><tp:taxon-name><tp:taxon-name-part taxon-name-part-type="genus" reg="Phelister">P.</tp:taxon-name-part> <tp:taxon-name-part taxon-name-part-type="species" reg="fraternus">fraternus</tp:taxon-name-part></tp:taxon-name></italic> (squares), <italic><tp:taxon-name><tp:taxon-name-part taxon-name-part-type="genus" reg="Phelister">P.</tp:taxon-name-part> <tp:taxon-name-part taxon-name-part-type="species" reg="conjunctus">conjunctus</tp:taxon-name-part></tp:taxon-name></italic> (star), <italic><tp:taxon-name><tp:taxon-name-part taxon-name-part-type="genus" reg="Phelister">P.</tp:taxon-name-part> <tp:taxon-name-part taxon-name-part-type="species" reg="striatinotum">striatinotum</tp:taxon-name-part></tp:taxon-name></italic> (inverted triangles), and <italic><tp:taxon-name><tp:taxon-name-part taxon-name-part-type="genus" reg="Phelister">P.</tp:taxon-name-part> <tp:taxon-name-part taxon-name-part-type="species" reg="chabooae">chabooae</tp:taxon-name-part></tp:taxon-name></italic> (upright triangle).</p></caption><graphic xmlns:xlink="http://www.w3.org/1999/xlink" xlink:href="zookeys-1001-001-g030.jpg" position="float" orientation="portrait" xlink:type="simple" id="oo_484959.jpg"><uri content-type="original_file" xlink:type="simple">https://binary.pensoft.net/fig/484959</uri></graphic></fig></tp:treatment-sec><ref-list><ref id="B5"><mixed-citation xmlns:xlink="http://www.w3.org/1999/xlink" xlink:type="simple"><person-group><name name-style="western"><surname>Caterino</surname><given-names>MS</given-names></name><name name-style="western"><surname>Tishechkin</surname><given-names>AK</given-names></name></person-group> (<year>2014</year>) <article-title>New genera and species of Neotropical <tp:taxon-name><tp:taxon-name-part taxon-name-part-type="tribe">Exosternini</tp:taxon-name-part></tp:taxon-name>.</article-title><source>ZooKeys</source><volume>381</volume>: <fpage>11</fpage>–<lpage>78</lpage>. <ext-link xlink:type="simple" ext-link-type="doi" xlink:href="10.3897/zookeys.381.6772">https://doi.org/10.3897/zookeys.381.6772</ext-link></mixed-citation></ref></ref-list></tp:taxon-treatment>
