# Supplementary material for: Recognition and revision of the Phelister blairi group (Histeridae, Histerinae, Exosternini)
Source: Zookeys. 2020 Dec 9;1001:1–154. doi: 10.3897/zookeys.1001.58447 (PMC7744391; doi:10.3897/zookeys.1001.58447)
Supplement: XML Treatment for Phelister striatinotum [file zookeys.1001.58447-treatment33.xml]

<!DOCTYPE tp:taxon-treatment
  PUBLIC "-//TaxonX//DTD Taxonomic Treatment Publishing DTD v0 20100105//EN" "tax-treatment-NSO.dtd">
<tp:taxon-treatment xmlns:tp="http://www.plazi.org/taxpub"><tp:treatment-meta><kwd-group><label>Taxon classification</label><kwd><named-content xmlns:xlink="http://www.w3.org/1999/xlink" content-type="kingdom">Animalia</named-content></kwd><kwd><named-content xmlns:xlink="http://www.w3.org/1999/xlink" content-type="order">Coleoptera</named-content></kwd><kwd><named-content xmlns:xlink="http://www.w3.org/1999/xlink" content-type="family">Histeridae</named-content></kwd></kwd-group><mixed-citation publication-type="journal"><person-group><name><surname>Caterino</surname><given-names>Michael S.</given-names></name><name><surname>Tishechkin</surname><given-names>Alexey K.</given-names></name></person-group><article-title>Recognition and revision of the <italic><tp:taxon-name><tp:taxon-name-part taxon-name-part-type="genus" reg="Phelister">Phelister</tp:taxon-name-part> <tp:taxon-name-part taxon-name-part-type="species" reg="blairi">blairi</tp:taxon-name-part></tp:taxon-name></italic> group (<tp:taxon-name><tp:taxon-name-part taxon-name-part-type="family">Histeridae</tp:taxon-name-part></tp:taxon-name>, <tp:taxon-name><tp:taxon-name-part taxon-name-part-type="subfamily">Histerinae</tp:taxon-name-part></tp:taxon-name>, <tp:taxon-name><tp:taxon-name-part taxon-name-part-type="tribe">Exosternini</tp:taxon-name-part></tp:taxon-name>)</article-title><source>Zookeys</source><day>09</day><month>12</month><year>2020</year><volume>1001</volume><fpage>1</fpage><lpage>154</lpage><pub-id pub-id-type="doi">10.3897/zookeys.1001.58447</pub-id></mixed-citation></tp:treatment-meta><tp:nomenclature><label>33.</label><tp:taxon-name><object-id xmlns:xlink="http://www.w3.org/1999/xlink" content-type="arpha" xlink:type="simple">E50EF1D7-52D3-522C-B6C6-7D4438DF28BD</object-id>
                <tp:taxon-name-part taxon-name-part-type="genus" reg="Phelister">Phelister</tp:taxon-name-part>
                <tp:taxon-name-part taxon-name-part-type="species" reg="striatinotum">striatinotum</tp:taxon-name-part>
              </tp:taxon-name><tp:taxon-authority>Wenzel &amp; Dybas, 1941</tp:taxon-authority><xref ref-type="fig" rid="F30">Figs 19G, H</xref><xref ref-type="fig" rid="F31">, 20E, F</xref><xref ref-type="fig" rid="F33">, Map 12</xref><tp:nomenclature-citation-list><tp:nomenclature-citation><tp:taxon-name>
                    <tp:taxon-name-part taxon-name-part-type="genus" reg="Phelister">Phelister</tp:taxon-name-part> <tp:taxon-name-part taxon-name-part-type="species" reg="striatinotum">striatinotum</tp:taxon-name-part></tp:taxon-name><comment>Wenzel &amp; Dybas, 1941: 463.</comment></tp:nomenclature-citation><tp:nomenclature-citation><tp:taxon-name>
                    <tp:taxon-name-part taxon-name-part-type="genus" reg="Phelister">Phelister</tp:taxon-name-part> <tp:taxon-name-part taxon-name-part-type="species" reg="striatinotus">striatinotus</tp:taxon-name-part></tp:taxon-name><comment>; Mazur, 2011: 29.</comment></tp:nomenclature-citation></tp:nomenclature-citation-list></tp:nomenclature><tp:treatment-sec sec-type="type material" id="SECID0EFAHM"><title>Type material.</title><p><bold><italic>Holotype</italic></bold>, of undetermined sex: “Villavicencio, VII:24:38 Colombia” / “col. by H.Dybas” / “Collection R. L. Wenzel” / “Type <tp:taxon-name><tp:taxon-name-part taxon-name-part-type="genus" reg="Phelister">Phelister</tp:taxon-name-part> <tp:taxon-name-part taxon-name-part-type="species" reg="striatinotum">striatinotum</tp:taxon-name-part></tp:taxon-name> Wenzel + Dybas” / “<tp:taxon-name><tp:taxon-name-part taxon-name-part-type="genus" reg="Phelister">Phelister</tp:taxon-name-part> <tp:taxon-name-part taxon-name-part-type="species" reg="striatinotum">striatinotum</tp:taxon-name-part></tp:taxon-name> Wenzel &amp; Dybas” (<named-content xmlns:xlink="http://www.w3.org/1999/xlink" content-type="dwc:institutional_code" xlink:type="simple">FMNH</named-content>).</p></tp:treatment-sec><tp:treatment-sec sec-type="material" id="SECID0EMBHM"><title>Other material.</title><p><bold>Argentina</bold>: Corrientes, Rio Riachuelo, Peunte Pexoa at <named-content xmlns:xlink="http://www.w3.org/1999/xlink" content-type="dwc:verbatimCoordinates" xlink:type="simple"><named-content content-type="geo-json" specific-use="{&#34;type&#34;:&#34;Point&#34;,&#34;coordinates&#34;:[-58.723000,-27.560000]}" id="NCID0EXBHM" xlink:type="simple">27.560°S, 58.723°W</named-content></named-content>, 50 m, 12/20/12–12/25/12, K.P. Tomkovich (<abbrev xmlns:xlink="http://www.w3.org/1999/xlink" content-type="institution" xlink:title="Alexander Sokolov Collection, Moscow, Russia" id="ABBRID0E3BHM" xlink:type="simple">AVSC</abbrev>, 1ex.); <bold>Bolivia</bold>: Cochabamba, Est. Biol. Valle Sajta, 67.5 km E Villa Tunari (<named-content xmlns:xlink="http://www.w3.org/1999/xlink" content-type="dwc:verbatimCoordinates" xlink:type="simple"><named-content content-type="geo-json" specific-use="{&#34;type&#34;:&#34;Point&#34;,&#34;coordinates&#34;:[-64.782500,-17.105300]}" id="NCID0EGCHM" xlink:type="simple">-17.1053, -64.7825</named-content></named-content>), 300 m, 2/9/99–2/13/99, FIT, lowland rain forest, F. Génier, EXO-03490 (<named-content xmlns:xlink="http://www.w3.org/1999/xlink" content-type="dwc:institutional_code" xlink:type="simple">CMNC</named-content>, 1ex.); Cochabamba, 117 km E Cochabamba, at Lagunitas (<named-content xmlns:xlink="http://www.w3.org/1999/xlink" content-type="dwc:verbatimCoordinates" xlink:type="simple"><named-content content-type="geo-json" specific-use="{&#34;type&#34;:&#34;Point&#34;,&#34;coordinates&#34;:[-65.682500,-17.106100]}" id="NCID0EWCHM" xlink:type="simple">-17.1061, -65.6825</named-content></named-content>), 1000 m, 2/8/99–2/12/99, FIT, mountain evergreen forest, F. Génier, EXO-03491 (<named-content xmlns:xlink="http://www.w3.org/1999/xlink" content-type="dwc:institutional_code" xlink:type="simple">CMNC</named-content>, 1ex.); Santa Cruz, Amboro National Park, Los Volcanes, c. (<named-content xmlns:xlink="http://www.w3.org/1999/xlink" content-type="dwc:verbatimCoordinates" xlink:type="simple"><named-content content-type="geo-json" specific-use="{&#34;type&#34;:&#34;Point&#34;,&#34;coordinates&#34;:[-63.600000,-18.100000]}" id="NCID0EGDHM" xlink:type="simple">-18.1, -63.6</named-content></named-content>), 1000 m, 11/20/04–12/12/04, FIT, Mendel, H. &amp; Barclay, M.V.L., EXO-03492 (<named-content xmlns:xlink="http://www.w3.org/1999/xlink" content-type="dwc:institutional_code" xlink:type="simple">NHMUK</named-content>, 1ex.); Santa Cruz, ~ 5 km SSE Buena Vista, Flora y Fauna Hotel, <named-content xmlns:xlink="http://www.w3.org/1999/xlink" content-type="dwc:verbatimCoordinates" xlink:type="simple"><named-content content-type="geo-json" specific-use="{&#34;type&#34;:&#34;Point&#34;,&#34;coordinates&#34;:[-63.652000,-17.498000]}" id="NCID0EWDHM" xlink:type="simple">17.498°S, 63.652°W</named-content></named-content>, 440 m, flight intercept trap, 14–31.xii.2003, S. &amp; J. Peck (<abbrev xmlns:xlink="http://www.w3.org/1999/xlink" content-type="institution" xlink:title="Alexey Tishechkin Collection, Sacramento, USA" id="ABBRID0E2DHM" xlink:type="simple">AKTC</abbrev>, 2ex.); <bold>Brazil</bold>: Acre, Cruzeiro do Sul (<named-content xmlns:xlink="http://www.w3.org/1999/xlink" content-type="dwc:verbatimCoordinates" xlink:type="simple"><named-content content-type="geo-json" specific-use="{&#34;type&#34;:&#34;Point&#34;,&#34;coordinates&#34;:[-72.600000,-7.633300]}" id="NCID0EFEHM" xlink:type="simple">-7.6333, -72.6</named-content></named-content>), January-February 1988, FIT, EXO-03496 (<abbrev xmlns:xlink="http://www.w3.org/1999/xlink" content-type="institution" xlink:title="Nicolas Dégallier Collection, Paris" id="ABBRID0EKEHM" xlink:type="simple">CHND</abbrev>, 1ex.); Mato Grosso, Mpio. Cuiaba, Fazenda Mutuca (<named-content xmlns:xlink="http://www.w3.org/1999/xlink" content-type="dwc:verbatimCoordinates" xlink:type="simple"><named-content content-type="geo-json" specific-use="{&#34;type&#34;:&#34;Point&#34;,&#34;coordinates&#34;:[-55.970300,-15.314500]}" id="NCID0ESEHM" xlink:type="simple">-15.3145, -55.9703</named-content></named-content>), 9/23/08, FIT, F.H. Gava &amp; J.R. Rocha, EXO-03497 (<named-content xmlns:xlink="http://www.w3.org/1999/xlink" content-type="dwc:institutional_code" xlink:type="simple">CEMT</named-content>, 1ex.); <bold>Costa Rica</bold>: Guanacaste, Est. Pitilla, P.N. Guanacaste, 9 km S Sta. Cecilia (<named-content xmlns:xlink="http://www.w3.org/1999/xlink" content-type="dwc:verbatimCoordinates" xlink:type="simple"><named-content content-type="geo-json" specific-use="{&#34;type&#34;:&#34;Point&#34;,&#34;coordinates&#34;:[-85.400000,10.990000]}" id="NCID0EEFHM" xlink:type="simple">10.99, -85.4</named-content></named-content>), 700 m, January 1994, C. Moraga (<named-content xmlns:xlink="http://www.w3.org/1999/xlink" content-type="dwc:institutional_code" xlink:type="simple">INBIO</named-content>, 2ex.); Heredia, Est. Biol. La Selva, 3 km S Pto. Viejo (<named-content xmlns:xlink="http://www.w3.org/1999/xlink" content-type="dwc:verbatimCoordinates" xlink:type="simple"><named-content content-type="geo-json" specific-use="{&#34;type&#34;:&#34;Point&#34;,&#34;coordinates&#34;:[-84.016700,10.433300]}" id="NCID0EUFHM" xlink:type="simple">10.4333, -84.0167</named-content></named-content>), 7/27/76, H.A. Hespenheide, EXO-03495 (<named-content xmlns:xlink="http://www.w3.org/1999/xlink" content-type="dwc:institutional_code" xlink:type="simple">INBIO</named-content>, 1ex.); Heredia, Est. Biol. La Selva, 3 km S Pto. Viejo (<named-content xmlns:xlink="http://www.w3.org/1999/xlink" content-type="dwc:verbatimCoordinates" xlink:type="simple"><named-content content-type="geo-json" specific-use="{&#34;type&#34;:&#34;Point&#34;,&#34;coordinates&#34;:[-84.016700,10.433300]}" id="NCID0EEGHM" xlink:type="simple">10.4333, -84.0167</named-content></named-content>), 6/20/91, Riding <italic><tp:taxon-name><tp:taxon-name-part taxon-name-part-type="genus" reg="Atta">Atta</tp:taxon-name-part></tp:taxon-name></italic> cut leaf, H.A. Hespenheide, EXO-03494 (<named-content xmlns:xlink="http://www.w3.org/1999/xlink" content-type="dwc:institutional_code" xlink:type="simple">INBIO</named-content>, 1ex.); Limon, Amubri, A.C. Amistad (<named-content xmlns:xlink="http://www.w3.org/1999/xlink" content-type="dwc:verbatimCoordinates" xlink:type="simple"><named-content content-type="geo-json" specific-use="{&#34;type&#34;:&#34;Point&#34;,&#34;coordinates&#34;:[-82.900000,9.500000]}" id="NCID0E2GHM" xlink:type="simple">9.5, -82.9</named-content></named-content>), 70 m, 5/2/94–5/31/94, G. Gallardo, <named-content xmlns:xlink="http://www.w3.org/1999/xlink" content-type="dwc:institutional_code" xlink:type="simple">INBIO</named-content> CRI001 872229 (<named-content xmlns:xlink="http://www.w3.org/1999/xlink" content-type="dwc:institutional_code" xlink:type="simple">INBIO</named-content>, 1ex.); <bold>Ecuador</bold>: Napo, Tena (<named-content xmlns:xlink="http://www.w3.org/1999/xlink" content-type="dwc:verbatimCoordinates" xlink:type="simple"><named-content content-type="geo-json" specific-use="{&#34;type&#34;:&#34;Point&#34;,&#34;coordinates&#34;:[-78.000000,-1.000000]}" id="NCID0EVHHM" xlink:type="simple">-1, -78</named-content></named-content>), 2000ft, 2/14/23–2/28/23, FX William, EXO-03493 (<named-content xmlns:xlink="http://www.w3.org/1999/xlink" content-type="dwc:institutional_code" xlink:type="simple">USNM</named-content>, 1ex.); Orellana, Est. Biodiv. Tiputini (<named-content xmlns:xlink="http://www.w3.org/1999/xlink" content-type="dwc:verbatimCoordinates" xlink:type="simple"><named-content content-type="geo-json" specific-use="{&#34;type&#34;:&#34;Point&#34;,&#34;coordinates&#34;:[-76.149900,-0.637600]}" id="NCID0EFIHM" xlink:type="simple">-0.6376, -76.1499</named-content></named-content>), 7/30/08, FIT, A. Tishechkin, EXO-00702 (<abbrev xmlns:xlink="http://www.w3.org/1999/xlink" content-type="institution" xlink:title="Alexey Tishechkin Collection, Sacramento, USA" id="ABBRID0EKIHM" xlink:type="simple">AKTC</abbrev>, 1ex.); Orellana, Est. Cientifica Yasuní, mid. Rio Tiputini (<named-content xmlns:xlink="http://www.w3.org/1999/xlink" content-type="dwc:verbatimCoordinates" xlink:type="simple"><named-content content-type="geo-json" specific-use="{&#34;type&#34;:&#34;Point&#34;,&#34;coordinates&#34;:[-76.400000,-0.675000]}" id="NCID0ESIHM" xlink:type="simple">-0.675, -76.4</named-content></named-content>), 7/4/99–7/17/99, FIT, C. Carlton &amp; A. Tishechkin, <named-content xmlns:xlink="http://www.w3.org/1999/xlink" content-type="dwc:institutional_code" xlink:type="simple">LSAM</named-content> 0045446 (<named-content xmlns:xlink="http://www.w3.org/1999/xlink" content-type="dwc:institutional_code" xlink:type="simple">LSAM</named-content>, 1ex.); <bold>French Guiana</bold>: Régina, Rés. Natur. des Nouragues (<named-content xmlns:xlink="http://www.w3.org/1999/xlink" content-type="dwc:verbatimCoordinates" xlink:type="simple"><named-content content-type="geo-json" specific-use="{&#34;type&#34;:&#34;Point&#34;,&#34;coordinates&#34;:[-52.672500,4.037800]}" id="NCID0EMJHM" xlink:type="simple">4.0378, -52.6725</named-content></named-content>), 2/19/10, FIT, SEAG, EXO-00807 (<abbrev xmlns:xlink="http://www.w3.org/1999/xlink" content-type="institution" xlink:title="Nicolas Dégallier Collection, Paris" id="ABBRID0ERJHM" xlink:type="simple">CHND</abbrev>, 1ex.); Roura (8.4 km SSE) (<named-content xmlns:xlink="http://www.w3.org/1999/xlink" content-type="dwc:verbatimCoordinates" xlink:type="simple"><named-content content-type="geo-json" specific-use="{&#34;type&#34;:&#34;Point&#34;,&#34;coordinates&#34;:[-52.223600,4.678100]}" id="NCID0EZJHM" xlink:type="simple">4.6781, -52.2236</named-content></named-content>), 200 m, 5/29/97–6/10/97, FIT, J. Ashe &amp; R. Brooks, EXO-03488 (<named-content xmlns:xlink="http://www.w3.org/1999/xlink" content-type="dwc:institutional_code" xlink:type="simple">CMNC</named-content>, 1ex.); Mont Tabulaire Itoupé (<named-content xmlns:xlink="http://www.w3.org/1999/xlink" content-type="dwc:verbatimCoordinates" xlink:type="simple"><named-content content-type="geo-json" specific-use="{&#34;type&#34;:&#34;Point&#34;,&#34;coordinates&#34;:[-53.084200,3.022000]}" id="NCID0EJKHM" xlink:type="simple">3.022, -53.0842</named-content></named-content>), 800 m, 3/30/10, FIT, SEAG, EXO-03487 (<abbrev xmlns:xlink="http://www.w3.org/1999/xlink" content-type="institution" xlink:title="Nicolas Dégallier Collection, Paris" id="ABBRID0EOKHM" xlink:type="simple">CHND</abbrev>, 1ex.); <bold>Guyana</bold>: Mazaruni-Potaro, Takutu Mountains (<named-content xmlns:xlink="http://www.w3.org/1999/xlink" content-type="dwc:verbatimCoordinates" xlink:type="simple"><named-content content-type="geo-json" specific-use="{&#34;type&#34;:&#34;Point&#34;,&#34;coordinates&#34;:[-58.916700,6.250000]}" id="NCID0EYKHM" xlink:type="simple">6.25, -58.9167</named-content></named-content>), 12/8/83, FIT, in montane rainforest near logging area, P.D. Perkins &amp; W.E. Steiner, EXO-00366 (<named-content xmlns:xlink="http://www.w3.org/1999/xlink" content-type="dwc:institutional_code" xlink:type="simple">USNM</named-content>, 1ex.); Kurupukari (<named-content xmlns:xlink="http://www.w3.org/1999/xlink" content-type="dwc:verbatimCoordinates" xlink:type="simple"><named-content content-type="geo-json" specific-use="{&#34;type&#34;:&#34;Point&#34;,&#34;coordinates&#34;:[-58.666700,4.666700]}" id="NCID0EILHM" xlink:type="simple">4.6667, -58.6667</named-content></named-content>), September-November 1992, Malaise/FIT, EXO-03489 (<named-content xmlns:xlink="http://www.w3.org/1999/xlink" content-type="dwc:institutional_code" xlink:type="simple">NHMUK</named-content>, 1ex.); <bold>Paraguay</bold>: Cazaapa, San Rafael Reserve, Hermosa, prop. Lopez family (<named-content xmlns:xlink="http://www.w3.org/1999/xlink" content-type="dwc:verbatimCoordinates" xlink:type="simple"><named-content content-type="geo-json" specific-use="{&#34;type&#34;:&#34;Point&#34;,&#34;coordinates&#34;:[-55.750800,-26.308100]}" id="NCID0E1LHM" xlink:type="simple">-26.3081, -55.7508</named-content></named-content>), 80 m, 12/1/00–12/3/00, FIT, Z. Falin, EXO-00447 (<named-content xmlns:xlink="http://www.w3.org/1999/xlink" content-type="dwc:institutional_code" xlink:type="simple">SEMC</named-content>, 1ex.); Cazaapa, San Rafael Reserve, Hermosa, prop. Lopez family, bank Rio Tebicuary (<named-content xmlns:xlink="http://www.w3.org/1999/xlink" content-type="dwc:verbatimCoordinates" xlink:type="simple"><named-content content-type="geo-json" specific-use="{&#34;type&#34;:&#34;Point&#34;,&#34;coordinates&#34;:[-55.718600,-26.289700]}" id="NCID0EKMHM" xlink:type="simple">-26.2897, -55.7186</named-content></named-content>), 80 m, 12/1/00–12/4/00, FIT, Z. Falin, SM0275458 (<named-content xmlns:xlink="http://www.w3.org/1999/xlink" content-type="dwc:institutional_code" xlink:type="simple">SEMC</named-content>, 1ex.); <bold>Peru</bold>: Loreto, Compamento San Jacinto (<named-content xmlns:xlink="http://www.w3.org/1999/xlink" content-type="dwc:verbatimCoordinates" xlink:type="simple"><named-content content-type="geo-json" specific-use="{&#34;type&#34;:&#34;Point&#34;,&#34;coordinates&#34;:[-75.862800,-2.312500]}" id="NCID0E3MHM" xlink:type="simple">-2.3125, -75.8628</named-content></named-content>), 175–215 m, 7/3/93–7/12/93, FIT, R. Leschen, EXO-03499 (<abbrev xmlns:xlink="http://www.w3.org/1999/xlink" content-type="institution" xlink:title="Slawomir Mazur Collection, Genova, Italy" id="ABBRID0EBNHM" xlink:type="simple">CHSM</abbrev>, 1ex.); Loreto, Iquitos (<named-content xmlns:xlink="http://www.w3.org/1999/xlink" content-type="dwc:verbatimCoordinates" xlink:type="simple"><named-content content-type="geo-json" specific-use="{&#34;type&#34;:&#34;Point&#34;,&#34;coordinates&#34;:[-73.270000,-3.740000]}" id="NCID0EJNHM" xlink:type="simple">-3.74, -73.27</named-content></named-content>), 90 m, 5/7/92, FIT, J. Danoff-Berg, EXO-03498 (<named-content xmlns:xlink="http://www.w3.org/1999/xlink" content-type="dwc:institutional_code" xlink:type="simple">SEMC</named-content>, 1ex.); Madre de Dios, Rio Alto Madre de Dios, Pantiacolla Lodge (<named-content xmlns:xlink="http://www.w3.org/1999/xlink" content-type="dwc:verbatimCoordinates" xlink:type="simple"><named-content content-type="geo-json" specific-use="{&#34;type&#34;:&#34;Point&#34;,&#34;coordinates&#34;:[-71.231700,-12.655000]}" id="NCID0EZNHM" xlink:type="simple">-12.655, -71.2317</named-content></named-content>), 11/14/07–11/19/07, FIT, D. Brzoska, EXO-03500 (<named-content xmlns:xlink="http://www.w3.org/1999/xlink" content-type="dwc:institutional_code" xlink:type="simple">SEMC</named-content>, 1ex.).</p></tp:treatment-sec><tp:treatment-sec sec-type="description" id="SECID0EGOHM"><title>Diagnostic description.</title><p>Length: 1.97–2.60 mm (avg. 2.34 mm); width: 1.65–2.21 mm (avg. 1.97 mm). Body elongate, widest at humeri, slightly flattened, rufescent, with moderately dense and conspicuous ground punctation; frons broad, only weakly depressed at middle; supraorbital stria absent; frontal stria complete, weakly recurved at middle; labrum weakly emarginate at apex; left mandible with broad basal tooth, right mandible with narrower blunt tooth; prescutellar impression very wide, with anterior edge sinuate, ~ 6 × as wide as the scutellum; pronotal disk with slightly larger secondary punctures interspersed at sides; median pronotal gland openings annulate, ~ 1/3 behind anterior margin; marginal pronotal stria complete along sides and front; submarginal stria absent; elytron with single, complete epipleural stria; outer subhumeral stria complete, inner absent; dorsal striae 1–4 and sutural complete, 4<sup>th</sup> arched to sutural stria, 5<sup>th</sup> obsolete in basal 1/3; propygidium with sparse, small secondary punctures, pygidium largely lacking secondary punctures; prosternum emarginate at base, striae convergent to apex; prosternal lobe rather long, subtruncate, with deep, complete marginal striae; mesoventrite strongly produced, with complete marginal stria continued at sides by postmesocoxal stria, which ends freely at middle of lateral portion of metaventrite; mesometaventral stria angulate at middle, reaching middle of mesoventrite, continued at sides by lateral metaventral stria to inner 1/3 of metacoxa; 1<sup>st</sup> abdominal ventrite with one complete and one incomplete lateral striae; protibia rather strongly dentate, with ~ five marginal spines; spines of meso- and metatibiae fine and long, but largely confined to distal 1/2; ventral setae of tarsi simple, not flattened. Male: basal piece 1/3 length of tegmen; tegmen with sides subparallel in basal 2/3, abruptly narrowed to ventrally hooked apices; medioventral process absent; median lobe ~ 1/3 tegmen length.</p></tp:treatment-sec><tp:treatment-sec sec-type="distribution" id="SECID0ESOHM"><title>Distribution.</title><p>This species is very widely distributed, from Costa Rica in the north to Argentina in the south, with most other records coming from western Amazonia. The species is also known from the Guianas.</p></tp:treatment-sec><tp:treatment-sec sec-type="remarks" id="SECID0EXOHM"><title>Remarks.</title><p>This is a widespread and rather variable species. The very wide prescutellar impression, with its anterior margin distinctly sinuate, is its most consistent diagnostic feature. This, along with pronotal gland openings that are near the anterior third of the pronotal disk, will identify it unambiguously. Compared to other species treated in this paper, its frons is relatively weakly depressed, and the tooth on the base of the left mandible is quite strong. Its relationships to species immediately above are not very strongly supported, since this species has a completely divided male 10<sup>th</sup> tergite (it is partly or completely fused in all the preceding species of the <italic><tp:taxon-name><tp:taxon-name-part taxon-name-part-type="genus" reg="Phelister"/><tp:taxon-name-part taxon-name-part-type="species" reg="amazoniae">amazoniae</tp:taxon-name-part></tp:taxon-name></italic> subgroup).</p><p>Nearly all specimens have been collected using flight interception traps. However, one specimen from La Selva, Costa Rica was ‘Riding [an] <italic><tp:taxon-name><tp:taxon-name-part taxon-name-part-type="genus" reg="Atta">Atta</tp:taxon-name-part></tp:taxon-name></italic> Cut Leaf’, suggesting that leafcutter ant nests would be worth exploring for this species.</p></tp:treatment-sec><tp:treatment-sec><!--Section generated to contain objects referenced in tp:taxon-treatment.--><fig id="F30" position="float" orientation="portrait"><object-id xmlns:xlink="http://www.w3.org/1999/xlink" content-type="doi" xlink:type="simple">10.3897/zookeys.1001.58447.figure19</object-id><object-id xmlns:xlink="http://www.w3.org/1999/xlink" content-type="arpha" xlink:type="simple">63BDD556-A7D8-5F0E-9E17-4E6DB87113EF</object-id><label>Figure 19.</label><caption><p><bold>A, B</bold><italic><tp:taxon-name><tp:taxon-name-part taxon-name-part-type="genus" reg="Phelister">Phelister</tp:taxon-name-part> <tp:taxon-name-part taxon-name-part-type="species" reg="fraternus">fraternus</tp:taxon-name-part></tp:taxon-name></italic>: <bold>A</bold> dorsal habitus <bold>B</bold> ventral habitus <bold>C, D</bold><italic><tp:taxon-name><tp:taxon-name-part taxon-name-part-type="genus" reg="Phelister">P.</tp:taxon-name-part> <tp:taxon-name-part taxon-name-part-type="species" reg="conjunctus">conjunctus</tp:taxon-name-part></tp:taxon-name></italic>: <bold>C</bold> dorsal habitus <bold>D</bold> ventral habitus <bold>E, F</bold><italic><tp:taxon-name><tp:taxon-name-part taxon-name-part-type="genus" reg="Phelister">P.</tp:taxon-name-part> <tp:taxon-name-part taxon-name-part-type="species" reg="chabooae">chabooae</tp:taxon-name-part></tp:taxon-name></italic>: <bold>E</bold> dorsal habitus <bold>F</bold> ventral habitus <bold>G, H</bold><italic><tp:taxon-name><tp:taxon-name-part taxon-name-part-type="genus" reg="Phelister">P.</tp:taxon-name-part> <tp:taxon-name-part taxon-name-part-type="species" reg="striatinotum">striatinotum</tp:taxon-name-part></tp:taxon-name></italic>: <bold>G</bold> dorsal habitus <bold>H</bold> ventral habitus.</p></caption><graphic xmlns:xlink="http://www.w3.org/1999/xlink" xlink:href="zookeys-1001-001-g031.jpg" position="float" orientation="portrait" xlink:type="simple" id="oo_484960.jpg"><uri content-type="original_file" xlink:type="simple">https://binary.pensoft.net/fig/484960</uri></graphic></fig><fig id="F31" position="float" orientation="portrait"><object-id xmlns:xlink="http://www.w3.org/1999/xlink" content-type="doi" xlink:type="simple">10.3897/zookeys.1001.58447.figure20</object-id><object-id xmlns:xlink="http://www.w3.org/1999/xlink" content-type="arpha" xlink:type="simple">22A4EBAB-003C-5AA3-B627-33FC7C3C4033</object-id><label>Figure 20.</label><caption><p>Male genitalia <bold>A, B</bold><italic><tp:taxon-name><tp:taxon-name-part taxon-name-part-type="genus" reg="Phelister">Phelister</tp:taxon-name-part> <tp:taxon-name-part taxon-name-part-type="species" reg="fraternus">fraternus</tp:taxon-name-part></tp:taxon-name></italic>: <bold>A</bold> aedeagus, dorsal <bold>B</bold> aedeagus, lateral <bold>C, D</bold><italic><tp:taxon-name><tp:taxon-name-part taxon-name-part-type="genus" reg="Phelister">P.</tp:taxon-name-part> <tp:taxon-name-part taxon-name-part-type="species" reg="conjunctus">conjunctus</tp:taxon-name-part></tp:taxon-name></italic>: <bold>C</bold> aedeagus, dorsal <bold>D</bold> aedeagus, lateral <bold>E</bold>, <bold>F</bold><italic><tp:taxon-name><tp:taxon-name-part taxon-name-part-type="genus" reg="Phelister">P.</tp:taxon-name-part> <tp:taxon-name-part taxon-name-part-type="species" reg="striatinotum">striatinotum</tp:taxon-name-part></tp:taxon-name></italic>: <bold>E</bold> aedeagus, dorsal <bold>F</bold> aedeagus, lateral.</p></caption><graphic xmlns:xlink="http://www.w3.org/1999/xlink" xlink:href="zookeys-1001-001-g032.jpg" position="float" orientation="portrait" xlink:type="simple" id="oo_484961.jpg"><uri content-type="original_file" xlink:type="simple">https://binary.pensoft.net/fig/484961</uri></graphic></fig><fig id="F33" position="float" orientation="portrait"><object-id xmlns:xlink="http://www.w3.org/1999/xlink" content-type="doi" xlink:type="simple">10.3897/zookeys.1001.58447.map12</object-id><object-id xmlns:xlink="http://www.w3.org/1999/xlink" content-type="arpha" xlink:type="simple">0DEDA306-48ED-5392-B060-5E659E789364</object-id><label>Map 12.</label><caption><p>Collecting records for <italic><tp:taxon-name><tp:taxon-name-part taxon-name-part-type="genus" reg="Phelister">Phelister</tp:taxon-name-part> <tp:taxon-name-part taxon-name-part-type="species" reg="geijskesi">geijskesi</tp:taxon-name-part></tp:taxon-name></italic> (circles), <italic><tp:taxon-name><tp:taxon-name-part taxon-name-part-type="genus" reg="Phelister">P.</tp:taxon-name-part> <tp:taxon-name-part taxon-name-part-type="species" reg="fraternus">fraternus</tp:taxon-name-part></tp:taxon-name></italic> (squares), <italic><tp:taxon-name><tp:taxon-name-part taxon-name-part-type="genus" reg="Phelister">P.</tp:taxon-name-part> <tp:taxon-name-part taxon-name-part-type="species" reg="conjunctus">conjunctus</tp:taxon-name-part></tp:taxon-name></italic> (star), <italic><tp:taxon-name><tp:taxon-name-part taxon-name-part-type="genus" reg="Phelister">P.</tp:taxon-name-part> <tp:taxon-name-part taxon-name-part-type="species" reg="striatinotum">striatinotum</tp:taxon-name-part></tp:taxon-name></italic> (inverted triangles), and <italic><tp:taxon-name><tp:taxon-name-part taxon-name-part-type="genus" reg="Phelister">P.</tp:taxon-name-part> <tp:taxon-name-part taxon-name-part-type="species" reg="chabooae">chabooae</tp:taxon-name-part></tp:taxon-name></italic> (upright triangle).</p></caption><graphic xmlns:xlink="http://www.w3.org/1999/xlink" xlink:href="zookeys-1001-001-g030.jpg" position="float" orientation="portrait" xlink:type="simple" id="oo_484959.jpg"><uri content-type="original_file" xlink:type="simple">https://binary.pensoft.net/fig/484959</uri></graphic></fig></tp:treatment-sec></tp:taxon-treatment>
