# Supplementary material for: Recognition and revision of the Phelister blairi group (Histeridae, Histerinae, Exosternini)
Source: Zookeys. 2020 Dec 9;1001:1–154. doi: 10.3897/zookeys.1001.58447 (PMC7744391; doi:10.3897/zookeys.1001.58447)
Supplement: XML Treatment for Phelister notandus [file zookeys.1001.58447-treatment34.xml]

<!DOCTYPE tp:taxon-treatment
  PUBLIC "-//TaxonX//DTD Taxonomic Treatment Publishing DTD v0 20100105//EN" "tax-treatment-NSO.dtd">
<tp:taxon-treatment xmlns:tp="http://www.plazi.org/taxpub"><tp:treatment-meta><kwd-group><label>Taxon classification</label><kwd><named-content xmlns:xlink="http://www.w3.org/1999/xlink" content-type="kingdom">Animalia</named-content></kwd><kwd><named-content xmlns:xlink="http://www.w3.org/1999/xlink" content-type="order">Coleoptera</named-content></kwd><kwd><named-content xmlns:xlink="http://www.w3.org/1999/xlink" content-type="family">Histeridae</named-content></kwd></kwd-group><mixed-citation publication-type="journal"><person-group><name><surname>Caterino</surname><given-names>Michael S.</given-names></name><name><surname>Tishechkin</surname><given-names>Alexey K.</given-names></name></person-group><article-title>Recognition and revision of the <italic><tp:taxon-name><tp:taxon-name-part taxon-name-part-type="genus" reg="Phelister">Phelister</tp:taxon-name-part> <tp:taxon-name-part taxon-name-part-type="species" reg="blairi">blairi</tp:taxon-name-part></tp:taxon-name></italic> group (<tp:taxon-name><tp:taxon-name-part taxon-name-part-type="family">Histeridae</tp:taxon-name-part></tp:taxon-name>, <tp:taxon-name><tp:taxon-name-part taxon-name-part-type="subfamily">Histerinae</tp:taxon-name-part></tp:taxon-name>, <tp:taxon-name><tp:taxon-name-part taxon-name-part-type="tribe">Exosternini</tp:taxon-name-part></tp:taxon-name>)</article-title><source>Zookeys</source><day>09</day><month>12</month><year>2020</year><volume>1001</volume><fpage>1</fpage><lpage>154</lpage><pub-id pub-id-type="doi">10.3897/zookeys.1001.58447</pub-id></mixed-citation></tp:treatment-meta><tp:nomenclature><label>34.</label><tp:taxon-name><object-id xmlns:xlink="http://www.w3.org/1999/xlink" content-type="arpha" xlink:type="simple">15014E78-58A7-549B-A028-97A67996F84E</object-id>
                <tp:taxon-name-part taxon-name-part-type="genus" reg="Phelister">Phelister</tp:taxon-name-part>
                <tp:taxon-name-part taxon-name-part-type="species" reg="notandus">notandus</tp:taxon-name-part>
              </tp:taxon-name><tp:taxon-authority>Schmidt, 1893</tp:taxon-authority><xref ref-type="fig" rid="F32">Fig. 21A, B</xref><tp:nomenclature-citation-list><tp:nomenclature-citation><tp:taxon-name>
                    <tp:taxon-name-part taxon-name-part-type="genus" reg="Phelister">Phelister</tp:taxon-name-part> <tp:taxon-name-part taxon-name-part-type="species" reg="notandus">notandus</tp:taxon-name-part></tp:taxon-name><comment>Schmidt, 1893b: 82.</comment></tp:nomenclature-citation></tp:nomenclature-citation-list></tp:nomenclature><tp:treatment-sec sec-type="type material" id="SECID0EIRHM"><title>Type material.</title><p><bold><italic>Lectotype</italic></bold>, of undetermined sex, hereby designated: “Brasil” / “coll. J.Schmidt” / “<tp:taxon-name><tp:taxon-name-part taxon-name-part-type="genus" reg="Phelister"/><tp:taxon-name-part taxon-name-part-type="species" reg="notandus">notandus</tp:taxon-name-part></tp:taxon-name> Schm.” / “Type” / “<bold><italic>Lectotype</italic></bold><italic><tp:taxon-name><tp:taxon-name-part taxon-name-part-type="genus" reg="Phelister">Phelister</tp:taxon-name-part> <tp:taxon-name-part taxon-name-part-type="species" reg="notandus">notandus</tp:taxon-name-part></tp:taxon-name></italic> Schmidt, 1893, M.S.Caterino &amp; A.K.Tishechkin des. 2010 (<abbrev xmlns:xlink="http://www.w3.org/1999/xlink" content-type="institution" xlink:title="Zoological Museum of Humboldt University, Berlin, Germany" id="ABBRID0EKSHM" xlink:type="simple">ZMHB</abbrev>).</p><fig id="F32" position="float" orientation="portrait"><object-id xmlns:xlink="http://www.w3.org/1999/xlink" content-type="doi" xlink:type="simple">10.3897/zookeys.1001.58447.figure21</object-id><object-id xmlns:xlink="http://www.w3.org/1999/xlink" content-type="arpha" xlink:type="simple">DEEC1F3E-E612-50BC-A5A6-55D64BDE407A</object-id><label>Figure 21.</label><caption><p><bold>A, B</bold><italic><tp:taxon-name><tp:taxon-name-part taxon-name-part-type="genus" reg="Phelister">Phelister</tp:taxon-name-part> <tp:taxon-name-part taxon-name-part-type="species" reg="notandus">notandus</tp:taxon-name-part></tp:taxon-name></italic>: <bold>A</bold> dorsal habitus <bold>B</bold> ventral habitus <bold>C, D</bold><italic><tp:taxon-name><tp:taxon-name-part taxon-name-part-type="genus" reg="Phelister">Phelister</tp:taxon-name-part> <tp:taxon-name-part taxon-name-part-type="species" reg="amazoniae">amazoniae</tp:taxon-name-part></tp:taxon-name></italic>: <bold>C</bold> dorsal habitus <bold>D</bold> ventral habitus <bold>E–H</bold><italic><tp:taxon-name><tp:taxon-name-part taxon-name-part-type="genus" reg="Phelister">P.</tp:taxon-name-part> <tp:taxon-name-part taxon-name-part-type="species" reg="arcuatus">arcuatus</tp:taxon-name-part></tp:taxon-name></italic>: <bold>E</bold> dorsal habitus <bold>F</bold> ventral habitus <bold>G</bold> mesothoracic leg <bold>H</bold> posterior view showing carinate elytral striae.</p></caption><graphic xmlns:xlink="http://www.w3.org/1999/xlink" xlink:href="zookeys-1001-001-g033.jpg" position="float" orientation="portrait" xlink:type="simple" id="oo_484962.jpg"><uri content-type="original_file" xlink:type="simple">https://binary.pensoft.net/fig/484962</uri></graphic></fig></tp:treatment-sec><tp:treatment-sec sec-type="description" id="SECID0ETUHM"><title>Diagnostic description.</title><p>Length: “3 mm” (<xref ref-type="bibr" rid="B20">Schmidt 1893b</xref>). Body rounded, slightly elongate, widest behind humeri, rufescent, with rather dense and conspicuous ground punctation; frons broad, depressed at middle; supraorbital stria absent; frontal stria strongly recurved at middle briefly interrupted; labrum shallowly emarginate at apex; prescutellar impression weakly impressed, narrower than scutellum; pronotal disk with few lateral secondary punctures; median pronotal gland openings annulate, ~ 4/5 behind anterior margin; marginal pronotal stria complete along sides and front; submarginal stria absent; elytral striae very reduced, crowded to side; outer subhumeral stria interrupted but present at base and apex; inner subhumeral present in apical 2/3; striae one and two complete; stria three present at base only; 4<sup>th</sup>, 5<sup>th</sup> and sutural striae absent except for basal arch; propygidium large, as long along midline as pygidium, with dense ground punctation and only slightly larger secondary punctures interspersed; pygidium largely lacking secondary punctures; prosternal keel emarginate at base, striae convergent to apex; prosternal lobe short, with fine marginal striae; mesoventrite produced, with complete marginal stria continued at sides by postmesocoxal stria, which ends freely at middle of lateral portion of metaventrite; mesometaventral stria sinuate at middle, reaching nearly to mesoventral stria, continued at sides by lateral metaventral stria toward metepipleuron; abdominal ventrites obscured by point; all tibiae slightly broadened; protibia strongly dentate, with ~ five marginal spines; spines of meso- and metatibiae weak, most confined to distal 1/2.</p></tp:treatment-sec><tp:treatment-sec sec-type="distribution" id="SECID0EBVHM"><title>Distribution.</title><p>This species is only known from the type, with only the unfortunately vague location “Brasil”.</p></tp:treatment-sec><tp:treatment-sec sec-type="remarks" id="SECID0EGVHM"><title>Remarks.</title><p>Despite not being able to examine male genitalia for this species, its placement in this subgroup seems secure. It is a rather autapomorphic species, yet showing moderate development of some characters that are more extremely expressed in some of the following species, including dense punctation and expanded tibiae. It is hoped that additional material of this species is discovered to allow us to more comprehensively evaluate its relationships, and to pinpoint its geographic range.</p></tp:treatment-sec><ref-list><ref id="B20"><mixed-citation xmlns:xlink="http://www.w3.org/1999/xlink" xlink:type="simple"><person-group><name name-style="western"><surname>Schmidt</surname><given-names>J</given-names></name></person-group> (<year>1893b</year>) <article-title>Zwölf neue <italic><tp:taxon-name><tp:taxon-name-part taxon-name-part-type="genus">Phelister</tp:taxon-name-part></tp:taxon-name></italic>.</article-title><source>Entomologische Nachrichten</source><volume>19</volume>: <fpage>81</fpage>–<lpage>91</lpage>.</mixed-citation></ref></ref-list></tp:taxon-treatment>
