# Supplementary material for: Recognition and revision of the Phelister blairi group (Histeridae, Histerinae, Exosternini)
Source: Zookeys. 2020 Dec 9;1001:1–154. doi: 10.3897/zookeys.1001.58447 (PMC7744391; doi:10.3897/zookeys.1001.58447)
Supplement: XML Treatment for Phelister amazoniae [file zookeys.1001.58447-treatment35.xml]

<!DOCTYPE tp:taxon-treatment
  PUBLIC "-//TaxonX//DTD Taxonomic Treatment Publishing DTD v0 20100105//EN" "tax-treatment-NSO.dtd">
<tp:taxon-treatment xmlns:tp="http://www.plazi.org/taxpub"><tp:treatment-meta><kwd-group><label>Taxon classification</label><kwd><named-content xmlns:xlink="http://www.w3.org/1999/xlink" content-type="kingdom">Animalia</named-content></kwd><kwd><named-content xmlns:xlink="http://www.w3.org/1999/xlink" content-type="order">Coleoptera</named-content></kwd><kwd><named-content xmlns:xlink="http://www.w3.org/1999/xlink" content-type="family">Histeridae</named-content></kwd></kwd-group><mixed-citation publication-type="journal"><person-group><name><surname>Caterino</surname><given-names>Michael S.</given-names></name><name><surname>Tishechkin</surname><given-names>Alexey K.</given-names></name></person-group><article-title>Recognition and revision of the <italic><tp:taxon-name><tp:taxon-name-part taxon-name-part-type="genus" reg="Phelister">Phelister</tp:taxon-name-part> <tp:taxon-name-part taxon-name-part-type="species" reg="blairi">blairi</tp:taxon-name-part></tp:taxon-name></italic> group (<tp:taxon-name><tp:taxon-name-part taxon-name-part-type="family">Histeridae</tp:taxon-name-part></tp:taxon-name>, <tp:taxon-name><tp:taxon-name-part taxon-name-part-type="subfamily">Histerinae</tp:taxon-name-part></tp:taxon-name>, <tp:taxon-name><tp:taxon-name-part taxon-name-part-type="tribe">Exosternini</tp:taxon-name-part></tp:taxon-name>)</article-title><source>Zookeys</source><day>09</day><month>12</month><year>2020</year><volume>1001</volume><fpage>1</fpage><lpage>154</lpage><pub-id pub-id-type="doi">10.3897/zookeys.1001.58447</pub-id></mixed-citation></tp:treatment-meta><tp:nomenclature><label>35.</label><tp:taxon-name><object-id xmlns:xlink="http://www.w3.org/1999/xlink" content-type="arpha" xlink:type="simple">9B2A14B8-D854-54DC-9274-A635C263B5D4</object-id>
                <tp:taxon-name-part taxon-name-part-type="genus" reg="Phelister">Phelister</tp:taxon-name-part>
                <tp:taxon-name-part taxon-name-part-type="species" reg="amazoniae">amazoniae</tp:taxon-name-part>
              </tp:taxon-name><tp:taxon-authority>(Lewis, 1898)</tp:taxon-authority><tp:taxon-status xmlns:xlink="http://www.w3.org/1999/xlink" xlink:type="simple">comb. nov.</tp:taxon-status><xref ref-type="fig" rid="F32">Figs 21C, D</xref><xref ref-type="fig" rid="F34">, 22A–F</xref><xref ref-type="fig" rid="F35">, Map 13</xref><tp:nomenclature-citation-list><tp:nomenclature-citation><tp:taxon-name>
                    <tp:taxon-name-part taxon-name-part-type="genus" reg="Discoscelis">Discoscelis</tp:taxon-name-part> <tp:taxon-name-part taxon-name-part-type="species" reg="amazoniae">amazoniae</tp:taxon-name-part></tp:taxon-name><comment>Lewis, 1898: 176.</comment></tp:nomenclature-citation><tp:nomenclature-citation><tp:taxon-name>
                    <tp:taxon-name-part taxon-name-part-type="genus" reg="Reninus">Reninus</tp:taxon-name-part> <tp:taxon-name-part taxon-name-part-type="species" reg="amazoniae">amazoniae</tp:taxon-name-part></tp:taxon-name><comment>; Mazur, 1984: 312; 2011: 129.</comment></tp:nomenclature-citation><tp:nomenclature-citation><tp:taxon-name>
                    <tp:taxon-name-part taxon-name-part-type="genus" reg="Brachylister">Brachylister</tp:taxon-name-part> <tp:taxon-name-part taxon-name-part-type="species" reg="amazoniae">amazoniae</tp:taxon-name-part></tp:taxon-name><comment>; Bickhardt, 1917: 234.</comment></tp:nomenclature-citation></tp:nomenclature-citation-list></tp:nomenclature><tp:treatment-sec sec-type="type material" id="SECID0ECYHM"><title>Type material.</title><p><bold><italic>Lectotype</italic></bold>, sex uncertain, hereby designated: “Santarem” / “H.H. Smith 1898” / “<tp:taxon-name><tp:taxon-name-part taxon-name-part-type="genus" reg="Discoscelis">Discoscelis</tp:taxon-name-part> <tp:taxon-name-part taxon-name-part-type="species" reg="amazoniae">amazoniae</tp:taxon-name-part></tp:taxon-name> Type. Lewis” / “G.Lewis Coll. B.M.1926-369.” / “Type” (<named-content xmlns:xlink="http://www.w3.org/1999/xlink" content-type="dwc:institutional_code" xlink:type="simple">NHMUK</named-content>).</p><fig id="F34" position="float" orientation="portrait"><object-id xmlns:xlink="http://www.w3.org/1999/xlink" content-type="doi" xlink:type="simple">10.3897/zookeys.1001.58447.figure22</object-id><object-id xmlns:xlink="http://www.w3.org/1999/xlink" content-type="arpha" xlink:type="simple">2B0C7B4D-EE2A-5513-90BA-2C6B191C6A5C</object-id><label>Figure 22.</label><caption><p>Male genitalia <bold>A–F</bold><italic><tp:taxon-name><tp:taxon-name-part taxon-name-part-type="genus" reg="Phelister">Phelister</tp:taxon-name-part> <tp:taxon-name-part taxon-name-part-type="species" reg="amazoniae">amazoniae</tp:taxon-name-part></tp:taxon-name></italic>: <bold>A</bold> tergite 8 <bold>B</bold> sternite 8 <bold>C</bold> tergites 9 &amp; 10 <bold>D</bold> sternite 9 <bold>E</bold> aedeagus, dorsal <bold>F</bold> aedeagus, lateral <bold>G, H</bold><italic><tp:taxon-name><tp:taxon-name-part taxon-name-part-type="genus" reg="Phelister">P.</tp:taxon-name-part> <tp:taxon-name-part taxon-name-part-type="species" reg="arcuatus">arcuatus</tp:taxon-name-part></tp:taxon-name></italic> (outlines only, to contrast with <bold>E</bold> and <bold>F</bold>): <bold>G</bold> aedeagus, dorsal <bold>H</bold> tegmen, lateral.</p></caption><graphic xmlns:xlink="http://www.w3.org/1999/xlink" xlink:href="zookeys-1001-001-g034.jpg" position="float" orientation="portrait" xlink:type="simple" id="oo_484963.jpg"><uri content-type="original_file" xlink:type="simple">https://binary.pensoft.net/fig/484963</uri></graphic></fig></tp:treatment-sec><tp:treatment-sec sec-type="material" id="SECID0E11HM"><title>Other material.</title><p><bold>Brazil</bold>: Mato Grosso, Mpio. Cotriguaçu, Fazenda São Nicolau, Mata Norte (<named-content xmlns:xlink="http://www.w3.org/1999/xlink" content-type="dwc:verbatimCoordinates" xlink:type="simple"><named-content content-type="geo-json" specific-use="{&#34;type&#34;:&#34;Point&#34;,&#34;coordinates&#34;:[-58.260000,-9.819200]}" id="NCID0EF2HM" xlink:type="simple">-9.8192, -58.26</named-content></named-content>), 12/8/10–12/14/10, FIT, F.Z. Vaz-de-Mello (<named-content xmlns:xlink="http://www.w3.org/1999/xlink" content-type="dwc:institutional_code" xlink:type="simple">CEMT</named-content>, 28ex.); Mato Grosso, Mpio. Cotriguaçu, Fazenda São Nicolau, Matinha (<named-content xmlns:xlink="http://www.w3.org/1999/xlink" content-type="dwc:verbatimCoordinates" xlink:type="simple"><named-content content-type="geo-json" specific-use="{&#34;type&#34;:&#34;Point&#34;,&#34;coordinates&#34;:[-58.250800,-9.838300]}" id="NCID0EV2HM" xlink:type="simple">-9.8383, -58.2508</named-content></named-content>), October, 2009, FIT, M.S. Gigliotti (<named-content xmlns:xlink="http://www.w3.org/1999/xlink" content-type="dwc:institutional_code" xlink:type="simple">CEMT</named-content>, 5ex.); <bold>Peru</bold>: Cusco, La Convencion, Echarate, CN Timpia (<named-content xmlns:xlink="http://www.w3.org/1999/xlink" content-type="dwc:verbatimCoordinates" xlink:type="simple"><named-content content-type="geo-json" specific-use="{&#34;type&#34;:&#34;Point&#34;,&#34;coordinates&#34;:[-72.851600,-12.062100]}" id="NCID0EH3HM" xlink:type="simple">-12.0621, -72.8516</named-content></named-content>) (<named-content xmlns:xlink="http://www.w3.org/1999/xlink" content-type="dwc:institutional_code" xlink:type="simple">MUSM</named-content>, 1ex.); Madre de Dios, Rio Los Amigos, CICRA (<named-content xmlns:xlink="http://www.w3.org/1999/xlink" content-type="dwc:verbatimCoordinates" xlink:type="simple"><named-content content-type="geo-json" specific-use="{&#34;type&#34;:&#34;Point&#34;,&#34;coordinates&#34;:[-70.101800,-12.570900]}" id="NCID0EX3HM" xlink:type="simple">-12.5709, -70.1018</named-content></named-content>), 25–150 m, 11/24/06–11/26/06, FIT, A. Asenjo (<named-content xmlns:xlink="http://www.w3.org/1999/xlink" content-type="dwc:institutional_code" xlink:type="simple">MUSM</named-content> Lima, 3ex.); Madre de Dios, Rio Los Amigos, CICRA (<named-content xmlns:xlink="http://www.w3.org/1999/xlink" content-type="dwc:verbatimCoordinates" xlink:type="simple"><named-content content-type="geo-json" specific-use="{&#34;type&#34;:&#34;Point&#34;,&#34;coordinates&#34;:[-70.109600,-12.552100]}" id="NCID0EH4HM" xlink:type="simple">-12.5521, -70.1096</named-content></named-content>), 6/9/11–6/11/11, FIT, C. Chaboo (<named-content xmlns:xlink="http://www.w3.org/1999/xlink" content-type="dwc:institutional_code" xlink:type="simple">SEMC</named-content>, 2ex.); Madre de Dios, Rio Los Amigos, CICRA (<named-content xmlns:xlink="http://www.w3.org/1999/xlink" content-type="dwc:verbatimCoordinates" xlink:type="simple"><named-content content-type="geo-json" specific-use="{&#34;type&#34;:&#34;Point&#34;,&#34;coordinates&#34;:[-70.110100,-12.552600]}" id="NCID0EX4HM" xlink:type="simple">-12.5526, -70.1101</named-content></named-content>), 6/9/11–6/11/11, FIT, C. Chaboo (<named-content xmlns:xlink="http://www.w3.org/1999/xlink" content-type="dwc:institutional_code" xlink:type="simple">SEMC</named-content>, 2ex.); Madre de Dios, Rio Los Amigos, CICRA (<named-content xmlns:xlink="http://www.w3.org/1999/xlink" content-type="dwc:verbatimCoordinates" xlink:type="simple"><named-content content-type="geo-json" specific-use="{&#34;type&#34;:&#34;Point&#34;,&#34;coordinates&#34;:[-70.109900,-12.552400]}" id="NCID0EH5HM" xlink:type="simple">-12.5524, -70.1099</named-content></named-content>), 6/11/11–6/13/11, FIT, C. Chaboo (<named-content xmlns:xlink="http://www.w3.org/1999/xlink" content-type="dwc:institutional_code" xlink:type="simple">SEMC</named-content>, 2ex.); Madre de Dios, Los Amigos Field Station, <named-content xmlns:xlink="http://www.w3.org/1999/xlink" content-type="dwc:verbatimCoordinates" xlink:type="simple"><named-content content-type="geo-json" specific-use="{&#34;type&#34;:&#34;Point&#34;,&#34;coordinates&#34;:[-70.093000,-12.562400]}" id="NCID0EX5HM" xlink:type="simple">12.5624°S, 70.0930°W</named-content></named-content>, 288 m, terra firme forest, pitfall trap, 2–11.i.2007, J. Jacobs (<named-content xmlns:xlink="http://www.w3.org/1999/xlink" content-type="dwc:institutional_code" xlink:type="simple">CASC</named-content>, 5ex.).</p><fig id="F35" position="float" orientation="portrait"><object-id xmlns:xlink="http://www.w3.org/1999/xlink" content-type="doi" xlink:type="simple">10.3897/zookeys.1001.58447.map13</object-id><object-id xmlns:xlink="http://www.w3.org/1999/xlink" content-type="arpha" xlink:type="simple">D6C00DF1-4E46-56F2-9F9A-2C05FB1F01D2</object-id><label>Map 13.</label><caption><p>Collecting records for <italic><tp:taxon-name><tp:taxon-name-part taxon-name-part-type="genus" reg="Phelister">Phelister</tp:taxon-name-part> <tp:taxon-name-part taxon-name-part-type="species" reg="amazoniae">amazoniae</tp:taxon-name-part></tp:taxon-name></italic> (white circles), <italic><tp:taxon-name><tp:taxon-name-part taxon-name-part-type="genus" reg="Phelister">P.</tp:taxon-name-part> <tp:taxon-name-part taxon-name-part-type="species" reg="arcuatus">arcuatus</tp:taxon-name-part></tp:taxon-name></italic> (black squares), and <italic><tp:taxon-name><tp:taxon-name-part taxon-name-part-type="genus" reg="Phelister">P.</tp:taxon-name-part> <tp:taxon-name-part taxon-name-part-type="species" reg="praecisus">praecisus</tp:taxon-name-part></tp:taxon-name></italic> (stars).</p></caption><graphic xmlns:xlink="http://www.w3.org/1999/xlink" xlink:href="zookeys-1001-001-g035.jpg" position="float" orientation="portrait" xlink:type="simple" id="oo_484964.jpg"><uri content-type="original_file" xlink:type="simple">https://binary.pensoft.net/fig/484964</uri></graphic></fig></tp:treatment-sec><tp:treatment-sec sec-type="description" id="SECID0ESAIM"><title>Diagnostic description.</title><p>Length: 2.72–3.11 mm (avg. 2.95 mm); width: 2.40–2.64 mm (avg. 2.56 mm). Body large, elongate, with sides subparallel, strongly convex, dark rufescent to castaneous; most surfaces densely punctate; head with frons depressed along midline, strongly produced above antennal bases, densely punctate, punctures interconnected by fine reticulations; supraorbital stria present, but disconnected from frontal at sides; frontal stria complete along sides, weakly continued above epistoma, may be finely interrupted at middle, also continued anterad by lateral marginal epistomal striae; epistoma constricted at base, swollen along anterior margin, labrum short, apically emarginate; mandibles with incisor edges rather short, without marginal teeth; pronotum broad, densely punctate, most punctures uniform in size, disk explanate along sides; prescutellar impression smaller than scutellum, weakly defined; median pronotal gland openings distinctly annulate, located ~ 2/3 from anterior margin; lateral submarginal stria complete, deeply impressed; lateral marginal stria complete and continuous with anterior marginal; elytral subhumeral striae and all dorsal striae complete, outer striae deeply impressed and carinate, 4<sup>th</sup> stria arched to sutural stria; punctures of elytral disk distinctly interconnected by fine reticulations; propygidium large, midline length equal to that of pygidium, with two sizes of punctures (small and smaller) intermingled, intervening surface finely microsculptured; pygidium with deep, complete marginal stria, punctation finer and denser than that of pygidium; prosternal keel deeply emarginate at base, narrowed, with median striae complete, subparallel, connected anteriorly; prosternal lobe short, rounded, with complete marginal stria; mesoventrite rather narrow, with strong median projection; marginal mesoventral stria may be weakly interrupted at middle, continued by postmesocoxal stria to outer 1/4 of metaventrite; mesometaventral stria angulate at middle to midpoint of mesoventrite, continued by lateral metaventral stria to middle of metacoxa, then by recurrent stria anterad to middle of metepisternum; 1<sup>st</sup> abdominal ventrite with broadly depressed, complete lateral stria along inner edge of metacoxa; all femora and tibiae broadly expanded; protibia with rounded inner and outer edges, with four or five marginal spines, spurs present, small; meso- and metafemora with posterior margin strongly produced; meso- and metatibiae broad and flat, with weak marginal spines; tarsi stout, compressed, together little longer than the tibiae are broad. Male: basal piece just &gt; 1/3 length of tegmen; tegmen with sides subparallel to slightly widened in basal 1/2, abruptly narrowed to ventrally hooked apices; medioventral process absent; median lobe simple, ~ 1/3 tegmen length.</p></tp:treatment-sec><tp:treatment-sec sec-type="remarks" id="SECID0E3AIM"><title>Remarks.</title><p>Although this species was described from Pará state, Brazil, all recent material we have seen is from much further south and west, from Mato Grosso to Amazonian Peru. Nonetheless, the distinctive characters are clearly shared with the type specimen.</p><p>This species is very similar and closely related to the following one, but the presence of a pygidial stria in the present species will consistently distinguish them. In most specimens of <italic><tp:taxon-name><tp:taxon-name-part taxon-name-part-type="genus" reg="Phelister">P.</tp:taxon-name-part> <tp:taxon-name-part taxon-name-part-type="species" reg="amazoniae">amazoniae</tp:taxon-name-part></tp:taxon-name></italic>, the pronotal punctation is simple, comprising consistent-sized punctures, and the elytral punctures are joined by a very fine network of reticulations. Specimens of <italic><tp:taxon-name><tp:taxon-name-part taxon-name-part-type="genus" reg="Phelister">P.</tp:taxon-name-part> <tp:taxon-name-part taxon-name-part-type="species" reg="amazoniae">amazoniae</tp:taxon-name-part></tp:taxon-name></italic> from Peru (Madre de Dios, La Convencion) tend to have a doubly punctate pronotum, like <italic><tp:taxon-name><tp:taxon-name-part taxon-name-part-type="genus" reg="Phelister">P.</tp:taxon-name-part> <tp:taxon-name-part taxon-name-part-type="species" reg="arcuatus">arcuatus</tp:taxon-name-part></tp:taxon-name></italic>, as well as non-reticulate elytral punctation, but based largely on their possessing a marginal pygidial stria we retain these here. These two species are also very similar to another new species (<italic><tp:taxon-name><tp:taxon-name-part taxon-name-part-type="genus" reg="Phelister">P.</tp:taxon-name-part> <tp:taxon-name-part taxon-name-part-type="species" reg="dilatatus">dilatatus</tp:taxon-name-part></tp:taxon-name></italic>, #23 above), which also shares the large convex, generally punctate body, as well as broadly expanded tibiae. However, remarkably, this appears to be convergence, as the male genitalia are quite different. <italic><tp:taxon-name><tp:taxon-name-part taxon-name-part-type="genus" reg="Phelister">Phelister</tp:taxon-name-part> <tp:taxon-name-part taxon-name-part-type="species" reg="dilatatus">dilatatus</tp:taxon-name-part></tp:taxon-name></italic> is also easily distinguished by the non-explanate pronotum and distinctly toothed (not externally rounded) protibia.</p><p>This species has previously been assigned to a genus of <tp:taxon-name><tp:taxon-name-part taxon-name-part-type="subfamily">Haeteriinae</tp:taxon-name-part></tp:taxon-name>. However, it clearly lacks critical characters of that subfamily (fused labrum, pyramidal antennal scape, sclerotized sides of antennal club, lack of tibial spurs), and is only superficially similar to members of <italic><tp:taxon-name><tp:taxon-name-part taxon-name-part-type="genus" reg="Reninus">Reninus</tp:taxon-name-part></tp:taxon-name></italic> Lewis. Among other characters, its male genitalia clearly ally it to this subgroup of the <italic><tp:taxon-name><tp:taxon-name-part taxon-name-part-type="genus" reg="Phelister">Phelister</tp:taxon-name-part> <tp:taxon-name-part taxon-name-part-type="species" reg="blairi">blairi</tp:taxon-name-part></tp:taxon-name></italic> group.</p></tp:treatment-sec><tp:treatment-sec sec-type="distribution" id="SECID0ETDIM"><title>Distribution.</title><p>Known from Pará and Mato Grosso states in Brazil, and Madre de Dios and La Convencion, Peru.</p></tp:treatment-sec><tp:treatment-sec><!--Section generated to contain objects referenced in tp:taxon-treatment.--><fig id="F32" position="float" orientation="portrait"><object-id xmlns:xlink="http://www.w3.org/1999/xlink" content-type="doi" xlink:type="simple">10.3897/zookeys.1001.58447.figure21</object-id><object-id xmlns:xlink="http://www.w3.org/1999/xlink" content-type="arpha" xlink:type="simple">DEEC1F3E-E612-50BC-A5A6-55D64BDE407A</object-id><label>Figure 21.</label><caption><p><bold>A, B</bold><italic><tp:taxon-name><tp:taxon-name-part taxon-name-part-type="genus" reg="Phelister">Phelister</tp:taxon-name-part> <tp:taxon-name-part taxon-name-part-type="species" reg="notandus">notandus</tp:taxon-name-part></tp:taxon-name></italic>: <bold>A</bold> dorsal habitus <bold>B</bold> ventral habitus <bold>C, D</bold><italic><tp:taxon-name><tp:taxon-name-part taxon-name-part-type="genus" reg="Phelister">Phelister</tp:taxon-name-part> <tp:taxon-name-part taxon-name-part-type="species" reg="amazoniae">amazoniae</tp:taxon-name-part></tp:taxon-name></italic>: <bold>C</bold> dorsal habitus <bold>D</bold> ventral habitus <bold>E–H</bold><italic><tp:taxon-name><tp:taxon-name-part taxon-name-part-type="genus" reg="Phelister">P.</tp:taxon-name-part> <tp:taxon-name-part taxon-name-part-type="species" reg="arcuatus">arcuatus</tp:taxon-name-part></tp:taxon-name></italic>: <bold>E</bold> dorsal habitus <bold>F</bold> ventral habitus <bold>G</bold> mesothoracic leg <bold>H</bold> posterior view showing carinate elytral striae.</p></caption><graphic xmlns:xlink="http://www.w3.org/1999/xlink" xlink:href="zookeys-1001-001-g033.jpg" position="float" orientation="portrait" xlink:type="simple" id="oo_484962.jpg"><uri content-type="original_file" xlink:type="simple">https://binary.pensoft.net/fig/484962</uri></graphic></fig></tp:treatment-sec></tp:taxon-treatment>
