# Supplementary material for: Recognition and revision of the Phelister blairi group (Histeridae, Histerinae, Exosternini)
Source: Zookeys. 2020 Dec 9;1001:1–154. doi: 10.3897/zookeys.1001.58447 (PMC7744391; doi:10.3897/zookeys.1001.58447)
Supplement: XML Treatment for Phelister arcuatus [file zookeys.1001.58447-treatment36.xml]

<!DOCTYPE tp:taxon-treatment
  PUBLIC "-//TaxonX//DTD Taxonomic Treatment Publishing DTD v0 20100105//EN" "tax-treatment-NSO.dtd">
<tp:taxon-treatment xmlns:tp="http://www.plazi.org/taxpub"><tp:treatment-meta><kwd-group><label>Taxon classification</label><kwd><named-content xmlns:xlink="http://www.w3.org/1999/xlink" content-type="kingdom">Animalia</named-content></kwd><kwd><named-content xmlns:xlink="http://www.w3.org/1999/xlink" content-type="order">Coleoptera</named-content></kwd><kwd><named-content xmlns:xlink="http://www.w3.org/1999/xlink" content-type="family">Histeridae</named-content></kwd></kwd-group><mixed-citation publication-type="journal"><person-group><name><surname>Caterino</surname><given-names>Michael S.</given-names></name><name><surname>Tishechkin</surname><given-names>Alexey K.</given-names></name></person-group><article-title>Recognition and revision of the <italic><tp:taxon-name><tp:taxon-name-part taxon-name-part-type="genus" reg="Phelister">Phelister</tp:taxon-name-part> <tp:taxon-name-part taxon-name-part-type="species" reg="blairi">blairi</tp:taxon-name-part></tp:taxon-name></italic> group (<tp:taxon-name><tp:taxon-name-part taxon-name-part-type="family">Histeridae</tp:taxon-name-part></tp:taxon-name>, <tp:taxon-name><tp:taxon-name-part taxon-name-part-type="subfamily">Histerinae</tp:taxon-name-part></tp:taxon-name>, <tp:taxon-name><tp:taxon-name-part taxon-name-part-type="tribe">Exosternini</tp:taxon-name-part></tp:taxon-name>)</article-title><source>Zookeys</source><day>09</day><month>12</month><year>2020</year><volume>1001</volume><fpage>1</fpage><lpage>154</lpage><pub-id pub-id-type="doi">10.3897/zookeys.1001.58447</pub-id></mixed-citation></tp:treatment-meta><tp:nomenclature><label>36.</label><tp:taxon-name><object-id xmlns:xlink="http://www.w3.org/1999/xlink" content-type="arpha" xlink:type="simple">9819BBFD-8305-5F63-9F93-185CA7971A84</object-id>
                <tp:taxon-name-part taxon-name-part-type="genus" reg="Phelister">Phelister</tp:taxon-name-part>
                <tp:taxon-name-part taxon-name-part-type="species" reg="arcuatus">arcuatus</tp:taxon-name-part>
                <object-id xmlns:xlink="http://www.w3.org/1999/xlink" content-type="zoobank" xlink:type="simple">http://zoobank.org/2A497928-F64A-4C5D-8F05-5C086B778DF4</object-id>
              </tp:taxon-name><tp:taxon-status xmlns:xlink="http://www.w3.org/1999/xlink" xlink:type="simple">sp. nov.</tp:taxon-status><xref ref-type="fig" rid="F32">Figs 21E–H</xref><xref ref-type="fig" rid="F34">, 22G, H</xref><xref ref-type="fig" rid="F35">, Map 13</xref></tp:nomenclature><tp:treatment-sec sec-type="type material" id="SECID0ENFIM"><title>Type material.</title><p><bold><italic>Holotype</italic> male</bold>: “Cuyaba [<named-content xmlns:xlink="http://www.w3.org/1999/xlink" content-type="dwc:verbatimCoordinates" xlink:type="simple"><named-content content-type="geo-json" specific-use="{&#34;type&#34;:&#34;Point&#34;,&#34;coordinates&#34;:[-56.100000,-15.600000]}" id="NCID0E2FIM" xlink:type="simple">-15.6, -56.1</named-content></named-content>] M. Grossa <bold>Brazil</bold>” / “CNHM Colln. (ex. Colln. C. A. Ballou)” / “<tp:taxon-name><tp:taxon-name-part taxon-name-part-type="genus" reg="Brachylister">Brachylister</tp:taxon-name-part></tp:taxon-name>” (<tp:taxon-name><tp:taxon-name-part taxon-name-part-type="genus" reg="Discoscelis">Discoscelis</tp:taxon-name-part></tp:taxon-name>) <tp:taxon-name><tp:taxon-name-part taxon-name-part-type="genus" reg="Phelister"/><tp:taxon-name-part taxon-name-part-type="species" reg="amazoniae">amazoniae</tp:taxon-name-part></tp:taxon-name> Lewis” / “Caterino/Tishechkin <tp:taxon-name><tp:taxon-name-part taxon-name-part-type="tribe">Exosternini</tp:taxon-name-part></tp:taxon-name> Voucher EXO-03000” (<named-content xmlns:xlink="http://www.w3.org/1999/xlink" content-type="dwc:institutional_code" xlink:type="simple">FMNH</named-content>); <bold><italic>Paratypes</italic> (19): Brazil</bold>: Mato Grosso, Mpio. Claudia (<named-content xmlns:xlink="http://www.w3.org/1999/xlink" content-type="dwc:verbatimCoordinates" xlink:type="simple"><named-content content-type="geo-json" specific-use="{&#34;type&#34;:&#34;Point&#34;,&#34;coordinates&#34;:[-55.325000,-11.241600]}" id="NCID0ELHIM" xlink:type="simple">-11.2416, -55.325</named-content></named-content>), 10/17/10–10/27/10, FIT, A.F. Oliveira, EXO-02999 (<named-content xmlns:xlink="http://www.w3.org/1999/xlink" content-type="dwc:institutional_code" xlink:type="simple">CEMT</named-content>, 1ex.); Mato Grosso, Mpio. Querencia, Fazenda São Luiz (<named-content xmlns:xlink="http://www.w3.org/1999/xlink" content-type="dwc:verbatimCoordinates" xlink:type="simple"><named-content content-type="geo-json" specific-use="{&#34;type&#34;:&#34;Point&#34;,&#34;coordinates&#34;:[-52.374900,-12.597000]}" id="NCID0E2HIM" xlink:type="simple">-12.597, -52.3749</named-content></named-content>), July 2008, FIT, R. Andrade, (<named-content xmlns:xlink="http://www.w3.org/1999/xlink" content-type="dwc:institutional_code" xlink:type="simple">CEMT</named-content>, 2ex.); Mato Grosso, Mpio. Querencia, Fazenda São Luiz (<named-content xmlns:xlink="http://www.w3.org/1999/xlink" content-type="dwc:verbatimCoordinates" xlink:type="simple"><named-content content-type="geo-json" specific-use="{&#34;type&#34;:&#34;Point&#34;,&#34;coordinates&#34;:[-52.374900,-12.597000]}" id="NCID0ELIIM" xlink:type="simple">-12.597, -52.3749</named-content></named-content>), February 2009, FIT, R. Andrade (<named-content xmlns:xlink="http://www.w3.org/1999/xlink" content-type="dwc:institutional_code" xlink:type="simple">CEMT</named-content>, 11ex.); Mato Grosso, Mpio. Tangara da Serra (<named-content xmlns:xlink="http://www.w3.org/1999/xlink" content-type="dwc:verbatimCoordinates" xlink:type="simple"><named-content content-type="geo-json" specific-use="{&#34;type&#34;:&#34;Point&#34;,&#34;coordinates&#34;:[-57.731700,-14.317500]}" id="NCID0E2IIM" xlink:type="simple">-14.3175, -57.7317</named-content></named-content>), 640 m, 1/22/09–1/29/09, FIT, R.S. Silva, EXO-02996 (<named-content xmlns:xlink="http://www.w3.org/1999/xlink" content-type="dwc:institutional_code" xlink:type="simple">CEMT</named-content>, 1ex.); Pará, Belém, Utinga (IPEAN) (<named-content xmlns:xlink="http://www.w3.org/1999/xlink" content-type="dwc:verbatimCoordinates" xlink:type="simple"><named-content content-type="geo-json" specific-use="{&#34;type&#34;:&#34;Point&#34;,&#34;coordinates&#34;:[-48.433300,-1.450000]}" id="NCID0ELJIM" xlink:type="simple">-1.45, -48.4333</named-content></named-content>), December 1984, FIT (<abbrev xmlns:xlink="http://www.w3.org/1999/xlink" content-type="institution" xlink:title="Nicolas Dégallier Collection, Paris" id="ABBRID0EQJIM" xlink:type="simple">CHND</abbrev>, 2ex.); Pará, Belém, Utinga (IPEAN) (<named-content xmlns:xlink="http://www.w3.org/1999/xlink" content-type="dwc:verbatimCoordinates" xlink:type="simple"><named-content content-type="geo-json" specific-use="{&#34;type&#34;:&#34;Point&#34;,&#34;coordinates&#34;:[-48.433300,-1.450000]}" id="NCID0EYJIM" xlink:type="simple">-1.45, -48.4333</named-content></named-content>), October, 1986, FIT, N. Degallier, EXO-00004 (<abbrev xmlns:xlink="http://www.w3.org/1999/xlink" content-type="institution" xlink:title="Nicolas Dégallier Collection, Paris" id="ABBRID0E4JIM" xlink:type="simple">CHND</abbrev>, 1ex.); Pará, Tucuruí (<named-content xmlns:xlink="http://www.w3.org/1999/xlink" content-type="dwc:verbatimCoordinates" xlink:type="simple"><named-content content-type="geo-json" specific-use="{&#34;type&#34;:&#34;Point&#34;,&#34;coordinates&#34;:[-49.667000,-3.750000]}" id="NCID0EFKIM" xlink:type="simple">-3.75, -49.667</named-content></named-content>), 12/5/87–12/17/87, FIT, EXO-00825 (<abbrev xmlns:xlink="http://www.w3.org/1999/xlink" content-type="institution" xlink:title="Nicolas Dégallier Collection, Paris" id="ABBRID0EKKIM" xlink:type="simple">CHND</abbrev>, 1ex.).</p></tp:treatment-sec><tp:treatment-sec sec-type="description" id="SECID0EPKIM"><title>Diagnostic description.</title><p>Length: 2.36–2.99 mm (avg. 2.77 mm); width: 2.01–2.80 mm (avg. 2.55 mm). This species is very similar and closely related to the preceding, and is only described here to the extent that they differ. Body smaller; pronotal discal punctures distinctly ‘doubled’ (two sizes of punctures intermingled); elytral striae slightly crowded laterad, with the 4<sup>th</sup> stria distinctly outwardly arcuate; inner subhumeral and 1<sup>st</sup> through 4<sup>th</sup> dorsal striae more distinctly carinate; pygidium lacking marginal stria. Male genitalic morphology generally very similar to the preceding species, but aedeagus narrower and slightly flatter than that of <italic><tp:taxon-name><tp:taxon-name-part taxon-name-part-type="genus" reg="Phelister">P.</tp:taxon-name-part> <tp:taxon-name-part taxon-name-part-type="species" reg="amazoniae">amazoniae</tp:taxon-name-part></tp:taxon-name></italic>, with the basal wide portion accounting for more of the overall tegmen length, basal piece shorter.</p></tp:treatment-sec><tp:treatment-sec sec-type="etymology" id="SECID0EGLIM"><title>Etymology.</title><p>This species’ name refers to the strongly outwardly bowed 4<sup>th</sup> (and other) elytral striae.</p></tp:treatment-sec><tp:treatment-sec sec-type="distribution" id="SECID0EOLIM"><title>Distribution.</title><p>This species is known from Pará and Mato Grosso states, Brazil.</p></tp:treatment-sec><tp:treatment-sec sec-type="remarks" id="SECID0ETLIM"><title>Remarks.</title><p>This species is broadly sympatric with the preceding, but the differences are consistent across this range, particularly the lack in the present species of a marginal pygidial stria. Both species are known from males and females, precluding the possibility that their differences represent sexual dimorphism.</p></tp:treatment-sec><tp:treatment-sec><!--Section generated to contain objects referenced in tp:taxon-treatment.--><fig id="F32" position="float" orientation="portrait"><object-id xmlns:xlink="http://www.w3.org/1999/xlink" content-type="doi" xlink:type="simple">10.3897/zookeys.1001.58447.figure21</object-id><object-id xmlns:xlink="http://www.w3.org/1999/xlink" content-type="arpha" xlink:type="simple">DEEC1F3E-E612-50BC-A5A6-55D64BDE407A</object-id><label>Figure 21.</label><caption><p><bold>A, B</bold><italic><tp:taxon-name><tp:taxon-name-part taxon-name-part-type="genus" reg="Phelister">Phelister</tp:taxon-name-part> <tp:taxon-name-part taxon-name-part-type="species" reg="notandus">notandus</tp:taxon-name-part></tp:taxon-name></italic>: <bold>A</bold> dorsal habitus <bold>B</bold> ventral habitus <bold>C, D</bold><italic><tp:taxon-name><tp:taxon-name-part taxon-name-part-type="genus" reg="Phelister">Phelister</tp:taxon-name-part> <tp:taxon-name-part taxon-name-part-type="species" reg="amazoniae">amazoniae</tp:taxon-name-part></tp:taxon-name></italic>: <bold>C</bold> dorsal habitus <bold>D</bold> ventral habitus <bold>E–H</bold><italic><tp:taxon-name><tp:taxon-name-part taxon-name-part-type="genus" reg="Phelister">P.</tp:taxon-name-part> <tp:taxon-name-part taxon-name-part-type="species" reg="arcuatus">arcuatus</tp:taxon-name-part></tp:taxon-name></italic>: <bold>E</bold> dorsal habitus <bold>F</bold> ventral habitus <bold>G</bold> mesothoracic leg <bold>H</bold> posterior view showing carinate elytral striae.</p></caption><graphic xmlns:xlink="http://www.w3.org/1999/xlink" xlink:href="zookeys-1001-001-g033.jpg" position="float" orientation="portrait" xlink:type="simple" id="oo_484962.jpg"><uri content-type="original_file" xlink:type="simple">https://binary.pensoft.net/fig/484962</uri></graphic></fig><fig id="F34" position="float" orientation="portrait"><object-id xmlns:xlink="http://www.w3.org/1999/xlink" content-type="doi" xlink:type="simple">10.3897/zookeys.1001.58447.figure22</object-id><object-id xmlns:xlink="http://www.w3.org/1999/xlink" content-type="arpha" xlink:type="simple">2B0C7B4D-EE2A-5513-90BA-2C6B191C6A5C</object-id><label>Figure 22.</label><caption><p>Male genitalia <bold>A–F</bold><italic><tp:taxon-name><tp:taxon-name-part taxon-name-part-type="genus" reg="Phelister">Phelister</tp:taxon-name-part> <tp:taxon-name-part taxon-name-part-type="species" reg="amazoniae">amazoniae</tp:taxon-name-part></tp:taxon-name></italic>: <bold>A</bold> tergite 8 <bold>B</bold> sternite 8 <bold>C</bold> tergites 9 &amp; 10 <bold>D</bold> sternite 9 <bold>E</bold> aedeagus, dorsal <bold>F</bold> aedeagus, lateral <bold>G, H</bold><italic><tp:taxon-name><tp:taxon-name-part taxon-name-part-type="genus" reg="Phelister">P.</tp:taxon-name-part> <tp:taxon-name-part taxon-name-part-type="species" reg="arcuatus">arcuatus</tp:taxon-name-part></tp:taxon-name></italic> (outlines only, to contrast with <bold>E</bold> and <bold>F</bold>): <bold>G</bold> aedeagus, dorsal <bold>H</bold> tegmen, lateral.</p></caption><graphic xmlns:xlink="http://www.w3.org/1999/xlink" xlink:href="zookeys-1001-001-g034.jpg" position="float" orientation="portrait" xlink:type="simple" id="oo_484963.jpg"><uri content-type="original_file" xlink:type="simple">https://binary.pensoft.net/fig/484963</uri></graphic></fig><fig id="F35" position="float" orientation="portrait"><object-id xmlns:xlink="http://www.w3.org/1999/xlink" content-type="doi" xlink:type="simple">10.3897/zookeys.1001.58447.map13</object-id><object-id xmlns:xlink="http://www.w3.org/1999/xlink" content-type="arpha" xlink:type="simple">D6C00DF1-4E46-56F2-9F9A-2C05FB1F01D2</object-id><label>Map 13.</label><caption><p>Collecting records for <italic><tp:taxon-name><tp:taxon-name-part taxon-name-part-type="genus" reg="Phelister">Phelister</tp:taxon-name-part> <tp:taxon-name-part taxon-name-part-type="species" reg="amazoniae">amazoniae</tp:taxon-name-part></tp:taxon-name></italic> (white circles), <italic><tp:taxon-name><tp:taxon-name-part taxon-name-part-type="genus" reg="Phelister">P.</tp:taxon-name-part> <tp:taxon-name-part taxon-name-part-type="species" reg="arcuatus">arcuatus</tp:taxon-name-part></tp:taxon-name></italic> (black squares), and <italic><tp:taxon-name><tp:taxon-name-part taxon-name-part-type="genus" reg="Phelister">P.</tp:taxon-name-part> <tp:taxon-name-part taxon-name-part-type="species" reg="praecisus">praecisus</tp:taxon-name-part></tp:taxon-name></italic> (stars).</p></caption><graphic xmlns:xlink="http://www.w3.org/1999/xlink" xlink:href="zookeys-1001-001-g035.jpg" position="float" orientation="portrait" xlink:type="simple" id="oo_484964.jpg"><uri content-type="original_file" xlink:type="simple">https://binary.pensoft.net/fig/484964</uri></graphic></fig></tp:treatment-sec></tp:taxon-treatment>
