# Supplementary material for: Recognition and revision of the Phelister blairi group (Histeridae, Histerinae, Exosternini)
Source: Zookeys. 2020 Dec 9;1001:1–154. doi: 10.3897/zookeys.1001.58447 (PMC7744391; doi:10.3897/zookeys.1001.58447)
Supplement: XML Treatment for Phelister gregarius [file zookeys.1001.58447-treatment37.xml]

<!DOCTYPE tp:taxon-treatment
  PUBLIC "-//TaxonX//DTD Taxonomic Treatment Publishing DTD v0 20100105//EN" "tax-treatment-NSO.dtd">
<tp:taxon-treatment xmlns:tp="http://www.plazi.org/taxpub"><tp:treatment-meta><kwd-group><label>Taxon classification</label><kwd><named-content xmlns:xlink="http://www.w3.org/1999/xlink" content-type="kingdom">Animalia</named-content></kwd><kwd><named-content xmlns:xlink="http://www.w3.org/1999/xlink" content-type="order">Coleoptera</named-content></kwd><kwd><named-content xmlns:xlink="http://www.w3.org/1999/xlink" content-type="family">Histeridae</named-content></kwd></kwd-group><mixed-citation publication-type="journal"><person-group><name><surname>Caterino</surname><given-names>Michael S.</given-names></name><name><surname>Tishechkin</surname><given-names>Alexey K.</given-names></name></person-group><article-title>Recognition and revision of the <italic><tp:taxon-name><tp:taxon-name-part taxon-name-part-type="genus" reg="Phelister">Phelister</tp:taxon-name-part> <tp:taxon-name-part taxon-name-part-type="species" reg="blairi">blairi</tp:taxon-name-part></tp:taxon-name></italic> group (<tp:taxon-name><tp:taxon-name-part taxon-name-part-type="family">Histeridae</tp:taxon-name-part></tp:taxon-name>, <tp:taxon-name><tp:taxon-name-part taxon-name-part-type="subfamily">Histerinae</tp:taxon-name-part></tp:taxon-name>, <tp:taxon-name><tp:taxon-name-part taxon-name-part-type="tribe">Exosternini</tp:taxon-name-part></tp:taxon-name>)</article-title><source>Zookeys</source><day>09</day><month>12</month><year>2020</year><volume>1001</volume><fpage>1</fpage><lpage>154</lpage><pub-id pub-id-type="doi">10.3897/zookeys.1001.58447</pub-id></mixed-citation></tp:treatment-meta><tp:nomenclature><label>37.</label><tp:taxon-name><object-id xmlns:xlink="http://www.w3.org/1999/xlink" content-type="arpha" xlink:type="simple">E4CEBCC0-FB48-54A5-A0FF-443985FE4F75</object-id>
                <tp:taxon-name-part taxon-name-part-type="genus" reg="Phelister">Phelister</tp:taxon-name-part>
                <tp:taxon-name-part taxon-name-part-type="species" reg="gregarius">gregarius</tp:taxon-name-part>
                <object-id xmlns:xlink="http://www.w3.org/1999/xlink" content-type="zoobank" xlink:type="simple">http://zoobank.org/DCEC4A58-2D81-4BB8-9231-34EA5321A935</object-id>
              </tp:taxon-name><tp:taxon-status xmlns:xlink="http://www.w3.org/1999/xlink" xlink:type="simple">sp. nov.</tp:taxon-status><xref ref-type="fig" rid="F36">Figs 23A, B</xref><xref ref-type="fig" rid="F37">, 24A–F</xref><xref ref-type="fig" rid="F38">, Map 14</xref></tp:nomenclature><tp:treatment-sec sec-type="type material" id="SECID0EUOIM"><title>Type material.</title><p><bold><italic>Holotype</italic> male</bold>: “<bold>Peru</bold>: Dept. Loreto, Iquitos – Nauta rd., km 58, Rio Itaya at <named-content xmlns:xlink="http://www.w3.org/1999/xlink" content-type="dwc:verbatimCoordinates" xlink:type="simple"><named-content content-type="geo-json" specific-use="{&#34;type&#34;:&#34;Point&#34;,&#34;coordinates&#34;:[-73.467533,-4.262300]}" id="NCID0EEPIM" xlink:type="simple">4°15.738'S, 73°28.052'W</named-content></named-content> [<named-content xmlns:xlink="http://www.w3.org/1999/xlink" content-type="dwc:verbatimCoordinates" xlink:type="simple"><named-content content-type="geo-json" specific-use="{&#34;type&#34;:&#34;Point&#34;,&#34;coordinates&#34;:[-73.467500,-4.256300]}" id="NCID0EMPIM" xlink:type="simple">-4.2563, -73.4675</named-content></named-content>]. 120m” / “Window trap next to entrance into <italic><tp:taxon-name><tp:taxon-name-part taxon-name-part-type="genus" reg="Eciton">Eciton</tp:taxon-name-part> <tp:taxon-name-part taxon-name-part-type="species" reg="burchelli">burchelli</tp:taxon-name-part></tp:taxon-name></italic> statary bivouac in a hollow tree 5–9 May 2009. A.V.Petrov” / “Caterino/Tishechkin <tp:taxon-name><tp:taxon-name-part taxon-name-part-type="tribe">Exosternini</tp:taxon-name-part></tp:taxon-name> Voucher EXO-00466 (<named-content xmlns:xlink="http://www.w3.org/1999/xlink" content-type="dwc:institutional_code" xlink:type="simple">FMNH</named-content>). <bold><italic>Paratypes</italic> (46): Peru</bold>: same data as type (22ex.); Loreto, Iquitos (<named-content xmlns:xlink="http://www.w3.org/1999/xlink" content-type="dwc:verbatimCoordinates" xlink:type="simple"><named-content content-type="geo-json" specific-use="{&#34;type&#34;:&#34;Point&#34;,&#34;coordinates&#34;:[-73.270000,-3.740000]}" id="NCID0EQQIM" xlink:type="simple">-3.74, -73.27</named-content></named-content>), 90 m, 5/5/92, FIT, J. Danoff-Berg, EXO-03341 (<named-content xmlns:xlink="http://www.w3.org/1999/xlink" content-type="dwc:institutional_code" xlink:type="simple">SEMC</named-content>, 1ex.); Loreto, km 63, rd. Iquitos – Nauta, Rio Itaya (<named-content xmlns:xlink="http://www.w3.org/1999/xlink" content-type="dwc:verbatimCoordinates" xlink:type="simple"><named-content content-type="geo-json" specific-use="{&#34;type&#34;:&#34;Point&#34;,&#34;coordinates&#34;:[-73.434600,-4.253400]}" id="NCID0EARIM" xlink:type="simple">-4.2534, -73.4346</named-content></named-content>), 140 m, 2/10/10–2/14/10, A.V. Petrov, EXO-03340 (<abbrev xmlns:xlink="http://www.w3.org/1999/xlink" content-type="institution" xlink:title="Alexey Tishechkin Collection, Sacramento, USA" id="ABBRID0EFRIM" xlink:type="simple">AKTC</abbrev>, 1ex.); <bold>Ecuador</bold>: Orellana, Est. Cientifica Yasuní, mid. Rio Tiputini (<named-content xmlns:xlink="http://www.w3.org/1999/xlink" content-type="dwc:verbatimCoordinates" xlink:type="simple"><named-content content-type="geo-json" specific-use="{&#34;type&#34;:&#34;Point&#34;,&#34;coordinates&#34;:[-76.400000,-0.675000]}" id="NCID0EPRIM" xlink:type="simple">-0.675, -76.4</named-content></named-content>), 6/28/99–7/5/99, FIT, C. Carlton &amp; A. Tishechkin, <named-content xmlns:xlink="http://www.w3.org/1999/xlink" content-type="dwc:institutional_code" xlink:type="simple">LSAM</named-content> 0045453 (<named-content xmlns:xlink="http://www.w3.org/1999/xlink" content-type="dwc:institutional_code" xlink:type="simple">LSAM</named-content>, 1ex.); Orellana, Est. Cientifica Yasuní (<named-content xmlns:xlink="http://www.w3.org/1999/xlink" content-type="dwc:verbatimCoordinates" xlink:type="simple"><named-content content-type="geo-json" specific-use="{&#34;type&#34;:&#34;Point&#34;,&#34;coordinates&#34;:[-76.400000,-0.675000]}" id="NCID0EHSIM" xlink:type="simple">-0.675, -76.4</named-content></named-content>), 7/11/08–7/26/08, FIT, A. Tishechkin (<abbrev xmlns:xlink="http://www.w3.org/1999/xlink" content-type="institution" xlink:title="Alexey Tishechkin Collection, Sacramento, USA" id="ABBRID0EMSIM" xlink:type="simple">AKTC</abbrev> &amp; <named-content xmlns:xlink="http://www.w3.org/1999/xlink" content-type="dwc:institutional_code" xlink:type="simple">LSAM</named-content>, 5ex.); Orellana, Est. Cientifica Yasuní (<named-content xmlns:xlink="http://www.w3.org/1999/xlink" content-type="dwc:verbatimCoordinates" xlink:type="simple"><named-content content-type="geo-json" specific-use="{&#34;type&#34;:&#34;Point&#34;,&#34;coordinates&#34;:[-76.400000,-0.675000]}" id="NCID0E3SIM" xlink:type="simple">-0.675, -76.4</named-content></named-content>), 7/18/99, Berlese of litter and refuse deposit at <italic><tp:taxon-name><tp:taxon-name-part taxon-name-part-type="genus" reg="Eciton">Eciton</tp:taxon-name-part> <tp:taxon-name-part taxon-name-part-type="species" reg="burchelli">burchelli</tp:taxon-name-part></tp:taxon-name></italic> bivouac site just after emigration, A. Tishechkin, EXO-00730 (<abbrev xmlns:xlink="http://www.w3.org/1999/xlink" content-type="institution" xlink:title="Alexey Tishechkin Collection, Sacramento, USA" id="ABBRID0EMTIM" xlink:type="simple">AKTC</abbrev>, 1ex.); Orellana, Est. Cientifica Yasuní (<named-content xmlns:xlink="http://www.w3.org/1999/xlink" content-type="dwc:verbatimCoordinates" xlink:type="simple"><named-content content-type="geo-json" specific-use="{&#34;type&#34;:&#34;Point&#34;,&#34;coordinates&#34;:[-76.400000,-0.675000]}" id="NCID0EUTIM" xlink:type="simple">-0.675, -76.4</named-content></named-content>), 7/13/08, Sifting litter at recently abandoned bivouac site of <italic><tp:taxon-name><tp:taxon-name-part taxon-name-part-type="genus" reg="Eciton">Eciton</tp:taxon-name-part> <tp:taxon-name-part taxon-name-part-type="species" reg="burchelli">burchelli</tp:taxon-name-part></tp:taxon-name></italic> statary phase colony, A. Tishechkin (<abbrev xmlns:xlink="http://www.w3.org/1999/xlink" content-type="institution" xlink:title="Alexey Tishechkin Collection, Sacramento, USA" id="ABBRID0EEUIM" xlink:type="simple">AKTC</abbrev>, 3ex.); Orellana, Est. Biodiv. Tiputini (<named-content xmlns:xlink="http://www.w3.org/1999/xlink" content-type="dwc:verbatimCoordinates" xlink:type="simple"><named-content content-type="geo-json" specific-use="{&#34;type&#34;:&#34;Point&#34;,&#34;coordinates&#34;:[-76.150000,-0.640000]}" id="NCID0EMUIM" xlink:type="simple">-0.64, -76.15</named-content></named-content>), 7/29/08–8/3/08, FIT, A.K.Tishechkin (<abbrev xmlns:xlink="http://www.w3.org/1999/xlink" content-type="institution" xlink:title="Alexey Tishechkin Collection, Sacramento, USA" id="ABBRID0ERUIM" xlink:type="simple">AKTC</abbrev>, 3ex.); Orellana, Est. Biodiv. Tiputini (<named-content xmlns:xlink="http://www.w3.org/1999/xlink" content-type="dwc:verbatimCoordinates" xlink:type="simple"><named-content content-type="geo-json" specific-use="{&#34;type&#34;:&#34;Point&#34;,&#34;coordinates&#34;:[-76.150000,-0.640000]}" id="NCID0EZUIM" xlink:type="simple">-0.64, -76.15</named-content></named-content>), 8/3/08–8/6/08, FIT, <named-content xmlns:xlink="http://www.w3.org/1999/xlink" content-type="dwc:institutional_code" xlink:type="simple">LSAM</named-content> Team (<named-content xmlns:xlink="http://www.w3.org/1999/xlink" content-type="dwc:institutional_code" xlink:type="simple">LSAM</named-content>, 2ex.); <bold>Colombia</bold>: Vaupes, Est. Biol. Caparu, Rio Apoporis (<named-content xmlns:xlink="http://www.w3.org/1999/xlink" content-type="dwc:verbatimCoordinates" xlink:type="simple"><named-content content-type="geo-json" specific-use="{&#34;type&#34;:&#34;Point&#34;,&#34;coordinates&#34;:[-69.500000,-1.100000]}" id="NCID0ETVIM" xlink:type="simple">-1.1, -69.5</named-content></named-content>), 9/27/95–12/1/95, FIT, Black-water terrace forest on sandy soils, B. Gill (<abbrev xmlns:xlink="http://www.w3.org/1999/xlink" content-type="institution" xlink:title="Alexey Tishechkin Collection, Sacramento, USA" id="ABBRID0EYVIM" xlink:type="simple">AKTC</abbrev>, 3ex.); Vaupes, Parco Nac. Mosiro-Itajura (Caparu), Centro Ambiental (<named-content xmlns:xlink="http://www.w3.org/1999/xlink" content-type="dwc:verbatimCoordinates" xlink:type="simple"><named-content content-type="geo-json" specific-use="{&#34;type&#34;:&#34;Point&#34;,&#34;coordinates&#34;:[-69.516700,-1.066700]}" id="NCID0EAWIM" xlink:type="simple">-1.0667, -69.5167</named-content></named-content>), 60 m, 1/20/03–1/30/03, FIT, D. Arias &amp; M. Sharkey (<abbrev xmlns:xlink="http://www.w3.org/1999/xlink" content-type="institution" xlink:title="Alexey Tishechkin Collection, Sacramento, USA" id="ABBRID0EFWIM" xlink:type="simple">AKTC</abbrev>, 1ex.).</p><fig id="F38" position="float" orientation="portrait"><object-id xmlns:xlink="http://www.w3.org/1999/xlink" content-type="doi" xlink:type="simple">10.3897/zookeys.1001.58447.map14</object-id><object-id xmlns:xlink="http://www.w3.org/1999/xlink" content-type="arpha" xlink:type="simple">6F838C48-3CF0-586C-BCC6-22A2F1B516B1</object-id><label>Map 14.</label><caption><p>Collecting records for <italic><tp:taxon-name><tp:taxon-name-part taxon-name-part-type="genus" reg="Phelister">Phelister</tp:taxon-name-part> <tp:taxon-name-part taxon-name-part-type="species" reg="gregarius">gregarius</tp:taxon-name-part></tp:taxon-name></italic> (circles), <italic><tp:taxon-name><tp:taxon-name-part taxon-name-part-type="genus" reg="Phelister">P.</tp:taxon-name-part> <tp:taxon-name-part taxon-name-part-type="species" reg="rudis">rudis</tp:taxon-name-part></tp:taxon-name></italic> (black squares), and <italic><tp:taxon-name><tp:taxon-name-part taxon-name-part-type="genus" reg="Phelister">P.</tp:taxon-name-part> <tp:taxon-name-part taxon-name-part-type="species" reg="incongruens">incongruens</tp:taxon-name-part></tp:taxon-name></italic> (stars).</p></caption><graphic xmlns:xlink="http://www.w3.org/1999/xlink" xlink:href="zookeys-1001-001-g036.jpg" position="float" orientation="portrait" xlink:type="simple" id="oo_484965.jpg"><uri content-type="original_file" xlink:type="simple">https://binary.pensoft.net/fig/484965</uri></graphic></fig></tp:treatment-sec><tp:treatment-sec sec-type="material" id="SECID0EYXIM"><title>Other material.</title><p><bold>Bolivia</bold>: Santa Cruz, Amboro National Park, Los Volcanes (<named-content xmlns:xlink="http://www.w3.org/1999/xlink" content-type="dwc:verbatimCoordinates" xlink:type="simple"><named-content content-type="geo-json" specific-use="{&#34;type&#34;:&#34;Point&#34;,&#34;coordinates&#34;:[-63.600000,-18.100000]}" id="NCID0EDYIM" xlink:type="simple">-18.1, -63.6</named-content></named-content>), 1000 m, 11/20/04–12/12/04, FIT, Mendel H. &amp; Barclay, M.V.L. (<named-content xmlns:xlink="http://www.w3.org/1999/xlink" content-type="dwc:institutional_code" xlink:type="simple">NHMUK</named-content>, 2ex.); <bold>Brazil</bold>: Amazonas, Reserva Ducke, AM-010, km 26 (<named-content xmlns:xlink="http://www.w3.org/1999/xlink" content-type="dwc:verbatimCoordinates" xlink:type="simple"><named-content content-type="geo-json" specific-use="{&#34;type&#34;:&#34;Point&#34;,&#34;coordinates&#34;:[-59.940000,-3.000000]}" id="NCID0EVYIM" xlink:type="simple">-3, -59.94</named-content></named-content>), 12/2/77, J. Arias, EXO-03349 (<named-content xmlns:xlink="http://www.w3.org/1999/xlink" content-type="dwc:institutional_code" xlink:type="simple">USNM</named-content>, 1ex.); Pará, Altamira – Marabá: km 18 (<named-content xmlns:xlink="http://www.w3.org/1999/xlink" content-type="dwc:verbatimCoordinates" xlink:type="simple"><named-content content-type="geo-json" specific-use="{&#34;type&#34;:&#34;Point&#34;,&#34;coordinates&#34;:[-52.050000,-3.150000]}" id="NCID0EFZIM" xlink:type="simple">-3.15, -52.05</named-content></named-content>), May 1984, FIT, EXO-03348 (<abbrev xmlns:xlink="http://www.w3.org/1999/xlink" content-type="institution" xlink:title="Nicolas Dégallier Collection, Paris" id="ABBRID0EKZIM" xlink:type="simple">CHND</abbrev>, 1ex.); Paraná, Piraquara (<named-content xmlns:xlink="http://www.w3.org/1999/xlink" content-type="dwc:verbatimCoordinates" xlink:type="simple"><named-content content-type="geo-json" specific-use="{&#34;type&#34;:&#34;Point&#34;,&#34;coordinates&#34;:[-48.981700,-25.496100]}" id="NCID0ESZIM" xlink:type="simple">-25.4961, -48.9817</named-content></named-content>), 9/3/07–9/10/07, P. Grossi, EXO-03347 (<named-content xmlns:xlink="http://www.w3.org/1999/xlink" content-type="dwc:institutional_code" xlink:type="simple">DZUP</named-content>, 1ex.); Rondonia, Rio Jamari (<named-content xmlns:xlink="http://www.w3.org/1999/xlink" content-type="dwc:verbatimCoordinates" xlink:type="simple"><named-content content-type="geo-json" specific-use="{&#34;type&#34;:&#34;Point&#34;,&#34;coordinates&#34;:[-63.700000,-8.783300]}" id="NCID0ED1IM" xlink:type="simple">-8.7833, -63.7</named-content></named-content>), 12/1/88–12/12/88, FIT, EXO-03350 (<abbrev xmlns:xlink="http://www.w3.org/1999/xlink" content-type="institution" xlink:title="Nicolas Dégallier Collection, Paris" id="ABBRID0EI1IM" xlink:type="simple">CHND</abbrev>, 1ex.); <bold>Costa Rica</bold>: Puntarenas, Est. Biol. Las Alturas, Coto Brus (<named-content xmlns:xlink="http://www.w3.org/1999/xlink" content-type="dwc:verbatimCoordinates" xlink:type="simple"><named-content content-type="geo-json" specific-use="{&#34;type&#34;:&#34;Point&#34;,&#34;coordinates&#34;:[-82.866700,8.950000]}" id="NCID0ES1IM" xlink:type="simple">8.95, -82.8667</named-content></named-content>), 1550 m, 3/25/03–3/30/03, FIT, A. Cline &amp; A. Tishechkin, EXO-03343 (<named-content xmlns:xlink="http://www.w3.org/1999/xlink" content-type="dwc:institutional_code" xlink:type="simple">LSAM</named-content>, 1ex.); Puntarenas, Est. Biol. Las Cruces (<named-content xmlns:xlink="http://www.w3.org/1999/xlink" content-type="dwc:verbatimCoordinates" xlink:type="simple"><named-content content-type="geo-json" specific-use="{&#34;type&#34;:&#34;Point&#34;,&#34;coordinates&#34;:[-82.958300,8.783300]}" id="NCID0EC2IM" xlink:type="simple">8.7833, -82.9583</named-content></named-content>), 1100 m, 4/10/02, Sifting at recently abandoned bivouac site of <italic><tp:taxon-name><tp:taxon-name-part taxon-name-part-type="genus" reg="Eciton">Eciton</tp:taxon-name-part> <tp:taxon-name-part taxon-name-part-type="species" reg="burchelli">burchelli</tp:taxon-name-part></tp:taxon-name></italic> nomadic phase bivouac, A. Tishechkin, EXO-00744 (<named-content xmlns:xlink="http://www.w3.org/1999/xlink" content-type="dwc:institutional_code" xlink:type="simple">LSAM</named-content>, 1ex.); Puntarenas, Est. Pittier, Coto Brus, Senderos Pittier y Pelton (<named-content xmlns:xlink="http://www.w3.org/1999/xlink" content-type="dwc:verbatimCoordinates" xlink:type="simple"><named-content content-type="geo-json" specific-use="{&#34;type&#34;:&#34;Point&#34;,&#34;coordinates&#34;:[-82.930000,9.060000]}" id="NCID0E42IM" xlink:type="simple">9.06, -82.93</named-content></named-content>), 1670 m, 11/7/99, R. Gonzalez, INB0003153030 (<named-content xmlns:xlink="http://www.w3.org/1999/xlink" content-type="dwc:institutional_code" xlink:type="simple">INBIO</named-content>, 1ex.); Puntarenas, San Vito Las Cruces (<named-content xmlns:xlink="http://www.w3.org/1999/xlink" content-type="dwc:verbatimCoordinates" xlink:type="simple"><named-content content-type="geo-json" specific-use="{&#34;type&#34;:&#34;Point&#34;,&#34;coordinates&#34;:[-83.000000,8.800000]}" id="NCID0EN3IM" xlink:type="simple">8.8, -83</named-content></named-content>), 1200 m, 7/1/82–7/30/82, FIT, B. Gill, EXO-03344 (<abbrev xmlns:xlink="http://www.w3.org/1999/xlink" content-type="institution" xlink:title="Alexey Tishechkin Collection, Sacramento, USA" id="ABBRID0ES3IM" xlink:type="simple">AKTC</abbrev>, 1ex.); San Jose, Cloudbridge Reserve, 2.4 km ENE Sn Gerardo de Rivas, Ridge trail (<named-content xmlns:xlink="http://www.w3.org/1999/xlink" content-type="dwc:verbatimCoordinates" xlink:type="simple"><named-content content-type="geo-json" specific-use="{&#34;type&#34;:&#34;Point&#34;,&#34;coordinates&#34;:[-83.564000,9.467800]}" id="NCID0E13IM" xlink:type="simple">9.4678, -83.564</named-content></named-content>), 2050 m, 6/9/04–6/12/04, FIT, J. Ashe, Z. Falin, I. Hinojosa, SM0659028 (<named-content xmlns:xlink="http://www.w3.org/1999/xlink" content-type="dwc:institutional_code" xlink:type="simple">SEMC</named-content>, 1ex.); <bold>French Guiana</bold>: Régina, Rés. Natur. des Nouragues, Camp Inselberg (<named-content xmlns:xlink="http://www.w3.org/1999/xlink" content-type="dwc:verbatimCoordinates" xlink:type="simple"><named-content content-type="geo-json" specific-use="{&#34;type&#34;:&#34;Point&#34;,&#34;coordinates&#34;:[-52.683300,4.083300]}" id="NCID0EM4IM" xlink:type="simple">4.0833, -52.6833</named-content></named-content>), 1/25/11, FIT, SEAG, EXO-03351 (<abbrev xmlns:xlink="http://www.w3.org/1999/xlink" content-type="institution" xlink:title="Nicolas Dégallier Collection, Paris" id="ABBRID0ER4IM" xlink:type="simple">CHND</abbrev>, 1ex.); Belvédère de Saül, point de vue (<named-content xmlns:xlink="http://www.w3.org/1999/xlink" content-type="dwc:verbatimCoordinates" xlink:type="simple"><named-content content-type="geo-json" specific-use="{&#34;type&#34;:&#34;Point&#34;,&#34;coordinates&#34;:[-53.209400,3.622800]}" id="NCID0EZ4IM" xlink:type="simple">3.6228, -53.2094</named-content></named-content>), 1/31/11, FIT, SEAG (<abbrev xmlns:xlink="http://www.w3.org/1999/xlink" content-type="institution" xlink:title="Nicolas Dégallier Collection, Paris" id="ABBRID0E54IM" xlink:type="simple">CHND</abbrev>, 1ex.); <bold>Panama</bold>: Chiriqui, 27.7 km W. Volcan Hartmann’s Finca (<named-content xmlns:xlink="http://www.w3.org/1999/xlink" content-type="dwc:verbatimCoordinates" xlink:type="simple"><named-content content-type="geo-json" specific-use="{&#34;type&#34;:&#34;Point&#34;,&#34;coordinates&#34;:[-82.800000,8.750000]}" id="NCID0EI5IM" xlink:type="simple">8.75, -82.8</named-content></named-content>), 1450 m, 6/14/95–6/17/95, FIT, J. Ashe &amp; R. Brooks, EXO-03352 (<named-content xmlns:xlink="http://www.w3.org/1999/xlink" content-type="dwc:institutional_code" xlink:type="simple">SEMC</named-content>, 1ex.); Chiriqui, 4 km N Sta. Clara Hartmann’s Finca (<named-content xmlns:xlink="http://www.w3.org/1999/xlink" content-type="dwc:verbatimCoordinates" xlink:type="simple"><named-content content-type="geo-json" specific-use="{&#34;type&#34;:&#34;Point&#34;,&#34;coordinates&#34;:[-82.800000,8.750000]}" id="NCID0EY5IM" xlink:type="simple">8.75, -82.8</named-content></named-content>), 1500 m, 6/30/82–7/13/82, FIT, B. Gill (<abbrev xmlns:xlink="http://www.w3.org/1999/xlink" content-type="institution" xlink:title="Alexey Tishechkin Collection, Sacramento, USA" id="ABBRID0E45IM" xlink:type="simple">AKTC</abbrev>, 2ex.); Darien, Cana Biological Station, Serrania de Pirre (<named-content xmlns:xlink="http://www.w3.org/1999/xlink" content-type="dwc:verbatimCoordinates" xlink:type="simple"><named-content content-type="geo-json" specific-use="{&#34;type&#34;:&#34;Point&#34;,&#34;coordinates&#34;:[-77.685000,7.755000]}" id="NCID0EF6IM" xlink:type="simple">7.755, -77.685</named-content></named-content>), 1380 m, 6/4/96–6/7/96, FIT, J. Ashe &amp; R. Brooks, SM0050908 (<named-content xmlns:xlink="http://www.w3.org/1999/xlink" content-type="dwc:institutional_code" xlink:type="simple">SEMC</named-content>, 1ex.); Panama, Chepo-Charti Rd. (<named-content xmlns:xlink="http://www.w3.org/1999/xlink" content-type="dwc:verbatimCoordinates" xlink:type="simple"><named-content content-type="geo-json" specific-use="{&#34;type&#34;:&#34;Point&#34;,&#34;coordinates&#34;:[-79.100000,9.280000]}" id="NCID0EV6IM" xlink:type="simple">9.28, -79.1</named-content></named-content>), 400 m, June 1982, FIT, B. Gill, EXO-03353 (CNCI, 1ex.); <bold>Peru</bold>: Junín, Pampa Hermosa Lodge, 22 km N San Ramon (<named-content xmlns:xlink="http://www.w3.org/1999/xlink" content-type="dwc:verbatimCoordinates" xlink:type="simple"><named-content content-type="geo-json" specific-use="{&#34;type&#34;:&#34;Point&#34;,&#34;coordinates&#34;:[-75.425000,-10.988300]}" id="NCID0E66IM" xlink:type="simple">-10.9883, -75.425</named-content></named-content>), 1220 m, 11/14/07–11/27/07, FIT, D. Brzoska, SEMC0869361 (<named-content xmlns:xlink="http://www.w3.org/1999/xlink" content-type="dwc:institutional_code" xlink:type="simple">SEMC</named-content>, 1ex.); Junín, 11 km NE Puerto Ocopa, Los Olivos (<named-content xmlns:xlink="http://www.w3.org/1999/xlink" content-type="dwc:verbatimCoordinates" xlink:type="simple"><named-content content-type="geo-json" specific-use="{&#34;type&#34;:&#34;Point&#34;,&#34;coordinates&#34;:[-74.258700,-11.050000]}" id="NCID0EPAJM" xlink:type="simple">-11.05, -74.2587</named-content></named-content>), 1200 m, 3/26/09–3/31/09, FIT, A. Petrov &amp; A. Tishechkin (<abbrev xmlns:xlink="http://www.w3.org/1999/xlink" content-type="institution" xlink:title="Alexey Tishechkin Collection, Sacramento, USA" id="ABBRID0EUAJM" xlink:type="simple">AKTC</abbrev>, 5ex.); Madre de Dios, Rio Los Amigos CICRA(Puerto) (<named-content xmlns:xlink="http://www.w3.org/1999/xlink" content-type="dwc:verbatimCoordinates" xlink:type="simple"><named-content content-type="geo-json" specific-use="{&#34;type&#34;:&#34;Point&#34;,&#34;coordinates&#34;:[-70.101800,-12.570900]}" id="NCID0E3AJM" xlink:type="simple">-12.5709, -70.1018</named-content></named-content>), 230 msm, 8/5/06, Colectados en: basurero de <italic><tp:taxon-name><tp:taxon-name-part taxon-name-part-type="genus" reg="Eciton">Eciton</tp:taxon-name-part></tp:taxon-name></italic> sp., A. Asenjo (<named-content xmlns:xlink="http://www.w3.org/1999/xlink" content-type="dwc:institutional_code" xlink:type="simple">MUSM</named-content> Lima, 3ex.); Cusco, Villa Carmen Fld Stn., <named-content xmlns:xlink="http://www.w3.org/1999/xlink" content-type="dwc:verbatimCoordinates" xlink:type="simple"><named-content content-type="geo-json" specific-use="{&#34;type&#34;:&#34;Point&#34;,&#34;coordinates&#34;:[-71.419460,-12.892210]}" id="NCID0ETBJM" xlink:type="simple">12.89221°S, 71.41946°W</named-content></named-content>, 555 m, 20–30.V.2011, DJ Bennett, FIT (<named-content xmlns:xlink="http://www.w3.org/1999/xlink" content-type="dwc:institutional_code" xlink:type="simple">SEMC</named-content>, 1ex.); <bold>Suriname</bold>: Brokopondo, Ston Eiland Eco Resort nr. Brownsberg (<named-content xmlns:xlink="http://www.w3.org/1999/xlink" content-type="dwc:verbatimCoordinates" xlink:type="simple"><named-content content-type="geo-json" specific-use="{&#34;type&#34;:&#34;Point&#34;,&#34;coordinates&#34;:[-55.133300,4.983300]}" id="NCID0EFCJM" xlink:type="simple">4.9833, -55.1333</named-content></named-content>), 2/10/10–2/13/10, FIT, C. Gillet, P. Skelley, W. Warner, EXO-03345 (<named-content xmlns:xlink="http://www.w3.org/1999/xlink" content-type="dwc:institutional_code" xlink:type="simple">FSCA</named-content>, 1ex.); Pará, 11 km SE Zanderij Airport (<named-content xmlns:xlink="http://www.w3.org/1999/xlink" content-type="dwc:verbatimCoordinates" xlink:type="simple"><named-content content-type="geo-json" specific-use="{&#34;type&#34;:&#34;Point&#34;,&#34;coordinates&#34;:[-55.158100,5.393300]}" id="NCID0EVCJM" xlink:type="simple">5.3933, -55.1581</named-content></named-content>), 30 m, 6/20/99, FIT, Z. Falin, EXO-03346 (<named-content xmlns:xlink="http://www.w3.org/1999/xlink" content-type="dwc:institutional_code" xlink:type="simple">CMNC</named-content>, 1ex.); <bold>Venezuela</bold>: Amazonas, Cerro de la Neblina, base camp (<named-content xmlns:xlink="http://www.w3.org/1999/xlink" content-type="dwc:verbatimCoordinates" xlink:type="simple"><named-content content-type="geo-json" specific-use="{&#34;type&#34;:&#34;Point&#34;,&#34;coordinates&#34;:[-66.166700,0.833300]}" id="NCID0EHDJM" xlink:type="simple">0.8333, -66.1667</named-content></named-content>), 140 m, 1/26/85–1/31/85, FIT, R.A. Faitoute, P.J. &amp; P.M. Spangler &amp; W.E. Steiner (<named-content xmlns:xlink="http://www.w3.org/1999/xlink" content-type="dwc:institutional_code" xlink:type="simple">USNM</named-content>, 1ex.).</p><fig id="F36" position="float" orientation="portrait"><object-id xmlns:xlink="http://www.w3.org/1999/xlink" content-type="doi" xlink:type="simple">10.3897/zookeys.1001.58447.figure23</object-id><object-id xmlns:xlink="http://www.w3.org/1999/xlink" content-type="arpha" xlink:type="simple">F8F6D848-6BB7-5262-A854-EB1969FA7420</object-id><label>Figure 23.</label><caption><p><bold>A, B</bold><italic><tp:taxon-name><tp:taxon-name-part taxon-name-part-type="genus" reg="Phelister">Phelister</tp:taxon-name-part> <tp:taxon-name-part taxon-name-part-type="species" reg="gregarius">gregarius</tp:taxon-name-part></tp:taxon-name></italic>: <bold>A</bold> dorsal habitus <bold>B</bold> ventral habitus <bold>C, D</bold><italic><tp:taxon-name><tp:taxon-name-part taxon-name-part-type="genus" reg="Phelister">P.</tp:taxon-name-part> <tp:taxon-name-part taxon-name-part-type="species" reg="praecisus">praecisus</tp:taxon-name-part></tp:taxon-name></italic>: <bold>C</bold> dorsal habitus <bold>D</bold> ventral habitus <bold>E–G</bold><italic><tp:taxon-name><tp:taxon-name-part taxon-name-part-type="genus" reg="Phelister">P.</tp:taxon-name-part> <tp:taxon-name-part taxon-name-part-type="species" reg="rudis">rudis</tp:taxon-name-part></tp:taxon-name></italic>: <bold>E</bold> dorsal habitus <bold>F</bold> ventral habitus <bold>G</bold> anterior view of protibia.</p></caption><graphic xmlns:xlink="http://www.w3.org/1999/xlink" xlink:href="zookeys-1001-001-g037.jpg" position="float" orientation="portrait" xlink:type="simple" id="oo_484966.jpg"><uri content-type="original_file" xlink:type="simple">https://binary.pensoft.net/fig/484966</uri></graphic></fig></tp:treatment-sec><tp:treatment-sec sec-type="description" id="SECID0EWFJM"><title>Diagnostic description.</title><p>Length: 1.22–1.54 mm (avg. 1.39 mm); width: 1.14–1.26 mm (avg. 1.20 mm). Body elongate oval, rufescent, smooth, but with conspicuous ground punctation throughout; frons depressed along midline; supraorbital stria present, ends free; frontal stria complete, fine at middle; epistoma with edges raised but not subcarinate; labrum emarginate; mandibles lacking basal teeth; prescutellar impression subtriangular, with basal corners rounded, ~ 2 × as wide as scutellum; median pronotal gland openings ~ 2/3 behind anterior margin, distinctly annulate; pronotal disk with few sparse secondary punctures at sides, most slightly elongate and separated by their lengths or more; marginal pronotal stria complete along lateral and anterior margins, crenulate in front; submarginal stria short, present only in anterior corners, rarely absent; elytron with single, complete epipleural stria; outer subhumeral stria nearly complete, slightly abbreviated at base, inner subhumeral absent; dorsal striae 1–4 complete, 5<sup>th</sup> present in apical 3/4 and as short basal arch, sutural stria present in apical 2/3; propygidium with dense, coarse secondary punctation; pygidium with ground punctation enlarged and dense; prosternal keel barely emarginate at base, striae converging sinuately to near apex; apex of keel abruptly narrowed at junction with prosternal lobe; prosternal lobe short, with complete marginal stria; mesoventrite weakly produced, with weak, complete marginal stria interrupted laterally by mesocoxa; postmesocoxal stria ending at middle of lateral portion of metaventrite; mesometaventral stria broadly arcuate across middle, reaching middle of mesoventrite, offset laterad at sides from lateral metaventral stria; lateral metaventral stria extending from mesometaventral suture to near middle of metacoxa; metaventrite with few secondary punctures near metacoxa, that of male weakly depressed at middle and with very short scale-like vestiture; 1<sup>st</sup> abdominal ventrite coarse secondary punctation in anterior 1/2, with fragmented but nearly complete lateral stria along inner margin of metacoxa; protibia rather slender, outer margin weakly dentate, with five or six marginal spines, apical corner with distinct emargination; protarsi of male with flattened ventral setae; meso- and metatibiae slender, with rather long, fine marginal spines. Male: basal piece narrow, elongate, ~ 1/2 length of tegmen; tegmen with sides unevenly subparallel in basal 2/3, abruptly narrowed to ventrally curving apices; medioventral process present, projecting at basal 1/3 of tegmen, divided at middle; median lobe ~ 1/2 tegmen length, very narrow.</p></tp:treatment-sec><tp:treatment-sec sec-type="etymology" id="SECID0EAGJM"><title>Etymology.</title><p>This species name refers to its apparent predilection for socializing with army ant colonies, from which several records originate.</p></tp:treatment-sec><tp:treatment-sec sec-type="distribution" id="SECID0EFGJM"><title>Distribution.</title><p>This is a relatively common species, known from many specimens over a broad area from Costa Rica south to Peru, and east to Paraná, Brasil.</p></tp:treatment-sec><tp:treatment-sec sec-type="remarks" id="SECID0EKGJM"><title>Remarks.</title><p>Despite this species’ wide range, it is relatively consistent in morphology, and readily identifiable, by the rounded triangular shape of its prescutellar impression, relatively sparse lateral secondary punctures on the pronotum, and presence of only a short fragment of the submarginal pronotal stria in the anterior corners. It also appears to be unique in showing a distinct sexual dimorphism, with the males’ metaventrite being medially depressed as well as bearing a field of very short, almost imperceptible, scale-like setae. A few other species show a faint depression in males, but none as distinct as here.</p><p>Two specimens from Santa Cruz, Bolivia, and one from Junín, Peru have a complete lateral submarginal pronotal stria, and have pronotal microsculpture (like <italic><tp:taxon-name><tp:taxon-name-part taxon-name-part-type="genus" reg="Phelister">P.</tp:taxon-name-part> <tp:taxon-name-part taxon-name-part-type="species" reg="rudis">rudis</tp:taxon-name-part></tp:taxon-name></italic>), but have sparser dorsal sculpturing and an unbroken anterior marginal pronotal stria, so are ambiguous. We place these here for now, but additional material will be necessary to fully assess patterns of character variation. Specimens from Suriname have the lateral submarginal pronotal stria almost absent, represented by only a very short arc in the anterior corners.</p><fig id="F37" position="float" orientation="portrait"><object-id xmlns:xlink="http://www.w3.org/1999/xlink" content-type="doi" xlink:type="simple">10.3897/zookeys.1001.58447.figure24</object-id><object-id xmlns:xlink="http://www.w3.org/1999/xlink" content-type="arpha" xlink:type="simple">3A022FD6-9A4B-56DC-91BE-1D3BB91C0635</object-id><label>Figure 24.</label><caption><p>Male genitalia <bold>A–F</bold><italic><tp:taxon-name><tp:taxon-name-part taxon-name-part-type="genus" reg="Phelister">Phelister</tp:taxon-name-part> <tp:taxon-name-part taxon-name-part-type="species" reg="gregarius">gregarius</tp:taxon-name-part></tp:taxon-name></italic>: <bold>A</bold> tergite 8 <bold>B</bold> sternite 8 <bold>C</bold> tergites 9 &amp; 10 <bold>D</bold> sternite 9 <bold>E</bold> aedeagus, dorsal <bold>F</bold> aedeagus, lateral <bold>G, H</bold><italic><tp:taxon-name><tp:taxon-name-part taxon-name-part-type="genus" reg="Phelister">P.</tp:taxon-name-part> <tp:taxon-name-part taxon-name-part-type="species" reg="praecisus">praecisus</tp:taxon-name-part></tp:taxon-name></italic>: <bold>G</bold> aedeagus, dorsal <bold>H</bold> tegmen, lateral <bold>I, J</bold><italic><tp:taxon-name><tp:taxon-name-part taxon-name-part-type="genus" reg="Phelister">P.</tp:taxon-name-part> <tp:taxon-name-part taxon-name-part-type="species" reg="rudis">rudis</tp:taxon-name-part></tp:taxon-name></italic>: <bold>I</bold> aedeagus, dorsal <bold>J</bold> tegmen, lateral.</p></caption><graphic xmlns:xlink="http://www.w3.org/1999/xlink" xlink:href="zookeys-1001-001-g038.jpg" position="float" orientation="portrait" xlink:type="simple" id="oo_484967.jpg"><uri content-type="original_file" xlink:type="simple">https://binary.pensoft.net/fig/484967</uri></graphic></fig></tp:treatment-sec></tp:taxon-treatment>
