# Supplementary material for: Recognition and revision of the Phelister blairi group (Histeridae, Histerinae, Exosternini)
Source: Zookeys. 2020 Dec 9;1001:1–154. doi: 10.3897/zookeys.1001.58447 (PMC7744391; doi:10.3897/zookeys.1001.58447)
Supplement: XML Treatment for Phelister praecisus [file zookeys.1001.58447-treatment38.xml]

<!DOCTYPE tp:taxon-treatment
  PUBLIC "-//TaxonX//DTD Taxonomic Treatment Publishing DTD v0 20100105//EN" "tax-treatment-NSO.dtd">
<tp:taxon-treatment xmlns:tp="http://www.plazi.org/taxpub"><tp:treatment-meta><kwd-group><label>Taxon classification</label><kwd><named-content xmlns:xlink="http://www.w3.org/1999/xlink" content-type="kingdom">Animalia</named-content></kwd><kwd><named-content xmlns:xlink="http://www.w3.org/1999/xlink" content-type="order">Coleoptera</named-content></kwd><kwd><named-content xmlns:xlink="http://www.w3.org/1999/xlink" content-type="family">Histeridae</named-content></kwd></kwd-group><mixed-citation publication-type="journal"><person-group><name><surname>Caterino</surname><given-names>Michael S.</given-names></name><name><surname>Tishechkin</surname><given-names>Alexey K.</given-names></name></person-group><article-title>Recognition and revision of the <italic><tp:taxon-name><tp:taxon-name-part taxon-name-part-type="genus" reg="Phelister">Phelister</tp:taxon-name-part> <tp:taxon-name-part taxon-name-part-type="species" reg="blairi">blairi</tp:taxon-name-part></tp:taxon-name></italic> group (<tp:taxon-name><tp:taxon-name-part taxon-name-part-type="family">Histeridae</tp:taxon-name-part></tp:taxon-name>, <tp:taxon-name><tp:taxon-name-part taxon-name-part-type="subfamily">Histerinae</tp:taxon-name-part></tp:taxon-name>, <tp:taxon-name><tp:taxon-name-part taxon-name-part-type="tribe">Exosternini</tp:taxon-name-part></tp:taxon-name>)</article-title><source>Zookeys</source><day>09</day><month>12</month><year>2020</year><volume>1001</volume><fpage>1</fpage><lpage>154</lpage><pub-id pub-id-type="doi">10.3897/zookeys.1001.58447</pub-id></mixed-citation></tp:treatment-meta><tp:nomenclature><label>38.</label><tp:taxon-name><object-id xmlns:xlink="http://www.w3.org/1999/xlink" content-type="arpha" xlink:type="simple">E42C9D80-BFC6-5CFB-9A91-FEBC9409A10B</object-id>
                <tp:taxon-name-part taxon-name-part-type="genus" reg="Phelister">Phelister</tp:taxon-name-part>
                <tp:taxon-name-part taxon-name-part-type="species" reg="praecisus">praecisus</tp:taxon-name-part>
                <object-id xmlns:xlink="http://www.w3.org/1999/xlink" content-type="zoobank" xlink:type="simple">http://zoobank.org/D5AAF7BC-18F8-496B-B5F5-D694F03009A1</object-id>
              </tp:taxon-name><tp:taxon-status xmlns:xlink="http://www.w3.org/1999/xlink" xlink:type="simple">sp. nov.</tp:taxon-status><xref ref-type="fig" rid="F36">Figs 23C, D</xref><xref ref-type="fig" rid="F37">, 24G, H</xref><xref ref-type="fig" rid="F35">, Map 13</xref></tp:nomenclature><tp:treatment-sec sec-type="type material" id="SECID0EZKJM"><title>Type material.</title><p><bold><italic>Holotype</italic> male</bold>: “<bold>French Guiana</bold>: Saül, 7 km N, Les Eaux Claires 220 m, <named-content xmlns:xlink="http://www.w3.org/1999/xlink" content-type="dwc:verbatimCoordinates" xlink:type="simple"><named-content content-type="geo-json" specific-use="{&#34;type&#34;:&#34;Point&#34;,&#34;coordinates&#34;:[-53.221944,3.662778]}" id="NCID0EJLJM" xlink:type="simple">3°39'46"N, 53°13'19"W</named-content></named-content> [<named-content xmlns:xlink="http://www.w3.org/1999/xlink" content-type="dwc:verbatimCoordinates" xlink:type="simple"><named-content content-type="geo-json" specific-use="{&#34;type&#34;:&#34;Point&#34;,&#34;coordinates&#34;:[-53.221900,3.662800]}" id="NCID0ERLJM" xlink:type="simple">3.6628, -53.2219</named-content></named-content>], 30 MAY–4 JUN 1997; J.Ashe, R.Brooks, FG1AB97 ex:flight intercept trap” / “SM0095852 KUNHM-ENT” (<named-content xmlns:xlink="http://www.w3.org/1999/xlink" content-type="dwc:institutional_code" xlink:type="simple">SEMC</named-content>).</p></tp:treatment-sec><tp:treatment-sec sec-type="material" id="SECID0E5LJM"><title>Other material.</title><p><bold>Colombia</bold>: Vaupes, Parco Nac. Mosiro-Itajura (Caparu) Centro Ambiental (<named-content xmlns:xlink="http://www.w3.org/1999/xlink" content-type="dwc:verbatimCoordinates" xlink:type="simple"><named-content content-type="geo-json" specific-use="{&#34;type&#34;:&#34;Point&#34;,&#34;coordinates&#34;:[-69.516700,-1.066700]}" id="NCID0EJMJM" xlink:type="simple">-1.0667, -69.5167</named-content></named-content>), 60 m, 1/20/03–1/30/03, FIT, D. Arias &amp; M. Sharkey, EXO-02966 (<abbrev xmlns:xlink="http://www.w3.org/1999/xlink" content-type="institution" xlink:title="Michael Caterino Collection, Clemson, USA" id="ABBRID0EOMJM" xlink:type="simple">MSCC</abbrev>, 1ex.); <bold>Ecuador</bold>: Orellana, Yasuni NP, Via Maxus at Puente Piraña, <named-content xmlns:xlink="http://www.w3.org/1999/xlink" content-type="dwc:verbatimCoordinates" xlink:type="simple"><named-content content-type="geo-json" specific-use="{&#34;type&#34;:&#34;Point&#34;,&#34;coordinates&#34;:[-76.433333,-0.658333]}" id="NCID0EYMJM" xlink:type="simple">0°39.5'S, 76°26'W</named-content></named-content>, 245 m, flight intercept trap, 20–24.vii.2008, A. K. Tishechkin (<abbrev xmlns:xlink="http://www.w3.org/1999/xlink" content-type="institution" xlink:title="Alexey Tishechkin Collection, Sacramento, USA" id="ABBRID0E4MJM" xlink:type="simple">AKTC</abbrev>, 2ex.); <bold>Peru</bold>: Madre de Dios, Rio Alto Madre de Dios Pantiacolla Lodge <named-content xmlns:xlink="http://www.w3.org/1999/xlink" content-type="dwc:verbatimCoordinates" xlink:type="simple"><named-content content-type="geo-json" specific-use="{&#34;type&#34;:&#34;Point&#34;,&#34;coordinates&#34;:[-71.231667,-12.655000]}" id="NCID0EHNJM" xlink:type="simple">12°39.3'S, 71°13.9'W</named-content></named-content> [<named-content xmlns:xlink="http://www.w3.org/1999/xlink" content-type="dwc:verbatimCoordinates" xlink:type="simple"><named-content content-type="geo-json" specific-use="{&#34;type&#34;:&#34;Point&#34;,&#34;coordinates&#34;:[-71.231700,-12.655000]}" id="NCID0EPNJM" xlink:type="simple">-12.6550, -71.2317</named-content></named-content>], Flight intercept 14–19 Nov 2007, D.Brzoska, SEMC0903642 (<named-content xmlns:xlink="http://www.w3.org/1999/xlink" content-type="dwc:institutional_code" xlink:type="simple">SEMC</named-content>, 1ex.).</p></tp:treatment-sec><tp:treatment-sec sec-type="description" id="SECID0E3NJM"><title>Diagnostic description.</title><p>Length: 1.89–2.17 mm (avg. 2.03 mm); width: 1.58–1.93 mm (avg. 1.71 mm). Body elongate oval, dark rufescent, with conspicuous ground punctation throughout; frons depressed along midline; supraorbital stria present, ends free; frontal stria complete, fine at middle; frontal disk with ground punctation but lacking secondary punctures; epistoma broad, with edges raised, subcarinate; labrum weakly emarginate; left mandible with blunt basal tooth, that of right mandible small, subacute; pronotum slightly elongate, sides weakly convergent; prescutellar impression broadly oval, ~ 4 × as wide as scutellum; median pronotal gland openings ~ 2/3 behind anterior margin, distinctly annulate; pronotal disk with numerous secondary punctures at sides; marginal pronotal stria complete along lateral and anterior margins, very close to margin anteriorly; submarginal stria present at sides and front, lateral portion complete (French Guiana) or abbreviated (others), anterior portion detached from lateral, briefly recurved behind eyes; elytron with single, complete epipleural stria; outer subhumeral stria fine, nearly complete, slightly abbreviated at base, inner subhumeral absent; dorsal striae 1–4 complete, 5<sup>th</sup> present in apical 3/4 and as short basal arch, sutural stria slightly longer than 5<sup>th</sup>, obsolete at base; propygidium with secondary punctures separated by ~ 1.5 × their diameters; pygidium with only few small secondary punctures along base; prosternal keel shallowly emarginate at base, striae united at base and apex, enclosing narrow area; secondary striae present along basal 1/2 of keel; prosternal lobe slightly reflexed, with complete marginal stria; mesoventrite weakly produced, with very fine, complete marginal stria continued laterally by postmesocoxal stria to middle of lateral portion of metaventrite; mesometaventral stria weakly angulate at middle, reaching anterior third of mesoventrite, continued at sides by lateral metaventral stria; lateral metaventral stria extending from mesometaventral suture to near outer 1/3 of metacoxa; metaventrite with few small secondary punctures near metacoxa; 1<sup>st</sup> abdominal ventrite with complete inner and partial outer lateral striae along inner margin of metacoxa; protibia with outer margin strongly dentate, with five or six marginal spines, apical corner with shallow emargination (mediad apical spine); protarsi of male with flattened ventral setae; meso- and metatibiae with rather long, fine marginal spines. Male: basal piece wide, ~ 1/3 length of tegmen; tegmen with sides subparallel in basal 1/2, then widened to spoon-shaped apex; apical lobes produced laterally over main body of tegmen; medioventral process present, weak, not projecting ventrally, divided at middle; median lobe ~ 1/2 tegmen length, basal apodemes narrowed.</p></tp:treatment-sec><tp:treatment-sec sec-type="etymology" id="SECID0EIOJM"><title>Etymology.</title><p>This species name, <italic>praecisus</italic>, translates as cut, referring to the interrupted anterior pronotal stria</p></tp:treatment-sec><tp:treatment-sec sec-type="distribution" id="SECID0EQOJM"><title>Distribution.</title><p>This species is known from a few localities across northern Amazonia, Ecuador and Colombia, as well as French Guiana.</p></tp:treatment-sec><tp:treatment-sec sec-type="remarks" id="SECID0EVOJM"><title>Remarks.</title><p>This species is difficult to characterize, because it varies considerably in morphology among available material. All series are short and most are all female. We designate as type a singleton male from French Guiana, which differs from most other specimens in its complete lateral submarginal pronotal stria; this is abbreviated posteriorly in most (but not all) others. All available specimens share a very broadly semicircular prescutellar impression, a pattern of dorsal punctation with the pronotal ground punctation slightly denser than that of the elytra (though neither is very dense), and the presence of a number of secondary punctures on the metaventrite anteromediad the hind coxae. The interrupted 5<sup>th</sup> elytral stria (with a basal arch) is unusual, as is their prosternal keel that is weakly emarginate at base, narrow, with its striae united anteriorly and posteriorly.</p></tp:treatment-sec><tp:treatment-sec><!--Section generated to contain objects referenced in tp:taxon-treatment.--><fig id="F36" position="float" orientation="portrait"><object-id xmlns:xlink="http://www.w3.org/1999/xlink" content-type="doi" xlink:type="simple">10.3897/zookeys.1001.58447.figure23</object-id><object-id xmlns:xlink="http://www.w3.org/1999/xlink" content-type="arpha" xlink:type="simple">F8F6D848-6BB7-5262-A854-EB1969FA7420</object-id><label>Figure 23.</label><caption><p><bold>A, B</bold><italic><tp:taxon-name><tp:taxon-name-part taxon-name-part-type="genus" reg="Phelister">Phelister</tp:taxon-name-part> <tp:taxon-name-part taxon-name-part-type="species" reg="gregarius">gregarius</tp:taxon-name-part></tp:taxon-name></italic>: <bold>A</bold> dorsal habitus <bold>B</bold> ventral habitus <bold>C, D</bold><italic><tp:taxon-name><tp:taxon-name-part taxon-name-part-type="genus" reg="Phelister">P.</tp:taxon-name-part> <tp:taxon-name-part taxon-name-part-type="species" reg="praecisus">praecisus</tp:taxon-name-part></tp:taxon-name></italic>: <bold>C</bold> dorsal habitus <bold>D</bold> ventral habitus <bold>E–G</bold><italic><tp:taxon-name><tp:taxon-name-part taxon-name-part-type="genus" reg="Phelister">P.</tp:taxon-name-part> <tp:taxon-name-part taxon-name-part-type="species" reg="rudis">rudis</tp:taxon-name-part></tp:taxon-name></italic>: <bold>E</bold> dorsal habitus <bold>F</bold> ventral habitus <bold>G</bold> anterior view of protibia.</p></caption><graphic xmlns:xlink="http://www.w3.org/1999/xlink" xlink:href="zookeys-1001-001-g037.jpg" position="float" orientation="portrait" xlink:type="simple" id="oo_484966.jpg"><uri content-type="original_file" xlink:type="simple">https://binary.pensoft.net/fig/484966</uri></graphic></fig><fig id="F37" position="float" orientation="portrait"><object-id xmlns:xlink="http://www.w3.org/1999/xlink" content-type="doi" xlink:type="simple">10.3897/zookeys.1001.58447.figure24</object-id><object-id xmlns:xlink="http://www.w3.org/1999/xlink" content-type="arpha" xlink:type="simple">3A022FD6-9A4B-56DC-91BE-1D3BB91C0635</object-id><label>Figure 24.</label><caption><p>Male genitalia <bold>A–F</bold><italic><tp:taxon-name><tp:taxon-name-part taxon-name-part-type="genus" reg="Phelister">Phelister</tp:taxon-name-part> <tp:taxon-name-part taxon-name-part-type="species" reg="gregarius">gregarius</tp:taxon-name-part></tp:taxon-name></italic>: <bold>A</bold> tergite 8 <bold>B</bold> sternite 8 <bold>C</bold> tergites 9 &amp; 10 <bold>D</bold> sternite 9 <bold>E</bold> aedeagus, dorsal <bold>F</bold> aedeagus, lateral <bold>G, H</bold><italic><tp:taxon-name><tp:taxon-name-part taxon-name-part-type="genus" reg="Phelister">P.</tp:taxon-name-part> <tp:taxon-name-part taxon-name-part-type="species" reg="praecisus">praecisus</tp:taxon-name-part></tp:taxon-name></italic>: <bold>G</bold> aedeagus, dorsal <bold>H</bold> tegmen, lateral <bold>I, J</bold><italic><tp:taxon-name><tp:taxon-name-part taxon-name-part-type="genus" reg="Phelister">P.</tp:taxon-name-part> <tp:taxon-name-part taxon-name-part-type="species" reg="rudis">rudis</tp:taxon-name-part></tp:taxon-name></italic>: <bold>I</bold> aedeagus, dorsal <bold>J</bold> tegmen, lateral.</p></caption><graphic xmlns:xlink="http://www.w3.org/1999/xlink" xlink:href="zookeys-1001-001-g038.jpg" position="float" orientation="portrait" xlink:type="simple" id="oo_484967.jpg"><uri content-type="original_file" xlink:type="simple">https://binary.pensoft.net/fig/484967</uri></graphic></fig><fig id="F35" position="float" orientation="portrait"><object-id xmlns:xlink="http://www.w3.org/1999/xlink" content-type="doi" xlink:type="simple">10.3897/zookeys.1001.58447.map13</object-id><object-id xmlns:xlink="http://www.w3.org/1999/xlink" content-type="arpha" xlink:type="simple">D6C00DF1-4E46-56F2-9F9A-2C05FB1F01D2</object-id><label>Map 13.</label><caption><p>Collecting records for <italic><tp:taxon-name><tp:taxon-name-part taxon-name-part-type="genus" reg="Phelister">Phelister</tp:taxon-name-part> <tp:taxon-name-part taxon-name-part-type="species" reg="amazoniae">amazoniae</tp:taxon-name-part></tp:taxon-name></italic> (white circles), <italic><tp:taxon-name><tp:taxon-name-part taxon-name-part-type="genus" reg="Phelister">P.</tp:taxon-name-part> <tp:taxon-name-part taxon-name-part-type="species" reg="arcuatus">arcuatus</tp:taxon-name-part></tp:taxon-name></italic> (black squares), and <italic><tp:taxon-name><tp:taxon-name-part taxon-name-part-type="genus" reg="Phelister">P.</tp:taxon-name-part> <tp:taxon-name-part taxon-name-part-type="species" reg="praecisus">praecisus</tp:taxon-name-part></tp:taxon-name></italic> (stars).</p></caption><graphic xmlns:xlink="http://www.w3.org/1999/xlink" xlink:href="zookeys-1001-001-g035.jpg" position="float" orientation="portrait" xlink:type="simple" id="oo_484964.jpg"><uri content-type="original_file" xlink:type="simple">https://binary.pensoft.net/fig/484964</uri></graphic></fig></tp:treatment-sec></tp:taxon-treatment>
