# Supplementary material for: Recognition and revision of the Phelister blairi group (Histeridae, Histerinae, Exosternini)
Source: Zookeys. 2020 Dec 9;1001:1–154. doi: 10.3897/zookeys.1001.58447 (PMC7744391; doi:10.3897/zookeys.1001.58447)
Supplement: XML Treatment for Phelister incongruens [file zookeys.1001.58447-treatment40.xml]

<!DOCTYPE tp:taxon-treatment
  PUBLIC "-//TaxonX//DTD Taxonomic Treatment Publishing DTD v0 20100105//EN" "tax-treatment-NSO.dtd">
<tp:taxon-treatment xmlns:tp="http://www.plazi.org/taxpub"><tp:treatment-meta><kwd-group><label>Taxon classification</label><kwd><named-content xmlns:xlink="http://www.w3.org/1999/xlink" content-type="kingdom">Animalia</named-content></kwd><kwd><named-content xmlns:xlink="http://www.w3.org/1999/xlink" content-type="order">Coleoptera</named-content></kwd><kwd><named-content xmlns:xlink="http://www.w3.org/1999/xlink" content-type="family">Histeridae</named-content></kwd></kwd-group><mixed-citation publication-type="journal"><person-group><name><surname>Caterino</surname><given-names>Michael S.</given-names></name><name><surname>Tishechkin</surname><given-names>Alexey K.</given-names></name></person-group><article-title>Recognition and revision of the <italic><tp:taxon-name><tp:taxon-name-part taxon-name-part-type="genus" reg="Phelister">Phelister</tp:taxon-name-part> <tp:taxon-name-part taxon-name-part-type="species" reg="blairi">blairi</tp:taxon-name-part></tp:taxon-name></italic> group (<tp:taxon-name><tp:taxon-name-part taxon-name-part-type="family">Histeridae</tp:taxon-name-part></tp:taxon-name>, <tp:taxon-name><tp:taxon-name-part taxon-name-part-type="subfamily">Histerinae</tp:taxon-name-part></tp:taxon-name>, <tp:taxon-name><tp:taxon-name-part taxon-name-part-type="tribe">Exosternini</tp:taxon-name-part></tp:taxon-name>)</article-title><source>Zookeys</source><day>09</day><month>12</month><year>2020</year><volume>1001</volume><fpage>1</fpage><lpage>154</lpage><pub-id pub-id-type="doi">10.3897/zookeys.1001.58447</pub-id></mixed-citation></tp:treatment-meta><tp:nomenclature><label>40.</label><tp:taxon-name><object-id xmlns:xlink="http://www.w3.org/1999/xlink" content-type="arpha" xlink:type="simple">B7A90493-5AFD-5196-B237-1A2A94505336</object-id>
                <tp:taxon-name-part taxon-name-part-type="genus" reg="Phelister">Phelister</tp:taxon-name-part>
                <tp:taxon-name-part taxon-name-part-type="species" reg="incongruens">incongruens</tp:taxon-name-part>
                <object-id xmlns:xlink="http://www.w3.org/1999/xlink" content-type="zoobank" xlink:type="simple">http://zoobank.org/E0DB2EAA-0086-45BD-BEE5-3CCE7CBD578D</object-id>
              </tp:taxon-name><tp:taxon-status xmlns:xlink="http://www.w3.org/1999/xlink" xlink:type="simple">sp. nov.</tp:taxon-status><xref ref-type="fig" rid="F39">Figs 25A, B</xref><xref ref-type="fig" rid="F40">, 26A, B</xref><xref ref-type="fig" rid="F38">, Map 14</xref></tp:nomenclature><tp:treatment-sec sec-type="type material" id="SECID0EEAKM"><title>Type material.</title><p><bold><italic>Holotype</italic> male</bold>: “<bold>Guyane Française</bold>: Réserve des Nouragues <named-content xmlns:xlink="http://www.w3.org/1999/xlink" content-type="dwc:verbatimCoordinates" xlink:type="simple"><named-content content-type="geo-json" specific-use="{&#34;type&#34;:&#34;Point&#34;,&#34;coordinates&#34;:[-52.400000,4.716667]}" id="NCID0EUAKM" xlink:type="simple">4°43'N, -52°24'W</named-content></named-content> [<named-content xmlns:xlink="http://www.w3.org/1999/xlink" content-type="dwc:verbatimCoordinates" xlink:type="simple"><named-content content-type="geo-json" specific-use="{&#34;type&#34;:&#34;Point&#34;,&#34;coordinates&#34;:[-52.672500,4.037800]}" id="NCID0E3AKM" xlink:type="simple">4.0378, -52.6725</named-content></named-content>], piège d’interception 30 Sep 2009, SEAG leg.” / “Caterino/Tishechkin <tp:taxon-name><tp:taxon-name-part taxon-name-part-type="tribe">Exosternini</tp:taxon-name-part></tp:taxon-name> Voucher EXO-00455 (<named-content xmlns:xlink="http://www.w3.org/1999/xlink" content-type="dwc:institutional_code" xlink:type="simple">MNHN</named-content>). <bold><italic>Paratypes</italic> (4): French Guiana</bold>: Régina, Rés. Natur. des Nouragues, Camp Inselberg (<named-content xmlns:xlink="http://www.w3.org/1999/xlink" content-type="dwc:verbatimCoordinates" xlink:type="simple"><named-content content-type="geo-json" specific-use="{&#34;type&#34;:&#34;Point&#34;,&#34;coordinates&#34;:[-52.683300,4.083300]}" id="NCID0EVBKM" xlink:type="simple">4.0833, -52.6833</named-content></named-content>), 1/25/11, FIT, SEAG, EXO-03220 (<abbrev xmlns:xlink="http://www.w3.org/1999/xlink" content-type="institution" xlink:title="Nicolas Dégallier Collection, Paris" id="ABBRID0E1BKM" xlink:type="simple">CHND</abbrev>, 1ex.); Mont Tabulaire Itoupé (<named-content xmlns:xlink="http://www.w3.org/1999/xlink" content-type="dwc:verbatimCoordinates" xlink:type="simple"><named-content content-type="geo-json" specific-use="{&#34;type&#34;:&#34;Point&#34;,&#34;coordinates&#34;:[-53.106700,3.030300]}" id="NCID0ECCKM" xlink:type="simple">3.0303, -53.1067</named-content></named-content>), 400 m, 3/17/10, FIT, SEAG, EXO-03357 (<abbrev xmlns:xlink="http://www.w3.org/1999/xlink" content-type="institution" xlink:title="Nicolas Dégallier Collection, Paris" id="ABBRID0EHCKM" xlink:type="simple">CHND</abbrev>, 1ex.); Mont Tabulaire Itoupé (<named-content xmlns:xlink="http://www.w3.org/1999/xlink" content-type="dwc:verbatimCoordinates" xlink:type="simple"><named-content content-type="geo-json" specific-use="{&#34;type&#34;:&#34;Point&#34;,&#34;coordinates&#34;:[-53.106700,3.030300]}" id="NCID0EPCKM" xlink:type="simple">3.0303, -53.1067</named-content></named-content>), 400 m, 3/23/10, FIT, SEAG, EXO-00373 (<abbrev xmlns:xlink="http://www.w3.org/1999/xlink" content-type="institution" xlink:title="Nicolas Dégallier Collection, Paris" id="ABBRID0EUCKM" xlink:type="simple">CHND</abbrev>, 1ex.); Amazone Nature Lodge, 300 m, <named-content xmlns:xlink="http://www.w3.org/1999/xlink" content-type="dwc:verbatimCoordinates" xlink:type="simple"><named-content content-type="geo-json" specific-use="{&#34;type&#34;:&#34;Point&#34;,&#34;coordinates&#34;:[-52.170310,4.550330]}" id="NCID0E3CKM" xlink:type="simple">4.55033°N, 52.17031°W</named-content></named-content> flight intercept. 11–23.viii.2017, R.Morris &amp; J.Wappes” (<abbrev xmlns:xlink="http://www.w3.org/1999/xlink" content-type="institution" xlink:title="Alexey Tishechkin Collection, Sacramento, USA" id="ABBRID0EBDKM" xlink:type="simple">AKTC</abbrev> 1ex.).</p><fig id="F39" position="float" orientation="portrait"><object-id xmlns:xlink="http://www.w3.org/1999/xlink" content-type="doi" xlink:type="simple">10.3897/zookeys.1001.58447.figure25</object-id><object-id xmlns:xlink="http://www.w3.org/1999/xlink" content-type="arpha" xlink:type="simple">AF3FA5CA-7F06-5041-A466-BB26F670F649</object-id><label>Figure 25.</label><caption><p><bold>A, B</bold><italic><tp:taxon-name><tp:taxon-name-part taxon-name-part-type="genus" reg="Phelister">Phelister</tp:taxon-name-part> <tp:taxon-name-part taxon-name-part-type="species" reg="incongruens">incongruens</tp:taxon-name-part></tp:taxon-name></italic>: <bold>A</bold> dorsal habitus <bold>B</bold> ventral habitus <bold>C, D</bold><italic><tp:taxon-name><tp:taxon-name-part taxon-name-part-type="genus" reg="Phelister">P.</tp:taxon-name-part> <tp:taxon-name-part taxon-name-part-type="species" reg="congruens">congruens</tp:taxon-name-part></tp:taxon-name></italic>: <bold>C</bold> dorsal habitus <bold>D</bold> ventral habitus <bold>E, F</bold><italic><tp:taxon-name><tp:taxon-name-part taxon-name-part-type="genus" reg="Phelister">P.</tp:taxon-name-part> <tp:taxon-name-part taxon-name-part-type="species" reg="praesignis">praesignis</tp:taxon-name-part></tp:taxon-name></italic>: <bold>E</bold> dorsal habitus <bold>F</bold> ventral habitus.</p></caption><graphic xmlns:xlink="http://www.w3.org/1999/xlink" xlink:href="zookeys-1001-001-g039.jpg" position="float" orientation="portrait" xlink:type="simple" id="oo_484968.jpg"><uri content-type="original_file" xlink:type="simple">https://binary.pensoft.net/fig/484968</uri></graphic></fig></tp:treatment-sec><tp:treatment-sec sec-type="description" id="SECID0EGFKM"><title>Diagnostic description.</title><p>Length: 1.93–2.29 mm (avg. 2.15 mm); width: 1.62–1.97 mm (avg. 1.85 mm). Body elongate oval, convex, variably rufescent, with very conspicuous ground punctation everywhere, on pronotum uniformly intermingled with secondary punctation; frons weakly depressed; supraorbital stria present, ends free; frontal stria fine, complete; epistoma broad, with edges raised; labrum wide, deeply emarginate; left mandible with short, blunt basal tooth, that of right mandible small, acute; prescutellar impression slightly elongate, only slightly wider than scutellum; median pronotal gland openings obscured by punctation, possibly absent; marginal pronotal stria complete along lateral margin; lateral submarginal stria complete, continuous with marginal stria behind head; elytron with single, complete epipleural stria; outer subhumeral stria fine, present at base and apex, narrowly interrupted at middle, inner subhumeral absent; dorsal striae 1–5 and sutural complete, 5<sup>th</sup> arched to sutural stria; propygidium with small secondary punctures sparsely intermingled with ground punctation, that of pygidium finer and mainly in basal 1/2; prosternal keel weakly emarginate at base, striae united at base and apex, secondary striae present along basal 1/2 of keel, keel narrowed anteriorly; prosternal lobe short, with complete marginal stria; mesoventrite weakly produced, with complete marginal stria continued laterally by postmesocoxal stria which ends behind posterior corner of mesocoxa; mesometaventral stria arcuate across middle, reaching middle of mesoventrite, continued at sides by lateral metaventral stria to middle of metacoxa; metaventrite of male weakly depressed, with very dense ground punctation, with larger secondary punctures near metacoxa; metaventrite of female flat, with larger secondary punctures; 1<sup>st</sup> abdominal ventrite with two incomplete lateral striae, the anterior 1/2 of disk with dense secondary punctures; protibia with outer margin weakly dentate but strongly spinose, with five or six marginal spines, the apical most particularly prominent, with a shallow emargination along apical margin; meso- and metatibiae with rather long, fine marginal spines largely restricted to distal halves. Male: basal piece narrow, ~ 1/3 length of tegmen; tegmen with sides subparallel in basal 2/3, abruptly narrowed to hooked apices; medioventral process present, projecting at basal 1/3 of tegmen, divided at middle; median lobe ~ 1/2 tegmen length, abruptly narrowed to bases.</p></tp:treatment-sec><tp:treatment-sec sec-type="etymology" id="SECID0EQFKM"><title>Etymology.</title><p>The name refers to the very different, incongruous, punctation on the pronotum vs. the elytra.</p></tp:treatment-sec><tp:treatment-sec sec-type="distribution" id="SECID0EVFKM"><title>Distribution.</title><p>This species is known only from a couple of localities in French Guiana.</p></tp:treatment-sec><tp:treatment-sec sec-type="remarks" id="SECID0E1FKM"><title>Remarks.</title><p>This species is distinct in the distribution of surface sculpture, with its ground punctation conspicuous everywhere, that on the pronotum uniformly interspersed with coarse secondary punctation (not restricted to sides). Additionally, the venter exhibits distinct macrosculpture all over. The interrupted outer subhumeral stria is an unusual character but is seen in a few other species in this group. It is particularly similar to <italic><tp:taxon-name><tp:taxon-name-part taxon-name-part-type="genus" reg="Phelister">P.</tp:taxon-name-part> <tp:taxon-name-part taxon-name-part-type="species" reg="praesignis">praesignis</tp:taxon-name-part></tp:taxon-name></italic> but has the secondary punctation of the pronotum larger yet slightly sparser, and the ground punctation of the pronotum and especially the elytra distinctly finer. It is also more broadly rounded, and has a complete submarginal pronotal stria, absent in <italic><tp:taxon-name><tp:taxon-name-part taxon-name-part-type="genus" reg="Phelister">P.</tp:taxon-name-part> <tp:taxon-name-part taxon-name-part-type="species" reg="praesignis">praesignis</tp:taxon-name-part></tp:taxon-name></italic>.</p><p>While all (five) specimens of this species are from French Guiana, they fall into two distinct size classes, with the smaller ones (two males, one female) also lighter in color. However, no other differences are apparent, and we assume we have not captured the full range of variation with so few specimens.</p><fig id="F40" position="float" orientation="portrait"><object-id xmlns:xlink="http://www.w3.org/1999/xlink" content-type="doi" xlink:type="simple">10.3897/zookeys.1001.58447.figure26</object-id><object-id xmlns:xlink="http://www.w3.org/1999/xlink" content-type="arpha" xlink:type="simple">0ADAC969-9DA7-555B-B04D-088E958AB2F1</object-id><label>Figure 26.</label><caption><p>Male genitalia <bold>A, B</bold><italic><tp:taxon-name><tp:taxon-name-part taxon-name-part-type="genus" reg="Phelister">Phelister</tp:taxon-name-part> <tp:taxon-name-part taxon-name-part-type="species" reg="incongruens">incongruens</tp:taxon-name-part></tp:taxon-name></italic>: <bold>A</bold> aedeagus, dorsal <bold>B</bold> aedeagus, lateral <bold>C, D</bold><italic><tp:taxon-name><tp:taxon-name-part taxon-name-part-type="genus" reg="Phelister">P.</tp:taxon-name-part> <tp:taxon-name-part taxon-name-part-type="species" reg="congruens">congruens</tp:taxon-name-part></tp:taxon-name></italic>: <bold>C</bold> aedeagus, dorsal <bold>D</bold> aedeagus, lateral <bold>E</bold>, <bold>F</bold><italic><tp:taxon-name><tp:taxon-name-part taxon-name-part-type="genus" reg="Phelister">P.</tp:taxon-name-part> <tp:taxon-name-part taxon-name-part-type="species" reg="praesignis">praesignis</tp:taxon-name-part></tp:taxon-name></italic>: <bold>E</bold> aedeagus, dorsal <bold>F</bold> aedeagus, lateral.</p></caption><graphic xmlns:xlink="http://www.w3.org/1999/xlink" xlink:href="zookeys-1001-001-g040.jpg" position="float" orientation="portrait" xlink:type="simple" id="oo_484969.jpg"><uri content-type="original_file" xlink:type="simple">https://binary.pensoft.net/fig/484969</uri></graphic></fig></tp:treatment-sec><tp:treatment-sec><!--Section generated to contain objects referenced in tp:taxon-treatment.--><fig id="F38" position="float" orientation="portrait"><object-id xmlns:xlink="http://www.w3.org/1999/xlink" content-type="doi" xlink:type="simple">10.3897/zookeys.1001.58447.map14</object-id><object-id xmlns:xlink="http://www.w3.org/1999/xlink" content-type="arpha" xlink:type="simple">6F838C48-3CF0-586C-BCC6-22A2F1B516B1</object-id><label>Map 14.</label><caption><p>Collecting records for <italic><tp:taxon-name><tp:taxon-name-part taxon-name-part-type="genus" reg="Phelister">Phelister</tp:taxon-name-part> <tp:taxon-name-part taxon-name-part-type="species" reg="gregarius">gregarius</tp:taxon-name-part></tp:taxon-name></italic> (circles), <italic><tp:taxon-name><tp:taxon-name-part taxon-name-part-type="genus" reg="Phelister">P.</tp:taxon-name-part> <tp:taxon-name-part taxon-name-part-type="species" reg="rudis">rudis</tp:taxon-name-part></tp:taxon-name></italic> (black squares), and <italic><tp:taxon-name><tp:taxon-name-part taxon-name-part-type="genus" reg="Phelister">P.</tp:taxon-name-part> <tp:taxon-name-part taxon-name-part-type="species" reg="incongruens">incongruens</tp:taxon-name-part></tp:taxon-name></italic> (stars).</p></caption><graphic xmlns:xlink="http://www.w3.org/1999/xlink" xlink:href="zookeys-1001-001-g036.jpg" position="float" orientation="portrait" xlink:type="simple" id="oo_484965.jpg"><uri content-type="original_file" xlink:type="simple">https://binary.pensoft.net/fig/484965</uri></graphic></fig></tp:treatment-sec></tp:taxon-treatment>
