# Supplementary material for: Recognition and revision of the Phelister blairi group (Histeridae, Histerinae, Exosternini)
Source: Zookeys. 2020 Dec 9;1001:1–154. doi: 10.3897/zookeys.1001.58447 (PMC7744391; doi:10.3897/zookeys.1001.58447)
Supplement: XML Treatment for Phelister congruens [file zookeys.1001.58447-treatment41.xml]

<!DOCTYPE tp:taxon-treatment
  PUBLIC "-//TaxonX//DTD Taxonomic Treatment Publishing DTD v0 20100105//EN" "tax-treatment-NSO.dtd">
<tp:taxon-treatment xmlns:tp="http://www.plazi.org/taxpub"><tp:treatment-meta><kwd-group><label>Taxon classification</label><kwd><named-content xmlns:xlink="http://www.w3.org/1999/xlink" content-type="kingdom">Animalia</named-content></kwd><kwd><named-content xmlns:xlink="http://www.w3.org/1999/xlink" content-type="order">Coleoptera</named-content></kwd><kwd><named-content xmlns:xlink="http://www.w3.org/1999/xlink" content-type="family">Histeridae</named-content></kwd></kwd-group><mixed-citation publication-type="journal"><person-group><name><surname>Caterino</surname><given-names>Michael S.</given-names></name><name><surname>Tishechkin</surname><given-names>Alexey K.</given-names></name></person-group><article-title>Recognition and revision of the <italic><tp:taxon-name><tp:taxon-name-part taxon-name-part-type="genus" reg="Phelister">Phelister</tp:taxon-name-part> <tp:taxon-name-part taxon-name-part-type="species" reg="blairi">blairi</tp:taxon-name-part></tp:taxon-name></italic> group (<tp:taxon-name><tp:taxon-name-part taxon-name-part-type="family">Histeridae</tp:taxon-name-part></tp:taxon-name>, <tp:taxon-name><tp:taxon-name-part taxon-name-part-type="subfamily">Histerinae</tp:taxon-name-part></tp:taxon-name>, <tp:taxon-name><tp:taxon-name-part taxon-name-part-type="tribe">Exosternini</tp:taxon-name-part></tp:taxon-name>)</article-title><source>Zookeys</source><day>09</day><month>12</month><year>2020</year><volume>1001</volume><fpage>1</fpage><lpage>154</lpage><pub-id pub-id-type="doi">10.3897/zookeys.1001.58447</pub-id></mixed-citation></tp:treatment-meta><tp:nomenclature><label>41.</label><tp:taxon-name><object-id xmlns:xlink="http://www.w3.org/1999/xlink" content-type="arpha" xlink:type="simple">0E9E2825-6577-5D93-AE9C-4F9E61ABF78F</object-id>
                <tp:taxon-name-part taxon-name-part-type="genus" reg="Phelister">Phelister</tp:taxon-name-part>
                <tp:taxon-name-part taxon-name-part-type="species" reg="congruens">congruens</tp:taxon-name-part>
                <object-id xmlns:xlink="http://www.w3.org/1999/xlink" content-type="zoobank" xlink:type="simple">http://zoobank.org/13505EFC-8B7A-43A5-A56D-EF55751B4F19</object-id>
              </tp:taxon-name><tp:taxon-status xmlns:xlink="http://www.w3.org/1999/xlink" xlink:type="simple">sp. nov.</tp:taxon-status><xref ref-type="fig" rid="F39">Figs 25C, D</xref><xref ref-type="fig" rid="F40">, 26C, D</xref><xref ref-type="fig" rid="F41">, Map 15</xref></tp:nomenclature><tp:treatment-sec sec-type="type material" id="SECID0EOKKM"><title>Type material.</title><p><bold><italic>Holotype</italic> male</bold>: “<bold>Peru</bold>: Dept. Loreto, 1.5 km N Teniente Lopez <named-content xmlns:xlink="http://www.w3.org/1999/xlink" content-type="dwc:verbatimCoordinates" xlink:type="simple"><named-content content-type="geo-json" specific-use="{&#34;type&#34;:&#34;Point&#34;,&#34;coordinates&#34;:[-76.115333,-2.594333]}" id="NCID0E5KKM" xlink:type="simple">-2°35.66'S, 76°06.92'W</named-content></named-content> [<named-content xmlns:xlink="http://www.w3.org/1999/xlink" content-type="dwc:verbatimCoordinates" xlink:type="simple"><named-content content-type="geo-json" specific-use="{&#34;type&#34;:&#34;Point&#34;,&#34;coordinates&#34;:[-76.115300,-2.594300]}" id="NCID0EGLKM" xlink:type="simple">-2.5943, -76.1153</named-content></named-content>], 18 July 1993, 210–240 m, Richard Leschen #119 ex:flight intercept trap” / “SEMC0903645 KUNHM-ENT” (<named-content xmlns:xlink="http://www.w3.org/1999/xlink" content-type="dwc:institutional_code" xlink:type="simple">SEMC</named-content>). <bold><italic>Paratypes</italic> (13)</bold>: <bold>Colombia</bold>: Vaupes, Parco Nac. Mosiro-Itajura (Caparu), Centro Ambiental (<named-content xmlns:xlink="http://www.w3.org/1999/xlink" content-type="dwc:verbatimCoordinates" xlink:type="simple"><named-content content-type="geo-json" specific-use="{&#34;type&#34;:&#34;Point&#34;,&#34;coordinates&#34;:[-69.516700,-1.066700]}" id="NCID0E3LKM" xlink:type="simple">-1.0667, -69.5167</named-content></named-content>), 60 m, 1/20/03–1/30/03, FIT, D. Arias &amp; M. Sharkey, EXO-03437 (<abbrev xmlns:xlink="http://www.w3.org/1999/xlink" content-type="institution" xlink:title="Alexey Tishechkin Collection, Sacramento, USA" id="ABBRID0EBMKM" xlink:type="simple">AKTC</abbrev>, 1ex.); <bold>Peru</bold>: Loreto, Iquitos – Nauta rd., km 58, Rio Itaya (<named-content xmlns:xlink="http://www.w3.org/1999/xlink" content-type="dwc:verbatimCoordinates" xlink:type="simple"><named-content content-type="geo-json" specific-use="{&#34;type&#34;:&#34;Point&#34;,&#34;coordinates&#34;:[-73.467500,-4.256300]}" id="NCID0ELMKM" xlink:type="simple">-4.2563, -73.4675</named-content></named-content>), 120 m, 5/5/09–5/9/09, Window trap next to entrance into <italic><tp:taxon-name><tp:taxon-name-part taxon-name-part-type="genus" reg="Eciton">Eciton</tp:taxon-name-part> <tp:taxon-name-part taxon-name-part-type="species" reg="burchelli">burchelli</tp:taxon-name-part></tp:taxon-name></italic> statary bivouac in a hollow tree, A.V. Petrov (<abbrev xmlns:xlink="http://www.w3.org/1999/xlink" content-type="institution" xlink:title="Alexey Tishechkin Collection, Sacramento, USA" id="ABBRID0E2MKM" xlink:type="simple">AKTC</abbrev>, 2ex.); <bold>Ecuador</bold>: Orellana, Est. Cientifica Yasuní (<named-content xmlns:xlink="http://www.w3.org/1999/xlink" content-type="dwc:verbatimCoordinates" xlink:type="simple"><named-content content-type="geo-json" specific-use="{&#34;type&#34;:&#34;Point&#34;,&#34;coordinates&#34;:[-76.647200,-0.674400]}" id="NCID0EFNKM" xlink:type="simple">-0.6744, -76.6472</named-content></named-content>), 215 m, 9/5/99–9/10/99, FIT, primary forest, E. Riley (<named-content xmlns:xlink="http://www.w3.org/1999/xlink" content-type="dwc:institutional_code" xlink:type="simple">LSAM</named-content>, 2ex.); Orellana, Est. Cientifica Yasuní (<named-content xmlns:xlink="http://www.w3.org/1999/xlink" content-type="dwc:verbatimCoordinates" xlink:type="simple"><named-content content-type="geo-json" specific-use="{&#34;type&#34;:&#34;Point&#34;,&#34;coordinates&#34;:[-76.647200,-0.674400]}" id="NCID0EVNKM" xlink:type="simple">-0.6744, -76.6472</named-content></named-content>), 7/12/08–7/24/08, FIT, A. Tishechkin (<abbrev xmlns:xlink="http://www.w3.org/1999/xlink" content-type="institution" xlink:title="Alexey Tishechkin Collection, Sacramento, USA" id="ABBRID0E1NKM" xlink:type="simple">AKTC</abbrev>, 5 ex.); Orellana, Est. Cientifica Yasuní (<named-content xmlns:xlink="http://www.w3.org/1999/xlink" content-type="dwc:verbatimCoordinates" xlink:type="simple"><named-content content-type="geo-json" specific-use="{&#34;type&#34;:&#34;Point&#34;,&#34;coordinates&#34;:[-76.400000,-0.675000]}" id="NCID0ECOKM" xlink:type="simple">-0.675, -76.4</named-content></named-content>), 7/12/08–7/19/08, FIT, A. Tishechkin (<abbrev xmlns:xlink="http://www.w3.org/1999/xlink" content-type="institution" xlink:title="Alexey Tishechkin Collection, Sacramento, USA" id="ABBRID0EHOKM" xlink:type="simple">AKTC</abbrev> &amp; <named-content xmlns:xlink="http://www.w3.org/1999/xlink" content-type="dwc:institutional_code" xlink:type="simple">LSAM</named-content>, 2ex.); Orellana, P.N. Yasuní, Via Maxus at Puente Piraña (<named-content xmlns:xlink="http://www.w3.org/1999/xlink" content-type="dwc:verbatimCoordinates" xlink:type="simple"><named-content content-type="geo-json" specific-use="{&#34;type&#34;:&#34;Point&#34;,&#34;coordinates&#34;:[-76.433300,-0.658300]}" id="NCID0EXOKM" xlink:type="simple">-0.6583, -76.4333</named-content></named-content>), 7/14/08–7/20/08, FIT, A. Tishechkin, EXO-03356 (<abbrev xmlns:xlink="http://www.w3.org/1999/xlink" content-type="institution" xlink:title="Alexey Tishechkin Collection, Sacramento, USA" id="ABBRID0E3OKM" xlink:type="simple">AKTC</abbrev>, 1ex.).</p><fig id="F41" position="float" orientation="portrait"><object-id xmlns:xlink="http://www.w3.org/1999/xlink" content-type="doi" xlink:type="simple">10.3897/zookeys.1001.58447.map15</object-id><object-id xmlns:xlink="http://www.w3.org/1999/xlink" content-type="arpha" xlink:type="simple">6B784E37-BFE3-55C0-8125-890E23FA8586</object-id><label>Map 15.</label><caption><p>Collecting records for <italic><tp:taxon-name><tp:taxon-name-part taxon-name-part-type="genus" reg="Phelister">Phelister</tp:taxon-name-part> <tp:taxon-name-part taxon-name-part-type="species" reg="congruens">congruens</tp:taxon-name-part></tp:taxon-name></italic> (white circles), <italic><tp:taxon-name><tp:taxon-name-part taxon-name-part-type="genus" reg="Phelister">P.</tp:taxon-name-part> <tp:taxon-name-part taxon-name-part-type="species" reg="praesignis">praesignis</tp:taxon-name-part></tp:taxon-name></italic> (square), <italic><tp:taxon-name><tp:taxon-name-part taxon-name-part-type="genus" reg="Phelister">P.</tp:taxon-name-part> <tp:taxon-name-part taxon-name-part-type="species" reg="umens">umens</tp:taxon-name-part></tp:taxon-name></italic> (stars), and <italic><tp:taxon-name><tp:taxon-name-part taxon-name-part-type="genus" reg="Phelister">P.</tp:taxon-name-part> <tp:taxon-name-part taxon-name-part-type="species" reg="almeidae">almeidae</tp:taxon-name-part></tp:taxon-name></italic> (black circles).</p></caption><graphic xmlns:xlink="http://www.w3.org/1999/xlink" xlink:href="zookeys-1001-001-g041.jpg" position="float" orientation="portrait" xlink:type="simple" id="oo_484970.jpg"><uri content-type="original_file" xlink:type="simple">https://binary.pensoft.net/fig/484970</uri></graphic></fig></tp:treatment-sec><tp:treatment-sec sec-type="description" id="SECID0E1QKM"><title>Diagnostic description.</title><p>Length: 1.38–1.77 mm (avg. 1.56 mm); width: 1.22–1.58 mm (avg. 1.37 mm). Body elongate oval, convex, rufescent, with very conspicuous ground punctation, and no secondary punctation throughout; frons depressed along midline; supraorbital stria present, ends free; frontal stria complete; epistoma broad, with edges raised; labrum emarginate; left mandible with short, blunt basal tooth, that of right mandible small, acute; prescutellar impression semicircular, ~ twice as wide as scutellum; median pronotal gland openings obscured by ground punctation, but apparently present ~ 3/4 behind anterior pronotal margin, within a small elongate impunctate area, not distinctly annulate; marginal pronotal stria complete along lateral and anterior margins; submarginal stria absent; elytron with single, complete epipleural stria; outer subhumeral stria fine, present at base and apex, interrupted at middle, inner subhumeral absent; dorsal striae 1–5 complete, 5<sup>th</sup> arched to sutural, the sutural stria obsolete in basal one-sixth; propygidium with secondary punctures separated by ~ 1.5 × their diameters; pygidium with only few small secondary punctures along base; prosternal keel subtruncate at base, striae united at base and apex, secondary striae present along basal 1/2 of keel; prosternal keel and meso- &amp; metaventral disks of male bearing very short scale-like setae; prosternal lobe short, with complete marginal stria; mesoventrite not, or only weakly produced, with complete marginal stria continued laterally by postmesocoxal stria to middle of lateral portion of metaventrite; mesometaventral stria arcuate across middle, reaching middle of mesoventrite, continued at sides by lateral metaventral stria; lateral metaventral stria extending from mesometaventral suture to near middle of metacoxa; metaventrite of male not depressed; 1<sup>st</sup> abdominal ventrite with complete inner displaced mediad, and partial outer lateral striae along inner margin of metacoxa; protibia with outer margin weakly dentate but strongly spinose, with five or six marginal spines, apical corner with shallow emargination (mediad apical spine); protarsi of male with ventral setae not flattened; mesotibia with rather long, fine marginal spines in apical 1/2, those of metatibia very fine to obsolete. Male: basal piece elongate, slightly &gt; 1/3 length of tegmen; tegmen with sides unevenly subparallel in basal 3/4, abruptly narrowed to hooked apices; medioventral process present, projecting at basal 1/3 of tegmen, divided at middle; median lobe ~1/2 tegmen length, basal apodemes abruptly narrowed.</p></tp:treatment-sec><tp:treatment-sec sec-type="etymology" id="SECID0EERKM"><title>Etymology.</title><p>This species name is meant to contrast with the above (<italic><tp:taxon-name><tp:taxon-name-part taxon-name-part-type="genus" reg="Phelister">P.</tp:taxon-name-part> <tp:taxon-name-part taxon-name-part-type="species" reg="incongruens">incongruens</tp:taxon-name-part></tp:taxon-name></italic>), given the similar, congruous, punctation of its pronotum and elytra.</p></tp:treatment-sec><tp:treatment-sec sec-type="distribution" id="SECID0EVRKM"><title>Distribution.</title><p>This species is only known from a fairly small area in Amazonian Colombia, Ecuador and northeastern Peru.</p></tp:treatment-sec><tp:treatment-sec sec-type="remarks" id="SECID0E1RKM"><title>Remarks.</title><p>This species can be readily identified by its consistently dense ground punctation, and lack of interspersed secondary punctures, at least on the pronotum and elytra, as well as the complete lack of submarginal pronotal stria. Its sexual dimorphism is also unique, with the male ventrites not depressed, but bearing very short scale-like setae. There is a surprising degree of size variation among individuals of this species, including among specimens from single localities. However, we can find no other significant characters in which they differ.</p></tp:treatment-sec><tp:treatment-sec><!--Section generated to contain objects referenced in tp:taxon-treatment.--><fig id="F39" position="float" orientation="portrait"><object-id xmlns:xlink="http://www.w3.org/1999/xlink" content-type="doi" xlink:type="simple">10.3897/zookeys.1001.58447.figure25</object-id><object-id xmlns:xlink="http://www.w3.org/1999/xlink" content-type="arpha" xlink:type="simple">AF3FA5CA-7F06-5041-A466-BB26F670F649</object-id><label>Figure 25.</label><caption><p><bold>A, B</bold><italic><tp:taxon-name><tp:taxon-name-part taxon-name-part-type="genus" reg="Phelister">Phelister</tp:taxon-name-part> <tp:taxon-name-part taxon-name-part-type="species" reg="incongruens">incongruens</tp:taxon-name-part></tp:taxon-name></italic>: <bold>A</bold> dorsal habitus <bold>B</bold> ventral habitus <bold>C, D</bold><italic><tp:taxon-name><tp:taxon-name-part taxon-name-part-type="genus" reg="Phelister">P.</tp:taxon-name-part> <tp:taxon-name-part taxon-name-part-type="species" reg="congruens">congruens</tp:taxon-name-part></tp:taxon-name></italic>: <bold>C</bold> dorsal habitus <bold>D</bold> ventral habitus <bold>E, F</bold><italic><tp:taxon-name><tp:taxon-name-part taxon-name-part-type="genus" reg="Phelister">P.</tp:taxon-name-part> <tp:taxon-name-part taxon-name-part-type="species" reg="praesignis">praesignis</tp:taxon-name-part></tp:taxon-name></italic>: <bold>E</bold> dorsal habitus <bold>F</bold> ventral habitus.</p></caption><graphic xmlns:xlink="http://www.w3.org/1999/xlink" xlink:href="zookeys-1001-001-g039.jpg" position="float" orientation="portrait" xlink:type="simple" id="oo_484968.jpg"><uri content-type="original_file" xlink:type="simple">https://binary.pensoft.net/fig/484968</uri></graphic></fig><fig id="F40" position="float" orientation="portrait"><object-id xmlns:xlink="http://www.w3.org/1999/xlink" content-type="doi" xlink:type="simple">10.3897/zookeys.1001.58447.figure26</object-id><object-id xmlns:xlink="http://www.w3.org/1999/xlink" content-type="arpha" xlink:type="simple">0ADAC969-9DA7-555B-B04D-088E958AB2F1</object-id><label>Figure 26.</label><caption><p>Male genitalia <bold>A, B</bold><italic><tp:taxon-name><tp:taxon-name-part taxon-name-part-type="genus" reg="Phelister">Phelister</tp:taxon-name-part> <tp:taxon-name-part taxon-name-part-type="species" reg="incongruens">incongruens</tp:taxon-name-part></tp:taxon-name></italic>: <bold>A</bold> aedeagus, dorsal <bold>B</bold> aedeagus, lateral <bold>C, D</bold><italic><tp:taxon-name><tp:taxon-name-part taxon-name-part-type="genus" reg="Phelister">P.</tp:taxon-name-part> <tp:taxon-name-part taxon-name-part-type="species" reg="congruens">congruens</tp:taxon-name-part></tp:taxon-name></italic>: <bold>C</bold> aedeagus, dorsal <bold>D</bold> aedeagus, lateral <bold>E</bold>, <bold>F</bold><italic><tp:taxon-name><tp:taxon-name-part taxon-name-part-type="genus" reg="Phelister">P.</tp:taxon-name-part> <tp:taxon-name-part taxon-name-part-type="species" reg="praesignis">praesignis</tp:taxon-name-part></tp:taxon-name></italic>: <bold>E</bold> aedeagus, dorsal <bold>F</bold> aedeagus, lateral.</p></caption><graphic xmlns:xlink="http://www.w3.org/1999/xlink" xlink:href="zookeys-1001-001-g040.jpg" position="float" orientation="portrait" xlink:type="simple" id="oo_484969.jpg"><uri content-type="original_file" xlink:type="simple">https://binary.pensoft.net/fig/484969</uri></graphic></fig></tp:treatment-sec></tp:taxon-treatment>
