# Supplementary material for: Recognition and revision of the Phelister blairi group (Histeridae, Histerinae, Exosternini)
Source: Zookeys. 2020 Dec 9;1001:1–154. doi: 10.3897/zookeys.1001.58447 (PMC7744391; doi:10.3897/zookeys.1001.58447)
Supplement: XML Treatment for Phelister umens [file zookeys.1001.58447-treatment43.xml]

<!DOCTYPE tp:taxon-treatment
  PUBLIC "-//TaxonX//DTD Taxonomic Treatment Publishing DTD v0 20100105//EN" "tax-treatment-NSO.dtd">
<tp:taxon-treatment xmlns:tp="http://www.plazi.org/taxpub"><tp:treatment-meta><kwd-group><label>Taxon classification</label><kwd><named-content xmlns:xlink="http://www.w3.org/1999/xlink" content-type="kingdom">Animalia</named-content></kwd><kwd><named-content xmlns:xlink="http://www.w3.org/1999/xlink" content-type="order">Coleoptera</named-content></kwd><kwd><named-content xmlns:xlink="http://www.w3.org/1999/xlink" content-type="family">Histeridae</named-content></kwd></kwd-group><mixed-citation publication-type="journal"><person-group><name><surname>Caterino</surname><given-names>Michael S.</given-names></name><name><surname>Tishechkin</surname><given-names>Alexey K.</given-names></name></person-group><article-title>Recognition and revision of the <italic><tp:taxon-name><tp:taxon-name-part taxon-name-part-type="genus" reg="Phelister">Phelister</tp:taxon-name-part> <tp:taxon-name-part taxon-name-part-type="species" reg="blairi">blairi</tp:taxon-name-part></tp:taxon-name></italic> group (<tp:taxon-name><tp:taxon-name-part taxon-name-part-type="family">Histeridae</tp:taxon-name-part></tp:taxon-name>, <tp:taxon-name><tp:taxon-name-part taxon-name-part-type="subfamily">Histerinae</tp:taxon-name-part></tp:taxon-name>, <tp:taxon-name><tp:taxon-name-part taxon-name-part-type="tribe">Exosternini</tp:taxon-name-part></tp:taxon-name>)</article-title><source>Zookeys</source><day>09</day><month>12</month><year>2020</year><volume>1001</volume><fpage>1</fpage><lpage>154</lpage><pub-id pub-id-type="doi">10.3897/zookeys.1001.58447</pub-id></mixed-citation></tp:treatment-meta><tp:nomenclature><label>43.</label><tp:taxon-name><object-id xmlns:xlink="http://www.w3.org/1999/xlink" content-type="arpha" xlink:type="simple">ED34CB81-B9B7-5CD6-8FEE-EB34F59C443F</object-id>
                <tp:taxon-name-part taxon-name-part-type="genus" reg="Phelister">Phelister</tp:taxon-name-part>
                <tp:taxon-name-part taxon-name-part-type="species" reg="umens">umens</tp:taxon-name-part>
                <object-id xmlns:xlink="http://www.w3.org/1999/xlink" content-type="zoobank" xlink:type="simple">http://zoobank.org/36031FCA-64CE-49F5-B1EA-BE68F8E7E0D1</object-id>
              </tp:taxon-name><tp:taxon-status xmlns:xlink="http://www.w3.org/1999/xlink" xlink:type="simple">sp. nov.</tp:taxon-status><xref ref-type="fig" rid="F42">Figs 27A, B</xref><xref ref-type="fig" rid="F43">, 28A–F</xref><xref ref-type="fig" rid="F41">, Map 15</xref></tp:nomenclature><tp:treatment-sec sec-type="type material" id="SECID0E24KM"><title>Type material.</title><p><bold><italic>Holotype</italic> male: “Brazil</bold>: Am[azonas]. Reserva Ducke, 26 km NE, Manaus [<named-content xmlns:xlink="http://www.w3.org/1999/xlink" content-type="dwc:verbatimCoordinates" xlink:type="simple"><named-content content-type="geo-json" specific-use="{&#34;type&#34;:&#34;Point&#34;,&#34;coordinates&#34;:[-59.940000,-3.000000]}" id="NCID0EJ5KM" xlink:type="simple">-3, -59.94</named-content></named-content>] Barbosa M.G.V.” / “Plot B, FIT1, Feb. 1995” / “Caterino/Tishechkin <tp:taxon-name><tp:taxon-name-part taxon-name-part-type="tribe">Exosternini</tp:taxon-name-part></tp:taxon-name> Voucher EXO-00386 (<named-content xmlns:xlink="http://www.w3.org/1999/xlink" content-type="dwc:institutional_code" xlink:type="simple">NHMUK</named-content>). <bold><italic>Paratypes</italic> (6): Brazil</bold>: Amazonas, Reserva Ducke, 26 km NE, Manaus (<named-content xmlns:xlink="http://www.w3.org/1999/xlink" content-type="dwc:verbatimCoordinates" xlink:type="simple"><named-content content-type="geo-json" specific-use="{&#34;type&#34;:&#34;Point&#34;,&#34;coordinates&#34;:[-59.940000,-3.000000]}" id="NCID0EC6KM" xlink:type="simple">-3, -59.94</named-content></named-content>), February 1995, FIT, Barbosa M.G.V., EXO-00386 (<named-content xmlns:xlink="http://www.w3.org/1999/xlink" content-type="dwc:institutional_code" xlink:type="simple">NHMUK</named-content>, 1ex.); Amazonas, Reserva Ducke, 26 km NE, Manaus (<named-content xmlns:xlink="http://www.w3.org/1999/xlink" content-type="dwc:verbatimCoordinates" xlink:type="simple"><named-content content-type="geo-json" specific-use="{&#34;type&#34;:&#34;Point&#34;,&#34;coordinates&#34;:[-59.940000,-3.000000]}" id="NCID0ES6KM" xlink:type="simple">-3, -59.94</named-content></named-content>), December 1995, Leaf litter, Barbosa M.G.V., EXO-03286 (<named-content xmlns:xlink="http://www.w3.org/1999/xlink" content-type="dwc:institutional_code" xlink:type="simple">NHMUK</named-content>, 1ex.); Amazonas, Manaus (<named-content xmlns:xlink="http://www.w3.org/1999/xlink" content-type="dwc:verbatimCoordinates" xlink:type="simple"><named-content content-type="geo-json" specific-use="{&#34;type&#34;:&#34;Point&#34;,&#34;coordinates&#34;:[-59.940000,-3.000000]}" id="NCID0ECALM" xlink:type="simple">-3, -59.94</named-content></named-content>), August 1935, G.V. Vrendenburg, EXO-03287 (<named-content xmlns:xlink="http://www.w3.org/1999/xlink" content-type="dwc:institutional_code" xlink:type="simple">NHMUK</named-content>, 1ex.); Amazonas, Presidente Figueiredo, <named-content xmlns:xlink="http://www.w3.org/1999/xlink" content-type="dwc:verbatimCoordinates" xlink:type="simple"><named-content content-type="geo-json" specific-use="{&#34;type&#34;:&#34;Point&#34;,&#34;coordinates&#34;:[-59.717000,-2.017000]}" id="NCID0ESALM" xlink:type="simple">2.017°S, 59.717°W</named-content></named-content>, 17.ix.2009, FIT, FWT Leivas (<named-content xmlns:xlink="http://www.w3.org/1999/xlink" content-type="dwc:institutional_code" xlink:type="simple">DZUP</named-content>, 2ex.); Amazonas, Fazenda Esteio [<named-content xmlns:xlink="http://www.w3.org/1999/xlink" content-type="dwc:verbatimCoordinates" xlink:type="simple"><named-content content-type="geo-json" specific-use="{&#34;type&#34;:&#34;Point&#34;,&#34;coordinates&#34;:[-59.880000,-2.380000]}" id="NCID0EDBLM" xlink:type="simple">-2.38, -59.88</named-content></named-content>], Rd. ZF3, KM23, 5.VII.1985, human dung bait, Bert Klein (<named-content xmlns:xlink="http://www.w3.org/1999/xlink" content-type="dwc:institutional_code" xlink:type="simple">FSCA</named-content>, 1ex.).</p></tp:treatment-sec><tp:treatment-sec sec-type="material" id="SECID0EQBLM"><title>Other material.</title><p><bold>Brazil</bold>: Amapá, Rio Calçoene lg. do Tigre (<named-content xmlns:xlink="http://www.w3.org/1999/xlink" content-type="dwc:verbatimCoordinates" xlink:type="simple"><named-content content-type="geo-json" specific-use="{&#34;type&#34;:&#34;Point&#34;,&#34;coordinates&#34;:[-51.200000,2.400000]}" id="NCID0E2BLM" xlink:type="simple">2.4, -51.2</named-content></named-content>), 8/6/61–8/8/61, J. &amp; B. Bechyne, EXO-03288 (<abbrev xmlns:xlink="http://www.w3.org/1999/xlink" content-type="institution" xlink:title="Nicolas Dégallier Collection, Paris" id="ABBRID0EACLM" xlink:type="simple">CHND</abbrev>, 1ex.); Pará, Tucuruí (<named-content xmlns:xlink="http://www.w3.org/1999/xlink" content-type="dwc:verbatimCoordinates" xlink:type="simple"><named-content content-type="geo-json" specific-use="{&#34;type&#34;:&#34;Point&#34;,&#34;coordinates&#34;:[-49.667000,-3.750000]}" id="NCID0EICLM" xlink:type="simple">-3.75, -49.667</named-content></named-content>), September 1984, FIT, EXO-03289 (<abbrev xmlns:xlink="http://www.w3.org/1999/xlink" content-type="institution" xlink:title="Nicolas Dégallier Collection, Paris" id="ABBRID0ENCLM" xlink:type="simple">CHND</abbrev>, 1ex.); <bold>Colombia</bold>: Vaupes, Parco Nac. Mosiro-Itajura (Caparu), Centro Ambiental (<named-content xmlns:xlink="http://www.w3.org/1999/xlink" content-type="dwc:verbatimCoordinates" xlink:type="simple"><named-content content-type="geo-json" specific-use="{&#34;type&#34;:&#34;Point&#34;,&#34;coordinates&#34;:[-69.516700,-1.066700]}" id="NCID0EXCLM" xlink:type="simple">-1.0667, -69.5167</named-content></named-content>), 60 m, 1/20/03–1/30/03, FIT, D. Arias &amp; M. Sharkey (<abbrev xmlns:xlink="http://www.w3.org/1999/xlink" content-type="institution" xlink:title="Alexey Tishechkin Collection, Sacramento, USA" id="ABBRID0E3CLM" xlink:type="simple">AKTC</abbrev>, 1ex.); <bold>Ecuador</bold>: Orellana, Est. Biodiv. Tiputini (<named-content xmlns:xlink="http://www.w3.org/1999/xlink" content-type="dwc:verbatimCoordinates" xlink:type="simple"><named-content content-type="geo-json" specific-use="{&#34;type&#34;:&#34;Point&#34;,&#34;coordinates&#34;:[-76.150000,-0.640000]}" id="NCID0EGDLM" xlink:type="simple">-0.64, -76.15</named-content></named-content>), 7/30/08, FIT, A.K.Tishechkin (<abbrev xmlns:xlink="http://www.w3.org/1999/xlink" content-type="institution" xlink:title="Alexey Tishechkin Collection, Sacramento, USA" id="ABBRID0ELDLM" xlink:type="simple">AKTC</abbrev>, 1ex.); Orellana, Est. Cientifica Yasuní (<named-content xmlns:xlink="http://www.w3.org/1999/xlink" content-type="dwc:verbatimCoordinates" xlink:type="simple"><named-content content-type="geo-json" specific-use="{&#34;type&#34;:&#34;Point&#34;,&#34;coordinates&#34;:[-76.400000,-0.675000]}" id="NCID0ETDLM" xlink:type="simple">-0.675, -76.4</named-content></named-content>), 7/17/08–7/19/08, FIT, A. Tishechkin (<abbrev xmlns:xlink="http://www.w3.org/1999/xlink" content-type="institution" xlink:title="Alexey Tishechkin Collection, Sacramento, USA" id="ABBRID0EYDLM" xlink:type="simple">AKTC</abbrev>, 1ex.); Orellana, Est. Cientifica Yasuní, Rio Tiputini (<named-content xmlns:xlink="http://www.w3.org/1999/xlink" content-type="dwc:verbatimCoordinates" xlink:type="simple"><named-content content-type="geo-json" specific-use="{&#34;type&#34;:&#34;Point&#34;,&#34;coordinates&#34;:[-76.400000,-0.675000]}" id="NCID0EAELM" xlink:type="simple">-0.675, -76.4</named-content></named-content>), 7/26/99–8/4/99, FIT, A. Tishechkin, <named-content xmlns:xlink="http://www.w3.org/1999/xlink" content-type="dwc:institutional_code" xlink:type="simple">LSAM</named-content> 0045448 (<named-content xmlns:xlink="http://www.w3.org/1999/xlink" content-type="dwc:institutional_code" xlink:type="simple">LSAM</named-content>, 1ex.); <bold>French Guiana</bold>: Acarouany (<named-content xmlns:xlink="http://www.w3.org/1999/xlink" content-type="dwc:verbatimCoordinates" xlink:type="simple"><named-content content-type="geo-json" specific-use="{&#34;type&#34;:&#34;Point&#34;,&#34;coordinates&#34;:[-53.800000,5.600000]}" id="NCID0E1ELM" xlink:type="simple">5.6, -53.8</named-content></named-content>), 11/6/75, Piège + excr. humain, EXO-03293 (<abbrev xmlns:xlink="http://www.w3.org/1999/xlink" content-type="institution" xlink:title="Nicolas Dégallier Collection, Paris" id="ABBRID0E6ELM" xlink:type="simple">CHND</abbrev>, 1ex.); Acarouany, Rte. de St. Laurent (<named-content xmlns:xlink="http://www.w3.org/1999/xlink" content-type="dwc:verbatimCoordinates" xlink:type="simple"><named-content content-type="geo-json" specific-use="{&#34;type&#34;:&#34;Point&#34;,&#34;coordinates&#34;:[-53.800000,5.600000]}" id="NCID0EHFLM" xlink:type="simple">5.6, -53.8</named-content></named-content>), 12/27/75, EXO-03294 (<abbrev xmlns:xlink="http://www.w3.org/1999/xlink" content-type="institution" xlink:title="Nicolas Dégallier Collection, Paris" id="ABBRID0EMFLM" xlink:type="simple">CHND</abbrev>, 1ex.); Crique Anguille (<named-content xmlns:xlink="http://www.w3.org/1999/xlink" content-type="dwc:verbatimCoordinates" xlink:type="simple"><named-content content-type="geo-json" specific-use="{&#34;type&#34;:&#34;Point&#34;,&#34;coordinates&#34;:[-52.500000,4.830000]}" id="NCID0EUFLM" xlink:type="simple">4.83, -52.5</named-content></named-content>), 11/1/79, Excr. humain, EXO-03296 (<abbrev xmlns:xlink="http://www.w3.org/1999/xlink" content-type="institution" xlink:title="Nicolas Dégallier Collection, Paris" id="ABBRID0EZFLM" xlink:type="simple">CHND</abbrev>, 1ex.); Mont Tabulaire Itoupé (<named-content xmlns:xlink="http://www.w3.org/1999/xlink" content-type="dwc:verbatimCoordinates" xlink:type="simple"><named-content content-type="geo-json" specific-use="{&#34;type&#34;:&#34;Point&#34;,&#34;coordinates&#34;:[-53.106700,3.030300]}" id="NCID0EBGLM" xlink:type="simple">3.0303, -53.1067</named-content></named-content>), 400 m, 3/17/10, FIT, SEAG, EXO-03297 (<abbrev xmlns:xlink="http://www.w3.org/1999/xlink" content-type="institution" xlink:title="Nicolas Dégallier Collection, Paris" id="ABBRID0EGGLM" xlink:type="simple">CHND</abbrev>, 1ex.); piste Acarouany – St. Laurent du Maroni (<named-content xmlns:xlink="http://www.w3.org/1999/xlink" content-type="dwc:verbatimCoordinates" xlink:type="simple"><named-content content-type="geo-json" specific-use="{&#34;type&#34;:&#34;Point&#34;,&#34;coordinates&#34;:[-53.933300,5.550000]}" id="NCID0EOGLM" xlink:type="simple">5.55, -53.9333</named-content></named-content>), 12/27/75, Piège + cad. oiseau (<abbrev xmlns:xlink="http://www.w3.org/1999/xlink" content-type="institution" xlink:title="Nicolas Dégallier Collection, Paris" id="ABBRID0ETGLM" xlink:type="simple">CHND</abbrev>, 2ex.); Route Nac. 2, P.K. 47 (<named-content xmlns:xlink="http://www.w3.org/1999/xlink" content-type="dwc:verbatimCoordinates" xlink:type="simple"><named-content content-type="geo-json" specific-use="{&#34;type&#34;:&#34;Point&#34;,&#34;coordinates&#34;:[-52.366700,4.633300]}" id="NCID0E2GLM" xlink:type="simple">4.6333, -52.3667</named-content></named-content>), 7/11/78, Piège + cad. de serpent, EXO-03295 (<abbrev xmlns:xlink="http://www.w3.org/1999/xlink" content-type="institution" xlink:title="Nicolas Dégallier Collection, Paris" id="ABBRID0EAHLM" xlink:type="simple">CHND</abbrev>, 1ex.); <bold>Peru</bold>: Junín, ~ 16 km NW Satipo, Rio Venado (<named-content xmlns:xlink="http://www.w3.org/1999/xlink" content-type="dwc:verbatimCoordinates" xlink:type="simple"><named-content content-type="geo-json" specific-use="{&#34;type&#34;:&#34;Point&#34;,&#34;coordinates&#34;:[-74.770500,-11.198900]}" id="NCID0EKHLM" xlink:type="simple">-11.1989, -74.7705</named-content></named-content>), 1150 m, 3/08/10–3/14/10, A.V. Petrov (<abbrev xmlns:xlink="http://www.w3.org/1999/xlink" content-type="institution" xlink:title="Alexey Tishechkin Collection, Sacramento, USA" id="ABBRID0EPHLM" xlink:type="simple">AKTC</abbrev>, 1ex.); Junín, ~ 15 km NW Satipo, Rio Venado at <named-content xmlns:xlink="http://www.w3.org/1999/xlink" content-type="dwc:verbatimCoordinates" xlink:type="simple"><named-content content-type="geo-json" specific-use="{&#34;type&#34;:&#34;Point&#34;,&#34;coordinates&#34;:[-74.768889,-11.194444]}" id="NCID0EXHLM" xlink:type="simple">11°11'40"S, 74°46'8"W</named-content></named-content>, 1195 m, window trap, 27.i.2019, A. V. Petrov (<abbrev xmlns:xlink="http://www.w3.org/1999/xlink" content-type="institution" xlink:title="Alexey Tishechkin Collection, Sacramento, USA" id="ABBRID0E3HLM" xlink:type="simple">AKTC</abbrev>, 1ex.); Junín, ~ 15 km NW Satipo, nr. Rio Venado at 11°11.1–8'S, 74°46.0–2'W, 1100–1400 m, 4/20/19–5/18/19, A. V. Sokolov (<abbrev xmlns:xlink="http://www.w3.org/1999/xlink" content-type="institution" xlink:title="Alexander Sokolov Collection, Moscow, Russia" id="ABBRID0EBILM" xlink:type="simple">AVSC</abbrev>, 1ex.); Cusco, La Convencion, Echarate, CN Timpia (<named-content xmlns:xlink="http://www.w3.org/1999/xlink" content-type="dwc:verbatimCoordinates" xlink:type="simple"><named-content content-type="geo-json" specific-use="{&#34;type&#34;:&#34;Point&#34;,&#34;coordinates&#34;:[-72.851600,-12.062100]}" id="NCID0EJILM" xlink:type="simple">-12.0621, -72.8516</named-content></named-content>), 454 m, 22.x.2009, M.Alvarado, E.Rázuri (<named-content xmlns:xlink="http://www.w3.org/1999/xlink" content-type="dwc:institutional_code" xlink:type="simple">MUSM</named-content>, 1ex.). <bold>Suriname</bold>: Pará, nr. Overbridge River Resort (<named-content xmlns:xlink="http://www.w3.org/1999/xlink" content-type="dwc:verbatimCoordinates" xlink:type="simple"><named-content content-type="geo-json" specific-use="{&#34;type&#34;:&#34;Point&#34;,&#34;coordinates&#34;:[-55.058300,5.530000]}" id="NCID0E2ILM" xlink:type="simple">5.53, -55.0583</named-content></named-content>), 2/10/10–2/18/10, FIT, P. Skelley, C. Gillett (<named-content xmlns:xlink="http://www.w3.org/1999/xlink" content-type="dwc:institutional_code" xlink:type="simple">FSCA</named-content>, 3ex.); Pará, nr. Overbridge at <named-content xmlns:xlink="http://www.w3.org/1999/xlink" content-type="dwc:verbatimCoordinates" xlink:type="simple"><named-content content-type="geo-json" specific-use="{&#34;type&#34;:&#34;Point&#34;,&#34;coordinates&#34;:[-55.069500,5.519500]}" id="NCID0ELJLM" xlink:type="simple">5.5195, -55.0695</named-content></named-content>, 2/10/10–2/14/10, FIT, W.B. Warner (<abbrev xmlns:xlink="http://www.w3.org/1999/xlink" content-type="institution" xlink:title="Alexey Tishechkin Collection, Sacramento, USA" id="ABBRID0EQJLM" xlink:type="simple">AKTC</abbrev> &amp; <abbrev xmlns:xlink="http://www.w3.org/1999/xlink" content-type="institution" xlink:title="Bill Warner Collection, Chandler, USA" id="ABBRID0EVJLM" xlink:type="simple">WBWC</abbrev>, 11ex.); Brokopondo, Ston Eiland Eco Resort nr. Brownsberg (<named-content xmlns:xlink="http://www.w3.org/1999/xlink" content-type="dwc:verbatimCoordinates" xlink:type="simple"><named-content content-type="geo-json" specific-use="{&#34;type&#34;:&#34;Point&#34;,&#34;coordinates&#34;:[-55.133300,4.983300]}" id="NCID0E4JLM" xlink:type="simple">4.9833, -55.1333</named-content></named-content>), 2/10/10–2/13/10, FIT, C. Gillet, P. Skelley, W. Warner, EXO-03334 (<named-content xmlns:xlink="http://www.w3.org/1999/xlink" content-type="dwc:institutional_code" xlink:type="simple">FSCA</named-content>, 1ex.); Sipaliwini, CI-RAP Surv. Camp 1: on Kutari River (<named-content xmlns:xlink="http://www.w3.org/1999/xlink" content-type="dwc:verbatimCoordinates" xlink:type="simple"><named-content content-type="geo-json" specific-use="{&#34;type&#34;:&#34;Point&#34;,&#34;coordinates&#34;:[-56.787400,-2.175300]}" id="NCID0ENKLM" xlink:type="simple">-2.1753, -56.7874</named-content></named-content>), 228 m, 8/19/10–8/24/10, FIT, T. Larsen &amp; A.E.Z. Short (<named-content xmlns:xlink="http://www.w3.org/1999/xlink" content-type="dwc:institutional_code" xlink:type="simple">SEMC</named-content>, 1ex.); Sipaliwini, CI-RAP Surv. Camp 1: upper Palumeu River (<named-content xmlns:xlink="http://www.w3.org/1999/xlink" content-type="dwc:verbatimCoordinates" xlink:type="simple"><named-content content-type="geo-json" specific-use="{&#34;type&#34;:&#34;Point&#34;,&#34;coordinates&#34;:[-55.629400,2.477000]}" id="NCID0E4KLM" xlink:type="simple">2.4770°N, 55.6294°W</named-content></named-content>), 275 m, FIT, 3/10/12–3/16/12, A.E.Z. Short (<abbrev xmlns:xlink="http://www.w3.org/1999/xlink" content-type="institution" xlink:title="Alexey Tishechkin Collection, Sacramento, USA" id="ABBRID0ECLLM" xlink:type="simple">AKTC</abbrev> &amp; <named-content xmlns:xlink="http://www.w3.org/1999/xlink" content-type="dwc:institutional_code" xlink:type="simple">SEMC</named-content>, 6ex.); Sipaliwini, CI-RAP Surv. Camp 4: on lower Kasikasima River (<named-content xmlns:xlink="http://www.w3.org/1999/xlink" content-type="dwc:verbatimCoordinates" xlink:type="simple"><named-content content-type="geo-json" specific-use="{&#34;type&#34;:&#34;Point&#34;,&#34;coordinates&#34;:[-55.385000,2.977300]}" id="NCID0ESLLM" xlink:type="simple">2.9773, -55.3850</named-content></named-content>), 200 m, 3/20/12–3/25/12, FIT, T. Larsen (<named-content xmlns:xlink="http://www.w3.org/1999/xlink" content-type="dwc:institutional_code" xlink:type="simple">SEMC</named-content>, 1ex.).</p><fig id="F42" position="float" orientation="portrait"><object-id xmlns:xlink="http://www.w3.org/1999/xlink" content-type="doi" xlink:type="simple">10.3897/zookeys.1001.58447.figure27</object-id><object-id xmlns:xlink="http://www.w3.org/1999/xlink" content-type="arpha" xlink:type="simple">08896421-FB8C-538B-8321-DF6DA63E5BAF</object-id><label>Figure 27.</label><caption><p><bold>A, B</bold><italic><tp:taxon-name><tp:taxon-name-part taxon-name-part-type="genus" reg="Phelister">Phelister</tp:taxon-name-part> <tp:taxon-name-part taxon-name-part-type="species" reg="umens">umens</tp:taxon-name-part></tp:taxon-name></italic>: <bold>A</bold> dorsal habitus <bold>B</bold> ventral habitus <bold>C, D</bold><italic><tp:taxon-name><tp:taxon-name-part taxon-name-part-type="genus" reg="Phelister">P.</tp:taxon-name-part> <tp:taxon-name-part taxon-name-part-type="species" reg="almeidae">almeidae</tp:taxon-name-part></tp:taxon-name></italic>: <bold>C</bold> dorsal habitus <bold>D</bold> ventral habitus <bold>E, F</bold><italic><tp:taxon-name><tp:taxon-name-part taxon-name-part-type="genus" reg="Phelister">P.</tp:taxon-name-part> <tp:taxon-name-part taxon-name-part-type="species" reg="chicomendesi">chicomendesi</tp:taxon-name-part></tp:taxon-name></italic>: <bold>E</bold> dorsal habitus <bold>F</bold> ventral habitus.</p></caption><graphic xmlns:xlink="http://www.w3.org/1999/xlink" xlink:href="zookeys-1001-001-g042.jpg" position="float" orientation="portrait" xlink:type="simple" id="oo_484971.jpg"><uri content-type="original_file" xlink:type="simple">https://binary.pensoft.net/fig/484971</uri></graphic></fig></tp:treatment-sec><tp:treatment-sec sec-type="description" id="SECID0E6NLM"><title>Diagnostic description.</title><p>Length: 1.58–1.77 mm (avg. 1.69 mm); width: 1.34–1.54 mm (avg. 1.47 mm). Body elongate oval, weakly depressed, rufescent, with fairly conspicuous ground punctation; frons weakly depressed in middle, supraorbital stria abbreviated at sides, frontal stria complete, sinuate through depression; epistoma depressed at middle, sides raised; labrum emarginate at apex, each mandible with very small basal tooth; prescutellar impression oval, ~ 1.5 × as wide as scutellum; pronotal disk with few to ~ 20 larger secondary punctures near sides; marginal pronotal stria complete along sides and front; lateral submarginal stria usually abbreviated from base, obsolete in basal 1/4, continuing around anterior angle, ending freely near anterior marginal stria; median pronotal gland openings annulate, ~ 2/3 behind anterior pronotal margin; elytron with single, complete epipleural stria; outer and inner subhumeral striae absent; dorsal stria one abbreviated apically, present in basal 1/2 to 2/3, stria two nearly complete, may be abbreviated from apex, stria three present in apical 1/3 and represented by very fine scratch-like stria in basal 1/3, striae four and five both present in apical 1/3, sutural stria in apical 1/2 to 2/3; propygidium with dense secondary punctures, sparser posterad; pygidial secondary punctures much smaller and sparser, finer toward apex; prosternal keel emarginate at base, striae weakly impressed, may be interrupted by conspicuous gland openings between coxae, free anteriorly; prosternal keel-lobe junction narrowed, lobe rounded, with complete marginal stria; mesoventrite wide and short, produced anteriorly at middle, with fine marginal stria continued at side by short postmesocoxal stria which ends behind mesocoxa; meso-metaventral stria angulate at middle, reaching middle of mesoventrite; lateral metaventral stria short, diverging, ending freely behind mesocoxa; metaventrite impunctate; 1<sup>st</sup> abdominal ventrite with lateral stria interrupted at gland opening mesad posterior corner of metacoxa; protibia with outer margin sinuate, ‘scalloped’, with marginal spines tiny, inconspicuous, set within close-spaced marginal incisions; mesotibia with outer edge rounded, with rather robust marginal spines; metatibia more slender, with finer marginal spines. Male: S8 with dense, long setal fringe; aedeagus with basal piece ~ 1/3 length of tegmen; tegmen with sides unevenly subparallel in basal 2/3, evenly narrowed to subacute apices, largely straight in lateral view; medioventral process absent; median lobe ~ 3/4 tegmen length, basal apodemes abruptly narrowed.</p></tp:treatment-sec><tp:treatment-sec sec-type="etymology" id="SECID0EHOLM"><title>Etymology.</title><p>This species name, <italic>umens</italic>, means wet or humid, referring to this species’ Amazonian rainforest habitat.</p></tp:treatment-sec><tp:treatment-sec sec-type="distribution" id="SECID0EPOLM"><title>Distribution.</title><p>Records of this species extend from Amazonian Ecuador east along the Amazon River to Pará, Brazil, as well as to the northeast in Suriname and French Guiana.</p></tp:treatment-sec><tp:treatment-sec sec-type="remarks" id="SECID0EUOLM"><title>Remarks.</title><p>The members of this small species group are all quite similar, having more or less ‘scalloped’ protibiae, weak to obsolete prosternal keel striae, the 1<sup>st</sup> elytral stria tending to be obsolete posteriorly, and the lateral pronotal margin somewhat compressed, or bent down outside the submarginal stria. Among these, <italic><tp:taxon-name><tp:taxon-name-part taxon-name-part-type="genus" reg="Phelister">P.</tp:taxon-name-part> <tp:taxon-name-part taxon-name-part-type="species" reg="umens">umens</tp:taxon-name-part></tp:taxon-name></italic> is distinguished in external characters by having the lateral submarginal pronotal stria slightly abbreviated posteriorly (in others it may be either more complete, or substantially abbreviated), having the subhumeral striae absent, and in having quite dense propygidial punctation.</p><fig id="F43" position="float" orientation="portrait"><object-id xmlns:xlink="http://www.w3.org/1999/xlink" content-type="doi" xlink:type="simple">10.3897/zookeys.1001.58447.figure28</object-id><object-id xmlns:xlink="http://www.w3.org/1999/xlink" content-type="arpha" xlink:type="simple">155DE7E8-83E8-534B-96B3-4DD3A8B00E6D</object-id><label>Figure 28.</label><caption><p>Male genitalia <bold>A–F</bold><italic><tp:taxon-name><tp:taxon-name-part taxon-name-part-type="genus" reg="Phelister">Phelister</tp:taxon-name-part> <tp:taxon-name-part taxon-name-part-type="species" reg="umens">umens</tp:taxon-name-part></tp:taxon-name></italic>: <bold>A</bold> tergite 8 <bold>B</bold> sternite 8 <bold>C</bold> tergites 9 &amp; 10 <bold>D</bold> sternite 9 <bold>E</bold> aedeagus, dorsal <bold>F</bold> aedeagus, lateral <bold>G, H</bold><italic><tp:taxon-name><tp:taxon-name-part taxon-name-part-type="genus" reg="Phelister">P.</tp:taxon-name-part> <tp:taxon-name-part taxon-name-part-type="species" reg="almeidae">almeidae</tp:taxon-name-part></tp:taxon-name></italic>: <bold>G</bold> aedeagus, dorsal <bold>H</bold> tegmen, lateral <bold>I, J</bold><italic><tp:taxon-name><tp:taxon-name-part taxon-name-part-type="genus" reg="Phelister">P.</tp:taxon-name-part> <tp:taxon-name-part taxon-name-part-type="species" reg="chicomendesi">chicomendesi</tp:taxon-name-part></tp:taxon-name></italic>: <bold>I</bold> aedeagus, dorsal <bold>J</bold> tegmen, lateral.</p></caption><graphic xmlns:xlink="http://www.w3.org/1999/xlink" xlink:href="zookeys-1001-001-g043.jpg" position="float" orientation="portrait" xlink:type="simple" id="oo_484972.jpg"><uri content-type="original_file" xlink:type="simple">https://binary.pensoft.net/fig/484972</uri></graphic></fig></tp:treatment-sec><tp:treatment-sec><!--Section generated to contain objects referenced in tp:taxon-treatment.--><fig id="F41" position="float" orientation="portrait"><object-id xmlns:xlink="http://www.w3.org/1999/xlink" content-type="doi" xlink:type="simple">10.3897/zookeys.1001.58447.map15</object-id><object-id xmlns:xlink="http://www.w3.org/1999/xlink" content-type="arpha" xlink:type="simple">6B784E37-BFE3-55C0-8125-890E23FA8586</object-id><label>Map 15.</label><caption><p>Collecting records for <italic><tp:taxon-name><tp:taxon-name-part taxon-name-part-type="genus" reg="Phelister">Phelister</tp:taxon-name-part> <tp:taxon-name-part taxon-name-part-type="species" reg="congruens">congruens</tp:taxon-name-part></tp:taxon-name></italic> (white circles), <italic><tp:taxon-name><tp:taxon-name-part taxon-name-part-type="genus" reg="Phelister">P.</tp:taxon-name-part> <tp:taxon-name-part taxon-name-part-type="species" reg="praesignis">praesignis</tp:taxon-name-part></tp:taxon-name></italic> (square), <italic><tp:taxon-name><tp:taxon-name-part taxon-name-part-type="genus" reg="Phelister">P.</tp:taxon-name-part> <tp:taxon-name-part taxon-name-part-type="species" reg="umens">umens</tp:taxon-name-part></tp:taxon-name></italic> (stars), and <italic><tp:taxon-name><tp:taxon-name-part taxon-name-part-type="genus" reg="Phelister">P.</tp:taxon-name-part> <tp:taxon-name-part taxon-name-part-type="species" reg="almeidae">almeidae</tp:taxon-name-part></tp:taxon-name></italic> (black circles).</p></caption><graphic xmlns:xlink="http://www.w3.org/1999/xlink" xlink:href="zookeys-1001-001-g041.jpg" position="float" orientation="portrait" xlink:type="simple" id="oo_484970.jpg"><uri content-type="original_file" xlink:type="simple">https://binary.pensoft.net/fig/484970</uri></graphic></fig></tp:treatment-sec></tp:taxon-treatment>
