# Supplementary material for: Recognition and revision of the Phelister blairi group (Histeridae, Histerinae, Exosternini)
Source: Zookeys. 2020 Dec 9;1001:1–154. doi: 10.3897/zookeys.1001.58447 (PMC7744391; doi:10.3897/zookeys.1001.58447)
Supplement: XML Treatment for Phelister almeidae [file zookeys.1001.58447-treatment44.xml]

<!DOCTYPE tp:taxon-treatment
  PUBLIC "-//TaxonX//DTD Taxonomic Treatment Publishing DTD v0 20100105//EN" "tax-treatment-NSO.dtd">
<tp:taxon-treatment xmlns:tp="http://www.plazi.org/taxpub"><tp:treatment-meta><kwd-group><label>Taxon classification</label><kwd><named-content xmlns:xlink="http://www.w3.org/1999/xlink" content-type="kingdom">Animalia</named-content></kwd><kwd><named-content xmlns:xlink="http://www.w3.org/1999/xlink" content-type="order">Coleoptera</named-content></kwd><kwd><named-content xmlns:xlink="http://www.w3.org/1999/xlink" content-type="family">Histeridae</named-content></kwd></kwd-group><mixed-citation publication-type="journal"><person-group><name><surname>Caterino</surname><given-names>Michael S.</given-names></name><name><surname>Tishechkin</surname><given-names>Alexey K.</given-names></name></person-group><article-title>Recognition and revision of the <italic><tp:taxon-name><tp:taxon-name-part taxon-name-part-type="genus" reg="Phelister">Phelister</tp:taxon-name-part> <tp:taxon-name-part taxon-name-part-type="species" reg="blairi">blairi</tp:taxon-name-part></tp:taxon-name></italic> group (<tp:taxon-name><tp:taxon-name-part taxon-name-part-type="family">Histeridae</tp:taxon-name-part></tp:taxon-name>, <tp:taxon-name><tp:taxon-name-part taxon-name-part-type="subfamily">Histerinae</tp:taxon-name-part></tp:taxon-name>, <tp:taxon-name><tp:taxon-name-part taxon-name-part-type="tribe">Exosternini</tp:taxon-name-part></tp:taxon-name>)</article-title><source>Zookeys</source><day>09</day><month>12</month><year>2020</year><volume>1001</volume><fpage>1</fpage><lpage>154</lpage><pub-id pub-id-type="doi">10.3897/zookeys.1001.58447</pub-id></mixed-citation></tp:treatment-meta><tp:nomenclature><label>44.</label><tp:taxon-name><object-id xmlns:xlink="http://www.w3.org/1999/xlink" content-type="arpha" xlink:type="simple">4DCF1BD0-685F-537A-9717-B67E7EA0F2B9</object-id>
                <tp:taxon-name-part taxon-name-part-type="genus" reg="Phelister">Phelister</tp:taxon-name-part>
                <tp:taxon-name-part taxon-name-part-type="species" reg="almeidae">almeidae</tp:taxon-name-part>
                <object-id xmlns:xlink="http://www.w3.org/1999/xlink" content-type="zoobank" xlink:type="simple">http://zoobank.org/E493CD5E-6141-435D-84D1-0D713BD6CC37</object-id>
              </tp:taxon-name><tp:taxon-status xmlns:xlink="http://www.w3.org/1999/xlink" xlink:type="simple">sp. nov.</tp:taxon-status><xref ref-type="fig" rid="F42">Figs 27C, D</xref><xref ref-type="fig" rid="F43">, 28G, H</xref><xref ref-type="fig" rid="F41">, Map 15</xref></tp:nomenclature><tp:treatment-sec sec-type="type material" id="SECID0EETLM"><title>Type material.</title><p><bold><italic>Holotype</italic> male</bold>: “<bold>Brazil</bold>: Paraná, Piraquara, Mananciais da Serra, 1000 m, <named-content xmlns:xlink="http://www.w3.org/1999/xlink" content-type="dwc:verbatimCoordinates" xlink:type="simple"><named-content content-type="geo-json" specific-use="{&#34;type&#34;:&#34;Point&#34;,&#34;coordinates&#34;:[-48.981667,-25.496167]}" id="NCID0EUTLM" xlink:type="simple">25°29.77'S, 48°58.90'W</named-content></named-content> [<named-content xmlns:xlink="http://www.w3.org/1999/xlink" content-type="dwc:verbatimCoordinates" xlink:type="simple"><named-content content-type="geo-json" specific-use="{&#34;type&#34;:&#34;Point&#34;,&#34;coordinates&#34;:[-48.981700,-25.496100]}" id="NCID0E3TLM" xlink:type="simple">-25.4961, -48.9817</named-content></named-content>], intercep. de võo. Jan 2007 P. Grossi &amp; D. Parizotto” / “Caterino/Tishechkin <tp:taxon-name><tp:taxon-name-part taxon-name-part-type="tribe">Exosternini</tp:taxon-name-part></tp:taxon-name> Voucher EXO-00547” (<named-content xmlns:xlink="http://www.w3.org/1999/xlink" content-type="dwc:institutional_code" xlink:type="simple">DZUP</named-content>). <bold><italic>Paratypes</italic> (17): Brazil</bold>: Paraná, Campina Grande do Sul, Estrada da Mandacaia – 1800 (<named-content xmlns:xlink="http://www.w3.org/1999/xlink" content-type="dwc:verbatimCoordinates" xlink:type="simple"><named-content content-type="geo-json" specific-use="{&#34;type&#34;:&#34;Point&#34;,&#34;coordinates&#34;:[-49.040000,-25.300000]}" id="NCID0EWULM" xlink:type="simple">-25.3, -49.04</named-content></named-content>), 12/26/08, FIT, F.W.T. Leivas (<named-content xmlns:xlink="http://www.w3.org/1999/xlink" content-type="dwc:institutional_code" xlink:type="simple">DZUP</named-content>, <named-content xmlns:xlink="http://www.w3.org/1999/xlink" content-type="dwc:institutional_code" xlink:type="simple">CESP</named-content>, 4ex.); Paraná, Campina Grande do Sul, Estrada da Mandacaia – 1800 (<named-content xmlns:xlink="http://www.w3.org/1999/xlink" content-type="dwc:verbatimCoordinates" xlink:type="simple"><named-content content-type="geo-json" specific-use="{&#34;type&#34;:&#34;Point&#34;,&#34;coordinates&#34;:[-49.040000,-25.300000]}" id="NCID0EPVLM" xlink:type="simple">-25.3, -49.04</named-content></named-content>), 1/31/09, FIT, F.W.T. Leivas (<named-content xmlns:xlink="http://www.w3.org/1999/xlink" content-type="dwc:institutional_code" xlink:type="simple">DZUP</named-content>, 3ex.); Paraná, Mpio. Curitiba, nr. Campina Grande do Sul (<named-content xmlns:xlink="http://www.w3.org/1999/xlink" content-type="dwc:verbatimCoordinates" xlink:type="simple"><named-content content-type="geo-json" specific-use="{&#34;type&#34;:&#34;Point&#34;,&#34;coordinates&#34;:[-49.038100,-25.296500]}" id="NCID0EAWLM" xlink:type="simple">-25.2965, -49.0381</named-content></named-content>), 12/7/11–12/10/11, FIT, F.W.T. Leivas (<abbrev xmlns:xlink="http://www.w3.org/1999/xlink" content-type="institution" xlink:title="Michael Caterino Collection, Clemson, USA" id="ABBRID0EFWLM" xlink:type="simple">MSCC</abbrev>, 2ex.); Paraná, Piraquara (<named-content xmlns:xlink="http://www.w3.org/1999/xlink" content-type="dwc:verbatimCoordinates" xlink:type="simple"><named-content content-type="geo-json" specific-use="{&#34;type&#34;:&#34;Point&#34;,&#34;coordinates&#34;:[-48.981700,-25.496100]}" id="NCID0ENWLM" xlink:type="simple">-25.4961, -48.9817</named-content></named-content>), 09/3/07–09/10/07, P. Grossi (<named-content xmlns:xlink="http://www.w3.org/1999/xlink" content-type="dwc:institutional_code" xlink:type="simple">DZUP</named-content>, 2ex.); Paraná, Piraquara, Mananciais da Serra (<named-content xmlns:xlink="http://www.w3.org/1999/xlink" content-type="dwc:verbatimCoordinates" xlink:type="simple"><named-content content-type="geo-json" specific-use="{&#34;type&#34;:&#34;Point&#34;,&#34;coordinates&#34;:[-48.981700,-25.496100]}" id="NCID0E5WLM" xlink:type="simple">-25.4961, -48.9817</named-content></named-content>), 1000 m, 10/17/07–10/31/07, FIT, P. Grossi &amp; D. Parizotto (<abbrev xmlns:xlink="http://www.w3.org/1999/xlink" content-type="institution" xlink:title="Nicolas Dégallier Collection, Paris" id="ABBRID0EDXLM" xlink:type="simple">CHND</abbrev>, 2ex.); Paraná, Piraquara, Mananciais da Serra (<named-content xmlns:xlink="http://www.w3.org/1999/xlink" content-type="dwc:verbatimCoordinates" xlink:type="simple"><named-content content-type="geo-json" specific-use="{&#34;type&#34;:&#34;Point&#34;,&#34;coordinates&#34;:[-48.981700,-25.496100]}" id="NCID0ELXLM" xlink:type="simple">-25.4961, -48.9817</named-content></named-content>), 1000 m, 11/1/07–11/8/07, FIT, P. Grossi &amp; D. Parizotto, EXO-03299 (<abbrev xmlns:xlink="http://www.w3.org/1999/xlink" content-type="institution" xlink:title="Nicolas Dégallier Collection, Paris" id="ABBRID0EQXLM" xlink:type="simple">CHND</abbrev>, 1ex.); Paraná, Piraquara, Mananciais da Serra (<named-content xmlns:xlink="http://www.w3.org/1999/xlink" content-type="dwc:verbatimCoordinates" xlink:type="simple"><named-content content-type="geo-json" specific-use="{&#34;type&#34;:&#34;Point&#34;,&#34;coordinates&#34;:[-48.981700,-25.496100]}" id="NCID0EYXLM" xlink:type="simple">-25.4961, -48.9817</named-content></named-content>), 1000 m, 11/8/07–11/23/07, FIT, P. Grossi &amp; D. Parizotto, EXO-03300 (<abbrev xmlns:xlink="http://www.w3.org/1999/xlink" content-type="institution" xlink:title="Nicolas Dégallier Collection, Paris" id="ABBRID0E4XLM" xlink:type="simple">CHND</abbrev>, 1ex.); Paraná, Piraquara, Mananciais da Serra (<named-content xmlns:xlink="http://www.w3.org/1999/xlink" content-type="dwc:verbatimCoordinates" xlink:type="simple"><named-content content-type="geo-json" specific-use="{&#34;type&#34;:&#34;Point&#34;,&#34;coordinates&#34;:[-48.981700,-25.496100]}" id="NCID0EFYLM" xlink:type="simple">-25.4961, -48.9817</named-content></named-content>), 1000 m, January 2007, FIT, P. Grossi &amp; D. Parizotto (<abbrev xmlns:xlink="http://www.w3.org/1999/xlink" content-type="institution" xlink:title="Nicolas Dégallier Collection, Paris" id="ABBRID0EKYLM" xlink:type="simple">CHND</abbrev>, 2ex.).</p></tp:treatment-sec><tp:treatment-sec sec-type="material" id="SECID0EPYLM"><title>Other material.</title><p><bold>Brazil</bold>: Paraná [sic] Tucuruí, Sept. 1984, FIT (<abbrev xmlns:xlink="http://www.w3.org/1999/xlink" content-type="institution" xlink:title="Nicolas Dégallier Collection, Paris" id="ABBRID0EXYLM" xlink:type="simple">CHND</abbrev> 1ex.). This specimen is labelled as written. However, Tucuruí is in Pará state. Whether this specimen is in fact from this disjunct locality seems unlikely, and we suspect it is from some other locality in Paraná.</p></tp:treatment-sec><tp:treatment-sec sec-type="description" id="SECID0E3YLM"><title>Diagnostic description.</title><p>Length: 1.54–1.81 mm (avg. 1.68 mm); width: 1.26–1.50 mm (avg. 1.37 mm). Body elongate oval, weakly depressed, dark rufescent, with fairly conspicuous ground punctation; frons broad, distinctly widened anteriorly, weakly depressed in middle, supraorbital stria complete, meeting frontal stria at sides, frontal stria complete, sinuate through depression; epistoma depressed at middle, sides raised; labrum sinuate, not emarginate, at apex, each mandible with very small basal tooth; prescutellar impression oval, barely larger than scutellum; pronotal disk with few secondary punctures near sides; marginal pronotal stria complete along sides and front, occasionally joining end of submarginal behind eye, thus interrupted; lateral submarginal stria obsolete in basal 1/2, continuing around anterior angle, ending freely near anterior marginal stria or joining it; median pronotal gland openings annulate, slightly &gt; 1/2 pronotal length behind anterior margin; elytron with single, complete epipleural stria; outer subhumeral stria present in apical 1/2, inner absent; dorsal stria one weakened to obsolete in apical 1/2, striae two and three complete, striae four and five both present in apical 1/2, sutural stria present in apical 2/3; propygidium with secondary punctures separated by about their diameters at base, sparser posterad; pygidial secondary punctures smaller and sparser; prosternal keel shallowly emarginate at base, striae separated at base or weakly joined along basal margin, united anteriorly; prosternal keel-lobe junction slightly narrowed, lobe short, rounded, with complete marginal stria; mesoventrite wide and short, produced anteriorly at middle, with fine marginal stria continued at side by short postmesocoxal stria which ends behind mesocoxa; meso-metaventral stria angulate at middle, reaching middle of mesoventrite; lateral metaventral stria diverging, ending freely at middle of lateral portion of metaventrite; metaventrite impunctate; 1<sup>st</sup> abdominal ventrite with lateral stria complete or interrupted at gland opening mesad posterior corner of metacoxa; protibia with outer margin sinuate, ‘scalloped’, mainly in apical 1/2; meso- and metatibiae with fine marginal spines mainly in apical halves. Male: S8 with setal fringe; aedeagus with basal piece ~ 1/3 length of tegmen; tegmen with sides subparallel in basal 2/3, abruptly narrowed to bluntly rounded apices, largely straight in lateral view; medioventral process absent; median lobe ~ 5/6 tegmen length, basal apodemes thick over most of their lengths abruptly narrowed at extreme bases.</p></tp:treatment-sec><tp:treatment-sec sec-type="etymology" id="SECID0EEZLM"><title>Etymology.</title><p>We name this species in honor of Dr. Lúcia Massutti de Almeida, of the Universidade Federal do Paraná, in recognition of her mentorship of several outstanding histeridologists, and in gratitude for her hospitality to the authors during a 2011 visit.</p></tp:treatment-sec><tp:treatment-sec sec-type="distribution" id="SECID0EJZLM"><title>Distribution.</title><p>This species is only known from a few localities, all within Paraná (Brazil).</p></tp:treatment-sec><tp:treatment-sec sec-type="remarks" id="SECID0EOZLM"><title>Remarks.</title><p>This species is very similar to the preceding, but differs in a number of respects, having the prescutellar impression elongate oval and only slightly larger than the scutellum, the pronotal gland openings more anterior, a more strongly abbreviated lateral submarginal pronotal stria, an outer subhumeral present apically, and having the 3<sup>rd</sup> dorsal elytral stria complete. Ventrally the prosternal keel striae are also more distinctly impressed in this species.</p></tp:treatment-sec><tp:treatment-sec><!--Section generated to contain objects referenced in tp:taxon-treatment.--><fig id="F42" position="float" orientation="portrait"><object-id xmlns:xlink="http://www.w3.org/1999/xlink" content-type="doi" xlink:type="simple">10.3897/zookeys.1001.58447.figure27</object-id><object-id xmlns:xlink="http://www.w3.org/1999/xlink" content-type="arpha" xlink:type="simple">08896421-FB8C-538B-8321-DF6DA63E5BAF</object-id><label>Figure 27.</label><caption><p><bold>A, B</bold><italic><tp:taxon-name><tp:taxon-name-part taxon-name-part-type="genus" reg="Phelister">Phelister</tp:taxon-name-part> <tp:taxon-name-part taxon-name-part-type="species" reg="umens">umens</tp:taxon-name-part></tp:taxon-name></italic>: <bold>A</bold> dorsal habitus <bold>B</bold> ventral habitus <bold>C, D</bold><italic><tp:taxon-name><tp:taxon-name-part taxon-name-part-type="genus" reg="Phelister">P.</tp:taxon-name-part> <tp:taxon-name-part taxon-name-part-type="species" reg="almeidae">almeidae</tp:taxon-name-part></tp:taxon-name></italic>: <bold>C</bold> dorsal habitus <bold>D</bold> ventral habitus <bold>E, F</bold><italic><tp:taxon-name><tp:taxon-name-part taxon-name-part-type="genus" reg="Phelister">P.</tp:taxon-name-part> <tp:taxon-name-part taxon-name-part-type="species" reg="chicomendesi">chicomendesi</tp:taxon-name-part></tp:taxon-name></italic>: <bold>E</bold> dorsal habitus <bold>F</bold> ventral habitus.</p></caption><graphic xmlns:xlink="http://www.w3.org/1999/xlink" xlink:href="zookeys-1001-001-g042.jpg" position="float" orientation="portrait" xlink:type="simple" id="oo_484971.jpg"><uri content-type="original_file" xlink:type="simple">https://binary.pensoft.net/fig/484971</uri></graphic></fig><fig id="F43" position="float" orientation="portrait"><object-id xmlns:xlink="http://www.w3.org/1999/xlink" content-type="doi" xlink:type="simple">10.3897/zookeys.1001.58447.figure28</object-id><object-id xmlns:xlink="http://www.w3.org/1999/xlink" content-type="arpha" xlink:type="simple">155DE7E8-83E8-534B-96B3-4DD3A8B00E6D</object-id><label>Figure 28.</label><caption><p>Male genitalia <bold>A–F</bold><italic><tp:taxon-name><tp:taxon-name-part taxon-name-part-type="genus" reg="Phelister">Phelister</tp:taxon-name-part> <tp:taxon-name-part taxon-name-part-type="species" reg="umens">umens</tp:taxon-name-part></tp:taxon-name></italic>: <bold>A</bold> tergite 8 <bold>B</bold> sternite 8 <bold>C</bold> tergites 9 &amp; 10 <bold>D</bold> sternite 9 <bold>E</bold> aedeagus, dorsal <bold>F</bold> aedeagus, lateral <bold>G, H</bold><italic><tp:taxon-name><tp:taxon-name-part taxon-name-part-type="genus" reg="Phelister">P.</tp:taxon-name-part> <tp:taxon-name-part taxon-name-part-type="species" reg="almeidae">almeidae</tp:taxon-name-part></tp:taxon-name></italic>: <bold>G</bold> aedeagus, dorsal <bold>H</bold> tegmen, lateral <bold>I, J</bold><italic><tp:taxon-name><tp:taxon-name-part taxon-name-part-type="genus" reg="Phelister">P.</tp:taxon-name-part> <tp:taxon-name-part taxon-name-part-type="species" reg="chicomendesi">chicomendesi</tp:taxon-name-part></tp:taxon-name></italic>: <bold>I</bold> aedeagus, dorsal <bold>J</bold> tegmen, lateral.</p></caption><graphic xmlns:xlink="http://www.w3.org/1999/xlink" xlink:href="zookeys-1001-001-g043.jpg" position="float" orientation="portrait" xlink:type="simple" id="oo_484972.jpg"><uri content-type="original_file" xlink:type="simple">https://binary.pensoft.net/fig/484972</uri></graphic></fig><fig id="F41" position="float" orientation="portrait"><object-id xmlns:xlink="http://www.w3.org/1999/xlink" content-type="doi" xlink:type="simple">10.3897/zookeys.1001.58447.map15</object-id><object-id xmlns:xlink="http://www.w3.org/1999/xlink" content-type="arpha" xlink:type="simple">6B784E37-BFE3-55C0-8125-890E23FA8586</object-id><label>Map 15.</label><caption><p>Collecting records for <italic><tp:taxon-name><tp:taxon-name-part taxon-name-part-type="genus" reg="Phelister">Phelister</tp:taxon-name-part> <tp:taxon-name-part taxon-name-part-type="species" reg="congruens">congruens</tp:taxon-name-part></tp:taxon-name></italic> (white circles), <italic><tp:taxon-name><tp:taxon-name-part taxon-name-part-type="genus" reg="Phelister">P.</tp:taxon-name-part> <tp:taxon-name-part taxon-name-part-type="species" reg="praesignis">praesignis</tp:taxon-name-part></tp:taxon-name></italic> (square), <italic><tp:taxon-name><tp:taxon-name-part taxon-name-part-type="genus" reg="Phelister">P.</tp:taxon-name-part> <tp:taxon-name-part taxon-name-part-type="species" reg="umens">umens</tp:taxon-name-part></tp:taxon-name></italic> (stars), and <italic><tp:taxon-name><tp:taxon-name-part taxon-name-part-type="genus" reg="Phelister">P.</tp:taxon-name-part> <tp:taxon-name-part taxon-name-part-type="species" reg="almeidae">almeidae</tp:taxon-name-part></tp:taxon-name></italic> (black circles).</p></caption><graphic xmlns:xlink="http://www.w3.org/1999/xlink" xlink:href="zookeys-1001-001-g041.jpg" position="float" orientation="portrait" xlink:type="simple" id="oo_484970.jpg"><uri content-type="original_file" xlink:type="simple">https://binary.pensoft.net/fig/484970</uri></graphic></fig></tp:treatment-sec></tp:taxon-treatment>
