# Supplementary material for: Recognition and revision of the Phelister blairi group (Histeridae, Histerinae, Exosternini)
Source: Zookeys. 2020 Dec 9;1001:1–154. doi: 10.3897/zookeys.1001.58447 (PMC7744391; doi:10.3897/zookeys.1001.58447)
Supplement: XML Treatment for Phelister chicomendesi [file zookeys.1001.58447-treatment45.xml]

<!DOCTYPE tp:taxon-treatment
  PUBLIC "-//TaxonX//DTD Taxonomic Treatment Publishing DTD v0 20100105//EN" "tax-treatment-NSO.dtd">
<tp:taxon-treatment xmlns:tp="http://www.plazi.org/taxpub"><tp:treatment-meta><kwd-group><label>Taxon classification</label><kwd><named-content xmlns:xlink="http://www.w3.org/1999/xlink" content-type="kingdom">Animalia</named-content></kwd><kwd><named-content xmlns:xlink="http://www.w3.org/1999/xlink" content-type="order">Coleoptera</named-content></kwd><kwd><named-content xmlns:xlink="http://www.w3.org/1999/xlink" content-type="family">Histeridae</named-content></kwd></kwd-group><mixed-citation publication-type="journal"><person-group><name><surname>Caterino</surname><given-names>Michael S.</given-names></name><name><surname>Tishechkin</surname><given-names>Alexey K.</given-names></name></person-group><article-title>Recognition and revision of the <italic><tp:taxon-name><tp:taxon-name-part taxon-name-part-type="genus" reg="Phelister">Phelister</tp:taxon-name-part> <tp:taxon-name-part taxon-name-part-type="species" reg="blairi">blairi</tp:taxon-name-part></tp:taxon-name></italic> group (<tp:taxon-name><tp:taxon-name-part taxon-name-part-type="family">Histeridae</tp:taxon-name-part></tp:taxon-name>, <tp:taxon-name><tp:taxon-name-part taxon-name-part-type="subfamily">Histerinae</tp:taxon-name-part></tp:taxon-name>, <tp:taxon-name><tp:taxon-name-part taxon-name-part-type="tribe">Exosternini</tp:taxon-name-part></tp:taxon-name>)</article-title><source>Zookeys</source><day>09</day><month>12</month><year>2020</year><volume>1001</volume><fpage>1</fpage><lpage>154</lpage><pub-id pub-id-type="doi">10.3897/zookeys.1001.58447</pub-id></mixed-citation></tp:treatment-meta><tp:nomenclature><label>45.</label><tp:taxon-name><object-id xmlns:xlink="http://www.w3.org/1999/xlink" content-type="arpha" xlink:type="simple">C1BD9C5E-DBA4-5C04-9F0A-B46F4548447E</object-id>
                <tp:taxon-name-part taxon-name-part-type="genus" reg="Phelister">Phelister</tp:taxon-name-part>
                <tp:taxon-name-part taxon-name-part-type="species" reg="chicomendesi">chicomendesi</tp:taxon-name-part>
                <object-id xmlns:xlink="http://www.w3.org/1999/xlink" content-type="zoobank" xlink:type="simple">http://zoobank.org/442A0CF6-258B-49A5-AD5D-9B4DF7D155D1</object-id>
              </tp:taxon-name><tp:taxon-status xmlns:xlink="http://www.w3.org/1999/xlink" xlink:type="simple">sp. nov.</tp:taxon-status><xref ref-type="fig" rid="F42">Figs 27E, F</xref><xref ref-type="fig" rid="F43">, 28I, J</xref><xref ref-type="fig" rid="F44">, Map 16</xref></tp:nomenclature><tp:treatment-sec sec-type="type material" id="SECID0EL2LM"><title>Type material.</title><p><bold><italic>Holotype</italic> male</bold>: “<bold>Brazil</bold>: Pará, Carajás (Serra Norte) <named-content xmlns:xlink="http://www.w3.org/1999/xlink" content-type="dwc:verbatimCoordinates" xlink:type="simple"><named-content content-type="geo-json" specific-use="{&#34;type&#34;:&#34;Point&#34;,&#34;coordinates&#34;:[-50.200000,-6.066667]}" id="NCID0E22LM" xlink:type="simple">6°04'S, 50°12'W</named-content></named-content> [<named-content xmlns:xlink="http://www.w3.org/1999/xlink" content-type="dwc:verbatimCoordinates" xlink:type="simple"><named-content content-type="geo-json" specific-use="{&#34;type&#34;:&#34;Point&#34;,&#34;coordinates&#34;:[-50.200000,-6.066700]}" id="NCID0ED3LM" xlink:type="simple">-6.0667, -50.2</named-content></named-content>], Piège d’interception. Iii.1989” / “Caterino/Tishechkin <tp:taxon-name><tp:taxon-name-part taxon-name-part-type="tribe">Exosternini</tp:taxon-name-part></tp:taxon-name> Voucher EXO-00388” (<named-content xmlns:xlink="http://www.w3.org/1999/xlink" content-type="dwc:institutional_code" xlink:type="simple">CEMT</named-content>). <bold><italic>Paratypes</italic> (34): Brazil</bold>: Marajó-Breves (<named-content xmlns:xlink="http://www.w3.org/1999/xlink" content-type="dwc:verbatimCoordinates" xlink:type="simple"><named-content content-type="geo-json" specific-use="{&#34;type&#34;:&#34;Point&#34;,&#34;coordinates&#34;:[-50.533300,-0.883300]}" id="NCID0E33LM" xlink:type="simple">-0.8833, -50.5333</named-content></named-content>), 11/18/87–12/5/87, FIT, EXO-02414 (<abbrev xmlns:xlink="http://www.w3.org/1999/xlink" content-type="institution" xlink:title="Nicolas Dégallier Collection, Paris" id="ABBRID0EB4LM" xlink:type="simple">CHND</abbrev>, 1ex.); Pará, Altamira – Marabá: km 18 (<named-content xmlns:xlink="http://www.w3.org/1999/xlink" content-type="dwc:verbatimCoordinates" xlink:type="simple"><named-content content-type="geo-json" specific-use="{&#34;type&#34;:&#34;Point&#34;,&#34;coordinates&#34;:[-52.050000,-3.150000]}" id="NCID0EJ4LM" xlink:type="simple">-3.15, -52.05</named-content></named-content>), May 1986, FIT (<abbrev xmlns:xlink="http://www.w3.org/1999/xlink" content-type="institution" xlink:title="Nicolas Dégallier Collection, Paris" id="ABBRID0EO4LM" xlink:type="simple">CHND</abbrev>, 4ex.); Pará, Altamira – Marabá: km 18 (<named-content xmlns:xlink="http://www.w3.org/1999/xlink" content-type="dwc:verbatimCoordinates" xlink:type="simple"><named-content content-type="geo-json" specific-use="{&#34;type&#34;:&#34;Point&#34;,&#34;coordinates&#34;:[-52.050000,-3.150000]}" id="NCID0EW4LM" xlink:type="simple">-3.15, -52.05</named-content></named-content>), May 1985, FIT, EXO-03310 (<abbrev xmlns:xlink="http://www.w3.org/1999/xlink" content-type="institution" xlink:title="Nicolas Dégallier Collection, Paris" id="ABBRID0E24LM" xlink:type="simple">CHND</abbrev>, 1ex.); Pará, Barcarena (<named-content xmlns:xlink="http://www.w3.org/1999/xlink" content-type="dwc:verbatimCoordinates" xlink:type="simple"><named-content content-type="geo-json" specific-use="{&#34;type&#34;:&#34;Point&#34;,&#34;coordinates&#34;:[-48.616700,-1.500000]}" id="NCID0ED5LM" xlink:type="simple">-1.5, -48.6167</named-content></named-content>), 6/13/91–6/25/91, FIT (<abbrev xmlns:xlink="http://www.w3.org/1999/xlink" content-type="institution" xlink:title="Nicolas Dégallier Collection, Paris" id="ABBRID0EI5LM" xlink:type="simple">CHND</abbrev>, 6ex.); Pará, Belém, Utinga (IPEAN) (<named-content xmlns:xlink="http://www.w3.org/1999/xlink" content-type="dwc:verbatimCoordinates" xlink:type="simple"><named-content content-type="geo-json" specific-use="{&#34;type&#34;:&#34;Point&#34;,&#34;coordinates&#34;:[-48.433300,-1.450000]}" id="NCID0EQ5LM" xlink:type="simple">-1.45, -48.4333</named-content></named-content>), November 1984, FIT (<abbrev xmlns:xlink="http://www.w3.org/1999/xlink" content-type="institution" xlink:title="Nicolas Dégallier Collection, Paris" id="ABBRID0EV5LM" xlink:type="simple">CHND</abbrev>, 4ex.); Pará, Belém, Utinga (IPEAN) (<named-content xmlns:xlink="http://www.w3.org/1999/xlink" content-type="dwc:verbatimCoordinates" xlink:type="simple"><named-content content-type="geo-json" specific-use="{&#34;type&#34;:&#34;Point&#34;,&#34;coordinates&#34;:[-48.433300,-1.450000]}" id="NCID0E45LM" xlink:type="simple">-1.45, -48.4333</named-content></named-content>), October, 1985, FIT, EXO-03308 (<abbrev xmlns:xlink="http://www.w3.org/1999/xlink" content-type="institution" xlink:title="Nicolas Dégallier Collection, Paris" id="ABBRID0EC6LM" xlink:type="simple">CHND</abbrev>, 1ex.); Pará, Carajás, Serra Norte (<named-content xmlns:xlink="http://www.w3.org/1999/xlink" content-type="dwc:verbatimCoordinates" xlink:type="simple"><named-content content-type="geo-json" specific-use="{&#34;type&#34;:&#34;Point&#34;,&#34;coordinates&#34;:[-50.200000,-6.066700]}" id="NCID0EK6LM" xlink:type="simple">-6.0667, -50.2</named-content></named-content>), 1/22/84–1/27/84, Ss. Cad. de Sarigue (<abbrev xmlns:xlink="http://www.w3.org/1999/xlink" content-type="institution" xlink:title="Nicolas Dégallier Collection, Paris" id="ABBRID0EP6LM" xlink:type="simple">CHND</abbrev>, 2ex.); Pará, Marajó-Breves (<named-content xmlns:xlink="http://www.w3.org/1999/xlink" content-type="dwc:verbatimCoordinates" xlink:type="simple"><named-content content-type="geo-json" specific-use="{&#34;type&#34;:&#34;Point&#34;,&#34;coordinates&#34;:[-50.533300,-0.883300]}" id="NCID0EX6LM" xlink:type="simple">-0.8833, -50.5333</named-content></named-content>), 11/18/87–12/5/87, FIT (<abbrev xmlns:xlink="http://www.w3.org/1999/xlink" content-type="institution" xlink:title="Nicolas Dégallier Collection, Paris" id="ABBRID0E36LM" xlink:type="simple">CHND</abbrev>, 4ex.); Pará, Mcpio Jari, Pacanari (<named-content xmlns:xlink="http://www.w3.org/1999/xlink" content-type="dwc:verbatimCoordinates" xlink:type="simple"><named-content content-type="geo-json" specific-use="{&#34;type&#34;:&#34;Point&#34;,&#34;coordinates&#34;:[-52.666700,-0.650000]}" id="NCID0EEAMM" xlink:type="simple">-0.65, -52.6667</named-content></named-content>), 220 m, 3/21/11–4/2/11, Baited pitfalls, C.J. Marsh, EXO-03313 (<abbrev xmlns:xlink="http://www.w3.org/1999/xlink" content-type="institution" xlink:title="Nicolas Dégallier Collection, Paris" id="ABBRID0EJAMM" xlink:type="simple">CHND</abbrev>, 1ex.); Pará, Tucuruí (<named-content xmlns:xlink="http://www.w3.org/1999/xlink" content-type="dwc:verbatimCoordinates" xlink:type="simple"><named-content content-type="geo-json" specific-use="{&#34;type&#34;:&#34;Point&#34;,&#34;coordinates&#34;:[-49.667000,-3.750000]}" id="NCID0ERAMM" xlink:type="simple">-3.75, -49.667</named-content></named-content>), 6/19/86–7/7/86, FIT, EXO-03303 (<abbrev xmlns:xlink="http://www.w3.org/1999/xlink" content-type="institution" xlink:title="Nicolas Dégallier Collection, Paris" id="ABBRID0EWAMM" xlink:type="simple">CHND</abbrev>, 1ex.); Pará, Tucuruí (<named-content xmlns:xlink="http://www.w3.org/1999/xlink" content-type="dwc:verbatimCoordinates" xlink:type="simple"><named-content content-type="geo-json" specific-use="{&#34;type&#34;:&#34;Point&#34;,&#34;coordinates&#34;:[-49.667000,-3.750000]}" id="NCID0E5AMM" xlink:type="simple">-3.75, -49.667</named-content></named-content>), 6/19/86–7/7/86, FIT, EXO-03305 (<abbrev xmlns:xlink="http://www.w3.org/1999/xlink" content-type="institution" xlink:title="Nicolas Dégallier Collection, Paris" id="ABBRID0EDBMM" xlink:type="simple">CHND</abbrev>, 1ex.); Pará, Tucuruí (<named-content xmlns:xlink="http://www.w3.org/1999/xlink" content-type="dwc:verbatimCoordinates" xlink:type="simple"><named-content content-type="geo-json" specific-use="{&#34;type&#34;:&#34;Point&#34;,&#34;coordinates&#34;:[-49.667000,-3.750000]}" id="NCID0ELBMM" xlink:type="simple">-3.75, -49.667</named-content></named-content>), February 1986, FIT, EXO-03304 (<abbrev xmlns:xlink="http://www.w3.org/1999/xlink" content-type="institution" xlink:title="Nicolas Dégallier Collection, Paris" id="ABBRID0EQBMM" xlink:type="simple">CHND</abbrev>, 1ex.); Pará, Tucuruí (<named-content xmlns:xlink="http://www.w3.org/1999/xlink" content-type="dwc:verbatimCoordinates" xlink:type="simple"><named-content content-type="geo-json" specific-use="{&#34;type&#34;:&#34;Point&#34;,&#34;coordinates&#34;:[-49.667000,-3.750000]}" id="NCID0EYBMM" xlink:type="simple">-3.75, -49.667</named-content></named-content>), June 1985, FIT (<abbrev xmlns:xlink="http://www.w3.org/1999/xlink" content-type="institution" xlink:title="Nicolas Dégallier Collection, Paris" id="ABBRID0E4BMM" xlink:type="simple">CHND</abbrev>, 3ex.); Pará, Marituba (<named-content xmlns:xlink="http://www.w3.org/1999/xlink" content-type="dwc:verbatimCoordinates" xlink:type="simple"><named-content content-type="geo-json" specific-use="{&#34;type&#34;:&#34;Point&#34;,&#34;coordinates&#34;:[-48.300000,-1.400000]}" id="NCID0EFCMM" xlink:type="simple">-1.4, -48.3</named-content></named-content>), 6/10/61, EXO-03315 (<named-content xmlns:xlink="http://www.w3.org/1999/xlink" content-type="dwc:institutional_code" xlink:type="simple">CESP</named-content>, 1ex.).</p><fig id="F44" position="float" orientation="portrait"><object-id xmlns:xlink="http://www.w3.org/1999/xlink" content-type="doi" xlink:type="simple">10.3897/zookeys.1001.58447.map16</object-id><object-id xmlns:xlink="http://www.w3.org/1999/xlink" content-type="arpha" xlink:type="simple">9C52EAC6-8BDD-523B-ABED-A9CD86084184</object-id><label>Map 16.</label><caption><p>Collecting records for <italic><tp:taxon-name><tp:taxon-name-part taxon-name-part-type="genus" reg="Phelister">Phelister</tp:taxon-name-part> <tp:taxon-name-part taxon-name-part-type="species" reg="chicomendesi">chicomendesi</tp:taxon-name-part></tp:taxon-name></italic> (stars), <italic><tp:taxon-name><tp:taxon-name-part taxon-name-part-type="genus" reg="Phelister">P.</tp:taxon-name-part> <tp:taxon-name-part taxon-name-part-type="species" reg="microdens">microdens</tp:taxon-name-part></tp:taxon-name></italic> (white circles), and <italic><tp:taxon-name><tp:taxon-name-part taxon-name-part-type="genus" reg="Phelister">P.</tp:taxon-name-part> <tp:taxon-name-part taxon-name-part-type="species" reg="matatlantica">matatlantica</tp:taxon-name-part></tp:taxon-name></italic> (squares).</p></caption><graphic xmlns:xlink="http://www.w3.org/1999/xlink" xlink:href="zookeys-1001-001-g044.jpg" position="float" orientation="portrait" xlink:type="simple" id="oo_484973.jpg"><uri content-type="original_file" xlink:type="simple">https://binary.pensoft.net/fig/484973</uri></graphic></fig></tp:treatment-sec><tp:treatment-sec sec-type="material" id="SECID0EAEMM"><title>Other material.</title><p><bold>Bolivia</bold>: Pando, nr. Villa Bella (<named-content xmlns:xlink="http://www.w3.org/1999/xlink" content-type="dwc:verbatimCoordinates" xlink:type="simple"><named-content content-type="geo-json" specific-use="{&#34;type&#34;:&#34;Point&#34;,&#34;coordinates&#34;:[-65.366700,-10.366700]}" id="NCID0ELEMM" xlink:type="simple">-10.3667, -65.3667</named-content></named-content>), 120 m, 2/25/96, pitfall human dung, primary forest, F. Guerra, EXO-03314 (<named-content xmlns:xlink="http://www.w3.org/1999/xlink" content-type="dwc:institutional_code" xlink:type="simple">USNM</named-content>, 1ex.); <bold>Suriname</bold>: Sipaliwini, upper Palumeu River, CI-RAP Survey Camp 1, <named-content xmlns:xlink="http://www.w3.org/1999/xlink" content-type="dwc:verbatimCoordinates" xlink:type="simple"><named-content content-type="geo-json" specific-use="{&#34;type&#34;:&#34;Point&#34;,&#34;coordinates&#34;:[-55.629400,2.477000]}" id="NCID0E4EMM" xlink:type="simple">2.4770°N, 55.6294°W</named-content></named-content>, 275 m, flight intercept trap, 10–16.iii.2012, A. E. Z. Short (<named-content xmlns:xlink="http://www.w3.org/1999/xlink" content-type="dwc:institutional_code" xlink:type="simple">SEMC</named-content>, 1ex.).</p></tp:treatment-sec><tp:treatment-sec sec-type="description" id="SECID0EKFMM"><title>Diagnostic description.</title><p>Length: 1.62–1.73 mm (avg. 1.67 mm); width: 1.38–1.42 mm (avg. 1.41 mm). This species is very similar to the preceding, differing principally in the following characters: lateral submarginal pronotal stria obsolete from apical 2/3 or more, present only around anterior angle; outer subhumeral stria present in apical 1/3 to 1/2; 3<sup>rd</sup> dorsal stria nearly or fully complete (not abbreviated or scratch-like at base); propygidial punctures slightly smaller, but still dense; pygidial punctures more numerous; prosternal keel striae very fine, often nearly or fully obsolete. Male: S8 with dense, long setal fringe; aedeagus with basal piece broad almost 1/2 length of tegmen; tegmen short, with sides unevenly subparallel in basal 1/2, evenly narrowed to subacute apices, largely straight in lateral view, slightly ventrally curved at apex; medioventral process absent; median lobe ~ 2/3 tegmen length, basal apodemes evenly narrowed.</p></tp:treatment-sec><tp:treatment-sec sec-type="etymology" id="SECID0ESFMM"><title>Etymology.</title><p>We name this species to honor Francisco Alves (‘Chico’) Mendes Filho, a Brazilian labor and environmental activist who was assassinated in 1988.</p></tp:treatment-sec><tp:treatment-sec sec-type="distribution" id="SECID0EXFMM"><title>Distribution.</title><p>Most records of this species come from Pará, Brazil, but it is also known form northeastern Bolivia.</p></tp:treatment-sec><tp:treatment-sec sec-type="remarks" id="SECID0E3FMM"><title>Remarks.</title><p>Among the species in this group, the very short lateral submarginal pronotal stria, the apically present outer subhumeral stria, the complete 3<sup>rd</sup> dorsal stria, and the very weak to obsolete prosternal keel striae will distinguish <italic><tp:taxon-name><tp:taxon-name-part taxon-name-part-type="genus" reg="Phelister">P.</tp:taxon-name-part> <tp:taxon-name-part taxon-name-part-type="species" reg="chicomendesi">chicomendesi</tp:taxon-name-part></tp:taxon-name></italic>. One very disjunct specimen from Bolivia is similar in all these respects, although its protibiae are more quadrate and have more and denser marginal scalloping.</p></tp:treatment-sec><tp:treatment-sec><!--Section generated to contain objects referenced in tp:taxon-treatment.--><fig id="F42" position="float" orientation="portrait"><object-id xmlns:xlink="http://www.w3.org/1999/xlink" content-type="doi" xlink:type="simple">10.3897/zookeys.1001.58447.figure27</object-id><object-id xmlns:xlink="http://www.w3.org/1999/xlink" content-type="arpha" xlink:type="simple">08896421-FB8C-538B-8321-DF6DA63E5BAF</object-id><label>Figure 27.</label><caption><p><bold>A, B</bold><italic><tp:taxon-name><tp:taxon-name-part taxon-name-part-type="genus" reg="Phelister">Phelister</tp:taxon-name-part> <tp:taxon-name-part taxon-name-part-type="species" reg="umens">umens</tp:taxon-name-part></tp:taxon-name></italic>: <bold>A</bold> dorsal habitus <bold>B</bold> ventral habitus <bold>C, D</bold><italic><tp:taxon-name><tp:taxon-name-part taxon-name-part-type="genus" reg="Phelister">P.</tp:taxon-name-part> <tp:taxon-name-part taxon-name-part-type="species" reg="almeidae">almeidae</tp:taxon-name-part></tp:taxon-name></italic>: <bold>C</bold> dorsal habitus <bold>D</bold> ventral habitus <bold>E, F</bold><italic><tp:taxon-name><tp:taxon-name-part taxon-name-part-type="genus" reg="Phelister">P.</tp:taxon-name-part> <tp:taxon-name-part taxon-name-part-type="species" reg="chicomendesi">chicomendesi</tp:taxon-name-part></tp:taxon-name></italic>: <bold>E</bold> dorsal habitus <bold>F</bold> ventral habitus.</p></caption><graphic xmlns:xlink="http://www.w3.org/1999/xlink" xlink:href="zookeys-1001-001-g042.jpg" position="float" orientation="portrait" xlink:type="simple" id="oo_484971.jpg"><uri content-type="original_file" xlink:type="simple">https://binary.pensoft.net/fig/484971</uri></graphic></fig><fig id="F43" position="float" orientation="portrait"><object-id xmlns:xlink="http://www.w3.org/1999/xlink" content-type="doi" xlink:type="simple">10.3897/zookeys.1001.58447.figure28</object-id><object-id xmlns:xlink="http://www.w3.org/1999/xlink" content-type="arpha" xlink:type="simple">155DE7E8-83E8-534B-96B3-4DD3A8B00E6D</object-id><label>Figure 28.</label><caption><p>Male genitalia <bold>A–F</bold><italic><tp:taxon-name><tp:taxon-name-part taxon-name-part-type="genus" reg="Phelister">Phelister</tp:taxon-name-part> <tp:taxon-name-part taxon-name-part-type="species" reg="umens">umens</tp:taxon-name-part></tp:taxon-name></italic>: <bold>A</bold> tergite 8 <bold>B</bold> sternite 8 <bold>C</bold> tergites 9 &amp; 10 <bold>D</bold> sternite 9 <bold>E</bold> aedeagus, dorsal <bold>F</bold> aedeagus, lateral <bold>G, H</bold><italic><tp:taxon-name><tp:taxon-name-part taxon-name-part-type="genus" reg="Phelister">P.</tp:taxon-name-part> <tp:taxon-name-part taxon-name-part-type="species" reg="almeidae">almeidae</tp:taxon-name-part></tp:taxon-name></italic>: <bold>G</bold> aedeagus, dorsal <bold>H</bold> tegmen, lateral <bold>I, J</bold><italic><tp:taxon-name><tp:taxon-name-part taxon-name-part-type="genus" reg="Phelister">P.</tp:taxon-name-part> <tp:taxon-name-part taxon-name-part-type="species" reg="chicomendesi">chicomendesi</tp:taxon-name-part></tp:taxon-name></italic>: <bold>I</bold> aedeagus, dorsal <bold>J</bold> tegmen, lateral.</p></caption><graphic xmlns:xlink="http://www.w3.org/1999/xlink" xlink:href="zookeys-1001-001-g043.jpg" position="float" orientation="portrait" xlink:type="simple" id="oo_484972.jpg"><uri content-type="original_file" xlink:type="simple">https://binary.pensoft.net/fig/484972</uri></graphic></fig></tp:treatment-sec></tp:taxon-treatment>
