# Supplementary material for: Recognition and revision of the Phelister blairi group (Histeridae, Histerinae, Exosternini)
Source: Zookeys. 2020 Dec 9;1001:1–154. doi: 10.3897/zookeys.1001.58447 (PMC7744391; doi:10.3897/zookeys.1001.58447)
Supplement: XML Treatment for Phelister microdens [file zookeys.1001.58447-treatment46.xml]

<!DOCTYPE tp:taxon-treatment
  PUBLIC "-//TaxonX//DTD Taxonomic Treatment Publishing DTD v0 20100105//EN" "tax-treatment-NSO.dtd">
<tp:taxon-treatment xmlns:tp="http://www.plazi.org/taxpub"><tp:treatment-meta><kwd-group><label>Taxon classification</label><kwd><named-content xmlns:xlink="http://www.w3.org/1999/xlink" content-type="kingdom">Animalia</named-content></kwd><kwd><named-content xmlns:xlink="http://www.w3.org/1999/xlink" content-type="order">Coleoptera</named-content></kwd><kwd><named-content xmlns:xlink="http://www.w3.org/1999/xlink" content-type="family">Histeridae</named-content></kwd></kwd-group><mixed-citation publication-type="journal"><person-group><name><surname>Caterino</surname><given-names>Michael S.</given-names></name><name><surname>Tishechkin</surname><given-names>Alexey K.</given-names></name></person-group><article-title>Recognition and revision of the <italic><tp:taxon-name><tp:taxon-name-part taxon-name-part-type="genus" reg="Phelister">Phelister</tp:taxon-name-part> <tp:taxon-name-part taxon-name-part-type="species" reg="blairi">blairi</tp:taxon-name-part></tp:taxon-name></italic> group (<tp:taxon-name><tp:taxon-name-part taxon-name-part-type="family">Histeridae</tp:taxon-name-part></tp:taxon-name>, <tp:taxon-name><tp:taxon-name-part taxon-name-part-type="subfamily">Histerinae</tp:taxon-name-part></tp:taxon-name>, <tp:taxon-name><tp:taxon-name-part taxon-name-part-type="tribe">Exosternini</tp:taxon-name-part></tp:taxon-name>)</article-title><source>Zookeys</source><day>09</day><month>12</month><year>2020</year><volume>1001</volume><fpage>1</fpage><lpage>154</lpage><pub-id pub-id-type="doi">10.3897/zookeys.1001.58447</pub-id></mixed-citation></tp:treatment-meta><tp:nomenclature><label>46.</label><tp:taxon-name><object-id xmlns:xlink="http://www.w3.org/1999/xlink" content-type="arpha" xlink:type="simple">4D86CA46-701B-53C7-8826-52E9F01A5693</object-id>
                <tp:taxon-name-part taxon-name-part-type="genus" reg="Phelister">Phelister</tp:taxon-name-part>
                <tp:taxon-name-part taxon-name-part-type="species" reg="microdens">microdens</tp:taxon-name-part>
                <object-id xmlns:xlink="http://www.w3.org/1999/xlink" content-type="zoobank" xlink:type="simple">http://zoobank.org/D377C817-A6B3-41BA-8F76-75C14044274A</object-id>
              </tp:taxon-name><tp:taxon-status xmlns:xlink="http://www.w3.org/1999/xlink" xlink:type="simple">sp. nov.</tp:taxon-status><xref ref-type="fig" rid="F45">Figs 29A, B</xref><xref ref-type="fig" rid="F46">, 30A, B</xref><xref ref-type="fig" rid="F44">, Map 16</xref></tp:nomenclature><tp:treatment-sec sec-type="type material" id="SECID0EEIMM"><title>Type material.</title><p><bold><italic>Holotype</italic> male</bold>: “<bold>Bolivia</bold>: Cochabamba, 67.5 km E Villa Tunari, Est. Biol. Valle Sajta, Univ. San Simon 300 m, <named-content xmlns:xlink="http://www.w3.org/1999/xlink" content-type="dwc:verbatimCoordinates" xlink:type="simple"><named-content content-type="geo-json" specific-use="{&#34;type&#34;:&#34;Point&#34;,&#34;coordinates&#34;:[-64.782500,-17.105278]}" id="NCID0EUIMM" xlink:type="simple">17°06'19"S, 64°46'57"W</named-content></named-content> [<named-content xmlns:xlink="http://www.w3.org/1999/xlink" content-type="dwc:verbatimCoordinates" xlink:type="simple"><named-content content-type="geo-json" specific-use="{&#34;type&#34;:&#34;Point&#34;,&#34;coordinates&#34;:[-64.782500,-17.105300]}" id="NCID0E3IMM" xlink:type="simple">-17.1053, -64.7825</named-content></named-content>] 9–13.II.1999, F. Génier, lowland rain for., ex. carr. tp. 3, 99–075” / “Caterino/Tishechkin <tp:taxon-name><tp:taxon-name-part taxon-name-part-type="tribe">Exosternini</tp:taxon-name-part></tp:taxon-name> Voucher EXO-00387” (<named-content xmlns:xlink="http://www.w3.org/1999/xlink" content-type="dwc:institutional_code" xlink:type="simple">CMNC</named-content>). <bold><italic>Paratypes</italic> (9): Bolivia</bold>: Cochabamba, Est. Biol. Valle Sajta, 67.5 km E Villa Tunari (<named-content xmlns:xlink="http://www.w3.org/1999/xlink" content-type="dwc:verbatimCoordinates" xlink:type="simple"><named-content content-type="geo-json" specific-use="{&#34;type&#34;:&#34;Point&#34;,&#34;coordinates&#34;:[-64.782500,-17.105300]}" id="NCID0EVJMM" xlink:type="simple">-17.1053, -64.7825</named-content></named-content>), 300 m, 2/9/99–2/13/99, carrion trap, lowland rain for., F. Génier, EXO-00387 (<named-content xmlns:xlink="http://www.w3.org/1999/xlink" content-type="dwc:institutional_code" xlink:type="simple">CMNC</named-content>, 1ex.); Santa Cruz, 3.7 km SSE Buena Vista, Flora y Fauna Hotel (<named-content xmlns:xlink="http://www.w3.org/1999/xlink" content-type="dwc:verbatimCoordinates" xlink:type="simple"><named-content content-type="geo-json" specific-use="{&#34;type&#34;:&#34;Point&#34;,&#34;coordinates&#34;:[-63.652100,-17.498700]}" id="NCID0EFKMM" xlink:type="simple">-17.4987, -63.6521</named-content></named-content>), 400–440 m, 11/3/03–11/9/03, FIT, R. Leschen, EXO-03332 (<abbrev xmlns:xlink="http://www.w3.org/1999/xlink" content-type="institution" xlink:title="Alexey Tishechkin Collection, Sacramento, USA" id="ABBRID0EKKMM" xlink:type="simple">AKTC</abbrev>, 1ex.); Santa Cruz, 5 km SSE Buena Vista, Flora y Fauna Hotel (<named-content xmlns:xlink="http://www.w3.org/1999/xlink" content-type="dwc:verbatimCoordinates" xlink:type="simple"><named-content content-type="geo-json" specific-use="{&#34;type&#34;:&#34;Point&#34;,&#34;coordinates&#34;:[-63.652100,-17.498700]}" id="NCID0ESKMM" xlink:type="simple">-17.4987, -63.6521</named-content></named-content>), 440 m, 12/15/03–12/24/03, FIT, S. &amp; J. Peck, EXO-02416 (<named-content xmlns:xlink="http://www.w3.org/1999/xlink" content-type="dwc:institutional_code" xlink:type="simple">CMNC</named-content>, 1ex.); Santa Cruz, 5 km SSE Buena Vista, Flora y Fauna Hotel (<named-content xmlns:xlink="http://www.w3.org/1999/xlink" content-type="dwc:verbatimCoordinates" xlink:type="simple"><named-content content-type="geo-json" specific-use="{&#34;type&#34;:&#34;Point&#34;,&#34;coordinates&#34;:[-63.652100,-17.498700]}" id="NCID0ECLMM" xlink:type="simple">-17.4987, -63.6521</named-content></named-content>), December 2003, FIT, S &amp; J. Peck (<abbrev xmlns:xlink="http://www.w3.org/1999/xlink" content-type="institution" xlink:title="Alexey Tishechkin Collection, Sacramento, USA" id="ABBRID0EHLMM" xlink:type="simple">AKTC</abbrev>, 2ex.); Santa Cruz, ~ 5 km SSE Buena Vista, Flora y Fauna Hotel, <named-content xmlns:xlink="http://www.w3.org/1999/xlink" content-type="dwc:verbatimCoordinates" xlink:type="simple"><named-content content-type="geo-json" specific-use="{&#34;type&#34;:&#34;Point&#34;,&#34;coordinates&#34;:[-63.652000,-17.498000]}" id="NCID0EPLMM" xlink:type="simple">-17.498 -63.652</named-content></named-content>, 12/14/03–12/24/03, FIT, S. &amp; J. Peck (<abbrev xmlns:xlink="http://www.w3.org/1999/xlink" content-type="institution" xlink:title="Alexey Tishechkin Collection, Sacramento, USA" id="ABBRID0EULMM" xlink:type="simple">AKTC</abbrev>, 4ex.).</p></tp:treatment-sec><tp:treatment-sec sec-type="material" id="SECID0EZLMM"><title>Other material.</title><p><bold>Brazil</bold>: Pará, Carajás, Serra Norte (<named-content xmlns:xlink="http://www.w3.org/1999/xlink" content-type="dwc:verbatimCoordinates" xlink:type="simple"><named-content content-type="geo-json" specific-use="{&#34;type&#34;:&#34;Point&#34;,&#34;coordinates&#34;:[-50.200000,-6.066700]}" id="NCID0EEMMM" xlink:type="simple">-6.0667, -50.2</named-content></named-content>), January 1984, Piège + excr. humain, EXO-03333 (<abbrev xmlns:xlink="http://www.w3.org/1999/xlink" content-type="institution" xlink:title="Nicolas Dégallier Collection, Paris" id="ABBRID0EJMMM" xlink:type="simple">CHND</abbrev>, 1ex.).</p><fig id="F45" position="float" orientation="portrait"><object-id xmlns:xlink="http://www.w3.org/1999/xlink" content-type="doi" xlink:type="simple">10.3897/zookeys.1001.58447.figure29</object-id><object-id xmlns:xlink="http://www.w3.org/1999/xlink" content-type="arpha" xlink:type="simple">09E6D7E7-10C1-52F3-9FDE-A687594FDD27</object-id><label>Figure 29.</label><caption><p><bold>A, B</bold><italic><tp:taxon-name><tp:taxon-name-part taxon-name-part-type="genus" reg="Phelister">Phelister</tp:taxon-name-part> <tp:taxon-name-part taxon-name-part-type="species" reg="microdens">microdens</tp:taxon-name-part></tp:taxon-name></italic>: <bold>A</bold> dorsal habitus <bold>B</bold> ventral habitus <bold>C, D</bold><italic><tp:taxon-name><tp:taxon-name-part taxon-name-part-type="genus" reg="Phelister">P.</tp:taxon-name-part> <tp:taxon-name-part taxon-name-part-type="species" reg="matatlantica">matatlantica</tp:taxon-name-part></tp:taxon-name></italic>: <bold>C</bold> dorsal habitus <bold>D</bold> ventral habitus.</p></caption><graphic xmlns:xlink="http://www.w3.org/1999/xlink" xlink:href="zookeys-1001-001-g045.jpg" position="float" orientation="portrait" xlink:type="simple" id="oo_484974.jpg"><uri content-type="original_file" xlink:type="simple">https://binary.pensoft.net/fig/484974</uri></graphic></fig></tp:treatment-sec><tp:treatment-sec sec-type="description" id="SECID0E4NMM"><title>Diagnostic description.</title><p>Length: 1.50–1.81 mm (avg. 1.65 mm); width: 1.26–1.62 mm (avg. 1.46 mm). This species is externally almost indistinguishable from the preceding, differing principally in the following characters: median pronotal gland openings near the pronotal midpoint (further anterad than <italic><tp:taxon-name><tp:taxon-name-part taxon-name-part-type="genus" reg="Phelister">P.</tp:taxon-name-part> <tp:taxon-name-part taxon-name-part-type="species" reg="chicomendesi">chicomendesi</tp:taxon-name-part></tp:taxon-name></italic>); lateral submarginal pronotal striae slightly longer, present in most of anterior 1/2; elytral striae more distinctly ‘striatopunctate’, the interconnected punctures larger and more prominent; 4<sup>th</sup> and 5<sup>th</sup> dorsal striae slightly longer, the 4<sup>th</sup> present in apical 1/2, the 5<sup>th</sup> nearly as long; prosternal keel with striae weak but present, united anteriorly. Male: S8 with apical setal fringe; aedeagus short, basal piece slightly &gt; 1/2 length of tegmen; tegmen with sides unevenly subparallel in basal 2/3, narrowed to subacute apices, apex slightly hooked in lateral view; medioventral process very strong, produced at basal fourth; median lobe ~ 3/4 tegmen length, basal apodemes narrow throughout.</p></tp:treatment-sec><tp:treatment-sec sec-type="etymology" id="SECID0EWOMM"><title>Etymology.</title><p>The name <italic>microdens</italic> refers to the unusual, finely dentate form of the protibia (shared with a few others treated in this paper).</p></tp:treatment-sec><tp:treatment-sec sec-type="distribution" id="SECID0E5OMM"><title>Distribution.</title><p>This species is known from few specimens that nonetheless cover a broad swath of tropical South America, from Bolivia to Pará, Brazil.</p></tp:treatment-sec><tp:treatment-sec sec-type="remarks" id="SECID0EDPMM"><title>Remarks.</title><p>This species is very similar to the two above but may be distinguished by the more anterior location of the pronotal gland openings, the weak but present prosternal keel striae, and the strongly punctate elytral striae.</p><fig id="F46" position="float" orientation="portrait"><object-id xmlns:xlink="http://www.w3.org/1999/xlink" content-type="doi" xlink:type="simple">10.3897/zookeys.1001.58447.figure30</object-id><object-id xmlns:xlink="http://www.w3.org/1999/xlink" content-type="arpha" xlink:type="simple">D2F33F71-ECDA-5577-BAE1-42FEFA0588D4</object-id><label>Figure 30.</label><caption><p>Male genitalia <bold>A, B</bold><italic><tp:taxon-name><tp:taxon-name-part taxon-name-part-type="genus" reg="Phelister">Phelister</tp:taxon-name-part> <tp:taxon-name-part taxon-name-part-type="species" reg="microdens">microdens</tp:taxon-name-part></tp:taxon-name></italic>: <bold>A</bold> aedeagus, dorsal <bold>B</bold> aedeagus, lateral <bold>C, D</bold><italic><tp:taxon-name><tp:taxon-name-part taxon-name-part-type="genus" reg="Phelister">P.</tp:taxon-name-part> <tp:taxon-name-part taxon-name-part-type="species" reg="matatlantica">matatlantica</tp:taxon-name-part></tp:taxon-name></italic>: <bold>C</bold> aedeagus, dorsal <bold>D</bold> aedeagus, lateral.</p></caption><graphic xmlns:xlink="http://www.w3.org/1999/xlink" xlink:href="zookeys-1001-001-g046.jpg" position="float" orientation="portrait" xlink:type="simple" id="oo_484975.jpg"><uri content-type="original_file" xlink:type="simple">https://binary.pensoft.net/fig/484975</uri></graphic></fig></tp:treatment-sec><tp:treatment-sec><!--Section generated to contain objects referenced in tp:taxon-treatment.--><fig id="F44" position="float" orientation="portrait"><object-id xmlns:xlink="http://www.w3.org/1999/xlink" content-type="doi" xlink:type="simple">10.3897/zookeys.1001.58447.map16</object-id><object-id xmlns:xlink="http://www.w3.org/1999/xlink" content-type="arpha" xlink:type="simple">9C52EAC6-8BDD-523B-ABED-A9CD86084184</object-id><label>Map 16.</label><caption><p>Collecting records for <italic><tp:taxon-name><tp:taxon-name-part taxon-name-part-type="genus" reg="Phelister">Phelister</tp:taxon-name-part> <tp:taxon-name-part taxon-name-part-type="species" reg="chicomendesi">chicomendesi</tp:taxon-name-part></tp:taxon-name></italic> (stars), <italic><tp:taxon-name><tp:taxon-name-part taxon-name-part-type="genus" reg="Phelister">P.</tp:taxon-name-part> <tp:taxon-name-part taxon-name-part-type="species" reg="microdens">microdens</tp:taxon-name-part></tp:taxon-name></italic> (white circles), and <italic><tp:taxon-name><tp:taxon-name-part taxon-name-part-type="genus" reg="Phelister">P.</tp:taxon-name-part> <tp:taxon-name-part taxon-name-part-type="species" reg="matatlantica">matatlantica</tp:taxon-name-part></tp:taxon-name></italic> (squares).</p></caption><graphic xmlns:xlink="http://www.w3.org/1999/xlink" xlink:href="zookeys-1001-001-g044.jpg" position="float" orientation="portrait" xlink:type="simple" id="oo_484973.jpg"><uri content-type="original_file" xlink:type="simple">https://binary.pensoft.net/fig/484973</uri></graphic></fig></tp:treatment-sec></tp:taxon-treatment>
