# Supplementary material for: Recognition and revision of the Phelister blairi group (Histeridae, Histerinae, Exosternini)
Source: Zookeys. 2020 Dec 9;1001:1–154. doi: 10.3897/zookeys.1001.58447 (PMC7744391; doi:10.3897/zookeys.1001.58447)
Supplement: XML Treatment for Phelister matatlantica [file zookeys.1001.58447-treatment47.xml]

<!DOCTYPE tp:taxon-treatment
  PUBLIC "-//TaxonX//DTD Taxonomic Treatment Publishing DTD v0 20100105//EN" "tax-treatment-NSO.dtd">
<tp:taxon-treatment xmlns:tp="http://www.plazi.org/taxpub"><tp:treatment-meta><kwd-group><label>Taxon classification</label><kwd><named-content xmlns:xlink="http://www.w3.org/1999/xlink" content-type="kingdom">Animalia</named-content></kwd><kwd><named-content xmlns:xlink="http://www.w3.org/1999/xlink" content-type="order">Coleoptera</named-content></kwd><kwd><named-content xmlns:xlink="http://www.w3.org/1999/xlink" content-type="family">Histeridae</named-content></kwd></kwd-group><mixed-citation publication-type="journal"><person-group><name><surname>Caterino</surname><given-names>Michael S.</given-names></name><name><surname>Tishechkin</surname><given-names>Alexey K.</given-names></name></person-group><article-title>Recognition and revision of the <italic><tp:taxon-name><tp:taxon-name-part taxon-name-part-type="genus" reg="Phelister">Phelister</tp:taxon-name-part> <tp:taxon-name-part taxon-name-part-type="species" reg="blairi">blairi</tp:taxon-name-part></tp:taxon-name></italic> group (<tp:taxon-name><tp:taxon-name-part taxon-name-part-type="family">Histeridae</tp:taxon-name-part></tp:taxon-name>, <tp:taxon-name><tp:taxon-name-part taxon-name-part-type="subfamily">Histerinae</tp:taxon-name-part></tp:taxon-name>, <tp:taxon-name><tp:taxon-name-part taxon-name-part-type="tribe">Exosternini</tp:taxon-name-part></tp:taxon-name>)</article-title><source>Zookeys</source><day>09</day><month>12</month><year>2020</year><volume>1001</volume><fpage>1</fpage><lpage>154</lpage><pub-id pub-id-type="doi">10.3897/zookeys.1001.58447</pub-id></mixed-citation></tp:treatment-meta><tp:nomenclature><label>47.</label><tp:taxon-name><object-id xmlns:xlink="http://www.w3.org/1999/xlink" content-type="arpha" xlink:type="simple">B76E0F6B-0A74-5ED5-9A6F-18EB70B0ABBF</object-id>
                <tp:taxon-name-part taxon-name-part-type="genus" reg="Phelister">Phelister</tp:taxon-name-part>
                <tp:taxon-name-part taxon-name-part-type="species" reg="matatlantica">matatlantica</tp:taxon-name-part>
                <object-id xmlns:xlink="http://www.w3.org/1999/xlink" content-type="zoobank" xlink:type="simple">http://zoobank.org/D22D3203-C4EE-4544-A8C1-6979D38A0DA6</object-id>
              </tp:taxon-name><tp:taxon-status xmlns:xlink="http://www.w3.org/1999/xlink" xlink:type="simple">sp. nov.</tp:taxon-status><xref ref-type="fig" rid="F45">Figs 29C, D</xref><xref ref-type="fig" rid="F46">, 30C, D</xref><xref ref-type="fig" rid="F44">, Map 16</xref></tp:nomenclature><tp:treatment-sec sec-type="type material" id="SECID0EMSMM"><title>Type material.</title><p><bold><italic>Holotype</italic> male</bold>: “<bold>Brazil</bold>: São Paulo, 50 km SE Mogi das Cruzes, Serra do Mar, Est. Biol. Boracéia, 800–900m [<named-content xmlns:xlink="http://www.w3.org/1999/xlink" content-type="dwc:verbatimCoordinates" xlink:type="simple"><named-content content-type="geo-json" specific-use="{&#34;type&#34;:&#34;Point&#34;,&#34;coordinates&#34;:[-46.000000,-23.700000]}" id="NCID0E3SMM" xlink:type="simple">-23.7, -46</named-content></named-content>], 28–30.IV.1997, F. Génier &amp; S. Ide, ex. feces trap, cloud forest” / “Caterino/Tishechkin <tp:taxon-name><tp:taxon-name-part taxon-name-part-type="tribe">Exosternini</tp:taxon-name-part></tp:taxon-name> Voucher EXO-00384” (<named-content xmlns:xlink="http://www.w3.org/1999/xlink" content-type="dwc:institutional_code" xlink:type="simple">CMNC</named-content>). <bold><italic>Paratypes</italic> (58): Brazil</bold>: Espírito Santo, Pico Pedra Azul (<named-content xmlns:xlink="http://www.w3.org/1999/xlink" content-type="dwc:verbatimCoordinates" xlink:type="simple"><named-content content-type="geo-json" specific-use="{&#34;type&#34;:&#34;Point&#34;,&#34;coordinates&#34;:[-40.983300,-20.433300]}" id="NCID0EVTMM" xlink:type="simple">-20.4333, -40.9833</named-content></named-content>), 1500 m, January 1969, F. Vaz-de-Mello, EXO-03326 (<abbrev xmlns:xlink="http://www.w3.org/1999/xlink" content-type="institution" xlink:title="Nicolas Dégallier Collection, Paris" id="ABBRID0E1TMM" xlink:type="simple">CHND</abbrev>, 1ex.); Espírito Santo, Venda Nova do Imigrante (<named-content xmlns:xlink="http://www.w3.org/1999/xlink" content-type="dwc:verbatimCoordinates" xlink:type="simple"><named-content content-type="geo-json" specific-use="{&#34;type&#34;:&#34;Point&#34;,&#34;coordinates&#34;:[-41.416700,-20.266700]}" id="NCID0ECUMM" xlink:type="simple">-20.2667, -41.4167</named-content></named-content>), December 2000, FIT, F.Z. Vaz-de-Mello, EXO-03327 (<abbrev xmlns:xlink="http://www.w3.org/1999/xlink" content-type="institution" xlink:title="Alexey Tishechkin Collection, Sacramento, USA" id="ABBRID0EHUMM" xlink:type="simple">AKTC</abbrev>, 1ex.); Minas Gerais, Águas Vermelhas (<named-content xmlns:xlink="http://www.w3.org/1999/xlink" content-type="dwc:verbatimCoordinates" xlink:type="simple"><named-content content-type="geo-json" specific-use="{&#34;type&#34;:&#34;Point&#34;,&#34;coordinates&#34;:[-41.466700,-15.750000]}" id="NCID0EPUMM" xlink:type="simple">-15.75, -41.4667</named-content></named-content>), December 1997, FIT, A.M. Bello &amp; F.Z. Vaz-de-Mello (<named-content xmlns:xlink="http://www.w3.org/1999/xlink" content-type="dwc:institutional_code" xlink:type="simple">CEMT</named-content>, 2ex.); Minas Gerais, Águas Vermelhas (<named-content xmlns:xlink="http://www.w3.org/1999/xlink" content-type="dwc:verbatimCoordinates" xlink:type="simple"><named-content content-type="geo-json" specific-use="{&#34;type&#34;:&#34;Point&#34;,&#34;coordinates&#34;:[-41.466700,-15.750000]}" id="NCID0E6UMM" xlink:type="simple">-15.75, -41.4667</named-content></named-content>), December 1983, Cad. de serpent (<abbrev xmlns:xlink="http://www.w3.org/1999/xlink" content-type="institution" xlink:title="Nicolas Dégallier Collection, Paris" id="ABBRID0EEVMM" xlink:type="simple">CHND</abbrev>, 2ex.); Minas Gerais, Aguas Vermelhas (<named-content xmlns:xlink="http://www.w3.org/1999/xlink" content-type="dwc:verbatimCoordinates" xlink:type="simple"><named-content content-type="geo-json" specific-use="{&#34;type&#34;:&#34;Point&#34;,&#34;coordinates&#34;:[-41.466700,-15.750000]}" id="NCID0EMVMM" xlink:type="simple">-15.75, -41.4667</named-content></named-content>), December 1997, F. Vaz-de-Mello (<abbrev xmlns:xlink="http://www.w3.org/1999/xlink" content-type="institution" xlink:title="Nicolas Dégallier Collection, Paris" id="ABBRID0ERVMM" xlink:type="simple">CHND</abbrev>, 20ex.); Minas Gerais, Lavras (<named-content xmlns:xlink="http://www.w3.org/1999/xlink" content-type="dwc:verbatimCoordinates" xlink:type="simple"><named-content content-type="geo-json" specific-use="{&#34;type&#34;:&#34;Point&#34;,&#34;coordinates&#34;:[-45.000000,-21.233300]}" id="NCID0EZVMM" xlink:type="simple">-21.2333, -45</named-content></named-content>), September 2001, FIT, Dry forest, F.Z. Vaz-de-Mello, EXO-03324 (<abbrev xmlns:xlink="http://www.w3.org/1999/xlink" content-type="institution" xlink:title="Alexey Tishechkin Collection, Sacramento, USA" id="ABBRID0E5VMM" xlink:type="simple">AKTC</abbrev>, 1ex.); Minas Gerais, Viçosa (<named-content xmlns:xlink="http://www.w3.org/1999/xlink" content-type="dwc:verbatimCoordinates" xlink:type="simple"><named-content content-type="geo-json" specific-use="{&#34;type&#34;:&#34;Point&#34;,&#34;coordinates&#34;:[-42.883300,-20.750000]}" id="NCID0EGWMM" xlink:type="simple">-20.75, -42.8833</named-content></named-content>), December 1998, FIT, F.Z. Vaz-de-Mello, EXO-03325 (<abbrev xmlns:xlink="http://www.w3.org/1999/xlink" content-type="institution" xlink:title="Alexey Tishechkin Collection, Sacramento, USA" id="ABBRID0ELWMM" xlink:type="simple">AKTC</abbrev>, 1ex.); Minas Gerais, Viçosa, Mata do Paraiso (<named-content xmlns:xlink="http://www.w3.org/1999/xlink" content-type="dwc:verbatimCoordinates" xlink:type="simple"><named-content content-type="geo-json" specific-use="{&#34;type&#34;:&#34;Point&#34;,&#34;coordinates&#34;:[-42.855600,-20.805000]}" id="NCID0ETWMM" xlink:type="simple">-20.805, -42.8556</named-content></named-content>), 750 m, 2/3/00, dg. tps., prim. mesophilic semideciduous Atlantic for., F. Génier (<named-content xmlns:xlink="http://www.w3.org/1999/xlink" content-type="dwc:institutional_code" xlink:type="simple">CMNC</named-content>, 4ex.); Minas Gerais, Parque Estadual do Itacolomi, Trilha do Forno at <named-content xmlns:xlink="http://www.w3.org/1999/xlink" content-type="dwc:verbatimCoordinates" xlink:type="simple"><named-content content-type="geo-json" specific-use="{&#34;type&#34;:&#34;Point&#34;,&#34;coordinates&#34;:[-43.507500,-20.429000]}" id="NCID0EDXMM" xlink:type="simple">20.4290°S, 43.5075°W</named-content></named-content>, 1350 m, flight intercept trap, 8–10.ii.2014, A. K. Tishechkin (<abbrev xmlns:xlink="http://www.w3.org/1999/xlink" content-type="institution" xlink:title="Alexey Tishechkin Collection, Sacramento, USA" id="ABBRID0EIXMM" xlink:type="simple">AKTC</abbrev>, 4ex.); Paraná, Piraquara Mananciais da Serra (<named-content xmlns:xlink="http://www.w3.org/1999/xlink" content-type="dwc:verbatimCoordinates" xlink:type="simple"><named-content content-type="geo-json" specific-use="{&#34;type&#34;:&#34;Point&#34;,&#34;coordinates&#34;:[-48.978600,-25.493400]}" id="NCID0EQXMM" xlink:type="simple">-25.4934, -48.9786</named-content></named-content>), 12/9/11–12/11/11, FIT, F.W.T. Leivas, M.S. Caterino &amp; A.K. Tishechkin, EXO-00929 (<abbrev xmlns:xlink="http://www.w3.org/1999/xlink" content-type="institution" xlink:title="Michael Caterino Collection, Clemson, USA" id="ABBRID0EVXMM" xlink:type="simple">MSCC</abbrev>, 1ex.); Rio de Janeiro, 17 km E Nova Friburgo (<named-content xmlns:xlink="http://www.w3.org/1999/xlink" content-type="dwc:verbatimCoordinates" xlink:type="simple"><named-content content-type="geo-json" specific-use="{&#34;type&#34;:&#34;Point&#34;,&#34;coordinates&#34;:[-42.558300,-22.384400]}" id="NCID0E4XMM" xlink:type="simple">-22.3844, -42.5583</named-content></named-content>), 750 m, 1/23/00, carrion trap, secondary mount. Atlantic for., F. Génier &amp; S. Ide, EXO-03317 (<named-content xmlns:xlink="http://www.w3.org/1999/xlink" content-type="dwc:institutional_code" xlink:type="simple">CMNC</named-content>, 1ex.); Rio de Janeiro, 17 km E Nova Friburgo (<named-content xmlns:xlink="http://www.w3.org/1999/xlink" content-type="dwc:verbatimCoordinates" xlink:type="simple"><named-content content-type="geo-json" specific-use="{&#34;type&#34;:&#34;Point&#34;,&#34;coordinates&#34;:[-42.558300,-22.384400]}" id="NCID0ENYMM" xlink:type="simple">-22.3844, -42.5583</named-content></named-content>), 750 m, 1/29/00, carrion trap, secondary mount. Atlantic for., F. Génier &amp; S. Ide (<named-content xmlns:xlink="http://www.w3.org/1999/xlink" content-type="dwc:institutional_code" xlink:type="simple">CMNC</named-content>, 2ex.); Rio de Janeiro, N. Friburgo, Sitio Bacco (<named-content xmlns:xlink="http://www.w3.org/1999/xlink" content-type="dwc:verbatimCoordinates" xlink:type="simple"><named-content content-type="geo-json" specific-use="{&#34;type&#34;:&#34;Point&#34;,&#34;coordinates&#34;:[-42.500000,-22.300000]}" id="NCID0E4YMM" xlink:type="simple">-22.3, -42.5</named-content></named-content>), 4760ft, 3/26/91–4/9/91, FIT, K.P. Bland (<named-content xmlns:xlink="http://www.w3.org/1999/xlink" content-type="dwc:institutional_code" xlink:type="simple">NHMUK</named-content>, 2ex.); Rio de Janeiro, Nova Friburgo (<named-content xmlns:xlink="http://www.w3.org/1999/xlink" content-type="dwc:verbatimCoordinates" xlink:type="simple"><named-content content-type="geo-json" specific-use="{&#34;type&#34;:&#34;Point&#34;,&#34;coordinates&#34;:[-42.533300,-22.266700]}" id="NCID0ENZMM" xlink:type="simple">-22.2667, -42.5333</named-content></named-content>), 10/26/09–10/31/09, FIT (<abbrev xmlns:xlink="http://www.w3.org/1999/xlink" content-type="institution" xlink:title="Nicolas Dégallier Collection, Paris" id="ABBRID0ESZMM" xlink:type="simple">CHND</abbrev>, 2ex.); Rio de Janeiro, Nova Friburgo, 17 km S (<named-content xmlns:xlink="http://www.w3.org/1999/xlink" content-type="dwc:verbatimCoordinates" xlink:type="simple"><named-content content-type="geo-json" specific-use="{&#34;type&#34;:&#34;Point&#34;,&#34;coordinates&#34;:[-42.558300,-22.384500]}" id="NCID0E1ZMM" xlink:type="simple">-22.3845, -42.5583</named-content></named-content>), 750 m, 1/23/00, carrion trap, secondary montane Atlantic forest, F. Génier &amp; S. Ide, SM0808780 (<named-content xmlns:xlink="http://www.w3.org/1999/xlink" content-type="dwc:institutional_code" xlink:type="simple">SEMC</named-content>, 1ex.); Rio de Janeiro, Nova Friburgo, Macaé de Cima (<named-content xmlns:xlink="http://www.w3.org/1999/xlink" content-type="dwc:verbatimCoordinates" xlink:type="simple"><named-content content-type="geo-json" specific-use="{&#34;type&#34;:&#34;Point&#34;,&#34;coordinates&#34;:[-42.533300,-22.266700]}" id="NCID0EK1MM" xlink:type="simple">-22.2667, -42.5333</named-content></named-content>), 1500 m, February 2000, F. Vaz-de-Mello (<abbrev xmlns:xlink="http://www.w3.org/1999/xlink" content-type="institution" xlink:title="Nicolas Dégallier Collection, Paris" id="ABBRID0EP1MM" xlink:type="simple">CHND</abbrev>, 2ex.); Rio de Janeiro, Macaé de Cima, Nova Friburgo (<named-content xmlns:xlink="http://www.w3.org/1999/xlink" content-type="dwc:verbatimCoordinates" xlink:type="simple"><named-content content-type="geo-json" specific-use="{&#34;type&#34;:&#34;Point&#34;,&#34;coordinates&#34;:[-42.481900,-22.381600]}" id="NCID0EX1MM" xlink:type="simple">-22.3816, -42.4819</named-content></named-content>), 1030 m, 10/1/03–10/31/07, FIT (<abbrev xmlns:xlink="http://www.w3.org/1999/xlink" content-type="institution" xlink:title="Alexey Tishechkin Collection, Sacramento, USA" id="ABBRID0E31MM" xlink:type="simple">AKTC</abbrev> &amp; <abbrev xmlns:xlink="http://www.w3.org/1999/xlink" content-type="institution" xlink:title="Nicolas Dégallier Collection, Paris" id="ABBRID0EB2MM" xlink:type="simple">CHND</abbrev>, 3ex.); Rio de Janeiro, Nova Friburgo, Sans Souci (<named-content xmlns:xlink="http://www.w3.org/1999/xlink" content-type="dwc:verbatimCoordinates" xlink:type="simple"><named-content content-type="geo-json" specific-use="{&#34;type&#34;:&#34;Point&#34;,&#34;coordinates&#34;:[-42.600000,-22.300000]}" id="NCID0EJ2MM" xlink:type="simple">-22.3, -42.6</named-content></named-content>), 11/9/09–11/15/09, FIT, E. Grossi (<named-content xmlns:xlink="http://www.w3.org/1999/xlink" content-type="dwc:institutional_code" xlink:type="simple">DZUP</named-content>, <named-content xmlns:xlink="http://www.w3.org/1999/xlink" content-type="dwc:institutional_code" xlink:type="simple">CESP</named-content>, 3ex.); Santa Catarina, Chapecozinho (<named-content xmlns:xlink="http://www.w3.org/1999/xlink" content-type="dwc:verbatimCoordinates" xlink:type="simple"><named-content content-type="geo-json" specific-use="{&#34;type&#34;:&#34;Point&#34;,&#34;coordinates&#34;:[-52.000000,-26.800000]}" id="NCID0EC3MM" xlink:type="simple">-26.8, -52</named-content></named-content>), January 1958, litter primeral forest, F. Plaumann, <named-content xmlns:xlink="http://www.w3.org/1999/xlink" content-type="dwc:institutional_code" xlink:type="simple">FMNH</named-content>-INS 0000 069 245 (<named-content xmlns:xlink="http://www.w3.org/1999/xlink" content-type="dwc:institutional_code" xlink:type="simple">FMNH</named-content>, 1ex.); Santa Catarina, Nova Teutonia (<named-content xmlns:xlink="http://www.w3.org/1999/xlink" content-type="dwc:verbatimCoordinates" xlink:type="simple"><named-content content-type="geo-json" specific-use="{&#34;type&#34;:&#34;Point&#34;,&#34;coordinates&#34;:[-52.383300,-27.183300]}" id="NCID0E13MM" xlink:type="simple">-27.1833, -52.3833</named-content></named-content>), 10/7/52, bei <italic><tp:taxon-name><tp:taxon-name-part taxon-name-part-type="genus" reg="Acromyrmex">Acromyrmex</tp:taxon-name-part></tp:taxon-name></italic>, F. Plaumann, <named-content xmlns:xlink="http://www.w3.org/1999/xlink" content-type="dwc:institutional_code" xlink:type="simple">FMNH</named-content>-INS 0000 069 241 (<named-content xmlns:xlink="http://www.w3.org/1999/xlink" content-type="dwc:institutional_code" xlink:type="simple">FMNH</named-content>, 1ex.); Santa Catarina, Nova Teutonia (<named-content xmlns:xlink="http://www.w3.org/1999/xlink" content-type="dwc:verbatimCoordinates" xlink:type="simple"><named-content content-type="geo-json" specific-use="{&#34;type&#34;:&#34;Point&#34;,&#34;coordinates&#34;:[-52.383300,-27.183300]}" id="NCID0EZ4MM" xlink:type="simple">-27.1833, -52.3833</named-content></named-content>), 5/10/60, Berlese: floor litter, F. Plaumann, <named-content xmlns:xlink="http://www.w3.org/1999/xlink" content-type="dwc:institutional_code" xlink:type="simple">FMNH</named-content>-INS 0000 069 236 (<named-content xmlns:xlink="http://www.w3.org/1999/xlink" content-type="dwc:institutional_code" xlink:type="simple">FMNH</named-content>, 1ex.); Santa Catarina, Rio das Antas (<named-content xmlns:xlink="http://www.w3.org/1999/xlink" content-type="dwc:verbatimCoordinates" xlink:type="simple"><named-content content-type="geo-json" specific-use="{&#34;type&#34;:&#34;Point&#34;,&#34;coordinates&#34;:[-51.100000,-26.900000]}" id="NCID0ER5MM" xlink:type="simple">-26.9, -51.1</named-content></named-content>), January 1953, Camargo, EXO-03328 (<named-content xmlns:xlink="http://www.w3.org/1999/xlink" content-type="dwc:institutional_code" xlink:type="simple">FMNH</named-content>, 1ex.); São Paulo, Est. Biol. Boracéia, 50 km SE Mogi das Cruzes, Serra do Mar (<named-content xmlns:xlink="http://www.w3.org/1999/xlink" content-type="dwc:verbatimCoordinates" xlink:type="simple"><named-content content-type="geo-json" specific-use="{&#34;type&#34;:&#34;Point&#34;,&#34;coordinates&#34;:[-46.000000,-23.700000]}" id="NCID0EB6MM" xlink:type="simple">-23.7, -46</named-content></named-content>), 800–900 m, 4/28/97–5/30/97, feces trap, cloud forest, F. Génier &amp; S. Ide (<named-content xmlns:xlink="http://www.w3.org/1999/xlink" content-type="dwc:institutional_code" xlink:type="simple">CMNC</named-content>, 2ex.); <bold>Paraguay</bold>: Concepcion, Estancia Cororo (<named-content xmlns:xlink="http://www.w3.org/1999/xlink" content-type="dwc:verbatimCoordinates" xlink:type="simple"><named-content content-type="geo-json" specific-use="{&#34;type&#34;:&#34;Point&#34;,&#34;coordinates&#34;:[-56.500000,-23.400000]}" id="NCID0ET6MM" xlink:type="simple">-23.4, -56.5</named-content></named-content>), 11/26/99–11/30/99, Tampa con intestino de vacuno, C. Aguilar, EXO-03330 (<abbrev xmlns:xlink="http://www.w3.org/1999/xlink" content-type="institution" xlink:title="Nicolas Dégallier Collection, Paris" id="ABBRID0EY6MM" xlink:type="simple">CHND</abbrev>, 1ex.); Itapua, Itapua Poty (<named-content xmlns:xlink="http://www.w3.org/1999/xlink" content-type="dwc:verbatimCoordinates" xlink:type="simple"><named-content content-type="geo-json" specific-use="{&#34;type&#34;:&#34;Point&#34;,&#34;coordinates&#34;:[-55.566700,-26.583300]}" id="NCID0EAANM" xlink:type="simple">-26.5833, -55.5667</named-content></named-content>), 2/2/91–2/28/91, C. Aguilar, EXO-03329 (<abbrev xmlns:xlink="http://www.w3.org/1999/xlink" content-type="institution" xlink:title="Nicolas Dégallier Collection, Paris" id="ABBRID0EFANM" xlink:type="simple">CHND</abbrev>, 1ex.).</p></tp:treatment-sec><tp:treatment-sec sec-type="description" id="SECID0EKANM"><title>Diagnostic description.</title><p>Length: 2.05–2.25 mm (avg. 2.13 mm); width: 1.85–2.01 mm (avg. 1.95 mm). Body rather round, elongate oval, weakly depressed, rufescent, often faintly bicolored, with the central portion of the elytra darkened; ground punctation rather fine and sparse; frons and epistoma depressed in middle, supraorbital stria complete, meeting frontal at sides, frontal stria complete, well impressed, weakly sinuate through depression; epistoma with sides raised; labrum weakly emarginate; each mandible with very small basal tooth; prescutellar impression oval, barely larger than scutellum; pronotal disk with few secondary punctures near sides; marginal pronotal stria complete along sides and front, strongly crenulate in front; lateral submarginal stria complete; median pronotal gland openings annulate, slightly &gt; 1/2 pronotal length behind anterior margin; elytron with single, complete epipleural stria; outer subhumeral stria present in apical one-third, inner absent; dorsal stria one weakened to obsolete in apical 1/2, stria two and three complete, striae four and five both present in apical 1/2, sutural stria in apical 2/3; propygidium with secondary punctures dense almost throughout, sparse only along posterior margin; pygidial secondary punctures smaller and sparser; prosternal keel shallowly emarginate at base, striae well-impressed joined along basal margin, slightly sinuate, united anteriorly; prosternal keel-lobe junction slightly narrowed, lobe short, rounded, with complete marginal stria; mesoventrite wide and short, produced anteriorly at middle, with fine marginal stria often interrupted at middle, continued at side by short postmesocoxal stria which ends behind mesocoxa; meso-metaventral stria bluntly angulate at middle, reaching anterior third of mesoventrite; lateral metaventral stria directed posterolaterally, nearly reaching middle of metacoxa; metaventrite impunctate; 1<sup>st</sup> abdominal ventrite with complete inner and abbreviated outer lateral striae; protibia with outer margin sinuate, ‘scalloped’, more weakly so in basal 1/2; meso- and metatibiae with fine marginal spines those of mesotibia more numerous and robust. Male: S8 with apical setal fringe; aedeagus with basal piece nearly 1/2 length of tegmen; tegmen with sides slightly widened to middle, evenly narrowed to bluntly rounded apices, apex slightly curved ventrally in lateral view; medioventral process very strong, produced at basal fourth; median lobe ~ 3/4 tegmen length, basal apodemes abruptly narrowed in basal 1/3.</p></tp:treatment-sec><tp:treatment-sec sec-type="etymology" id="SECID0ESANM"><title>Etymology.</title><p>The species name is a contraction of Mata Atlantica, the Brazilian Atlantic Forest globally recognized hotspot on which this species largely depends.</p></tp:treatment-sec><tp:treatment-sec sec-type="distribution" id="SECID0EXANM"><title>Distribution.</title><p>This species is known mainly from coastal (Atlantic forest) areas of southeastern Brazil. However, it also extends inland through Santa Catarina and into Paraguay.</p></tp:treatment-sec><tp:treatment-sec sec-type="remarks" id="SECID0E3ANM"><title>Remarks.</title><p>While similar in most characters to other species in this group, this species is considerably larger than the others. They are also frequently faintly bicolored (redder anterad), have the lateral submarginal stria complete, and have the prosternal keel striae well impressed, united anteriorly.</p></tp:treatment-sec><tp:treatment-sec><!--Section generated to contain objects referenced in tp:taxon-treatment.--><fig id="F45" position="float" orientation="portrait"><object-id xmlns:xlink="http://www.w3.org/1999/xlink" content-type="doi" xlink:type="simple">10.3897/zookeys.1001.58447.figure29</object-id><object-id xmlns:xlink="http://www.w3.org/1999/xlink" content-type="arpha" xlink:type="simple">09E6D7E7-10C1-52F3-9FDE-A687594FDD27</object-id><label>Figure 29.</label><caption><p><bold>A, B</bold><italic><tp:taxon-name><tp:taxon-name-part taxon-name-part-type="genus" reg="Phelister">Phelister</tp:taxon-name-part> <tp:taxon-name-part taxon-name-part-type="species" reg="microdens">microdens</tp:taxon-name-part></tp:taxon-name></italic>: <bold>A</bold> dorsal habitus <bold>B</bold> ventral habitus <bold>C, D</bold><italic><tp:taxon-name><tp:taxon-name-part taxon-name-part-type="genus" reg="Phelister">P.</tp:taxon-name-part> <tp:taxon-name-part taxon-name-part-type="species" reg="matatlantica">matatlantica</tp:taxon-name-part></tp:taxon-name></italic>: <bold>C</bold> dorsal habitus <bold>D</bold> ventral habitus.</p></caption><graphic xmlns:xlink="http://www.w3.org/1999/xlink" xlink:href="zookeys-1001-001-g045.jpg" position="float" orientation="portrait" xlink:type="simple" id="oo_484974.jpg"><uri content-type="original_file" xlink:type="simple">https://binary.pensoft.net/fig/484974</uri></graphic></fig><fig id="F46" position="float" orientation="portrait"><object-id xmlns:xlink="http://www.w3.org/1999/xlink" content-type="doi" xlink:type="simple">10.3897/zookeys.1001.58447.figure30</object-id><object-id xmlns:xlink="http://www.w3.org/1999/xlink" content-type="arpha" xlink:type="simple">D2F33F71-ECDA-5577-BAE1-42FEFA0588D4</object-id><label>Figure 30.</label><caption><p>Male genitalia <bold>A, B</bold><italic><tp:taxon-name><tp:taxon-name-part taxon-name-part-type="genus" reg="Phelister">Phelister</tp:taxon-name-part> <tp:taxon-name-part taxon-name-part-type="species" reg="microdens">microdens</tp:taxon-name-part></tp:taxon-name></italic>: <bold>A</bold> aedeagus, dorsal <bold>B</bold> aedeagus, lateral <bold>C, D</bold><italic><tp:taxon-name><tp:taxon-name-part taxon-name-part-type="genus" reg="Phelister">P.</tp:taxon-name-part> <tp:taxon-name-part taxon-name-part-type="species" reg="matatlantica">matatlantica</tp:taxon-name-part></tp:taxon-name></italic>: <bold>C</bold> aedeagus, dorsal <bold>D</bold> aedeagus, lateral.</p></caption><graphic xmlns:xlink="http://www.w3.org/1999/xlink" xlink:href="zookeys-1001-001-g046.jpg" position="float" orientation="portrait" xlink:type="simple" id="oo_484975.jpg"><uri content-type="original_file" xlink:type="simple">https://binary.pensoft.net/fig/484975</uri></graphic></fig><fig id="F44" position="float" orientation="portrait"><object-id xmlns:xlink="http://www.w3.org/1999/xlink" content-type="doi" xlink:type="simple">10.3897/zookeys.1001.58447.map16</object-id><object-id xmlns:xlink="http://www.w3.org/1999/xlink" content-type="arpha" xlink:type="simple">9C52EAC6-8BDD-523B-ABED-A9CD86084184</object-id><label>Map 16.</label><caption><p>Collecting records for <italic><tp:taxon-name><tp:taxon-name-part taxon-name-part-type="genus" reg="Phelister">Phelister</tp:taxon-name-part> <tp:taxon-name-part taxon-name-part-type="species" reg="chicomendesi">chicomendesi</tp:taxon-name-part></tp:taxon-name></italic> (stars), <italic><tp:taxon-name><tp:taxon-name-part taxon-name-part-type="genus" reg="Phelister">P.</tp:taxon-name-part> <tp:taxon-name-part taxon-name-part-type="species" reg="microdens">microdens</tp:taxon-name-part></tp:taxon-name></italic> (white circles), and <italic><tp:taxon-name><tp:taxon-name-part taxon-name-part-type="genus" reg="Phelister">P.</tp:taxon-name-part> <tp:taxon-name-part taxon-name-part-type="species" reg="matatlantica">matatlantica</tp:taxon-name-part></tp:taxon-name></italic> (squares).</p></caption><graphic xmlns:xlink="http://www.w3.org/1999/xlink" xlink:href="zookeys-1001-001-g044.jpg" position="float" orientation="portrait" xlink:type="simple" id="oo_484973.jpg"><uri content-type="original_file" xlink:type="simple">https://binary.pensoft.net/fig/484973</uri></graphic></fig></tp:treatment-sec></tp:taxon-treatment>
