# Supplementary material for: Recognition and revision of the Phelister blairi group (Histeridae, Histerinae, Exosternini)
Source: Zookeys. 2020 Dec 9;1001:1–154. doi: 10.3897/zookeys.1001.58447 (PMC7744391; doi:10.3897/zookeys.1001.58447)
Supplement: XML Treatment for Phelister curvipes [file zookeys.1001.58447-treatment48.xml]

<!DOCTYPE tp:taxon-treatment
  PUBLIC "-//TaxonX//DTD Taxonomic Treatment Publishing DTD v0 20100105//EN" "tax-treatment-NSO.dtd">
<tp:taxon-treatment xmlns:tp="http://www.plazi.org/taxpub"><tp:treatment-meta><kwd-group><label>Taxon classification</label><kwd><named-content xmlns:xlink="http://www.w3.org/1999/xlink" content-type="kingdom">Animalia</named-content></kwd><kwd><named-content xmlns:xlink="http://www.w3.org/1999/xlink" content-type="order">Coleoptera</named-content></kwd><kwd><named-content xmlns:xlink="http://www.w3.org/1999/xlink" content-type="family">Histeridae</named-content></kwd></kwd-group><mixed-citation publication-type="journal"><person-group><name><surname>Caterino</surname><given-names>Michael S.</given-names></name><name><surname>Tishechkin</surname><given-names>Alexey K.</given-names></name></person-group><article-title>Recognition and revision of the <italic><tp:taxon-name><tp:taxon-name-part taxon-name-part-type="genus" reg="Phelister">Phelister</tp:taxon-name-part> <tp:taxon-name-part taxon-name-part-type="species" reg="blairi">blairi</tp:taxon-name-part></tp:taxon-name></italic> group (<tp:taxon-name><tp:taxon-name-part taxon-name-part-type="family">Histeridae</tp:taxon-name-part></tp:taxon-name>, <tp:taxon-name><tp:taxon-name-part taxon-name-part-type="subfamily">Histerinae</tp:taxon-name-part></tp:taxon-name>, <tp:taxon-name><tp:taxon-name-part taxon-name-part-type="tribe">Exosternini</tp:taxon-name-part></tp:taxon-name>)</article-title><source>Zookeys</source><day>09</day><month>12</month><year>2020</year><volume>1001</volume><fpage>1</fpage><lpage>154</lpage><pub-id pub-id-type="doi">10.3897/zookeys.1001.58447</pub-id></mixed-citation></tp:treatment-meta><tp:nomenclature><label>48.</label><tp:taxon-name><object-id xmlns:xlink="http://www.w3.org/1999/xlink" content-type="arpha" xlink:type="simple">B14560C2-230F-54AD-A01A-C6E82CC1DF1C</object-id>
                <tp:taxon-name-part taxon-name-part-type="genus" reg="Phelister">Phelister</tp:taxon-name-part>
                <tp:taxon-name-part taxon-name-part-type="species" reg="curvipes">curvipes</tp:taxon-name-part>
                <object-id xmlns:xlink="http://www.w3.org/1999/xlink" content-type="zoobank" xlink:type="simple">http://zoobank.org/A46F4BD1-6CF4-41BD-A4BA-2B8279059C90</object-id>
              </tp:taxon-name><tp:taxon-status xmlns:xlink="http://www.w3.org/1999/xlink" xlink:type="simple">sp. nov.</tp:taxon-status><xref ref-type="fig" rid="F47">Figs 31A, B</xref><xref ref-type="fig" rid="F48">, 32A–C</xref><xref ref-type="fig" rid="F49">, Map 17</xref></tp:nomenclature><tp:treatment-sec sec-type="type material" id="SECID0EQDNM"><title>Type material.</title><p><bold><italic>Holotype</italic> male</bold>: “<bold>Brazil</bold>: Minas Gerais, Águas Vermelhas <named-content xmlns:xlink="http://www.w3.org/1999/xlink" content-type="dwc:verbatimCoordinates" xlink:type="simple"><named-content content-type="geo-json" specific-use="{&#34;type&#34;:&#34;Point&#34;,&#34;coordinates&#34;:[-41.466667,-15.750000]}" id="NCID0EAENM" xlink:type="simple">15°45'S, 41°28'W</named-content></named-content> [<named-content xmlns:xlink="http://www.w3.org/1999/xlink" content-type="dwc:verbatimCoordinates" xlink:type="simple"><named-content content-type="geo-json" specific-use="{&#34;type&#34;:&#34;Point&#34;,&#34;coordinates&#34;:[-41.466700,-15.750000]}" id="NCID0EIENM" xlink:type="simple">-15.75, -41.4667</named-content></named-content>]. Dec 1997, F.Vaz-de-Mello” / “Caterino/Tishechkin <tp:taxon-name><tp:taxon-name-part taxon-name-part-type="tribe">Exosternini</tp:taxon-name-part></tp:taxon-name> Voucher EXO-00088” (<named-content xmlns:xlink="http://www.w3.org/1999/xlink" content-type="dwc:institutional_code" xlink:type="simple">CEMT</named-content>).</p><fig id="F49" position="float" orientation="portrait"><object-id xmlns:xlink="http://www.w3.org/1999/xlink" content-type="doi" xlink:type="simple">10.3897/zookeys.1001.58447.map17</object-id><object-id xmlns:xlink="http://www.w3.org/1999/xlink" content-type="arpha" xlink:type="simple">1E1ABE51-691B-5C04-9465-9B7905E7695A</object-id><label>Map 17.</label><caption><p>Collecting records for <italic><tp:taxon-name><tp:taxon-name-part taxon-name-part-type="genus" reg="Phelister">Phelister</tp:taxon-name-part> <tp:taxon-name-part taxon-name-part-type="species" reg="curvipes">curvipes</tp:taxon-name-part></tp:taxon-name></italic> (upright black triangle), <italic><tp:taxon-name><tp:taxon-name-part taxon-name-part-type="genus" reg="Phelister">P.</tp:taxon-name-part> <tp:taxon-name-part taxon-name-part-type="species" reg="vilavelha">vilavelha</tp:taxon-name-part></tp:taxon-name></italic> (black hexagon), <italic><tp:taxon-name><tp:taxon-name-part taxon-name-part-type="genus" reg="Phelister">P.</tp:taxon-name-part> <tp:taxon-name-part taxon-name-part-type="species" reg="rio">rio</tp:taxon-name-part></tp:taxon-name></italic> (white circle), <italic><tp:taxon-name><tp:taxon-name-part taxon-name-part-type="genus" reg="Phelister">P.</tp:taxon-name-part> <tp:taxon-name-part taxon-name-part-type="species" reg="semotus">semotus</tp:taxon-name-part></tp:taxon-name></italic> (stars), <italic><tp:taxon-name><tp:taxon-name-part taxon-name-part-type="genus" reg="Phelister">P.</tp:taxon-name-part> <tp:taxon-name-part taxon-name-part-type="species" reg="uncinatus">uncinatus</tp:taxon-name-part></tp:taxon-name></italic> (black squares), and <italic><tp:taxon-name><tp:taxon-name-part taxon-name-part-type="genus" reg="Phelister">P.</tp:taxon-name-part> <tp:taxon-name-part taxon-name-part-type="species" reg="inscriptus">inscriptus</tp:taxon-name-part></tp:taxon-name></italic> (inverted white triangles).</p></caption><graphic xmlns:xlink="http://www.w3.org/1999/xlink" xlink:href="zookeys-1001-001-g047.jpg" position="float" orientation="portrait" xlink:type="simple" id="oo_484976.jpg"><uri content-type="original_file" xlink:type="simple">https://binary.pensoft.net/fig/484976</uri></graphic></fig><fig id="F47" position="float" orientation="portrait"><object-id xmlns:xlink="http://www.w3.org/1999/xlink" content-type="doi" xlink:type="simple">10.3897/zookeys.1001.58447.figure31</object-id><object-id xmlns:xlink="http://www.w3.org/1999/xlink" content-type="arpha" xlink:type="simple">9B029F65-CA69-52BB-B7BD-8FAD6065FD1D</object-id><label>Figure 31.</label><caption><p><bold>A, B</bold><italic><tp:taxon-name><tp:taxon-name-part taxon-name-part-type="genus" reg="Phelister">Phelister</tp:taxon-name-part> <tp:taxon-name-part taxon-name-part-type="species" reg="curvipes">curvipes</tp:taxon-name-part></tp:taxon-name></italic>: <bold>A</bold> dorsal habitus <bold>B</bold> ventral habitus <bold>C–E</bold><italic><tp:taxon-name><tp:taxon-name-part taxon-name-part-type="genus" reg="Phelister">P.</tp:taxon-name-part> <tp:taxon-name-part taxon-name-part-type="species" reg="vilavelha">vilavelha</tp:taxon-name-part></tp:taxon-name></italic>: <bold>C</bold> dorsal habitus <bold>D</bold> ventral habitus <bold>E</bold> prothoracic leg, showing curved protibia.</p></caption><graphic xmlns:xlink="http://www.w3.org/1999/xlink" xlink:href="zookeys-1001-001-g048.jpg" position="float" orientation="portrait" xlink:type="simple" id="oo_484977.jpg"><uri content-type="original_file" xlink:type="simple">https://binary.pensoft.net/fig/484977</uri></graphic></fig></tp:treatment-sec><tp:treatment-sec sec-type="description" id="SECID0E1INM"><title>Diagnostic description.</title><p>Length: 1.58 mm; width: 1.50 mm. Body elongate oval, convex, faintly bicolored, body dark rufescent with elytra lighter, ground punctation fine and sparse; frons and epistoma weakly depressed; supraorbital stria complete; anterior part of frontal stria comprising two isolated arcs interrupted at middle and detached from sides; labrum weakly emarginate; left mandible with strong basal tooth, right mandible not examined; prescutellar impression an elongate semi-ovals, slightly larger than scutellum; pronotal disk with ~ ten larger lateral secondary punctures; marginal stria complete along sides and front, weakly crenulate anteriorly; lateral submarginal stria complete, close to lateral margin, reaching around anterior corner, nearly meeting anterior marginal stria behind eye; pronotal gland openings 3/4 behind anterior margin, not annulate; epipleuron with single, complete stria; outer subhumeral stria in apical 1/2, inner absent; 1<sup>st</sup> dorsal stria abbreviated from apex, striae 2–4 complete, 5<sup>th</sup> in apical 1/2 and with very short, isolated basal arch, sutural stria in apical 2/3; propygidium with small but rather dense secondary punctures in basal 1/3, becoming sparser to apex; pygidial secondary punctures, smaller, obsolete beyond basal 1/2; prosternal keel wide, weakly emarginate at base, prosternal striae united along basal margin, converging to middle then diverging anteriorly, free; prosternal lobe short, rounded, with complete marginal stria; mesoventrite weakly produced, marginal straight across front, well, impressed, not quite meeting base of short postmesocoxal stria at side; mesometaventral stria bluntly angulate at middle, crenulate, continued at sides by lateral metaventral stria nearly to inner 1/3 of metacoxa; metaventrite impunctate; 1<sup>st</sup> abdominal ventrite impunctate, with single, complete lateral stria; protibia inwardly arcuate along inner margin, outer margin rounded, weakly dentate, with six marginal spines; meso- and metatibiae slender, with fine marginal spines. Male: T8 with secondary lobes along inner apical edges; aedeagus with basal piece nearly 1/2 length of tegmen; tegmen with sides subparallel in basal 3/4, evenly narrowed to subacute apices, tegmen abruptly expanded ventrad at midpoint in lateral view; medioventral process absent; median lobe ~ 1/4 tegmen length, basal apodemes evenly narrowed to tips.</p></tp:treatment-sec><tp:treatment-sec sec-type="etymology" id="SECID0EGJNM"><title>Etymology.</title><p>We name this species for the distinctive curved protibia (which it shares with the following species).</p></tp:treatment-sec><tp:treatment-sec sec-type="distribution" id="SECID0ELJNM"><title>Distribution.</title><p>This species is only known from Minas Gerais in eastern Brazil.</p></tp:treatment-sec><tp:treatment-sec sec-type="remarks" id="SECID0EQJNM"><title>Remarks.</title><p>This species appears closely related only to the following, and they are very similar in a few distinctive external characteristics, listed above. In addition to the surprisingly substantial genitalic differences detailed in the description, this species is typically vaguely bicolored, whereas the following species is uniformly dark. They also differ in the form of the elytral striae, where in <italic><tp:taxon-name><tp:taxon-name-part taxon-name-part-type="genus" reg="Phelister">P.</tp:taxon-name-part> <tp:taxon-name-part taxon-name-part-type="species" reg="curvipes">curvipes</tp:taxon-name-part></tp:taxon-name></italic> all the dorsal striae are contiguous, in <italic><tp:taxon-name><tp:taxon-name-part taxon-name-part-type="genus" reg="Phelister">P.</tp:taxon-name-part> <tp:taxon-name-part taxon-name-part-type="species" reg="vilavelha">vilavelha</tp:taxon-name-part></tp:taxon-name></italic> the inner elytral striae are formed by series of disconnected punctures.</p></tp:treatment-sec><tp:treatment-sec><!--Section generated to contain objects referenced in tp:taxon-treatment.--><fig id="F48" position="float" orientation="portrait"><object-id xmlns:xlink="http://www.w3.org/1999/xlink" content-type="doi" xlink:type="simple">10.3897/zookeys.1001.58447.figure32</object-id><object-id xmlns:xlink="http://www.w3.org/1999/xlink" content-type="arpha" xlink:type="simple">72E17264-68A0-50E7-8005-24E859DCA6C4</object-id><label>Figure 32.</label><caption><p>Male genitalia <bold>A–C</bold><italic><tp:taxon-name><tp:taxon-name-part taxon-name-part-type="genus" reg="Phelister">Phelister</tp:taxon-name-part> <tp:taxon-name-part taxon-name-part-type="species" reg="curvipes">curvipes</tp:taxon-name-part></tp:taxon-name></italic>: <bold>A</bold> eight tergite, dorsal (T8) <bold>B</bold> aedeagus, dorsal <bold>C</bold> aedeagus, lateral <bold>D, E</bold><italic><tp:taxon-name><tp:taxon-name-part taxon-name-part-type="genus" reg="Phelister">P.</tp:taxon-name-part> <tp:taxon-name-part taxon-name-part-type="species" reg="vilavelha">vilavelha</tp:taxon-name-part></tp:taxon-name></italic>: <bold>D</bold> aedeagus, dorsal <bold>E</bold> aedeagus, lateral.</p></caption><graphic xmlns:xlink="http://www.w3.org/1999/xlink" xlink:href="zookeys-1001-001-g049.jpg" position="float" orientation="portrait" xlink:type="simple" id="oo_484978.jpg"><uri content-type="original_file" xlink:type="simple">https://binary.pensoft.net/fig/484978</uri></graphic></fig></tp:treatment-sec></tp:taxon-treatment>
