# Supplementary material for: Recognition and revision of the Phelister blairi group (Histeridae, Histerinae, Exosternini)
Source: Zookeys. 2020 Dec 9;1001:1–154. doi: 10.3897/zookeys.1001.58447 (PMC7744391; doi:10.3897/zookeys.1001.58447)
Supplement: XML Treatment for Phelister rio [file zookeys.1001.58447-treatment50.xml]

<!DOCTYPE tp:taxon-treatment
  PUBLIC "-//TaxonX//DTD Taxonomic Treatment Publishing DTD v0 20100105//EN" "tax-treatment-NSO.dtd">
<tp:taxon-treatment xmlns:tp="http://www.plazi.org/taxpub"><tp:treatment-meta><kwd-group><label>Taxon classification</label><kwd><named-content xmlns:xlink="http://www.w3.org/1999/xlink" content-type="kingdom">Animalia</named-content></kwd><kwd><named-content xmlns:xlink="http://www.w3.org/1999/xlink" content-type="order">Coleoptera</named-content></kwd><kwd><named-content xmlns:xlink="http://www.w3.org/1999/xlink" content-type="family">Histeridae</named-content></kwd></kwd-group><mixed-citation publication-type="journal"><person-group><name><surname>Caterino</surname><given-names>Michael S.</given-names></name><name><surname>Tishechkin</surname><given-names>Alexey K.</given-names></name></person-group><article-title>Recognition and revision of the <italic><tp:taxon-name><tp:taxon-name-part taxon-name-part-type="genus" reg="Phelister">Phelister</tp:taxon-name-part> <tp:taxon-name-part taxon-name-part-type="species" reg="blairi">blairi</tp:taxon-name-part></tp:taxon-name></italic> group (<tp:taxon-name><tp:taxon-name-part taxon-name-part-type="family">Histeridae</tp:taxon-name-part></tp:taxon-name>, <tp:taxon-name><tp:taxon-name-part taxon-name-part-type="subfamily">Histerinae</tp:taxon-name-part></tp:taxon-name>, <tp:taxon-name><tp:taxon-name-part taxon-name-part-type="tribe">Exosternini</tp:taxon-name-part></tp:taxon-name>)</article-title><source>Zookeys</source><day>09</day><month>12</month><year>2020</year><volume>1001</volume><fpage>1</fpage><lpage>154</lpage><pub-id pub-id-type="doi">10.3897/zookeys.1001.58447</pub-id></mixed-citation></tp:treatment-meta><tp:nomenclature><label>50.</label><tp:taxon-name><object-id xmlns:xlink="http://www.w3.org/1999/xlink" content-type="arpha" xlink:type="simple">12D6BC52-84CA-5931-9E6B-21330600E105</object-id>
                <tp:taxon-name-part taxon-name-part-type="genus" reg="Phelister">Phelister</tp:taxon-name-part>
                <tp:taxon-name-part taxon-name-part-type="species" reg="rio">rio</tp:taxon-name-part>
                <object-id xmlns:xlink="http://www.w3.org/1999/xlink" content-type="zoobank" xlink:type="simple">http://zoobank.org/9EBBF7A8-0C62-450B-8C03-9F8BBF16C48A</object-id>
              </tp:taxon-name><tp:taxon-status xmlns:xlink="http://www.w3.org/1999/xlink" xlink:type="simple">sp. nov.</tp:taxon-status><xref ref-type="fig" rid="F50">Figs 33A, B</xref><xref ref-type="fig" rid="F51">, 34A–F</xref><xref ref-type="fig" rid="F49">, Map 17</xref></tp:nomenclature><tp:treatment-sec sec-type="type material" id="SECID0EITNM"><title>Type material.</title><p><bold><italic>Holotype</italic> male</bold>: “<bold>Brazil</bold>: Rio De Janeiro, 17 km E Nova Friburgo <named-content xmlns:xlink="http://www.w3.org/1999/xlink" content-type="dwc:verbatimCoordinates" xlink:type="simple"><named-content content-type="geo-json" specific-use="{&#34;type&#34;:&#34;Point&#34;,&#34;coordinates&#34;:[-42.558333,-22.384444]}" id="NCID0EYTNM" xlink:type="simple">22°23'04"S, 42°33'30"W</named-content></named-content> [<named-content xmlns:xlink="http://www.w3.org/1999/xlink" content-type="dwc:verbatimCoordinates" xlink:type="simple"><named-content content-type="geo-json" specific-use="{&#34;type&#34;:&#34;Point&#34;,&#34;coordinates&#34;:[-42.558300,-22.384400]}" id="NCID0EAUNM" xlink:type="simple">-22.3844, -42.5583</named-content></named-content>], 750 m, 29.I.2000, F. Génier &amp; S. Ide, secondary mountain Atlantic for. ex. f.i.t., day 4–9, FG2000-58” / “Caterino/Tishechkin <tp:taxon-name><tp:taxon-name-part taxon-name-part-type="tribe">Exosternini</tp:taxon-name-part></tp:taxon-name> Voucher EXO-00358” (<named-content xmlns:xlink="http://www.w3.org/1999/xlink" content-type="dwc:institutional_code" xlink:type="simple">CMNC</named-content>). <bold><italic>Paratypes</italic> (9): Brazil</bold>: Paraná, Mananciais da Serra (<named-content xmlns:xlink="http://www.w3.org/1999/xlink" content-type="dwc:verbatimCoordinates" xlink:type="simple"><named-content content-type="geo-json" specific-use="{&#34;type&#34;:&#34;Point&#34;,&#34;coordinates&#34;:[-48.981700,-25.496100]}" id="NCID0EZUNM" xlink:type="simple">-25.4961, -48.9817</named-content></named-content>), 1000 m, 11/8/07–11/23/07, FIT, P. Grossi &amp; D. Parizotto (<abbrev xmlns:xlink="http://www.w3.org/1999/xlink" content-type="institution" xlink:title="Nicolas Dégallier Collection, Paris" id="ABBRID0E5UNM" xlink:type="simple">CHND</abbrev>, 3ex.); Paraná, Piraquara (<named-content xmlns:xlink="http://www.w3.org/1999/xlink" content-type="dwc:verbatimCoordinates" xlink:type="simple"><named-content content-type="geo-json" specific-use="{&#34;type&#34;:&#34;Point&#34;,&#34;coordinates&#34;:[-48.981700,-25.496100]}" id="NCID0EGVNM" xlink:type="simple">-25.4961, -48.9817</named-content></named-content>), 11/3/07–11/10/07, P. Grossi, EXO-03547 (<named-content xmlns:xlink="http://www.w3.org/1999/xlink" content-type="dwc:institutional_code" xlink:type="simple">DZUP</named-content>, 1ex.); Paraná, Piraquara, Mananciais da Serra (<named-content xmlns:xlink="http://www.w3.org/1999/xlink" content-type="dwc:verbatimCoordinates" xlink:type="simple"><named-content content-type="geo-json" specific-use="{&#34;type&#34;:&#34;Point&#34;,&#34;coordinates&#34;:[-48.981700,-25.496100]}" id="NCID0EXVNM" xlink:type="simple">-25.4961, -48.9817</named-content></named-content>), 1000 m, 10/17/07–10/31/07, FIT, P. Grossi &amp; D. Parizotto, EXO-03546 (<abbrev xmlns:xlink="http://www.w3.org/1999/xlink" content-type="institution" xlink:title="Nicolas Dégallier Collection, Paris" id="ABBRID0E3VNM" xlink:type="simple">CHND</abbrev>, 1ex.); Rio de Janeiro, Guanabara (<named-content xmlns:xlink="http://www.w3.org/1999/xlink" content-type="dwc:verbatimCoordinates" xlink:type="simple"><named-content content-type="geo-json" specific-use="{&#34;type&#34;:&#34;Point&#34;,&#34;coordinates&#34;:[-43.000000,-22.800000]}" id="NCID0EEWNM" xlink:type="simple">-22.8, -43</named-content></named-content>), October, 1963, M. Alvarenga, EXO-03545 (<named-content xmlns:xlink="http://www.w3.org/1999/xlink" content-type="dwc:institutional_code" xlink:type="simple">USNM</named-content>, 1ex.); BRAZIL: Rio de Janeiro, Macaé de Cima, Nova Friburgo (<named-content xmlns:xlink="http://www.w3.org/1999/xlink" content-type="dwc:verbatimCoordinates" xlink:type="simple"><named-content content-type="geo-json" specific-use="{&#34;type&#34;:&#34;Point&#34;,&#34;coordinates&#34;:[-42.481900,-22.381600]}" id="NCID0EUWNM" xlink:type="simple">-22.3816, -42.4819</named-content></named-content>), 1030 m, 10/1/03–10/31/07, FIT (<abbrev xmlns:xlink="http://www.w3.org/1999/xlink" content-type="institution" xlink:title="Nicolas Dégallier Collection, Paris" id="ABBRID0EZWNM" xlink:type="simple">CHND</abbrev>, 1ex.); Rio de Janeiro, N. Friburgo, Sitio Bacco (<named-content xmlns:xlink="http://www.w3.org/1999/xlink" content-type="dwc:verbatimCoordinates" xlink:type="simple"><named-content content-type="geo-json" specific-use="{&#34;type&#34;:&#34;Point&#34;,&#34;coordinates&#34;:[-42.500000,-22.300000]}" id="NCID0EBXNM" xlink:type="simple">-22.3, -42.5</named-content></named-content>), 4760ft, 3/26/91–4/9/91, FIT, K.P. Bland (<named-content xmlns:xlink="http://www.w3.org/1999/xlink" content-type="dwc:institutional_code" xlink:type="simple">NHMUK</named-content>, 2ex.); São Paulo, Est. Biol. Boracéia, 50 km SE Mogi das Cruzes, Serra do Mar (<named-content xmlns:xlink="http://www.w3.org/1999/xlink" content-type="dwc:verbatimCoordinates" xlink:type="simple"><named-content content-type="geo-json" specific-use="{&#34;type&#34;:&#34;Point&#34;,&#34;coordinates&#34;:[-46.000000,-23.700000]}" id="NCID0ERXNM" xlink:type="simple">-23.7, -46</named-content></named-content>), 800–900 m, 4/28/97–4/30/97, feces trap, cloud forest, F. Génier &amp; S. Ide, EXO-03544 (<named-content xmlns:xlink="http://www.w3.org/1999/xlink" content-type="dwc:institutional_code" xlink:type="simple">CMNC</named-content>, 1ex.).</p><fig id="F50" position="float" orientation="portrait"><object-id xmlns:xlink="http://www.w3.org/1999/xlink" content-type="doi" xlink:type="simple">10.3897/zookeys.1001.58447.figure33</object-id><object-id xmlns:xlink="http://www.w3.org/1999/xlink" content-type="arpha" xlink:type="simple">8F6A27C1-123C-5838-B7E3-424B999BED6E</object-id><label>Figure 33.</label><caption><p><bold>A, B</bold><italic><tp:taxon-name><tp:taxon-name-part taxon-name-part-type="genus" reg="Phelister">Phelister</tp:taxon-name-part> <tp:taxon-name-part taxon-name-part-type="species" reg="rio">rio</tp:taxon-name-part></tp:taxon-name></italic>: <bold>A</bold> dorsal habitus <bold>B</bold> ventral habitus <bold>C, D</bold><italic><tp:taxon-name><tp:taxon-name-part taxon-name-part-type="genus" reg="Phelister">P.</tp:taxon-name-part> <tp:taxon-name-part taxon-name-part-type="species" reg="semotus">semotus</tp:taxon-name-part></tp:taxon-name></italic>: <bold>C</bold> dorsal habitus <bold>D</bold> ventral habitus <bold>E, F</bold><italic><tp:taxon-name><tp:taxon-name-part taxon-name-part-type="genus" reg="Phelister">P.</tp:taxon-name-part> <tp:taxon-name-part taxon-name-part-type="species" reg="uncinatus">uncinatus</tp:taxon-name-part></tp:taxon-name></italic>: <bold>E</bold> dorsal habitus <bold>F</bold> ventral habitus <bold>G, H</bold><italic><tp:taxon-name><tp:taxon-name-part taxon-name-part-type="genus" reg="Phelister">P.</tp:taxon-name-part> <tp:taxon-name-part taxon-name-part-type="species" reg="inscriptus">inscriptus</tp:taxon-name-part></tp:taxon-name></italic>: <bold>G</bold> dorsal habitus <bold>H</bold> ventral habitus.</p></caption><graphic xmlns:xlink="http://www.w3.org/1999/xlink" xlink:href="zookeys-1001-001-g050.jpg" position="float" orientation="portrait" xlink:type="simple" id="oo_484979.jpg"><uri content-type="original_file" xlink:type="simple">https://binary.pensoft.net/fig/484979</uri></graphic></fig></tp:treatment-sec><tp:treatment-sec sec-type="material" id="SECID0EP1NM"><title>Other material.</title><p><bold>Brazil</bold>: Minas Gerais, Águas Vermelhas (<named-content xmlns:xlink="http://www.w3.org/1999/xlink" content-type="dwc:verbatimCoordinates" xlink:type="simple"><named-content content-type="geo-json" specific-use="{&#34;type&#34;:&#34;Point&#34;,&#34;coordinates&#34;:[-41.466700,-15.750000]}" id="NCID0E11NM" xlink:type="simple">-15.75, -41.4667</named-content></named-content>), December 1997, FIT, A.M. Bello &amp; F.Z. Vaz-de-Mello, EXO-03243 (<named-content xmlns:xlink="http://www.w3.org/1999/xlink" content-type="dwc:institutional_code" xlink:type="simple">CEMT</named-content>, 1ex.); Minas Gerais, Águas Vermelhas (<named-content xmlns:xlink="http://www.w3.org/1999/xlink" content-type="dwc:verbatimCoordinates" xlink:type="simple"><named-content content-type="geo-json" specific-use="{&#34;type&#34;:&#34;Point&#34;,&#34;coordinates&#34;:[-41.466700,-15.750000]}" id="NCID0EK2NM" xlink:type="simple">-15.75, -41.4667</named-content></named-content>), December 1997, F. Vaz-de-Mello, EXO-00367 (<abbrev xmlns:xlink="http://www.w3.org/1999/xlink" content-type="institution" xlink:title="Nicolas Dégallier Collection, Paris" id="ABBRID0EP2NM" xlink:type="simple">CHND</abbrev>, 1ex.); Minas Gerais, Parque Estadual do Itacolomi, Trilha do Forno at <named-content xmlns:xlink="http://www.w3.org/1999/xlink" content-type="dwc:verbatimCoordinates" xlink:type="simple"><named-content content-type="geo-json" specific-use="{&#34;type&#34;:&#34;Point&#34;,&#34;coordinates&#34;:[-43.507500,-20.429000]}" id="NCID0EX2NM" xlink:type="simple">20.4290°S, 43.5075°W</named-content></named-content>, 1350 m, flight intercept trap, 9–11.ii.2014, A. K. Tishechkin (<abbrev xmlns:xlink="http://www.w3.org/1999/xlink" content-type="institution" xlink:title="Alexey Tishechkin Collection, Sacramento, USA" id="ABBRID0E32NM" xlink:type="simple">AKTC</abbrev>, 2ex.); Minas Gerais, Parque Estadual do Rio Doce, Centro de Pesquisas, <named-content xmlns:xlink="http://www.w3.org/1999/xlink" content-type="dwc:verbatimCoordinates" xlink:type="simple"><named-content content-type="geo-json" specific-use="{&#34;type&#34;:&#34;Point&#34;,&#34;coordinates&#34;:[-42.630300,-19.763700]}" id="NCID0EE3NM" xlink:type="simple">19.7637°S, 42.6303°W</named-content></named-content>, 305 m, sifting dry creek bed litter, A. K. Tishechkin (<abbrev xmlns:xlink="http://www.w3.org/1999/xlink" content-type="institution" xlink:title="Alexey Tishechkin Collection, Sacramento, USA" id="ABBRID0EJ3NM" xlink:type="simple">AKTC</abbrev>, 1ex.).</p></tp:treatment-sec><tp:treatment-sec sec-type="description" id="SECID0EO3NM"><title>Diagnostic description.</title><p>Length: 1.42–1.89 mm (avg. 1.67 mm); width: 1.22–1.77 mm (avg. 1.51 mm). Body small, rounded, convex, rufescent to faintly bicolored, the elytra darker than the pronotum, with inconspicuous ground punctation; frons broad, weakly depressed, with complete, rounded frontal stria; supraorbital stria present in middle third; epistoma weakly depressed; labrum emarginate at apex; right mandible with very small basal tooth, left lacking tooth; prescutellar impression very wide, rounded, ~ 5 × as wide and 1.5 × as long as scutellum; disk lacking secondary punctures at sides; median pronotal gland openings small, slightly elongate, non-annulate, ~ 2/3 behind anterior margin; marginal pronotal stria complete around sides and front; lateral submarginal stria complete along lateral margin, barely turned inward at front, well impressed, the marginal bead distinctly convex; elytron with single, complete, crenulate epipleural stria; outer subhumeral stria short, apical, inner absent; dorsal striae very finely impressed, stria one usually slightly abbreviated from apex, striae two and three complete, 4<sup>th</sup> represented by apical and sometimes basal fragments (no basal arch), 5<sup>th</sup> present in apical 1/5 only, sutural stria present in apical 3/4; propygidium with secondary punctures concentrated in anterior 1/2, pygidium with only fine, sparse secondary punctures; prosternal keel narrow, emarginate at base, with complete striae separated at base, united anteriorly; prosternal lobe rounded, with complete marginal stria; mesoventrite produced at middle, with fine marginal stria continued at sides by short postmesocoxal; mesometaventral stria strongly arched forward, nearly to marginal mesoventral stria, at sides continued by strongly divergent lateral metaventral stria, which nearly reaches middle of metepipleuron; metaventrite impunctate; 1<sup>st</sup> abdominal ventrite impunctate, with single, complete lateral stria; protibia quite narrow at base, widened to apex but slender, weakly dentate, with ~ six small marginal spines; male protarsal setae unmodified; meso- and metatibiae slender, with few marginal spines mainly in apical halves. Male: accessory sclerites present, S8 elongate, halves approximate, apex narrowed, somewhat truncate, T10 divided; aedeagus with basal piece ~ one third tegmen length; tegmen slightly widened to midpoint, then tapered to narrowly rounded apices; medioventral process medial, weak; median lobe ~ 1/2 tegmen length, proximal apodemes long, thin.</p></tp:treatment-sec><tp:treatment-sec sec-type="etymology" id="SECID0E13NM"><title>Etymology.</title><p>This species is named as an informal reference to the type locality, Rio de Janeiro.</p></tp:treatment-sec><tp:treatment-sec sec-type="distribution" id="SECID0E63NM"><title>Distribution.</title><p>This species has been recorded from a handful of localities along coastal southeastern Brazil.</p></tp:treatment-sec><tp:treatment-sec sec-type="remarks" id="SECID0EE4NM"><title>Remarks.</title><p>The four species within this fairly distinctive group are mostly characterized by minor external differences (despite considerable variation in aedeagal form). <italic><tp:taxon-name><tp:taxon-name-part taxon-name-part-type="genus" reg="Phelister">Phelister</tp:taxon-name-part> <tp:taxon-name-part taxon-name-part-type="species" reg="rio">rio</tp:taxon-name-part></tp:taxon-name></italic> is distinguished by its wide prescutellar impression in combination with a short, apical outer subhumeral stria, complete 3<sup>rd</sup> dorsal stria, and lack of basal arch of the 4<sup>th</sup> or 5<sup>th</sup> striae. The male genitalia are quite similar to those of <italic><tp:taxon-name><tp:taxon-name-part taxon-name-part-type="genus" reg="Operclipygus">Operclipygus</tp:taxon-name-part></tp:taxon-name></italic>, a similarity that we presently hypothesize to be a convergence.</p><p>Specimens from Minas Gerais are somewhat variable in key characters, some individuals having a smaller, oval prescutellar impression, and more coarsely punctate and posteriorly inturned elytral striae. Others, including a male, however, correspond well to the above diagnosis, and male genitalia match as well.</p><fig id="F51" position="float" orientation="portrait"><object-id xmlns:xlink="http://www.w3.org/1999/xlink" content-type="doi" xlink:type="simple">10.3897/zookeys.1001.58447.figure34</object-id><object-id xmlns:xlink="http://www.w3.org/1999/xlink" content-type="arpha" xlink:type="simple">66B00F79-C942-5246-A2FE-3D47C1236208</object-id><label>Figure 34.</label><caption><p>Male genitalia <bold>A–F</bold><italic><tp:taxon-name><tp:taxon-name-part taxon-name-part-type="genus" reg="Phelister">Phelister</tp:taxon-name-part> <tp:taxon-name-part taxon-name-part-type="species" reg="rio">rio</tp:taxon-name-part></tp:taxon-name></italic>: <bold>A</bold> tergite 8 <bold>B</bold> sternite 8 <bold>C</bold> tergites 9 &amp; 10 <bold>D</bold> sternite 9 <bold>E</bold> aedeagus, dorsal <bold>F</bold> aedeagus, lateral <bold>G, H</bold><italic><tp:taxon-name><tp:taxon-name-part taxon-name-part-type="genus" reg="Phelister">P.</tp:taxon-name-part> <tp:taxon-name-part taxon-name-part-type="species" reg="semotus">semotus</tp:taxon-name-part></tp:taxon-name></italic>: <bold>G</bold> aedeagus, dorsal <bold>H</bold> tegmen, lateral <bold>I, J</bold><italic><tp:taxon-name><tp:taxon-name-part taxon-name-part-type="genus" reg="Phelister">P.</tp:taxon-name-part> <tp:taxon-name-part taxon-name-part-type="species" reg="uncinatus">uncinatus</tp:taxon-name-part></tp:taxon-name></italic>: <bold>I</bold> aedeagus, dorsal <bold>J</bold> tegmen, lateral.</p></caption><graphic xmlns:xlink="http://www.w3.org/1999/xlink" xlink:href="zookeys-1001-001-g051.jpg" position="float" orientation="portrait" xlink:type="simple" id="oo_484980.jpg"><uri content-type="original_file" xlink:type="simple">https://binary.pensoft.net/fig/484980</uri></graphic></fig></tp:treatment-sec><tp:treatment-sec><!--Section generated to contain objects referenced in tp:taxon-treatment.--><fig id="F49" position="float" orientation="portrait"><object-id xmlns:xlink="http://www.w3.org/1999/xlink" content-type="doi" xlink:type="simple">10.3897/zookeys.1001.58447.map17</object-id><object-id xmlns:xlink="http://www.w3.org/1999/xlink" content-type="arpha" xlink:type="simple">1E1ABE51-691B-5C04-9465-9B7905E7695A</object-id><label>Map 17.</label><caption><p>Collecting records for <italic><tp:taxon-name><tp:taxon-name-part taxon-name-part-type="genus" reg="Phelister">Phelister</tp:taxon-name-part> <tp:taxon-name-part taxon-name-part-type="species" reg="curvipes">curvipes</tp:taxon-name-part></tp:taxon-name></italic> (upright black triangle), <italic><tp:taxon-name><tp:taxon-name-part taxon-name-part-type="genus" reg="Phelister">P.</tp:taxon-name-part> <tp:taxon-name-part taxon-name-part-type="species" reg="vilavelha">vilavelha</tp:taxon-name-part></tp:taxon-name></italic> (black hexagon), <italic><tp:taxon-name><tp:taxon-name-part taxon-name-part-type="genus" reg="Phelister">P.</tp:taxon-name-part> <tp:taxon-name-part taxon-name-part-type="species" reg="rio">rio</tp:taxon-name-part></tp:taxon-name></italic> (white circle), <italic><tp:taxon-name><tp:taxon-name-part taxon-name-part-type="genus" reg="Phelister">P.</tp:taxon-name-part> <tp:taxon-name-part taxon-name-part-type="species" reg="semotus">semotus</tp:taxon-name-part></tp:taxon-name></italic> (stars), <italic><tp:taxon-name><tp:taxon-name-part taxon-name-part-type="genus" reg="Phelister">P.</tp:taxon-name-part> <tp:taxon-name-part taxon-name-part-type="species" reg="uncinatus">uncinatus</tp:taxon-name-part></tp:taxon-name></italic> (black squares), and <italic><tp:taxon-name><tp:taxon-name-part taxon-name-part-type="genus" reg="Phelister">P.</tp:taxon-name-part> <tp:taxon-name-part taxon-name-part-type="species" reg="inscriptus">inscriptus</tp:taxon-name-part></tp:taxon-name></italic> (inverted white triangles).</p></caption><graphic xmlns:xlink="http://www.w3.org/1999/xlink" xlink:href="zookeys-1001-001-g047.jpg" position="float" orientation="portrait" xlink:type="simple" id="oo_484976.jpg"><uri content-type="original_file" xlink:type="simple">https://binary.pensoft.net/fig/484976</uri></graphic></fig></tp:treatment-sec></tp:taxon-treatment>
