# Supplementary material for: Recognition and revision of the Phelister blairi group (Histeridae, Histerinae, Exosternini)
Source: Zookeys. 2020 Dec 9;1001:1–154. doi: 10.3897/zookeys.1001.58447 (PMC7744391; doi:10.3897/zookeys.1001.58447)
Supplement: XML Treatment for Phelister semotus [file zookeys.1001.58447-treatment51.xml]

<!DOCTYPE tp:taxon-treatment
  PUBLIC "-//TaxonX//DTD Taxonomic Treatment Publishing DTD v0 20100105//EN" "tax-treatment-NSO.dtd">
<tp:taxon-treatment xmlns:tp="http://www.plazi.org/taxpub"><tp:treatment-meta><kwd-group><label>Taxon classification</label><kwd><named-content xmlns:xlink="http://www.w3.org/1999/xlink" content-type="kingdom">Animalia</named-content></kwd><kwd><named-content xmlns:xlink="http://www.w3.org/1999/xlink" content-type="order">Coleoptera</named-content></kwd><kwd><named-content xmlns:xlink="http://www.w3.org/1999/xlink" content-type="family">Histeridae</named-content></kwd></kwd-group><mixed-citation publication-type="journal"><person-group><name><surname>Caterino</surname><given-names>Michael S.</given-names></name><name><surname>Tishechkin</surname><given-names>Alexey K.</given-names></name></person-group><article-title>Recognition and revision of the <italic><tp:taxon-name><tp:taxon-name-part taxon-name-part-type="genus" reg="Phelister">Phelister</tp:taxon-name-part> <tp:taxon-name-part taxon-name-part-type="species" reg="blairi">blairi</tp:taxon-name-part></tp:taxon-name></italic> group (<tp:taxon-name><tp:taxon-name-part taxon-name-part-type="family">Histeridae</tp:taxon-name-part></tp:taxon-name>, <tp:taxon-name><tp:taxon-name-part taxon-name-part-type="subfamily">Histerinae</tp:taxon-name-part></tp:taxon-name>, <tp:taxon-name><tp:taxon-name-part taxon-name-part-type="tribe">Exosternini</tp:taxon-name-part></tp:taxon-name>)</article-title><source>Zookeys</source><day>09</day><month>12</month><year>2020</year><volume>1001</volume><fpage>1</fpage><lpage>154</lpage><pub-id pub-id-type="doi">10.3897/zookeys.1001.58447</pub-id></mixed-citation></tp:treatment-meta><tp:nomenclature><label>51.</label><tp:taxon-name><object-id xmlns:xlink="http://www.w3.org/1999/xlink" content-type="arpha" xlink:type="simple">5307720D-EBA4-5543-A960-D33B544D9950</object-id>
                <tp:taxon-name-part taxon-name-part-type="genus" reg="Phelister">Phelister</tp:taxon-name-part>
                <tp:taxon-name-part taxon-name-part-type="species" reg="semotus">semotus</tp:taxon-name-part>
                <object-id xmlns:xlink="http://www.w3.org/1999/xlink" content-type="zoobank" xlink:type="simple">http://zoobank.org/5BE27098-01A0-49E5-8894-D51E1B3A3466</object-id>
              </tp:taxon-name><tp:taxon-status xmlns:xlink="http://www.w3.org/1999/xlink" xlink:type="simple">sp. nov.</tp:taxon-status><xref ref-type="fig" rid="F2">Figs 2F</xref><xref ref-type="fig" rid="F50">, 33C, D</xref><xref ref-type="fig" rid="F51">, 34G, H</xref><xref ref-type="fig" rid="F49">, Map 17</xref></tp:nomenclature><tp:treatment-sec sec-type="type material" id="SECID0EECOM"><title>Type material.</title><p><bold><italic>Holotype</italic> male: “Costa Rica</bold>, Prov. Puntarenas, Golfito, Pque Nal Corcovado, Est Agujas, Cerro Rincón, 745m 13 FEB 2000 A. Azofeifa, L-S 275500 522000 [<named-content xmlns:xlink="http://www.w3.org/1999/xlink" content-type="dwc:verbatimCoordinates" xlink:type="simple"><named-content content-type="geo-json" specific-use="{&#34;type&#34;:&#34;Point&#34;,&#34;coordinates&#34;:[-83.410000,8.530000]}" id="NCID0ESCOM" xlink:type="simple">8.53, -83.41</named-content></named-content>], #56525” / “INB0003078905 INBIOCRI COSTA RICA” (<named-content xmlns:xlink="http://www.w3.org/1999/xlink" content-type="dwc:institutional_code" xlink:type="simple">INBIO</named-content>). <bold><italic>Paratypes</italic> (145): Belize</bold>: Cayo, Las Cuevas Res. Sta. (<named-content xmlns:xlink="http://www.w3.org/1999/xlink" content-type="dwc:verbatimCoordinates" xlink:type="simple"><named-content content-type="geo-json" specific-use="{&#34;type&#34;:&#34;Point&#34;,&#34;coordinates&#34;:[-88.980000,16.730000]}" id="NCID0EGDOM" xlink:type="simple">16.73, -88.98</named-content></named-content>), May 1996, EXO-03536 (<named-content xmlns:xlink="http://www.w3.org/1999/xlink" content-type="dwc:institutional_code" xlink:type="simple">NHMUK</named-content>, 1ex.); <bold>Costa Rica</bold>: Alajuela, Sector San Ramon (<named-content xmlns:xlink="http://www.w3.org/1999/xlink" content-type="dwc:verbatimCoordinates" xlink:type="simple"><named-content content-type="geo-json" specific-use="{&#34;type&#34;:&#34;Point&#34;,&#34;coordinates&#34;:[-84.500000,10.100000]}" id="NCID0EYDOM" xlink:type="simple">10.1, -84.5</named-content></named-content>), 620 m, 3/12/94–3/13/94, D. Garcia, <named-content xmlns:xlink="http://www.w3.org/1999/xlink" content-type="dwc:institutional_code" xlink:type="simple">INBIO</named-content> CRI001 749708 (<named-content xmlns:xlink="http://www.w3.org/1999/xlink" content-type="dwc:institutional_code" xlink:type="simple">INBIO</named-content>, 1ex.); Guanacaste, Est. Pitilla, 9 km S. de Santa Cecilia (<named-content xmlns:xlink="http://www.w3.org/1999/xlink" content-type="dwc:verbatimCoordinates" xlink:type="simple"><named-content content-type="geo-json" specific-use="{&#34;type&#34;:&#34;Point&#34;,&#34;coordinates&#34;:[-85.400000,10.990000]}" id="NCID0EQEOM" xlink:type="simple">10.99, -85.4</named-content></named-content>), 700 m, May 1995, P. Rios, C. Moraga, <named-content xmlns:xlink="http://www.w3.org/1999/xlink" content-type="dwc:institutional_code" xlink:type="simple">INBIO</named-content> CRI002 427108 (<named-content xmlns:xlink="http://www.w3.org/1999/xlink" content-type="dwc:institutional_code" xlink:type="simple">INBIO</named-content>, 1ex.); Heredia, Est. Biol. La Selva, 3.2 km SE Puerto Viejo (<named-content xmlns:xlink="http://www.w3.org/1999/xlink" content-type="dwc:verbatimCoordinates" xlink:type="simple"><named-content content-type="geo-json" specific-use="{&#34;type&#34;:&#34;Point&#34;,&#34;coordinates&#34;:[-84.000000,10.400000]}" id="NCID0EIFOM" xlink:type="simple">10.4, -84</named-content></named-content>), 100 m, 1/28/92–3/17/92, FIT, W. Bell (<named-content xmlns:xlink="http://www.w3.org/1999/xlink" content-type="dwc:institutional_code" xlink:type="simple">SEMC</named-content>, 12ex.); Heredia, Est. Biol. La Selva (<named-content xmlns:xlink="http://www.w3.org/1999/xlink" content-type="dwc:verbatimCoordinates" xlink:type="simple"><named-content content-type="geo-json" specific-use="{&#34;type&#34;:&#34;Point&#34;,&#34;coordinates&#34;:[-84.016700,10.433300]}" id="NCID0EYFOM" xlink:type="simple">10.4333, -84.0167</named-content></named-content>), 6/19–29/98, FIT, C. Carlton &amp; A. Tishechkin (<named-content xmlns:xlink="http://www.w3.org/1999/xlink" content-type="dwc:institutional_code" xlink:type="simple">LSAM</named-content>, 14ex.); Heredia, Est. Biol. La Selva (<named-content xmlns:xlink="http://www.w3.org/1999/xlink" content-type="dwc:verbatimCoordinates" xlink:type="simple"><named-content content-type="geo-json" specific-use="{&#34;type&#34;:&#34;Point&#34;,&#34;coordinates&#34;:[-84.016700,10.433300]}" id="NCID0EIGOM" xlink:type="simple">10.4333, -84.0167</named-content></named-content>), 50–150 m, 3/5/01–3/8/01, FIT, E. Riley, EXO-03525 (<named-content xmlns:xlink="http://www.w3.org/1999/xlink" content-type="dwc:institutional_code" xlink:type="simple">TAMU</named-content>, 1ex.); Heredia, Est. Magsasay, P.N. Braulio Carrillo (<named-content xmlns:xlink="http://www.w3.org/1999/xlink" content-type="dwc:verbatimCoordinates" xlink:type="simple"><named-content content-type="geo-json" specific-use="{&#34;type&#34;:&#34;Point&#34;,&#34;coordinates&#34;:[-84.050000,10.400000]}" id="NCID0EYGOM" xlink:type="simple">10.4, -84.05</named-content></named-content>), 200 m, January 1991, M. Barrelier, <named-content xmlns:xlink="http://www.w3.org/1999/xlink" content-type="dwc:institutional_code" xlink:type="simple">INBIO</named-content> CRI000 064294 (<named-content xmlns:xlink="http://www.w3.org/1999/xlink" content-type="dwc:institutional_code" xlink:type="simple">INBIO</named-content>, 1ex.); Limon, Sector Cerro Cocori, Fca. de E. Rojas (<named-content xmlns:xlink="http://www.w3.org/1999/xlink" content-type="dwc:verbatimCoordinates" xlink:type="simple"><named-content content-type="geo-json" specific-use="{&#34;type&#34;:&#34;Point&#34;,&#34;coordinates&#34;:[-83.720000,10.600000]}" id="NCID0EQHOM" xlink:type="simple">10.6, -83.72</named-content></named-content>), 150 m, May 1993 (<named-content xmlns:xlink="http://www.w3.org/1999/xlink" content-type="dwc:institutional_code" xlink:type="simple">INBIO</named-content>, 2ex.); Limon, Sector Cerro Cocori, Fca. de E. Rojas (<named-content xmlns:xlink="http://www.w3.org/1999/xlink" content-type="dwc:verbatimCoordinates" xlink:type="simple"><named-content content-type="geo-json" specific-use="{&#34;type&#34;:&#34;Point&#34;,&#34;coordinates&#34;:[-83.720000,10.600000]}" id="NCID0EAIOM" xlink:type="simple">10.6, -83.72</named-content></named-content>), 150 m, January 1993, <named-content xmlns:xlink="http://www.w3.org/1999/xlink" content-type="dwc:institutional_code" xlink:type="simple">INBIO</named-content> CRI001 404993 (<named-content xmlns:xlink="http://www.w3.org/1999/xlink" content-type="dwc:institutional_code" xlink:type="simple">INBIO</named-content>, 1ex.); Puntarenas, Est. Biol. Las Alturas, Coto Brus (<named-content xmlns:xlink="http://www.w3.org/1999/xlink" content-type="dwc:verbatimCoordinates" xlink:type="simple"><named-content content-type="geo-json" specific-use="{&#34;type&#34;:&#34;Point&#34;,&#34;coordinates&#34;:[-82.866700,8.950000]}" id="NCID0EYIOM" xlink:type="simple">8.95, -82.8667</named-content></named-content>), 1550 m, 3/25/02–3/30/02, FIT, A. Cline &amp; A. Tishechkin, EXO-03505 (<named-content xmlns:xlink="http://www.w3.org/1999/xlink" content-type="dwc:institutional_code" xlink:type="simple">LSAM</named-content>, 1ex.); Puntarenas, Est. Biol. Las Alturas, Coto Brus (<named-content xmlns:xlink="http://www.w3.org/1999/xlink" content-type="dwc:verbatimCoordinates" xlink:type="simple"><named-content content-type="geo-json" specific-use="{&#34;type&#34;:&#34;Point&#34;,&#34;coordinates&#34;:[-82.866700,8.950000]}" id="NCID0EIJOM" xlink:type="simple">8.95, -82.8667</named-content></named-content>), 1600 m, 3/30/02–4/7/02, FIT, A. Tishechkin (<named-content xmlns:xlink="http://www.w3.org/1999/xlink" content-type="dwc:institutional_code" xlink:type="simple">LSAM</named-content>, 8ex.); Puntarenas, Est. Biol. Las Cruces, Coto Brus (<named-content xmlns:xlink="http://www.w3.org/1999/xlink" content-type="dwc:verbatimCoordinates" xlink:type="simple"><named-content content-type="geo-json" specific-use="{&#34;type&#34;:&#34;Point&#34;,&#34;coordinates&#34;:[-82.950000,8.783300]}" id="NCID0EYJOM" xlink:type="simple">8.7833, -82.95</named-content></named-content>), 1100 m, 3/22/02–4/1/02, FIT, A. Tishechkin (<named-content xmlns:xlink="http://www.w3.org/1999/xlink" content-type="dwc:institutional_code" xlink:type="simple">LSAM</named-content>, 10ex.); Puntarenas, Est. Biol. Las Cruces, Coto Brus (<named-content xmlns:xlink="http://www.w3.org/1999/xlink" content-type="dwc:verbatimCoordinates" xlink:type="simple"><named-content content-type="geo-json" specific-use="{&#34;type&#34;:&#34;Point&#34;,&#34;coordinates&#34;:[-82.950000,8.783300]}" id="NCID0EIKOM" xlink:type="simple">8.7833, -82.95</named-content></named-content>), 1000 m, 4/1/02–4/8/02, FIT, A. Cline &amp; A. Tishechkin (<named-content xmlns:xlink="http://www.w3.org/1999/xlink" content-type="dwc:institutional_code" xlink:type="simple">LSAM</named-content>, 3ex.); Puntarenas, Est. Biol. Las Cruces, Coto Brus (<named-content xmlns:xlink="http://www.w3.org/1999/xlink" content-type="dwc:verbatimCoordinates" xlink:type="simple"><named-content content-type="geo-json" specific-use="{&#34;type&#34;:&#34;Point&#34;,&#34;coordinates&#34;:[-82.950000,8.783300]}" id="NCID0EYKOM" xlink:type="simple">8.7833, -82.95</named-content></named-content>), 100 m, 4/8/02–4/10/02, FIT, A. Tishechkin, EXO-03517 (<abbrev xmlns:xlink="http://www.w3.org/1999/xlink" content-type="institution" xlink:title="Alexey Tishechkin Collection, Sacramento, USA" id="ABBRID0E4KOM" xlink:type="simple">AKTC</abbrev>, 1ex.); Puntarenas, Est. Biol. Las Cruces (<named-content xmlns:xlink="http://www.w3.org/1999/xlink" content-type="dwc:verbatimCoordinates" xlink:type="simple"><named-content content-type="geo-json" specific-use="{&#34;type&#34;:&#34;Point&#34;,&#34;coordinates&#34;:[-82.969700,8.785700]}" id="NCID0EFLOM" xlink:type="simple">8.7857, -82.9697</named-content></named-content>), 1330 m, 5/28/04–5/31/04, FIT, J. Ashe, Z. Falin, I. Hinojosa, (<named-content xmlns:xlink="http://www.w3.org/1999/xlink" content-type="dwc:institutional_code" xlink:type="simple">SEMC</named-content>, 6ex.); Puntarenas, Est. Quebrada Bonita, R.B. Carara (<named-content xmlns:xlink="http://www.w3.org/1999/xlink" content-type="dwc:verbatimCoordinates" xlink:type="simple"><named-content content-type="geo-json" specific-use="{&#34;type&#34;:&#34;Point&#34;,&#34;coordinates&#34;:[-85.000000,9.830000]}" id="NCID0EVLOM" xlink:type="simple">9.83, -85</named-content></named-content>), 50 m, March 1994, R. Guzman, <named-content xmlns:xlink="http://www.w3.org/1999/xlink" content-type="dwc:institutional_code" xlink:type="simple">INBIO</named-content> CRI001 752753 (<named-content xmlns:xlink="http://www.w3.org/1999/xlink" content-type="dwc:institutional_code" xlink:type="simple">INBIO</named-content>, 1ex.); Puntarenas, Est. Quebrada Bonita, R.B. Carara (<named-content xmlns:xlink="http://www.w3.org/1999/xlink" content-type="dwc:verbatimCoordinates" xlink:type="simple"><named-content content-type="geo-json" specific-use="{&#34;type&#34;:&#34;Point&#34;,&#34;coordinates&#34;:[-85.000000,9.830000]}" id="NCID0ENMOM" xlink:type="simple">9.83, -85</named-content></named-content>), 100 m, February 1995, R. Guzman, <named-content xmlns:xlink="http://www.w3.org/1999/xlink" content-type="dwc:institutional_code" xlink:type="simple">INBIO</named-content> CRI002 194055 (<named-content xmlns:xlink="http://www.w3.org/1999/xlink" content-type="dwc:institutional_code" xlink:type="simple">INBIO</named-content>, 1ex.); Puntarenas, Pque Nal Corcovado, Est Agujas, Golfito, Cerro Rincon (<named-content xmlns:xlink="http://www.w3.org/1999/xlink" content-type="dwc:verbatimCoordinates" xlink:type="simple"><named-content content-type="geo-json" specific-use="{&#34;type&#34;:&#34;Point&#34;,&#34;coordinates&#34;:[-83.410000,8.530000]}" id="NCID0EFNOM" xlink:type="simple">8.53, -83.41</named-content></named-content>), 745 m, 2/11/00, A. Azofeifa, INB0003120274 (<named-content xmlns:xlink="http://www.w3.org/1999/xlink" content-type="dwc:institutional_code" xlink:type="simple">INBIO</named-content>, 1ex.); Puntarenas, Pque Nal Corcovado, Est Agujas, Golfito, Cerro Rincon (<named-content xmlns:xlink="http://www.w3.org/1999/xlink" content-type="dwc:verbatimCoordinates" xlink:type="simple"><named-content content-type="geo-json" specific-use="{&#34;type&#34;:&#34;Point&#34;,&#34;coordinates&#34;:[-83.410000,8.530000]}" id="NCID0EVNOM" xlink:type="simple">8.53, -83.41</named-content></named-content>), 745 m, 2/12/00, A. Azofeifa, (<named-content xmlns:xlink="http://www.w3.org/1999/xlink" content-type="dwc:institutional_code" xlink:type="simple">INBIO</named-content>, 2ex.); Puntarenas, Pque Nal Corcovado, Est Agujas, Golfito, Cerro Rincon (<named-content xmlns:xlink="http://www.w3.org/1999/xlink" content-type="dwc:verbatimCoordinates" xlink:type="simple"><named-content content-type="geo-json" specific-use="{&#34;type&#34;:&#34;Point&#34;,&#34;coordinates&#34;:[-83.410000,8.530000]}" id="NCID0EFOOM" xlink:type="simple">8.53, -83.41</named-content></named-content>), 745 m, 2/13/00, A. Azofeifa, (<named-content xmlns:xlink="http://www.w3.org/1999/xlink" content-type="dwc:institutional_code" xlink:type="simple">INBIO</named-content>, 3ex.); Puntarenas, San Vito, Las Cruces (<named-content xmlns:xlink="http://www.w3.org/1999/xlink" content-type="dwc:verbatimCoordinates" xlink:type="simple"><named-content content-type="geo-json" specific-use="{&#34;type&#34;:&#34;Point&#34;,&#34;coordinates&#34;:[-83.000000,8.800000]}" id="NCID0EVOOM" xlink:type="simple">8.8, -83</named-content></named-content>), 1200 m, 7/1/82–7/30/82, FIT, B. Gill (<abbrev xmlns:xlink="http://www.w3.org/1999/xlink" content-type="institution" xlink:title="Alexey Tishechkin Collection, Sacramento, USA" id="ABBRID0E1OOM" xlink:type="simple">AKTC</abbrev>, 3ex.); <bold>Honduras</bold>: Atlantida, Lancetilla Bot. Grd., Tela (<named-content xmlns:xlink="http://www.w3.org/1999/xlink" content-type="dwc:verbatimCoordinates" xlink:type="simple"><named-content content-type="geo-json" specific-use="{&#34;type&#34;:&#34;Point&#34;,&#34;coordinates&#34;:[-87.450000,15.766700]}" id="NCID0EEPOM" xlink:type="simple">15.7667, -87.45</named-content></named-content>), 10 m, 6/23/94, FIT, J. Ashe &amp; R. Brooks, EXO-03537 (<named-content xmlns:xlink="http://www.w3.org/1999/xlink" content-type="dwc:institutional_code" xlink:type="simple">SEMC</named-content>, 1ex.); Atlantida, 15km. W La Ceiba (<named-content xmlns:xlink="http://www.w3.org/1999/xlink" content-type="dwc:verbatimCoordinates" xlink:type="simple"><named-content content-type="geo-json" specific-use="{&#34;type&#34;:&#34;Point&#34;,&#34;coordinates&#34;:[-86.900000,15.800000]}" id="NCID0EUPOM" xlink:type="simple">15.8, -86.9</named-content></named-content>), 6/15/96–6/19/96, FIT, tropical rainforest, R. Lehman (<named-content xmlns:xlink="http://www.w3.org/1999/xlink" content-type="dwc:institutional_code" xlink:type="simple">TAMU</named-content>, 21ex.); Atlantida, 15km. W La Ceiba (<named-content xmlns:xlink="http://www.w3.org/1999/xlink" content-type="dwc:verbatimCoordinates" xlink:type="simple"><named-content content-type="geo-json" specific-use="{&#34;type&#34;:&#34;Point&#34;,&#34;coordinates&#34;:[-86.900000,15.800000]}" id="NCID0EEQOM" xlink:type="simple">15.8, -86.9</named-content></named-content>), 175 m, 7/9/96–7/30/96, Malaise trap, tropical rainforest, R. Lehman (<named-content xmlns:xlink="http://www.w3.org/1999/xlink" content-type="dwc:institutional_code" xlink:type="simple">TAMU</named-content>, 29ex.); <bold>Nicaragua</bold>: Costa Caribe Norte, P.N. Cerro Saslaya (13.77005 -84.98072), 310 m, 5/7/11, mature wet forest, sifted leaf litter, LLAMA collectors (<named-content xmlns:xlink="http://www.w3.org/1999/xlink" content-type="dwc:institutional_code" xlink:type="simple">CSCA</named-content>, 1ex.); Matagalpa, 6 km N Matagalpa, Selva Negra (<named-content xmlns:xlink="http://www.w3.org/1999/xlink" content-type="dwc:verbatimCoordinates" xlink:type="simple"><named-content content-type="geo-json" specific-use="{&#34;type&#34;:&#34;Point&#34;,&#34;coordinates&#34;:[-85.908800,12.999800]}" id="NCID0E5QOM" xlink:type="simple">12.9998, -85.9088</named-content></named-content>), 1250 m, 5/18/02–5/22/02, FIT, forest, S. Peck, EXO-03535 (<named-content xmlns:xlink="http://www.w3.org/1999/xlink" content-type="dwc:institutional_code" xlink:type="simple">CMNC</named-content>, 1ex.); Matagalpa, 6 km N Matagalpa, Selva Negra Hotel, Bavaria Trail (<named-content xmlns:xlink="http://www.w3.org/1999/xlink" content-type="dwc:verbatimCoordinates" xlink:type="simple"><named-content content-type="geo-json" specific-use="{&#34;type&#34;:&#34;Point&#34;,&#34;coordinates&#34;:[-85.908800,12.999800]}" id="NCID0EOROM" xlink:type="simple">12.9998, -85.9088</named-content></named-content>), 1240 m, 5/18/02–5/21/02, FIT, R. Brooks, Z. Falin, S. Chatzimanolis, SM0558829 (<named-content xmlns:xlink="http://www.w3.org/1999/xlink" content-type="dwc:institutional_code" xlink:type="simple">SEMC</named-content>, 1ex.); <bold>Panama</bold>: Canal Zone, Canal Zonel: Is. Barro Colorado (<named-content xmlns:xlink="http://www.w3.org/1999/xlink" content-type="dwc:verbatimCoordinates" xlink:type="simple"><named-content content-type="geo-json" specific-use="{&#34;type&#34;:&#34;Point&#34;,&#34;coordinates&#34;:[-79.800000,9.200000]}" id="NCID0EASOM" xlink:type="simple">9.2, -79.8</named-content></named-content>), 4/2/75–4/6/75, Pseudobombax flower fall Snyder-Molino 2, A. Bolton, EXO-03534 (<named-content xmlns:xlink="http://www.w3.org/1999/xlink" content-type="dwc:institutional_code" xlink:type="simple">FMNH</named-content>, 1ex.); Chiriqui, Hartmann’s Finca, 4 km N Sta. Clara (<named-content xmlns:xlink="http://www.w3.org/1999/xlink" content-type="dwc:verbatimCoordinates" xlink:type="simple"><named-content content-type="geo-json" specific-use="{&#34;type&#34;:&#34;Point&#34;,&#34;coordinates&#34;:[-82.800000,8.750000]}" id="NCID0EQSOM" xlink:type="simple">8.75, -82.8</named-content></named-content>), 1500 m, 6/30/82–7/13/82, FIT, B. Gill (<abbrev xmlns:xlink="http://www.w3.org/1999/xlink" content-type="institution" xlink:title="Alexey Tishechkin Collection, Sacramento, USA" id="ABBRID0EVSOM" xlink:type="simple">AKTC</abbrev>, 3ex.); Colon, P.N. San Lorenzo, Achiote (<named-content xmlns:xlink="http://www.w3.org/1999/xlink" content-type="dwc:verbatimCoordinates" xlink:type="simple"><named-content content-type="geo-json" specific-use="{&#34;type&#34;:&#34;Point&#34;,&#34;coordinates&#34;:[-79.983300,9.200000]}" id="NCID0E4SOM" xlink:type="simple">9.2, -79.9833</named-content></named-content>), 250 m, 1/10/08–1/25/08, FIT, A. Mercado, EXO-03532 (<abbrev xmlns:xlink="http://www.w3.org/1999/xlink" content-type="institution" xlink:title="Alexey Tishechkin Collection, Sacramento, USA" id="ABBRID0ECTOM" xlink:type="simple">AKTC</abbrev>, 1ex.); Colon, San Lorenzo Forest, STRI crane site (<named-content xmlns:xlink="http://www.w3.org/1999/xlink" content-type="dwc:verbatimCoordinates" xlink:type="simple"><named-content content-type="geo-json" specific-use="{&#34;type&#34;:&#34;Point&#34;,&#34;coordinates&#34;:[-79.966700,9.283300]}" id="NCID0EKTOM" xlink:type="simple">9.2833, -79.9667</named-content></named-content>), 5/11/04–5/25/04, FIT, A. Tishechkin (<abbrev xmlns:xlink="http://www.w3.org/1999/xlink" content-type="institution" xlink:title="Alexey Tishechkin Collection, Sacramento, USA" id="ABBRID0EPTOM" xlink:type="simple">AKTC</abbrev>, 7ex.); Panama, Chepo-Charti Rd. (<named-content xmlns:xlink="http://www.w3.org/1999/xlink" content-type="dwc:verbatimCoordinates" xlink:type="simple"><named-content content-type="geo-json" specific-use="{&#34;type&#34;:&#34;Point&#34;,&#34;coordinates&#34;:[-79.100000,9.280000]}" id="NCID0EXTOM" xlink:type="simple">9.28, -79.1</named-content></named-content>), 400 m, June 1982, FIT, B. Gill (CNCI, 6ex.); Panama, Nusagandi, Ina Igar (trail) (<named-content xmlns:xlink="http://www.w3.org/1999/xlink" content-type="dwc:verbatimCoordinates" xlink:type="simple"><named-content content-type="geo-json" specific-use="{&#34;type&#34;:&#34;Point&#34;,&#34;coordinates&#34;:[-79.000000,9.330000]}" id="NCID0E6TOM" xlink:type="simple">9.33, -79</named-content></named-content>), 5/18/93–5/21/93, FIT, primary forest, E. Riley, EXO-03526 (<named-content xmlns:xlink="http://www.w3.org/1999/xlink" content-type="dwc:institutional_code" xlink:type="simple">TAMU</named-content>, 1ex.).</p></tp:treatment-sec><tp:treatment-sec sec-type="material" id="SECID0EMUOM"><title>Other material.</title><p><bold>Mexico</bold>: Chiapas, Ocozocuatla, Laguna Belgica, Sendero Montana (<named-content xmlns:xlink="http://www.w3.org/1999/xlink" content-type="dwc:verbatimCoordinates" xlink:type="simple"><named-content content-type="geo-json" specific-use="{&#34;type&#34;:&#34;Point&#34;,&#34;coordinates&#34;:[-93.454000,16.877800]}" id="NCID0EXUOM" xlink:type="simple">16.8778, -93.454</named-content></named-content>), 1080 m, 7/8/03, oak forest litter, R. Anderson, SM0476858 (<named-content xmlns:xlink="http://www.w3.org/1999/xlink" content-type="dwc:institutional_code" xlink:type="simple">SEMC</named-content>, 1ex.).</p></tp:treatment-sec><tp:treatment-sec sec-type="description" id="SECID0EEVOM"><title>Diagnostic description.</title><p>Length: 1.42–1.73 mm (avg. 1.58 mm); width: 1.14–1.42 mm (avg. 1.30 mm). This species is very similar to the preceding, differing principally in the following characters: supraorbital stria nearly complete; prescutellar impression small, elongate oval, may be acuminate anteriorly, little larger than scutellum; pronotal disk rarely with few secondary punctures at sides; elytral striation rather variable, outer subhumeral stria generally absent, though apical and occasionally basal fragments may be visible, inner absent, stria one usually strongly abbreviated from apex, striae two and three complete, 4<sup>th</sup> represented by apical and sometimes basal fragments, sometimes complete, 5<sup>th</sup> present in apical 1/5 and usually as short basal arch, sutural stria present in apical 2/3; mesometaventral stria arched forward to basal 1/2 of mesoventrite, at sides continued by divergent lateral metaventral stria, which ends in middle of lateral portion of metaventrite; mesotibia with rather robust marginal spines; metatibiae slender, with few marginal spines mainly in apical 1/2. Male: aedeagus narrowing abruptly behind midpoint; medioventral process situated ~ 1/4 from base of tegmen; median lobe thin, slightly &gt; 1/2 tegmen length.</p></tp:treatment-sec><tp:treatment-sec sec-type="etymology" id="SECID0EOVOM"><title>Etymology.</title><p>This species name, <italic>semotus</italic>, refers to its being far or isolated, geographically, from most of the other species in this subgroup.</p></tp:treatment-sec><tp:treatment-sec sec-type="distribution" id="SECID0EWVOM"><title>Distribution.</title><p>This is one of only a few species in the larger <italic><tp:taxon-name><tp:taxon-name-part taxon-name-part-type="genus" reg="Phelister">P.</tp:taxon-name-part> <tp:taxon-name-part taxon-name-part-type="species" reg="blairi">blairi</tp:taxon-name-part></tp:taxon-name></italic> group that occurs in Central America, ranging from Chiapas, Mexico to Panama.</p></tp:treatment-sec><tp:treatment-sec sec-type="remarks" id="SECID0EHWOM"><title>Remarks.</title><p>This species has a small oval prescutellar impression, a complete 3<sup>rd</sup> stria, and a narrow arch at the base of the 5<sup>th</sup> elytral stria, but lacks an outer subhumeral stria. Otherwise it is very similar to others in this group. One individual (female, excluded from type series) from Chiapas has a strong basal elytral arch from the suture to the base of the 4<sup>th</sup> stria, but significant differences beyond this aren’t evident.</p></tp:treatment-sec><tp:treatment-sec><!--Section generated to contain objects referenced in tp:taxon-treatment.--><fig id="F2" position="float" orientation="portrait"><object-id xmlns:xlink="http://www.w3.org/1999/xlink" content-type="doi" xlink:type="simple">10.3897/zookeys.1001.58447.figure2</object-id><object-id xmlns:xlink="http://www.w3.org/1999/xlink" content-type="arpha" xlink:type="simple">BA4E288F-A9AD-57F0-9F60-1EF929C56138</object-id><label>Figure 2.</label><caption><p>Images of selected characters <bold>A</bold> SEM of pronotum of <italic><tp:taxon-name><tp:taxon-name-part taxon-name-part-type="genus" reg="Phelister">Phelister</tp:taxon-name-part> <tp:taxon-name-part taxon-name-part-type="species" reg="geminus">geminus</tp:taxon-name-part></tp:taxon-name></italic>, showing prescutellar impression and annulate median pronotal glands <bold>B</bold> SEM of pronotum of <italic><tp:taxon-name><tp:taxon-name-part taxon-name-part-type="genus" reg="Phelister">P.</tp:taxon-name-part> <tp:taxon-name-part taxon-name-part-type="species" reg="erwini">erwini</tp:taxon-name-part></tp:taxon-name></italic>, showing prescutellar impression and annulate median pronotal glands <bold>C</bold> SEM of pronotum of <italic><tp:taxon-name><tp:taxon-name-part taxon-name-part-type="genus" reg="Phelister">Phelister</tp:taxon-name-part> <tp:taxon-name-part taxon-name-part-type="species" reg="sculpturatus">sculpturatus</tp:taxon-name-part></tp:taxon-name></italic>, showing prescutellar impression and annulate median pronotal glands <bold>D</bold> head of <italic><tp:taxon-name><tp:taxon-name-part taxon-name-part-type="genus" reg="Phelister">P.</tp:taxon-name-part> <tp:taxon-name-part taxon-name-part-type="species" reg="geminus">geminus</tp:taxon-name-part></tp:taxon-name></italic>, showing depressed frons and epistoma, and emarginate labrum <bold>E</bold> pronotum of <italic><tp:taxon-name><tp:taxon-name-part taxon-name-part-type="genus" reg="Phelister">P.</tp:taxon-name-part> <tp:taxon-name-part taxon-name-part-type="species" reg="uncinatus">uncinatus</tp:taxon-name-part></tp:taxon-name></italic>, showing non-annulate median pronotal gland openings <bold>F</bold> pronotum of <italic><tp:taxon-name><tp:taxon-name-part taxon-name-part-type="genus" reg="Phelister">P.</tp:taxon-name-part> <tp:taxon-name-part taxon-name-part-type="species" reg="semotus">semotus</tp:taxon-name-part></tp:taxon-name></italic>, showing non-annulate median pronotal gland openings <bold>G</bold> protibia of <italic><tp:taxon-name><tp:taxon-name-part taxon-name-part-type="genus" reg="Phelister">P.</tp:taxon-name-part> <tp:taxon-name-part taxon-name-part-type="species" reg="geminus">geminus</tp:taxon-name-part></tp:taxon-name></italic>, showing ‘scalloped’ protibial margin.</p></caption><graphic xmlns:xlink="http://www.w3.org/1999/xlink" xlink:href="zookeys-1001-001-g002.jpg" position="float" orientation="portrait" xlink:type="simple" id="oo_484931.jpg"><uri content-type="original_file" xlink:type="simple">https://binary.pensoft.net/fig/484931</uri></graphic></fig><fig id="F50" position="float" orientation="portrait"><object-id xmlns:xlink="http://www.w3.org/1999/xlink" content-type="doi" xlink:type="simple">10.3897/zookeys.1001.58447.figure33</object-id><object-id xmlns:xlink="http://www.w3.org/1999/xlink" content-type="arpha" xlink:type="simple">8F6A27C1-123C-5838-B7E3-424B999BED6E</object-id><label>Figure 33.</label><caption><p><bold>A, B</bold><italic><tp:taxon-name><tp:taxon-name-part taxon-name-part-type="genus" reg="Phelister">Phelister</tp:taxon-name-part> <tp:taxon-name-part taxon-name-part-type="species" reg="rio">rio</tp:taxon-name-part></tp:taxon-name></italic>: <bold>A</bold> dorsal habitus <bold>B</bold> ventral habitus <bold>C, D</bold><italic><tp:taxon-name><tp:taxon-name-part taxon-name-part-type="genus" reg="Phelister">P.</tp:taxon-name-part> <tp:taxon-name-part taxon-name-part-type="species" reg="semotus">semotus</tp:taxon-name-part></tp:taxon-name></italic>: <bold>C</bold> dorsal habitus <bold>D</bold> ventral habitus <bold>E, F</bold><italic><tp:taxon-name><tp:taxon-name-part taxon-name-part-type="genus" reg="Phelister">P.</tp:taxon-name-part> <tp:taxon-name-part taxon-name-part-type="species" reg="uncinatus">uncinatus</tp:taxon-name-part></tp:taxon-name></italic>: <bold>E</bold> dorsal habitus <bold>F</bold> ventral habitus <bold>G, H</bold><italic><tp:taxon-name><tp:taxon-name-part taxon-name-part-type="genus" reg="Phelister">P.</tp:taxon-name-part> <tp:taxon-name-part taxon-name-part-type="species" reg="inscriptus">inscriptus</tp:taxon-name-part></tp:taxon-name></italic>: <bold>G</bold> dorsal habitus <bold>H</bold> ventral habitus.</p></caption><graphic xmlns:xlink="http://www.w3.org/1999/xlink" xlink:href="zookeys-1001-001-g050.jpg" position="float" orientation="portrait" xlink:type="simple" id="oo_484979.jpg"><uri content-type="original_file" xlink:type="simple">https://binary.pensoft.net/fig/484979</uri></graphic></fig><fig id="F51" position="float" orientation="portrait"><object-id xmlns:xlink="http://www.w3.org/1999/xlink" content-type="doi" xlink:type="simple">10.3897/zookeys.1001.58447.figure34</object-id><object-id xmlns:xlink="http://www.w3.org/1999/xlink" content-type="arpha" xlink:type="simple">66B00F79-C942-5246-A2FE-3D47C1236208</object-id><label>Figure 34.</label><caption><p>Male genitalia <bold>A–F</bold><italic><tp:taxon-name><tp:taxon-name-part taxon-name-part-type="genus" reg="Phelister">Phelister</tp:taxon-name-part> <tp:taxon-name-part taxon-name-part-type="species" reg="rio">rio</tp:taxon-name-part></tp:taxon-name></italic>: <bold>A</bold> tergite 8 <bold>B</bold> sternite 8 <bold>C</bold> tergites 9 &amp; 10 <bold>D</bold> sternite 9 <bold>E</bold> aedeagus, dorsal <bold>F</bold> aedeagus, lateral <bold>G, H</bold><italic><tp:taxon-name><tp:taxon-name-part taxon-name-part-type="genus" reg="Phelister">P.</tp:taxon-name-part> <tp:taxon-name-part taxon-name-part-type="species" reg="semotus">semotus</tp:taxon-name-part></tp:taxon-name></italic>: <bold>G</bold> aedeagus, dorsal <bold>H</bold> tegmen, lateral <bold>I, J</bold><italic><tp:taxon-name><tp:taxon-name-part taxon-name-part-type="genus" reg="Phelister">P.</tp:taxon-name-part> <tp:taxon-name-part taxon-name-part-type="species" reg="uncinatus">uncinatus</tp:taxon-name-part></tp:taxon-name></italic>: <bold>I</bold> aedeagus, dorsal <bold>J</bold> tegmen, lateral.</p></caption><graphic xmlns:xlink="http://www.w3.org/1999/xlink" xlink:href="zookeys-1001-001-g051.jpg" position="float" orientation="portrait" xlink:type="simple" id="oo_484980.jpg"><uri content-type="original_file" xlink:type="simple">https://binary.pensoft.net/fig/484980</uri></graphic></fig><fig id="F49" position="float" orientation="portrait"><object-id xmlns:xlink="http://www.w3.org/1999/xlink" content-type="doi" xlink:type="simple">10.3897/zookeys.1001.58447.map17</object-id><object-id xmlns:xlink="http://www.w3.org/1999/xlink" content-type="arpha" xlink:type="simple">1E1ABE51-691B-5C04-9465-9B7905E7695A</object-id><label>Map 17.</label><caption><p>Collecting records for <italic><tp:taxon-name><tp:taxon-name-part taxon-name-part-type="genus" reg="Phelister">Phelister</tp:taxon-name-part> <tp:taxon-name-part taxon-name-part-type="species" reg="curvipes">curvipes</tp:taxon-name-part></tp:taxon-name></italic> (upright black triangle), <italic><tp:taxon-name><tp:taxon-name-part taxon-name-part-type="genus" reg="Phelister">P.</tp:taxon-name-part> <tp:taxon-name-part taxon-name-part-type="species" reg="vilavelha">vilavelha</tp:taxon-name-part></tp:taxon-name></italic> (black hexagon), <italic><tp:taxon-name><tp:taxon-name-part taxon-name-part-type="genus" reg="Phelister">P.</tp:taxon-name-part> <tp:taxon-name-part taxon-name-part-type="species" reg="rio">rio</tp:taxon-name-part></tp:taxon-name></italic> (white circle), <italic><tp:taxon-name><tp:taxon-name-part taxon-name-part-type="genus" reg="Phelister">P.</tp:taxon-name-part> <tp:taxon-name-part taxon-name-part-type="species" reg="semotus">semotus</tp:taxon-name-part></tp:taxon-name></italic> (stars), <italic><tp:taxon-name><tp:taxon-name-part taxon-name-part-type="genus" reg="Phelister">P.</tp:taxon-name-part> <tp:taxon-name-part taxon-name-part-type="species" reg="uncinatus">uncinatus</tp:taxon-name-part></tp:taxon-name></italic> (black squares), and <italic><tp:taxon-name><tp:taxon-name-part taxon-name-part-type="genus" reg="Phelister">P.</tp:taxon-name-part> <tp:taxon-name-part taxon-name-part-type="species" reg="inscriptus">inscriptus</tp:taxon-name-part></tp:taxon-name></italic> (inverted white triangles).</p></caption><graphic xmlns:xlink="http://www.w3.org/1999/xlink" xlink:href="zookeys-1001-001-g047.jpg" position="float" orientation="portrait" xlink:type="simple" id="oo_484976.jpg"><uri content-type="original_file" xlink:type="simple">https://binary.pensoft.net/fig/484976</uri></graphic></fig></tp:treatment-sec></tp:taxon-treatment>
