# Supplementary material for: Recognition and revision of the Phelister blairi group (Histeridae, Histerinae, Exosternini)
Source: Zookeys. 2020 Dec 9;1001:1–154. doi: 10.3897/zookeys.1001.58447 (PMC7744391; doi:10.3897/zookeys.1001.58447)
Supplement: XML Treatment for Phelister uncinatus [file zookeys.1001.58447-treatment52.xml]

<!DOCTYPE tp:taxon-treatment
  PUBLIC "-//TaxonX//DTD Taxonomic Treatment Publishing DTD v0 20100105//EN" "tax-treatment-NSO.dtd">
<tp:taxon-treatment xmlns:tp="http://www.plazi.org/taxpub"><tp:treatment-meta><kwd-group><label>Taxon classification</label><kwd><named-content xmlns:xlink="http://www.w3.org/1999/xlink" content-type="kingdom">Animalia</named-content></kwd><kwd><named-content xmlns:xlink="http://www.w3.org/1999/xlink" content-type="order">Coleoptera</named-content></kwd><kwd><named-content xmlns:xlink="http://www.w3.org/1999/xlink" content-type="family">Histeridae</named-content></kwd></kwd-group><mixed-citation publication-type="journal"><person-group><name><surname>Caterino</surname><given-names>Michael S.</given-names></name><name><surname>Tishechkin</surname><given-names>Alexey K.</given-names></name></person-group><article-title>Recognition and revision of the <italic><tp:taxon-name><tp:taxon-name-part taxon-name-part-type="genus" reg="Phelister">Phelister</tp:taxon-name-part> <tp:taxon-name-part taxon-name-part-type="species" reg="blairi">blairi</tp:taxon-name-part></tp:taxon-name></italic> group (<tp:taxon-name><tp:taxon-name-part taxon-name-part-type="family">Histeridae</tp:taxon-name-part></tp:taxon-name>, <tp:taxon-name><tp:taxon-name-part taxon-name-part-type="subfamily">Histerinae</tp:taxon-name-part></tp:taxon-name>, <tp:taxon-name><tp:taxon-name-part taxon-name-part-type="tribe">Exosternini</tp:taxon-name-part></tp:taxon-name>)</article-title><source>Zookeys</source><day>09</day><month>12</month><year>2020</year><volume>1001</volume><fpage>1</fpage><lpage>154</lpage><pub-id pub-id-type="doi">10.3897/zookeys.1001.58447</pub-id></mixed-citation></tp:treatment-meta><tp:nomenclature><label>52.</label><tp:taxon-name><object-id xmlns:xlink="http://www.w3.org/1999/xlink" content-type="arpha" xlink:type="simple">B02F8118-6C1E-55DD-B89B-71A1BB2283E7</object-id>
                <tp:taxon-name-part taxon-name-part-type="genus" reg="Phelister">Phelister</tp:taxon-name-part>
                <tp:taxon-name-part taxon-name-part-type="species" reg="uncinatus">uncinatus</tp:taxon-name-part>
                <object-id xmlns:xlink="http://www.w3.org/1999/xlink" content-type="zoobank" xlink:type="simple">http://zoobank.org/3D3C8ED0-4B8E-4C54-8B4B-B3E2CE36016D</object-id>
              </tp:taxon-name><tp:taxon-status xmlns:xlink="http://www.w3.org/1999/xlink" xlink:type="simple">sp. nov.</tp:taxon-status><xref ref-type="fig" rid="F2">Figs 2D</xref><xref ref-type="fig" rid="F50">, 33E, F</xref><xref ref-type="fig" rid="F51">, 34I, J</xref><xref ref-type="fig" rid="F49">, Map 17</xref></tp:nomenclature><tp:treatment-sec sec-type="type material" id="SECID0EMYOM"><title>Type material.</title><p><bold><italic>Holotype</italic> male: “Venezuela</bold>: Aragua, Rancho Grande Biol.Stn. <named-content xmlns:xlink="http://www.w3.org/1999/xlink" content-type="dwc:verbatimCoordinates" xlink:type="simple"><named-content content-type="geo-json" specific-use="{&#34;type&#34;:&#34;Point&#34;,&#34;coordinates&#34;:[-67.683333,10.350000]}" id="NCID0E1YOM" xlink:type="simple">10°21'N, 67°41'W</named-content></named-content> [<named-content xmlns:xlink="http://www.w3.org/1999/xlink" content-type="dwc:verbatimCoordinates" xlink:type="simple"><named-content content-type="geo-json" specific-use="{&#34;type&#34;:&#34;Point&#34;,&#34;coordinates&#34;:[-67.683300,10.350000]}" id="NCID0ECZOM" xlink:type="simple">10.3500, -67.6833</named-content></named-content>], 1140 m, 6–9 Mar 1995, Robert W. Brooks#070, ex: flight intercept trap” / “SEMC0903640 KUNHM-ENT” (<named-content xmlns:xlink="http://www.w3.org/1999/xlink" content-type="dwc:institutional_code" xlink:type="simple">SEMC</named-content>); <bold><italic>Paratypes</italic> (6)</bold>: same data as type (<named-content xmlns:xlink="http://www.w3.org/1999/xlink" content-type="dwc:institutional_code" xlink:type="simple">SEMC</named-content>, 1ex.); same locality but 25–28 Feb 1995 (1ex.); same locality but 1–8 Mar 1995 (1ex.); <bold>Venezuela</bold>: Aragua, Tiara, 50 km SW Caracas (<named-content xmlns:xlink="http://www.w3.org/1999/xlink" content-type="dwc:verbatimCoordinates" xlink:type="simple"><named-content content-type="geo-json" specific-use="{&#34;type&#34;:&#34;Point&#34;,&#34;coordinates&#34;:[-67.200000,10.100000]}" id="NCID0EA1OM" xlink:type="simple">10.1, -67.2</named-content></named-content>), 2000 m, 2/22/71–2/25/71, forest carrion, S. Peck, EXO-02420 (<abbrev xmlns:xlink="http://www.w3.org/1999/xlink" content-type="institution" xlink:title="Slawomir Mazur Collection, Genova, Italy" id="ABBRID0EF1OM" xlink:type="simple">CHSM</abbrev>, 1ex.); Tachira, 20 km NE. San Cristobal (<named-content xmlns:xlink="http://www.w3.org/1999/xlink" content-type="dwc:verbatimCoordinates" xlink:type="simple"><named-content content-type="geo-json" specific-use="{&#34;type&#34;:&#34;Point&#34;,&#34;coordinates&#34;:[-72.100000,7.800000]}" id="NCID0EN1OM" xlink:type="simple">7.8, -72.1</named-content></named-content>), 4000ft, 5/18/74–5/22/74, bait trap, W. Suter (<named-content xmlns:xlink="http://www.w3.org/1999/xlink" content-type="dwc:institutional_code" xlink:type="simple">FMNH</named-content>, 2ex.).</p></tp:treatment-sec><tp:treatment-sec sec-type="material" id="SECID0E11OM"><title>Other material.</title><p><bold>Peru</bold>: Junín, 11 km NE Puerto Ocopa, Los Olivos (<named-content xmlns:xlink="http://www.w3.org/1999/xlink" content-type="dwc:verbatimCoordinates" xlink:type="simple"><named-content content-type="geo-json" specific-use="{&#34;type&#34;:&#34;Point&#34;,&#34;coordinates&#34;:[-74.258700,-11.050000]}" id="NCID0EF2OM" xlink:type="simple">-11.05, -74.2587</named-content></named-content>), 1200 m, 3/25/09–3/31/09, FIT, A. Tishechkin (<abbrev xmlns:xlink="http://www.w3.org/1999/xlink" content-type="institution" xlink:title="Alexey Tishechkin Collection, Sacramento, USA" id="ABBRID0EK2OM" xlink:type="simple">AKTC</abbrev>, <abbrev xmlns:xlink="http://www.w3.org/1999/xlink" content-type="institution" xlink:title="Nicolas Dégallier Collection, Paris" id="ABBRID0EP2OM" xlink:type="simple">CHND</abbrev> and <abbrev xmlns:xlink="http://www.w3.org/1999/xlink" content-type="institution" xlink:title="Michael Caterino Collection, Clemson, USA" id="ABBRID0EU2OM" xlink:type="simple">MSCC</abbrev>, 12ex.).</p></tp:treatment-sec><tp:treatment-sec sec-type="description" id="SECID0EZ2OM"><title>Diagnostic description.</title><p>Length: 1.58–1.73 mm (avg. 1.64 mm); width: 1.18–1.54 mm (avg. 1.37 mm). This species is very similar to the preceding two, differing principally in the following characters: median pronotal gland openings only ~ 1/3 behind anterior pronotal margin; prescutellar impression small, a weakly transverse oval only slightly wider than scutellum; outer subhumeral elytral stria present in apical 1/2; dorsal stria one well impressed in basal 1/3, present as a fine, scratch-like stria nearly to apex; dorsal stria two complete, 3<sup>rd</sup> stria interrupted, present at base and apex, 4<sup>th</sup> stria present as short apical fragment and strong basal arch, 5<sup>th</sup> present in apical 1/4, sutural stria in apical 3/4; propygidial secondary punctures dense in basal 2/3; pygidial punctures uniformly small and sparse; mesometaventral stria strongly arched forward onto mesoventrite, occasionally disrupting marginal mesoventral stria; lateral metaventral stria abbreviated posteriorly, but extending toward outer-third of metacoxa (not toward metepisternum). Male with distinctive undulate aedeagus, tegmen shallowly ‘S’-shaped in lateral view (Fig. <xref ref-type="fig" rid="F51">34I</xref>); T9 with ventrolateral apodemes small and subapical; S9 with distinct large apical flange on either side of narrow emargination; T10 divided; median lobe of aedeagus with gonopore very large, its upper edge extended and apically acute; proximal apodemes thin, convergent; ventromedial process present near apical one-third, thin and broadly u-shaped.</p></tp:treatment-sec><tp:treatment-sec sec-type="etymology" id="SECID0EJ3OM"><title>Etymology.</title><p>This species name, <italic>uncinatus</italic>, refers to the curved or hooked basal elytral strial fragment.</p></tp:treatment-sec><tp:treatment-sec sec-type="distribution" id="SECID0ER3OM"><title>Distribution.</title><p>This species is known from a few localities in Venezuela. The specimens from Peru differ slightly in aedeagus characteristics and elytral striation but may simply represent geographic variation.</p></tp:treatment-sec><tp:treatment-sec sec-type="remarks" id="SECID0EW3OM"><title>Remarks.</title><p>This species is very similar to the preceding, but has its pronotal gland openings much further forward, only ~ 1/3 behind anterior pronotal margin, and has a strong, isolated basal arch between the 4<sup>th</sup> and sutural striae.</p></tp:treatment-sec><tp:treatment-sec><!--Section generated to contain objects referenced in tp:taxon-treatment.--><fig id="F2" position="float" orientation="portrait"><object-id xmlns:xlink="http://www.w3.org/1999/xlink" content-type="doi" xlink:type="simple">10.3897/zookeys.1001.58447.figure2</object-id><object-id xmlns:xlink="http://www.w3.org/1999/xlink" content-type="arpha" xlink:type="simple">BA4E288F-A9AD-57F0-9F60-1EF929C56138</object-id><label>Figure 2.</label><caption><p>Images of selected characters <bold>A</bold> SEM of pronotum of <italic><tp:taxon-name><tp:taxon-name-part taxon-name-part-type="genus" reg="Phelister">Phelister</tp:taxon-name-part> <tp:taxon-name-part taxon-name-part-type="species" reg="geminus">geminus</tp:taxon-name-part></tp:taxon-name></italic>, showing prescutellar impression and annulate median pronotal glands <bold>B</bold> SEM of pronotum of <italic><tp:taxon-name><tp:taxon-name-part taxon-name-part-type="genus" reg="Phelister">P.</tp:taxon-name-part> <tp:taxon-name-part taxon-name-part-type="species" reg="erwini">erwini</tp:taxon-name-part></tp:taxon-name></italic>, showing prescutellar impression and annulate median pronotal glands <bold>C</bold> SEM of pronotum of <italic><tp:taxon-name><tp:taxon-name-part taxon-name-part-type="genus" reg="Phelister">Phelister</tp:taxon-name-part> <tp:taxon-name-part taxon-name-part-type="species" reg="sculpturatus">sculpturatus</tp:taxon-name-part></tp:taxon-name></italic>, showing prescutellar impression and annulate median pronotal glands <bold>D</bold> head of <italic><tp:taxon-name><tp:taxon-name-part taxon-name-part-type="genus" reg="Phelister">P.</tp:taxon-name-part> <tp:taxon-name-part taxon-name-part-type="species" reg="geminus">geminus</tp:taxon-name-part></tp:taxon-name></italic>, showing depressed frons and epistoma, and emarginate labrum <bold>E</bold> pronotum of <italic><tp:taxon-name><tp:taxon-name-part taxon-name-part-type="genus" reg="Phelister">P.</tp:taxon-name-part> <tp:taxon-name-part taxon-name-part-type="species" reg="uncinatus">uncinatus</tp:taxon-name-part></tp:taxon-name></italic>, showing non-annulate median pronotal gland openings <bold>F</bold> pronotum of <italic><tp:taxon-name><tp:taxon-name-part taxon-name-part-type="genus" reg="Phelister">P.</tp:taxon-name-part> <tp:taxon-name-part taxon-name-part-type="species" reg="semotus">semotus</tp:taxon-name-part></tp:taxon-name></italic>, showing non-annulate median pronotal gland openings <bold>G</bold> protibia of <italic><tp:taxon-name><tp:taxon-name-part taxon-name-part-type="genus" reg="Phelister">P.</tp:taxon-name-part> <tp:taxon-name-part taxon-name-part-type="species" reg="geminus">geminus</tp:taxon-name-part></tp:taxon-name></italic>, showing ‘scalloped’ protibial margin.</p></caption><graphic xmlns:xlink="http://www.w3.org/1999/xlink" xlink:href="zookeys-1001-001-g002.jpg" position="float" orientation="portrait" xlink:type="simple" id="oo_484931.jpg"><uri content-type="original_file" xlink:type="simple">https://binary.pensoft.net/fig/484931</uri></graphic></fig><fig id="F50" position="float" orientation="portrait"><object-id xmlns:xlink="http://www.w3.org/1999/xlink" content-type="doi" xlink:type="simple">10.3897/zookeys.1001.58447.figure33</object-id><object-id xmlns:xlink="http://www.w3.org/1999/xlink" content-type="arpha" xlink:type="simple">8F6A27C1-123C-5838-B7E3-424B999BED6E</object-id><label>Figure 33.</label><caption><p><bold>A, B</bold><italic><tp:taxon-name><tp:taxon-name-part taxon-name-part-type="genus" reg="Phelister">Phelister</tp:taxon-name-part> <tp:taxon-name-part taxon-name-part-type="species" reg="rio">rio</tp:taxon-name-part></tp:taxon-name></italic>: <bold>A</bold> dorsal habitus <bold>B</bold> ventral habitus <bold>C, D</bold><italic><tp:taxon-name><tp:taxon-name-part taxon-name-part-type="genus" reg="Phelister">P.</tp:taxon-name-part> <tp:taxon-name-part taxon-name-part-type="species" reg="semotus">semotus</tp:taxon-name-part></tp:taxon-name></italic>: <bold>C</bold> dorsal habitus <bold>D</bold> ventral habitus <bold>E, F</bold><italic><tp:taxon-name><tp:taxon-name-part taxon-name-part-type="genus" reg="Phelister">P.</tp:taxon-name-part> <tp:taxon-name-part taxon-name-part-type="species" reg="uncinatus">uncinatus</tp:taxon-name-part></tp:taxon-name></italic>: <bold>E</bold> dorsal habitus <bold>F</bold> ventral habitus <bold>G, H</bold><italic><tp:taxon-name><tp:taxon-name-part taxon-name-part-type="genus" reg="Phelister">P.</tp:taxon-name-part> <tp:taxon-name-part taxon-name-part-type="species" reg="inscriptus">inscriptus</tp:taxon-name-part></tp:taxon-name></italic>: <bold>G</bold> dorsal habitus <bold>H</bold> ventral habitus.</p></caption><graphic xmlns:xlink="http://www.w3.org/1999/xlink" xlink:href="zookeys-1001-001-g050.jpg" position="float" orientation="portrait" xlink:type="simple" id="oo_484979.jpg"><uri content-type="original_file" xlink:type="simple">https://binary.pensoft.net/fig/484979</uri></graphic></fig><fig id="F51" position="float" orientation="portrait"><object-id xmlns:xlink="http://www.w3.org/1999/xlink" content-type="doi" xlink:type="simple">10.3897/zookeys.1001.58447.figure34</object-id><object-id xmlns:xlink="http://www.w3.org/1999/xlink" content-type="arpha" xlink:type="simple">66B00F79-C942-5246-A2FE-3D47C1236208</object-id><label>Figure 34.</label><caption><p>Male genitalia <bold>A–F</bold><italic><tp:taxon-name><tp:taxon-name-part taxon-name-part-type="genus" reg="Phelister">Phelister</tp:taxon-name-part> <tp:taxon-name-part taxon-name-part-type="species" reg="rio">rio</tp:taxon-name-part></tp:taxon-name></italic>: <bold>A</bold> tergite 8 <bold>B</bold> sternite 8 <bold>C</bold> tergites 9 &amp; 10 <bold>D</bold> sternite 9 <bold>E</bold> aedeagus, dorsal <bold>F</bold> aedeagus, lateral <bold>G, H</bold><italic><tp:taxon-name><tp:taxon-name-part taxon-name-part-type="genus" reg="Phelister">P.</tp:taxon-name-part> <tp:taxon-name-part taxon-name-part-type="species" reg="semotus">semotus</tp:taxon-name-part></tp:taxon-name></italic>: <bold>G</bold> aedeagus, dorsal <bold>H</bold> tegmen, lateral <bold>I, J</bold><italic><tp:taxon-name><tp:taxon-name-part taxon-name-part-type="genus" reg="Phelister">P.</tp:taxon-name-part> <tp:taxon-name-part taxon-name-part-type="species" reg="uncinatus">uncinatus</tp:taxon-name-part></tp:taxon-name></italic>: <bold>I</bold> aedeagus, dorsal <bold>J</bold> tegmen, lateral.</p></caption><graphic xmlns:xlink="http://www.w3.org/1999/xlink" xlink:href="zookeys-1001-001-g051.jpg" position="float" orientation="portrait" xlink:type="simple" id="oo_484980.jpg"><uri content-type="original_file" xlink:type="simple">https://binary.pensoft.net/fig/484980</uri></graphic></fig><fig id="F49" position="float" orientation="portrait"><object-id xmlns:xlink="http://www.w3.org/1999/xlink" content-type="doi" xlink:type="simple">10.3897/zookeys.1001.58447.map17</object-id><object-id xmlns:xlink="http://www.w3.org/1999/xlink" content-type="arpha" xlink:type="simple">1E1ABE51-691B-5C04-9465-9B7905E7695A</object-id><label>Map 17.</label><caption><p>Collecting records for <italic><tp:taxon-name><tp:taxon-name-part taxon-name-part-type="genus" reg="Phelister">Phelister</tp:taxon-name-part> <tp:taxon-name-part taxon-name-part-type="species" reg="curvipes">curvipes</tp:taxon-name-part></tp:taxon-name></italic> (upright black triangle), <italic><tp:taxon-name><tp:taxon-name-part taxon-name-part-type="genus" reg="Phelister">P.</tp:taxon-name-part> <tp:taxon-name-part taxon-name-part-type="species" reg="vilavelha">vilavelha</tp:taxon-name-part></tp:taxon-name></italic> (black hexagon), <italic><tp:taxon-name><tp:taxon-name-part taxon-name-part-type="genus" reg="Phelister">P.</tp:taxon-name-part> <tp:taxon-name-part taxon-name-part-type="species" reg="rio">rio</tp:taxon-name-part></tp:taxon-name></italic> (white circle), <italic><tp:taxon-name><tp:taxon-name-part taxon-name-part-type="genus" reg="Phelister">P.</tp:taxon-name-part> <tp:taxon-name-part taxon-name-part-type="species" reg="semotus">semotus</tp:taxon-name-part></tp:taxon-name></italic> (stars), <italic><tp:taxon-name><tp:taxon-name-part taxon-name-part-type="genus" reg="Phelister">P.</tp:taxon-name-part> <tp:taxon-name-part taxon-name-part-type="species" reg="uncinatus">uncinatus</tp:taxon-name-part></tp:taxon-name></italic> (black squares), and <italic><tp:taxon-name><tp:taxon-name-part taxon-name-part-type="genus" reg="Phelister">P.</tp:taxon-name-part> <tp:taxon-name-part taxon-name-part-type="species" reg="inscriptus">inscriptus</tp:taxon-name-part></tp:taxon-name></italic> (inverted white triangles).</p></caption><graphic xmlns:xlink="http://www.w3.org/1999/xlink" xlink:href="zookeys-1001-001-g047.jpg" position="float" orientation="portrait" xlink:type="simple" id="oo_484976.jpg"><uri content-type="original_file" xlink:type="simple">https://binary.pensoft.net/fig/484976</uri></graphic></fig></tp:treatment-sec></tp:taxon-treatment>
