# Supplementary material for: Recognition and revision of the Phelister blairi group (Histeridae, Histerinae, Exosternini)
Source: Zookeys. 2020 Dec 9;1001:1–154. doi: 10.3897/zookeys.1001.58447 (PMC7744391; doi:10.3897/zookeys.1001.58447)
Supplement: XML Treatment for Phelister inscriptus [file zookeys.1001.58447-treatment53.xml]

<!DOCTYPE tp:taxon-treatment
  PUBLIC "-//TaxonX//DTD Taxonomic Treatment Publishing DTD v0 20100105//EN" "tax-treatment-NSO.dtd">
<tp:taxon-treatment xmlns:tp="http://www.plazi.org/taxpub"><tp:treatment-meta><kwd-group><label>Taxon classification</label><kwd><named-content xmlns:xlink="http://www.w3.org/1999/xlink" content-type="kingdom">Animalia</named-content></kwd><kwd><named-content xmlns:xlink="http://www.w3.org/1999/xlink" content-type="order">Coleoptera</named-content></kwd><kwd><named-content xmlns:xlink="http://www.w3.org/1999/xlink" content-type="family">Histeridae</named-content></kwd></kwd-group><mixed-citation publication-type="journal"><person-group><name><surname>Caterino</surname><given-names>Michael S.</given-names></name><name><surname>Tishechkin</surname><given-names>Alexey K.</given-names></name></person-group><article-title>Recognition and revision of the <italic><tp:taxon-name><tp:taxon-name-part taxon-name-part-type="genus" reg="Phelister">Phelister</tp:taxon-name-part> <tp:taxon-name-part taxon-name-part-type="species" reg="blairi">blairi</tp:taxon-name-part></tp:taxon-name></italic> group (<tp:taxon-name><tp:taxon-name-part taxon-name-part-type="family">Histeridae</tp:taxon-name-part></tp:taxon-name>, <tp:taxon-name><tp:taxon-name-part taxon-name-part-type="subfamily">Histerinae</tp:taxon-name-part></tp:taxon-name>, <tp:taxon-name><tp:taxon-name-part taxon-name-part-type="tribe">Exosternini</tp:taxon-name-part></tp:taxon-name>)</article-title><source>Zookeys</source><day>09</day><month>12</month><year>2020</year><volume>1001</volume><fpage>1</fpage><lpage>154</lpage><pub-id pub-id-type="doi">10.3897/zookeys.1001.58447</pub-id></mixed-citation></tp:treatment-meta><tp:nomenclature><label>53.</label><tp:taxon-name><object-id xmlns:xlink="http://www.w3.org/1999/xlink" content-type="arpha" xlink:type="simple">3B0FFB1A-F078-51D3-A903-F69925F5DEDB</object-id>
                <tp:taxon-name-part taxon-name-part-type="genus" reg="Phelister">Phelister</tp:taxon-name-part>
                <tp:taxon-name-part taxon-name-part-type="species" reg="inscriptus">inscriptus</tp:taxon-name-part>
                <object-id xmlns:xlink="http://www.w3.org/1999/xlink" content-type="zoobank" xlink:type="simple">http://zoobank.org/52110817-9198-4F7D-93A9-0C12B9F285DC</object-id>
              </tp:taxon-name><tp:taxon-status xmlns:xlink="http://www.w3.org/1999/xlink" xlink:type="simple">sp. nov.</tp:taxon-status><xref ref-type="fig" rid="F50">Figs 33G, H</xref><xref ref-type="fig" rid="F52">, 35A–F</xref><xref ref-type="fig" rid="F49">, Map 17</xref></tp:nomenclature><tp:treatment-sec sec-type="type material" id="SECID0ET5OM"><title>Type material.</title><p><bold><italic>Holotype</italic> male</bold>: “<bold>Peru</bold>: Madre de Dios, Rio Alto Madre de Dios Pantiacolla Lodge <named-content xmlns:xlink="http://www.w3.org/1999/xlink" content-type="dwc:verbatimCoordinates" xlink:type="simple"><named-content content-type="geo-json" specific-use="{&#34;type&#34;:&#34;Point&#34;,&#34;coordinates&#34;:[-71.231667,-12.655000]}" id="NCID0ED6OM" xlink:type="simple">12°39.3'S, 71°13.9'W</named-content></named-content> [<named-content xmlns:xlink="http://www.w3.org/1999/xlink" content-type="dwc:verbatimCoordinates" xlink:type="simple"><named-content content-type="geo-json" specific-use="{&#34;type&#34;:&#34;Point&#34;,&#34;coordinates&#34;:[-71.231700,-12.655000]}" id="NCID0EL6OM" xlink:type="simple">-12.6550, -71.2317</named-content></named-content>], Flight intercept 14–19 Nov 2007, D.Brzoska” / “SEMC0903642 KUNHM-ENT” (<named-content xmlns:xlink="http://www.w3.org/1999/xlink" content-type="dwc:institutional_code" xlink:type="simple">SEMC</named-content>); <bold><italic>Paratypes</italic> (8)</bold>: same data as type (3ex.); <bold>Peru</bold>: Cusco, Villa Carmen Fld Stn. ~ 1.7 km west cafeteria, <named-content xmlns:xlink="http://www.w3.org/1999/xlink" content-type="dwc:verbatimCoordinates" xlink:type="simple"><named-content content-type="geo-json" specific-use="{&#34;type&#34;:&#34;Point&#34;,&#34;coordinates&#34;:[-71.419170,-12.892500]}" id="NCID0EBAPM" xlink:type="simple">12.89250°S, 71.41917°W</named-content></named-content>, 555 m, 24–26.V.2011, DJ Bennett &amp; E. Razuri, FIT (<named-content xmlns:xlink="http://www.w3.org/1999/xlink" content-type="dwc:institutional_code" xlink:type="simple">SEMC</named-content>, 2ex.); <bold>Ecuador</bold>: Napo, Yuturi Lodge, Rio Napo (<named-content xmlns:xlink="http://www.w3.org/1999/xlink" content-type="dwc:verbatimCoordinates" xlink:type="simple"><named-content content-type="geo-json" specific-use="{&#34;type&#34;:&#34;Point&#34;,&#34;coordinates&#34;:[-76.038300,-0.548300]}" id="NCID0ETAPM" xlink:type="simple">-0.5483, -76.0383</named-content></named-content>), 270 m, 3/20/99–3/21/99, FIT, R. Brooks, D. Brzoska, SM0156707 (<named-content xmlns:xlink="http://www.w3.org/1999/xlink" content-type="dwc:institutional_code" xlink:type="simple">SEMC</named-content>, 1ex.); Orellana, Est. Biodiv. Tiputini (<named-content xmlns:xlink="http://www.w3.org/1999/xlink" content-type="dwc:verbatimCoordinates" xlink:type="simple"><named-content content-type="geo-json" specific-use="{&#34;type&#34;:&#34;Point&#34;,&#34;coordinates&#34;:[-76.038300,-0.633300]}" id="NCID0EDBPM" xlink:type="simple">-0.6333, -76.0383</named-content></named-content>), 220 m, 9/5/00–9/25/00, D. Inward &amp; K. Jackson, EXO-03335 (<named-content xmlns:xlink="http://www.w3.org/1999/xlink" content-type="dwc:institutional_code" xlink:type="simple">NHMUK</named-content>, 1ex.); Napo, Misahualli Lodge, <named-content xmlns:xlink="http://www.w3.org/1999/xlink" content-type="dwc:verbatimCoordinates" xlink:type="simple"><named-content content-type="geo-json" specific-use="{&#34;type&#34;:&#34;Point&#34;,&#34;coordinates&#34;:[-77.663340,-1.031380]}" id="NCID0ETBPM" xlink:type="simple">1.03138°S, 77.66334°W</named-content></named-content>, vii.6–9.2010, C.M.Riley, FIT (<named-content xmlns:xlink="http://www.w3.org/1999/xlink" content-type="dwc:institutional_code" xlink:type="simple">TAMU</named-content>, 1ex.).</p><fig id="F52" position="float" orientation="portrait"><object-id xmlns:xlink="http://www.w3.org/1999/xlink" content-type="doi" xlink:type="simple">10.3897/zookeys.1001.58447.figure35</object-id><object-id xmlns:xlink="http://www.w3.org/1999/xlink" content-type="arpha" xlink:type="simple">1897EFBA-198C-5787-AEA5-AF826B401C5B</object-id><label>Figure 35.</label><caption><p>Male genitalia, <italic><tp:taxon-name><tp:taxon-name-part taxon-name-part-type="genus" reg="Phelister">Phelister</tp:taxon-name-part> <tp:taxon-name-part taxon-name-part-type="species" reg="inscriptus">inscriptus</tp:taxon-name-part></tp:taxon-name></italic><bold>A</bold> tergite 8 <bold>B</bold> sternite 8 <bold>C</bold> tergites 9 &amp; 10 <bold>D</bold> sternite 9 <bold>E</bold> aedeagus, dorsal <bold>F</bold> aedeagus, lateral.</p></caption><graphic xmlns:xlink="http://www.w3.org/1999/xlink" xlink:href="zookeys-1001-001-g052.jpg" position="float" orientation="portrait" xlink:type="simple" id="oo_484981.jpg"><uri content-type="original_file" xlink:type="simple">https://binary.pensoft.net/fig/484981</uri></graphic></fig></tp:treatment-sec><tp:treatment-sec sec-type="material" id="SECID0EEDPM"><title>Other material.</title><p><bold>French Guiana</bold>: Belvédère de Saül, point de vue (<named-content xmlns:xlink="http://www.w3.org/1999/xlink" content-type="dwc:verbatimCoordinates" xlink:type="simple"><named-content content-type="geo-json" specific-use="{&#34;type&#34;:&#34;Point&#34;,&#34;coordinates&#34;:[-53.209400,3.622800]}" id="NCID0EPDPM" xlink:type="simple">3.6228, -53.2094</named-content></named-content>), 9/2/10, FIT, SEAG (<abbrev xmlns:xlink="http://www.w3.org/1999/xlink" content-type="institution" xlink:title="Nicolas Dégallier Collection, Paris" id="ABBRID0EUDPM" xlink:type="simple">CHND</abbrev>, 1ex.); Régina, Rés. Natur. des Nouragues, Camp Inselberg (<named-content xmlns:xlink="http://www.w3.org/1999/xlink" content-type="dwc:verbatimCoordinates" xlink:type="simple"><named-content content-type="geo-json" specific-use="{&#34;type&#34;:&#34;Point&#34;,&#34;coordinates&#34;:[-52.683300,4.083300]}" id="NCID0E3DPM" xlink:type="simple">4.0833, -52.6833</named-content></named-content>), 9/22/10, FIT, SEAG (<abbrev xmlns:xlink="http://www.w3.org/1999/xlink" content-type="institution" xlink:title="Nicolas Dégallier Collection, Paris" id="ABBRID0EBEPM" xlink:type="simple">CHND</abbrev>, 1ex.); <bold>Guyana</bold>: Region 8, Iwokrama Field Stn., Iwokrama Forest, 1 km W Kurupukari (<named-content xmlns:xlink="http://www.w3.org/1999/xlink" content-type="dwc:verbatimCoordinates" xlink:type="simple"><named-content content-type="geo-json" specific-use="{&#34;type&#34;:&#34;Point&#34;,&#34;coordinates&#34;:[-58.684400,4.671900]}" id="NCID0ELEPM" xlink:type="simple">4.6719, -58.6844</named-content></named-content>), 60 m, 5/30/01–6/2/01, FIT, R. Brooks, Z. Falin, SM0569609 (<named-content xmlns:xlink="http://www.w3.org/1999/xlink" content-type="dwc:institutional_code" xlink:type="simple">SEMC</named-content>, 1ex.).</p></tp:treatment-sec><tp:treatment-sec sec-type="description" id="SECID0EYEPM"><title>Diagnostic description.</title><p>Length: 1.42–1.69 mm (avg. 1.55 mm); width: 1.18–1.50 mm (avg. 1.35 mm). This species is very similar to the preceding three, differing principally in the following characters: median pronotal gland openings 2/3 behind anterior pronotal margin; prescutellar impression semicircular, ~ 2 × as wide as scutellum; anterior margin of pronotum very weakly produced at middle; outer subhumeral elytral stria present in apical 1/3; dorsal stria one nearly complete, scratch-like in apical 1/5 or less, dorsal stria two complete, 3<sup>rd</sup> stria abbreviated from base, present as serial punctures in apical one-third, but also traceable in basal 1/3 as a fine, scratch-like line, 4<sup>th</sup> and 5<sup>th</sup> striae very short, apical, as series of punctures, no basal arches present, sutural stria present in apical 3/4; propygidial secondary punctures dense in basal 2/3; pygidial punctures uniformly small and sparse; mesometaventral stria bluntly angulate at middle, only reaching basal 1/3 of mesoventrite; lateral metaventral stria divergent, extending toward but not reaching metepisternum; 1<sup>st</sup> abdominal ventrite with small gland opening in extreme corner mediad metacoxa; protibia with outer and apical margins almost evenly, narrowly rounded, outer margin rather densely spinose, bearing ~ ten closely set spines; ventral protarsal setae expanded and flattened, those of male more broadly than females. Male: accessory sclerites present, S8 short, but with long, setose lateral processes; T10 entire; aedeagus with basal piece slightly &gt; 1/3 tegmen length; tegmen weakly widened beyond midpoint, then narrowing slightly to subtruncate apices; medioventral process absent; median lobe long, proximal apodemes thin, undifferentiated.</p></tp:treatment-sec><tp:treatment-sec sec-type="etymology" id="SECID0EGFPM"><title>Etymology.</title><p>The name of this species refers to the finely ‘inscribed’ basal portion of the 3<sup>rd</sup> elytral stria.</p></tp:treatment-sec><tp:treatment-sec sec-type="distribution" id="SECID0EOFPM"><title>Distribution.</title><p>This species is known from three widely separated localities, in Amazonian Ecuador and Peru to Guyana.</p></tp:treatment-sec><tp:treatment-sec sec-type="remarks" id="SECID0ETFPM"><title>Remarks.</title><p>The primary distinguishing character of this species, compared to the others in this group, is the basally abbreviated 3<sup>rd</sup> dorsal stria, which is replaced with a very fine, scratch-like basal fragment. The protibial shape, with the rather evenly rounded, densely spinose margins, is also unusual, and the mesometaventral stria in this species is not as strongly arched forward as others in this group. A single female specimen from Guyana has the same tibia and other major characters but differs in having more conspicuous ground punctation, a larger prescutellar impression, and a more complete 3<sup>rd</sup> dorsal stria. But lacking a male to assess aedeagus shape, we consider it to be an aberrant member of the present species for now.</p></tp:treatment-sec><tp:treatment-sec><!--Section generated to contain objects referenced in tp:taxon-treatment.--><fig id="F50" position="float" orientation="portrait"><object-id xmlns:xlink="http://www.w3.org/1999/xlink" content-type="doi" xlink:type="simple">10.3897/zookeys.1001.58447.figure33</object-id><object-id xmlns:xlink="http://www.w3.org/1999/xlink" content-type="arpha" xlink:type="simple">8F6A27C1-123C-5838-B7E3-424B999BED6E</object-id><label>Figure 33.</label><caption><p><bold>A, B</bold><italic><tp:taxon-name><tp:taxon-name-part taxon-name-part-type="genus" reg="Phelister">Phelister</tp:taxon-name-part> <tp:taxon-name-part taxon-name-part-type="species" reg="rio">rio</tp:taxon-name-part></tp:taxon-name></italic>: <bold>A</bold> dorsal habitus <bold>B</bold> ventral habitus <bold>C, D</bold><italic><tp:taxon-name><tp:taxon-name-part taxon-name-part-type="genus" reg="Phelister">P.</tp:taxon-name-part> <tp:taxon-name-part taxon-name-part-type="species" reg="semotus">semotus</tp:taxon-name-part></tp:taxon-name></italic>: <bold>C</bold> dorsal habitus <bold>D</bold> ventral habitus <bold>E, F</bold><italic><tp:taxon-name><tp:taxon-name-part taxon-name-part-type="genus" reg="Phelister">P.</tp:taxon-name-part> <tp:taxon-name-part taxon-name-part-type="species" reg="uncinatus">uncinatus</tp:taxon-name-part></tp:taxon-name></italic>: <bold>E</bold> dorsal habitus <bold>F</bold> ventral habitus <bold>G, H</bold><italic><tp:taxon-name><tp:taxon-name-part taxon-name-part-type="genus" reg="Phelister">P.</tp:taxon-name-part> <tp:taxon-name-part taxon-name-part-type="species" reg="inscriptus">inscriptus</tp:taxon-name-part></tp:taxon-name></italic>: <bold>G</bold> dorsal habitus <bold>H</bold> ventral habitus.</p></caption><graphic xmlns:xlink="http://www.w3.org/1999/xlink" xlink:href="zookeys-1001-001-g050.jpg" position="float" orientation="portrait" xlink:type="simple" id="oo_484979.jpg"><uri content-type="original_file" xlink:type="simple">https://binary.pensoft.net/fig/484979</uri></graphic></fig><fig id="F49" position="float" orientation="portrait"><object-id xmlns:xlink="http://www.w3.org/1999/xlink" content-type="doi" xlink:type="simple">10.3897/zookeys.1001.58447.map17</object-id><object-id xmlns:xlink="http://www.w3.org/1999/xlink" content-type="arpha" xlink:type="simple">1E1ABE51-691B-5C04-9465-9B7905E7695A</object-id><label>Map 17.</label><caption><p>Collecting records for <italic><tp:taxon-name><tp:taxon-name-part taxon-name-part-type="genus" reg="Phelister">Phelister</tp:taxon-name-part> <tp:taxon-name-part taxon-name-part-type="species" reg="curvipes">curvipes</tp:taxon-name-part></tp:taxon-name></italic> (upright black triangle), <italic><tp:taxon-name><tp:taxon-name-part taxon-name-part-type="genus" reg="Phelister">P.</tp:taxon-name-part> <tp:taxon-name-part taxon-name-part-type="species" reg="vilavelha">vilavelha</tp:taxon-name-part></tp:taxon-name></italic> (black hexagon), <italic><tp:taxon-name><tp:taxon-name-part taxon-name-part-type="genus" reg="Phelister">P.</tp:taxon-name-part> <tp:taxon-name-part taxon-name-part-type="species" reg="rio">rio</tp:taxon-name-part></tp:taxon-name></italic> (white circle), <italic><tp:taxon-name><tp:taxon-name-part taxon-name-part-type="genus" reg="Phelister">P.</tp:taxon-name-part> <tp:taxon-name-part taxon-name-part-type="species" reg="semotus">semotus</tp:taxon-name-part></tp:taxon-name></italic> (stars), <italic><tp:taxon-name><tp:taxon-name-part taxon-name-part-type="genus" reg="Phelister">P.</tp:taxon-name-part> <tp:taxon-name-part taxon-name-part-type="species" reg="uncinatus">uncinatus</tp:taxon-name-part></tp:taxon-name></italic> (black squares), and <italic><tp:taxon-name><tp:taxon-name-part taxon-name-part-type="genus" reg="Phelister">P.</tp:taxon-name-part> <tp:taxon-name-part taxon-name-part-type="species" reg="inscriptus">inscriptus</tp:taxon-name-part></tp:taxon-name></italic> (inverted white triangles).</p></caption><graphic xmlns:xlink="http://www.w3.org/1999/xlink" xlink:href="zookeys-1001-001-g047.jpg" position="float" orientation="portrait" xlink:type="simple" id="oo_484976.jpg"><uri content-type="original_file" xlink:type="simple">https://binary.pensoft.net/fig/484976</uri></graphic></fig></tp:treatment-sec></tp:taxon-treatment>
