# Supplementary material for: Recognition and revision of the Phelister blairi group (Histeridae, Histerinae, Exosternini)
Source: Zookeys. 2020 Dec 9;1001:1–154. doi: 10.3897/zookeys.1001.58447 (PMC7744391; doi:10.3897/zookeys.1001.58447)
Supplement: XML Treatment for Phelister incertus [file zookeys.1001.58447-treatment54.xml]

<!DOCTYPE tp:taxon-treatment
  PUBLIC "-//TaxonX//DTD Taxonomic Treatment Publishing DTD v0 20100105//EN" "tax-treatment-NSO.dtd">
<tp:taxon-treatment xmlns:tp="http://www.plazi.org/taxpub"><tp:treatment-meta><kwd-group><label>Taxon classification</label><kwd><named-content xmlns:xlink="http://www.w3.org/1999/xlink" content-type="kingdom">Animalia</named-content></kwd><kwd><named-content xmlns:xlink="http://www.w3.org/1999/xlink" content-type="order">Coleoptera</named-content></kwd><kwd><named-content xmlns:xlink="http://www.w3.org/1999/xlink" content-type="family">Histeridae</named-content></kwd></kwd-group><mixed-citation publication-type="journal"><person-group><name><surname>Caterino</surname><given-names>Michael S.</given-names></name><name><surname>Tishechkin</surname><given-names>Alexey K.</given-names></name></person-group><article-title>Recognition and revision of the <italic><tp:taxon-name><tp:taxon-name-part taxon-name-part-type="genus" reg="Phelister">Phelister</tp:taxon-name-part> <tp:taxon-name-part taxon-name-part-type="species" reg="blairi">blairi</tp:taxon-name-part></tp:taxon-name></italic> group (<tp:taxon-name><tp:taxon-name-part taxon-name-part-type="family">Histeridae</tp:taxon-name-part></tp:taxon-name>, <tp:taxon-name><tp:taxon-name-part taxon-name-part-type="subfamily">Histerinae</tp:taxon-name-part></tp:taxon-name>, <tp:taxon-name><tp:taxon-name-part taxon-name-part-type="tribe">Exosternini</tp:taxon-name-part></tp:taxon-name>)</article-title><source>Zookeys</source><day>09</day><month>12</month><year>2020</year><volume>1001</volume><fpage>1</fpage><lpage>154</lpage><pub-id pub-id-type="doi">10.3897/zookeys.1001.58447</pub-id></mixed-citation></tp:treatment-meta><tp:nomenclature><label>54.</label><tp:taxon-name><object-id xmlns:xlink="http://www.w3.org/1999/xlink" content-type="arpha" xlink:type="simple">CD750E11-F5F2-51A1-A045-EFF769ED0C1A</object-id>
                <tp:taxon-name-part taxon-name-part-type="genus" reg="Phelister">Phelister</tp:taxon-name-part>
                <tp:taxon-name-part taxon-name-part-type="species" reg="incertus">incertus</tp:taxon-name-part>
                <object-id xmlns:xlink="http://www.w3.org/1999/xlink" content-type="zoobank" xlink:type="simple">http://zoobank.org/724B8D61-F44A-471E-AA83-F10B8A1293AC</object-id>
              </tp:taxon-name><tp:taxon-status xmlns:xlink="http://www.w3.org/1999/xlink" xlink:type="simple">sp. nov.</tp:taxon-status><xref ref-type="fig" rid="F53">Figs 36A, B</xref><xref ref-type="fig" rid="F54">, 37A, B</xref><xref ref-type="fig" rid="F57">, Map 18</xref></tp:nomenclature><tp:treatment-sec sec-type="type material" id="SECID0E1HPM"><title>Type material.</title><p><bold><italic>Holotype</italic> male</bold>: “<bold>Bolivia</bold>: Santa Cruz Dep., 3.7 km SSE Buena Vista, Flora y Fauna Hotel <named-content xmlns:xlink="http://www.w3.org/1999/xlink" content-type="dwc:verbatimCoordinates" xlink:type="simple"><named-content content-type="geo-json" specific-use="{&#34;type&#34;:&#34;Point&#34;,&#34;coordinates&#34;:[-63.553333,-17.498333]}" id="NCID0EKIPM" xlink:type="simple">17°29.9'S, 63°33.2'W</named-content></named-content> [<named-content xmlns:xlink="http://www.w3.org/1999/xlink" content-type="dwc:verbatimCoordinates" xlink:type="simple"><named-content content-type="geo-json" specific-use="{&#34;type&#34;:&#34;Point&#34;,&#34;coordinates&#34;:[-63.652100,-17.498700]}" id="NCID0ESIPM" xlink:type="simple">-17.4987, -63.6521</named-content></named-content>], 400–440 m, F.I.T. 3–9 Nov 2003, R.Leschen # 052” / “Caterino/Tishechkin <tp:taxon-name><tp:taxon-name-part taxon-name-part-type="tribe">Exosternini</tp:taxon-name-part></tp:taxon-name> Voucher EXO-00361” (<named-content xmlns:xlink="http://www.w3.org/1999/xlink" content-type="dwc:institutional_code" xlink:type="simple">SEMC</named-content>); <bold><italic>Paratypes</italic> (35): Bolivia</bold>: Santa Cruz, ~ 5 km SSE Buena Vista, Flora y Fauna Hotel (<named-content xmlns:xlink="http://www.w3.org/1999/xlink" content-type="dwc:verbatimCoordinates" xlink:type="simple"><named-content content-type="geo-json" specific-use="{&#34;type&#34;:&#34;Point&#34;,&#34;coordinates&#34;:[-63.652100,-17.498700]}" id="NCID0ELJPM" xlink:type="simple">-17.4987, -63.6521</named-content></named-content>), 440 m, 12/14/03–12/24/03, FIT, S &amp; J. Peck (<abbrev xmlns:xlink="http://www.w3.org/1999/xlink" content-type="institution" xlink:title="Alexey Tishechkin Collection, Sacramento, USA" id="ABBRID0EQJPM" xlink:type="simple">AKTC</abbrev>, 1ex.); <bold>Peru</bold>: Madre de Dios, Cocha Cashu Bio. Stn., Manu Nat. Park (<named-content xmlns:xlink="http://www.w3.org/1999/xlink" content-type="dwc:verbatimCoordinates" xlink:type="simple"><named-content content-type="geo-json" specific-use="{&#34;type&#34;:&#34;Point&#34;,&#34;coordinates&#34;:[-71.406700,-11.895800]}" id="NCID0E1JPM" xlink:type="simple">-11.8958, -71.4067</named-content></named-content>), 350 m, 10/17/00–10/19/00, FIT, R. Brooks, EXO-03548 (<named-content xmlns:xlink="http://www.w3.org/1999/xlink" content-type="dwc:institutional_code" xlink:type="simple">CMNC</named-content>, 1ex.); Madre de Dios, Cocha Salvador, Manu National Park (<named-content xmlns:xlink="http://www.w3.org/1999/xlink" content-type="dwc:verbatimCoordinates" xlink:type="simple"><named-content content-type="geo-json" specific-use="{&#34;type&#34;:&#34;Point&#34;,&#34;coordinates&#34;:[-71.526700,-12.003600]}" id="NCID0EKKPM" xlink:type="simple">-12.0036, -71.5267</named-content></named-content>), 310 m, 10/20/00–10/21/00, FIT, R. Brooks, SM0264371 (<named-content xmlns:xlink="http://www.w3.org/1999/xlink" content-type="dwc:institutional_code" xlink:type="simple">SEMC</named-content>, 1ex.); Madre de Dios, Tambopata, Res. Cuzco Amazonico, 15 km NE Pto. Maldonado (<named-content xmlns:xlink="http://www.w3.org/1999/xlink" content-type="dwc:verbatimCoordinates" xlink:type="simple"><named-content content-type="geo-json" specific-use="{&#34;type&#34;:&#34;Point&#34;,&#34;coordinates&#34;:[-69.050000,-12.550000]}" id="NCID0E1KPM" xlink:type="simple">-12.55, -69.05</named-content></named-content>), 200 m, 6/13/89–7/16/89, FIT, R. Leschen (<named-content xmlns:xlink="http://www.w3.org/1999/xlink" content-type="dwc:institutional_code" xlink:type="simple">SEMC</named-content>, 32ex.).</p><fig id="F53" position="float" orientation="portrait"><object-id xmlns:xlink="http://www.w3.org/1999/xlink" content-type="doi" xlink:type="simple">10.3897/zookeys.1001.58447.figure36</object-id><object-id xmlns:xlink="http://www.w3.org/1999/xlink" content-type="arpha" xlink:type="simple">807CFD1C-4923-5E07-B6F6-D4E75D30CBC1</object-id><label>Figure 36.</label><caption><p><bold>A, B</bold><italic><tp:taxon-name><tp:taxon-name-part taxon-name-part-type="genus" reg="Phelister">Phelister</tp:taxon-name-part> <tp:taxon-name-part taxon-name-part-type="species" reg="incertus">incertus</tp:taxon-name-part></tp:taxon-name></italic>: <bold>A</bold> dorsal habitus <bold>B</bold> ventral habitus <bold>C, D</bold><italic><tp:taxon-name><tp:taxon-name-part taxon-name-part-type="genus" reg="Phelister">P.</tp:taxon-name-part> <tp:taxon-name-part taxon-name-part-type="species" reg="okeefei">okeefei</tp:taxon-name-part></tp:taxon-name></italic>: <bold>C</bold> dorsal habitus <bold>D</bold> ventral habitus <bold>E, F</bold><italic><tp:taxon-name><tp:taxon-name-part taxon-name-part-type="genus" reg="Phelister">P.</tp:taxon-name-part> <tp:taxon-name-part taxon-name-part-type="species" reg="blairoides">blairoides</tp:taxon-name-part></tp:taxon-name></italic>: <bold>E</bold> dorsal habitus <bold>F</bold> ventral habitus <bold>G, H</bold><italic><tp:taxon-name><tp:taxon-name-part taxon-name-part-type="genus" reg="Phelister">P.</tp:taxon-name-part> <tp:taxon-name-part taxon-name-part-type="species" reg="pirana">pirana</tp:taxon-name-part></tp:taxon-name></italic>: <bold>G</bold> dorsal habitus <bold>H</bold> ventral habitus.</p></caption><graphic xmlns:xlink="http://www.w3.org/1999/xlink" xlink:href="zookeys-1001-001-g053.jpg" position="float" orientation="portrait" xlink:type="simple" id="oo_484982.jpg"><uri content-type="original_file" xlink:type="simple">https://binary.pensoft.net/fig/484982</uri></graphic></fig><fig id="F54" position="float" orientation="portrait"><object-id xmlns:xlink="http://www.w3.org/1999/xlink" content-type="doi" xlink:type="simple">10.3897/zookeys.1001.58447.figure37</object-id><object-id xmlns:xlink="http://www.w3.org/1999/xlink" content-type="arpha" xlink:type="simple">36C05973-AE0F-5AEF-9B55-5F12DF03F96A</object-id><label>Figure 37.</label><caption><p>Male genitalia, <italic><tp:taxon-name><tp:taxon-name-part taxon-name-part-type="genus" reg="Phelister">Phelister</tp:taxon-name-part> <tp:taxon-name-part taxon-name-part-type="species" reg="incertus">incertus</tp:taxon-name-part></tp:taxon-name></italic><bold>A</bold> aedeagus, dorsal <bold>B</bold> aedeagus, lateral.</p></caption><graphic xmlns:xlink="http://www.w3.org/1999/xlink" xlink:href="zookeys-1001-001-g054.jpg" position="float" orientation="portrait" xlink:type="simple" id="oo_484983.jpg"><uri content-type="original_file" xlink:type="simple">https://binary.pensoft.net/fig/484983</uri></graphic></fig></tp:treatment-sec><tp:treatment-sec sec-type="description" id="SECID0EUOPM"><title>Diagnostic description.</title><p>Length: 1.42–1.54 mm (avg. 1.51 mm); width: 0.91–1.34 mm (avg. 1.24 mm). Body elongate oval, convex, outline somewhat interrupted at pronotal-elytral junction, with pronotum narrower, rufescent, ground punctation very fine and inconspicuous; frons rather narrow and elongate, along with epistoma weakly depressed; supraorbital stria nearly complete, slightly abbreviated at sides; frontal stria carinate, outwardly rounded, complete; epistoma with sides and front subcarinate, almost appearing striate around edges of depression; labrum weakly emarginate; antennal club short, round, with elongate setose patch on dorsum; prescutellar impression small, elongate oval, narrower than, and about as long as scutellum; pronotal disk with few or no lateral secondary pronotal punctures; marginal pronotal stria complete along sides and front; lateral submarginal pronotal stria complete, arched around anterior corner; pronotal gland openings 3/4 behind anterior margin, widely separated, non-annulate; elytral epipleuron with single, complete stria; outer subhumeral stria in apical 1/3, inner absent; 1<sup>st</sup> dorsal stria slightly abbreviated from apex, 2<sup>nd</sup> complete, 3<sup>rd</sup> complete or interrupted at middle; striae four and five very short, apical, 4<sup>th</sup> often with short basal fragment, 5<sup>th</sup> with basal arch connected to base of sutural, sutural stria complete or very narrowly interrupted near base; pro- and pygidium evenly, sparsely covered with conspicuous secondary punctures; prosternal keel weakly emarginate at base, striae weakly divergent anteriorly and posteriorly, free anteriorly; mesoventral process weak, with fine, complete marginal stria; postmesocoxal stria rather long, ending behind outer corner of mesocoxa; mesometaventral stria broadly arched, reaching basal 1/3 of metaventrite, not at all crenulate; lateral metaventral striae divergent toward posterior corner of mesepisternum; protibia with outer margin slightly rounded, weakly dentate, with ~ seven long marginal spines; meso- and metatibiae slender, mesotibia with fairly long marginal spines over most of its length, those of metatibia confined to apical one-third. Male: T10 entire; S8 with few, inconspicuous apical setae; accessory sclerites absent; aedeagus with basal piece slightly &gt; 1/3 tegmen length; tegmen mostly parallel-sided, weakly narrowed to rounded apices; medioventral process present, weak; median lobe 3/4 as long as tegmen, with proximal apodemes undifferentiated.</p></tp:treatment-sec><tp:treatment-sec sec-type="etymology" id="SECID0EEPPM"><title>Etymology.</title><p>This species name refers to uncertainty with regard to its systematic placement.</p></tp:treatment-sec><tp:treatment-sec sec-type="distribution" id="SECID0EJPPM"><title>Distribution.</title><p>This species is known from several localities in southeastern Peru and Bolivia.</p></tp:treatment-sec><tp:treatment-sec sec-type="remarks" id="SECID0EOPPM"><title>Remarks.</title><p>While this species has non-annulate pronotal gland openings, like the preceding two subgroups (<italic><tp:taxon-name><tp:taxon-name-part taxon-name-part-type="genus" reg="Phelister">P.</tp:taxon-name-part> <tp:taxon-name-part taxon-name-part-type="species" reg="curvipes">curvipes</tp:taxon-name-part></tp:taxon-name></italic> and <italic><tp:taxon-name><tp:taxon-name-part taxon-name-part-type="genus" reg="Phelister">P.</tp:taxon-name-part> <tp:taxon-name-part taxon-name-part-type="species" reg="rio">rio</tp:taxon-name-part></tp:taxon-name></italic> subgroups), genitalic characters such as the complete T10 and medioventral aedeagal process make it an awkward fit in either. These characters, in combination with small body size (~ 1 mm), lack of secondary lateral pronotal punctures, and complete, basally hooked sutural stria will distinguish it from other species treated here as well as other <italic><tp:taxon-name><tp:taxon-name-part taxon-name-part-type="genus" reg="Phelister">Phelister</tp:taxon-name-part></tp:taxon-name></italic> spp.</p></tp:treatment-sec><tp:treatment-sec><!--Section generated to contain objects referenced in tp:taxon-treatment.--><fig id="F57" position="float" orientation="portrait"><object-id xmlns:xlink="http://www.w3.org/1999/xlink" content-type="doi" xlink:type="simple">10.3897/zookeys.1001.58447.map18</object-id><object-id xmlns:xlink="http://www.w3.org/1999/xlink" content-type="arpha" xlink:type="simple">AED1C1E5-8752-5D09-A41F-B1F9B9705CF6</object-id><label>Map 18.</label><caption><p>Collecting records for <italic><tp:taxon-name><tp:taxon-name-part taxon-name-part-type="genus" reg="Phelister">Phelister</tp:taxon-name-part> <tp:taxon-name-part taxon-name-part-type="species" reg="incertus">incertus</tp:taxon-name-part></tp:taxon-name></italic> (black triangles), <italic><tp:taxon-name><tp:taxon-name-part taxon-name-part-type="genus" reg="Phelister">P.</tp:taxon-name-part> <tp:taxon-name-part taxon-name-part-type="species" reg="okeefei">okeefei</tp:taxon-name-part></tp:taxon-name></italic> (white circle), <italic><tp:taxon-name><tp:taxon-name-part taxon-name-part-type="genus" reg="Phelister">P.</tp:taxon-name-part> <tp:taxon-name-part taxon-name-part-type="species" reg="blairoides">blairoides</tp:taxon-name-part></tp:taxon-name></italic> (white squares), and <italic><tp:taxon-name><tp:taxon-name-part taxon-name-part-type="genus" reg="Phelister">P.</tp:taxon-name-part> <tp:taxon-name-part taxon-name-part-type="species" reg="pirana">pirana</tp:taxon-name-part></tp:taxon-name></italic> (star).</p></caption><graphic xmlns:xlink="http://www.w3.org/1999/xlink" xlink:href="zookeys-1001-001-g055.jpg" position="float" orientation="portrait" xlink:type="simple" id="oo_484984.jpg"><uri content-type="original_file" xlink:type="simple">https://binary.pensoft.net/fig/484984</uri></graphic></fig></tp:treatment-sec></tp:taxon-treatment>
