# Supplementary material for: Recognition and revision of the Phelister blairi group (Histeridae, Histerinae, Exosternini)
Source: Zookeys. 2020 Dec 9;1001:1–154. doi: 10.3897/zookeys.1001.58447 (PMC7744391; doi:10.3897/zookeys.1001.58447)
Supplement: XML Treatment for Phelister okeefei [file zookeys.1001.58447-treatment55.xml]

<!DOCTYPE tp:taxon-treatment
  PUBLIC "-//TaxonX//DTD Taxonomic Treatment Publishing DTD v0 20100105//EN" "tax-treatment-NSO.dtd">
<tp:taxon-treatment xmlns:tp="http://www.plazi.org/taxpub"><tp:treatment-meta><kwd-group><label>Taxon classification</label><kwd><named-content xmlns:xlink="http://www.w3.org/1999/xlink" content-type="kingdom">Animalia</named-content></kwd><kwd><named-content xmlns:xlink="http://www.w3.org/1999/xlink" content-type="order">Coleoptera</named-content></kwd><kwd><named-content xmlns:xlink="http://www.w3.org/1999/xlink" content-type="family">Histeridae</named-content></kwd></kwd-group><mixed-citation publication-type="journal"><person-group><name><surname>Caterino</surname><given-names>Michael S.</given-names></name><name><surname>Tishechkin</surname><given-names>Alexey K.</given-names></name></person-group><article-title>Recognition and revision of the <italic><tp:taxon-name><tp:taxon-name-part taxon-name-part-type="genus" reg="Phelister">Phelister</tp:taxon-name-part> <tp:taxon-name-part taxon-name-part-type="species" reg="blairi">blairi</tp:taxon-name-part></tp:taxon-name></italic> group (<tp:taxon-name><tp:taxon-name-part taxon-name-part-type="family">Histeridae</tp:taxon-name-part></tp:taxon-name>, <tp:taxon-name><tp:taxon-name-part taxon-name-part-type="subfamily">Histerinae</tp:taxon-name-part></tp:taxon-name>, <tp:taxon-name><tp:taxon-name-part taxon-name-part-type="tribe">Exosternini</tp:taxon-name-part></tp:taxon-name>)</article-title><source>Zookeys</source><day>09</day><month>12</month><year>2020</year><volume>1001</volume><fpage>1</fpage><lpage>154</lpage><pub-id pub-id-type="doi">10.3897/zookeys.1001.58447</pub-id></mixed-citation></tp:treatment-meta><tp:nomenclature><label>55.</label><tp:taxon-name><object-id xmlns:xlink="http://www.w3.org/1999/xlink" content-type="arpha" xlink:type="simple">9ADDB566-B523-546B-96EE-822C757B7250</object-id>
                <tp:taxon-name-part taxon-name-part-type="genus" reg="Phelister">Phelister</tp:taxon-name-part>
                <tp:taxon-name-part taxon-name-part-type="species" reg="okeefei">okeefei</tp:taxon-name-part>
                <object-id xmlns:xlink="http://www.w3.org/1999/xlink" content-type="zoobank" xlink:type="simple">http://zoobank.org/175867AE-F265-4248-86A6-70D97B7F21CC</object-id>
              </tp:taxon-name><tp:taxon-status xmlns:xlink="http://www.w3.org/1999/xlink" xlink:type="simple">sp. nov.</tp:taxon-status><xref ref-type="fig" rid="F53">Figs 36C, D</xref><xref ref-type="fig" rid="F55">, 38A–F</xref><xref ref-type="fig" rid="F57">, Map 18</xref></tp:nomenclature><tp:treatment-sec sec-type="type material" id="SECID0EGSPM"><title>Type material.</title><p><bold><italic>Holotype</italic> male</bold>: “<bold>Costa Rica</bold>: Guanacaste, Guayabal [<named-content xmlns:xlink="http://www.w3.org/1999/xlink" content-type="dwc:verbatimCoordinates" xlink:type="simple"><named-content content-type="geo-json" specific-use="{&#34;type&#34;:&#34;Point&#34;,&#34;coordinates&#34;:[-85.200000,10.800000]}" id="NCID0EWSPM" xlink:type="simple">10.8, -85.2</named-content></named-content>], vii.23.1996, S. O’Keefe” / “Caterino/Tishechkin <tp:taxon-name><tp:taxon-name-part taxon-name-part-type="tribe">Exosternini</tp:taxon-name-part></tp:taxon-name> Voucher EXO-00546” (<named-content xmlns:xlink="http://www.w3.org/1999/xlink" content-type="dwc:institutional_code" xlink:type="simple">FMNH</named-content>, 1ex.).</p><fig id="F57" position="float" orientation="portrait"><object-id xmlns:xlink="http://www.w3.org/1999/xlink" content-type="doi" xlink:type="simple">10.3897/zookeys.1001.58447.map18</object-id><object-id xmlns:xlink="http://www.w3.org/1999/xlink" content-type="arpha" xlink:type="simple">AED1C1E5-8752-5D09-A41F-B1F9B9705CF6</object-id><label>Map 18.</label><caption><p>Collecting records for <italic><tp:taxon-name><tp:taxon-name-part taxon-name-part-type="genus" reg="Phelister">Phelister</tp:taxon-name-part> <tp:taxon-name-part taxon-name-part-type="species" reg="incertus">incertus</tp:taxon-name-part></tp:taxon-name></italic> (black triangles), <italic><tp:taxon-name><tp:taxon-name-part taxon-name-part-type="genus" reg="Phelister">P.</tp:taxon-name-part> <tp:taxon-name-part taxon-name-part-type="species" reg="okeefei">okeefei</tp:taxon-name-part></tp:taxon-name></italic> (white circle), <italic><tp:taxon-name><tp:taxon-name-part taxon-name-part-type="genus" reg="Phelister">P.</tp:taxon-name-part> <tp:taxon-name-part taxon-name-part-type="species" reg="blairoides">blairoides</tp:taxon-name-part></tp:taxon-name></italic> (white squares), and <italic><tp:taxon-name><tp:taxon-name-part taxon-name-part-type="genus" reg="Phelister">P.</tp:taxon-name-part> <tp:taxon-name-part taxon-name-part-type="species" reg="pirana">pirana</tp:taxon-name-part></tp:taxon-name></italic> (star).</p></caption><graphic xmlns:xlink="http://www.w3.org/1999/xlink" xlink:href="zookeys-1001-001-g055.jpg" position="float" orientation="portrait" xlink:type="simple" id="oo_484984.jpg"><uri content-type="original_file" xlink:type="simple">https://binary.pensoft.net/fig/484984</uri></graphic></fig><fig id="F55" position="float" orientation="portrait"><object-id xmlns:xlink="http://www.w3.org/1999/xlink" content-type="doi" xlink:type="simple">10.3897/zookeys.1001.58447.figure38</object-id><object-id xmlns:xlink="http://www.w3.org/1999/xlink" content-type="arpha" xlink:type="simple">65FDD128-15C7-5CE0-8CB4-AB59B3F63B26</object-id><label>Figure 38.</label><caption><p>Male genitalia, <italic><tp:taxon-name><tp:taxon-name-part taxon-name-part-type="genus" reg="Phelister">Phelister</tp:taxon-name-part> <tp:taxon-name-part taxon-name-part-type="species" reg="okeefei">okeefei</tp:taxon-name-part></tp:taxon-name></italic><bold>A</bold> tergite 8 <bold>B</bold> sternite 8 <bold>C</bold> tergites 9 &amp; 10 <bold>D</bold> sternite 9 <bold>E</bold> aedeagus, dorsal <bold>F</bold> aedeagus, lateral.</p></caption><graphic xmlns:xlink="http://www.w3.org/1999/xlink" xlink:href="zookeys-1001-001-g056.jpg" position="float" orientation="portrait" xlink:type="simple" id="oo_484985.jpg"><uri content-type="original_file" xlink:type="simple">https://binary.pensoft.net/fig/484985</uri></graphic></fig></tp:treatment-sec><tp:treatment-sec sec-type="description" id="SECID0EFWPM"><title>Diagnostic description.</title><p>Length: 1.85 mm; width: 1.58 mm. Body elongate oval, piceous, pronotum rather narrow, with conspicuous ground punctation; frons and epistoma weakly depressed, frontal stria complete, shallowly recurved at middle; labrum weakly emarginate, apical margin not at all carinate; both mandibles with basal tooth on incisor edge; prescutellar impression forming a small rounded triangle, ~ 2 × the length and width of scutellum; pronotal disk with numerous lateral secondary punctures in outer fourths; marginal pronotal stria complete along sides and front, not crenulate anteriorly; lateral pronotal margins slightly compressed, edges turned down, flattened; lateral submarginal pronotal stria absent; median pronotal gland openings 1/3 behind anterior margin, annulate; epipleuron with single, complete stria; outer subhumeral stria present in apical 1/3, inner absent; dorsal striae 1–4 complete, 4<sup>th</sup> slightly sinuate at base, 5<sup>th</sup> stria present in apical 1/3 plus a short detached basal arch, sutural stria present in apical 2/3; propygidium and pygidium each with small, sparse secondary punctures confined to basal halves; base of prosternal keel deeply emarginate, striae divergent, free at base and apex; prosternal lobe rounded, with complete marginal stria; mesoventral process strong, marginal stria complete; postmesocoxal stria short, ending behind mesocoxa; mesometaventral stria broadly arched forward to basal 1/3 of mesoventrite; lateral metaventral stria extended toward middle of metacoxa; metaventrite impunctate; 1<sup>st</sup> abdominal ventrite impunctate, with single, complete lateral stria; protibia somewhat broad, parallel-sided in apical 2/3, weakly dentate, with ~ six robust marginal spines; meso- and especially metatibiae slender, with few marginal spines. Male T8 with accessory sclerites present; S8 with conspicuous apical fringe; T10 divided; aedeagus thin, basal piece ~ 1/4 tegmen length; tegmen widened slightly to just beyond midpoint, abruptly narrowed, apices narrowly rounded, weakly divergent, curved ventrad; medioventral process absent; median lobe ~ 1/2 tegmen length.</p></tp:treatment-sec><tp:treatment-sec sec-type="etymology" id="SECID0ERWPM"><title>Etymology.</title><p>We take pleasure in naming this species for the collector of the only known specimen of this species, scydmaenine staphylinid specialist, Dr. Sean O’Keefe (Morehead State University, USA).</p></tp:treatment-sec><tp:treatment-sec sec-type="distribution" id="SECID0EWWPM"><title>Distribution.</title><p>This species is only known from Guanacaste, Costa Rica.</p></tp:treatment-sec><tp:treatment-sec sec-type="remarks" id="SECID0E2WPM"><title>Remarks.</title><p>This species is a bit of an outlier among those treated in this paper. It has a relatively large subtriangular prescutellar impression, and annulate pronotal gland openings ~ 1/3 behind the anterior margin. But its frons and epistoma are only very weakly impressed, its labrum is only weakly emarginate, and the left mandible (and maybe the barely visible right one) has a strong basal tooth. Together, these characters will distinguish it from any other <tp:taxon-name><tp:taxon-name-part taxon-name-part-type="tribe">Exosternini</tp:taxon-name-part></tp:taxon-name> in Central America.</p></tp:treatment-sec><tp:treatment-sec><!--Section generated to contain objects referenced in tp:taxon-treatment.--><fig id="F53" position="float" orientation="portrait"><object-id xmlns:xlink="http://www.w3.org/1999/xlink" content-type="doi" xlink:type="simple">10.3897/zookeys.1001.58447.figure36</object-id><object-id xmlns:xlink="http://www.w3.org/1999/xlink" content-type="arpha" xlink:type="simple">807CFD1C-4923-5E07-B6F6-D4E75D30CBC1</object-id><label>Figure 36.</label><caption><p><bold>A, B</bold><italic><tp:taxon-name><tp:taxon-name-part taxon-name-part-type="genus" reg="Phelister">Phelister</tp:taxon-name-part> <tp:taxon-name-part taxon-name-part-type="species" reg="incertus">incertus</tp:taxon-name-part></tp:taxon-name></italic>: <bold>A</bold> dorsal habitus <bold>B</bold> ventral habitus <bold>C, D</bold><italic><tp:taxon-name><tp:taxon-name-part taxon-name-part-type="genus" reg="Phelister">P.</tp:taxon-name-part> <tp:taxon-name-part taxon-name-part-type="species" reg="okeefei">okeefei</tp:taxon-name-part></tp:taxon-name></italic>: <bold>C</bold> dorsal habitus <bold>D</bold> ventral habitus <bold>E, F</bold><italic><tp:taxon-name><tp:taxon-name-part taxon-name-part-type="genus" reg="Phelister">P.</tp:taxon-name-part> <tp:taxon-name-part taxon-name-part-type="species" reg="blairoides">blairoides</tp:taxon-name-part></tp:taxon-name></italic>: <bold>E</bold> dorsal habitus <bold>F</bold> ventral habitus <bold>G, H</bold><italic><tp:taxon-name><tp:taxon-name-part taxon-name-part-type="genus" reg="Phelister">P.</tp:taxon-name-part> <tp:taxon-name-part taxon-name-part-type="species" reg="pirana">pirana</tp:taxon-name-part></tp:taxon-name></italic>: <bold>G</bold> dorsal habitus <bold>H</bold> ventral habitus.</p></caption><graphic xmlns:xlink="http://www.w3.org/1999/xlink" xlink:href="zookeys-1001-001-g053.jpg" position="float" orientation="portrait" xlink:type="simple" id="oo_484982.jpg"><uri content-type="original_file" xlink:type="simple">https://binary.pensoft.net/fig/484982</uri></graphic></fig></tp:treatment-sec></tp:taxon-treatment>
