# Supplementary material for: Recognition and revision of the Phelister blairi group (Histeridae, Histerinae, Exosternini)
Source: Zookeys. 2020 Dec 9;1001:1–154. doi: 10.3897/zookeys.1001.58447 (PMC7744391; doi:10.3897/zookeys.1001.58447)
Supplement: XML Treatment for Phelister pirana [file zookeys.1001.58447-treatment57.xml]

<!DOCTYPE tp:taxon-treatment
  PUBLIC "-//TaxonX//DTD Taxonomic Treatment Publishing DTD v0 20100105//EN" "tax-treatment-NSO.dtd">
<tp:taxon-treatment xmlns:tp="http://www.plazi.org/taxpub"><tp:treatment-meta><kwd-group><label>Taxon classification</label><kwd><named-content xmlns:xlink="http://www.w3.org/1999/xlink" content-type="kingdom">Animalia</named-content></kwd><kwd><named-content xmlns:xlink="http://www.w3.org/1999/xlink" content-type="order">Coleoptera</named-content></kwd><kwd><named-content xmlns:xlink="http://www.w3.org/1999/xlink" content-type="family">Histeridae</named-content></kwd></kwd-group><mixed-citation publication-type="journal"><person-group><name><surname>Caterino</surname><given-names>Michael S.</given-names></name><name><surname>Tishechkin</surname><given-names>Alexey K.</given-names></name></person-group><article-title>Recognition and revision of the <italic><tp:taxon-name><tp:taxon-name-part taxon-name-part-type="genus" reg="Phelister">Phelister</tp:taxon-name-part> <tp:taxon-name-part taxon-name-part-type="species" reg="blairi">blairi</tp:taxon-name-part></tp:taxon-name></italic> group (<tp:taxon-name><tp:taxon-name-part taxon-name-part-type="family">Histeridae</tp:taxon-name-part></tp:taxon-name>, <tp:taxon-name><tp:taxon-name-part taxon-name-part-type="subfamily">Histerinae</tp:taxon-name-part></tp:taxon-name>, <tp:taxon-name><tp:taxon-name-part taxon-name-part-type="tribe">Exosternini</tp:taxon-name-part></tp:taxon-name>)</article-title><source>Zookeys</source><day>09</day><month>12</month><year>2020</year><volume>1001</volume><fpage>1</fpage><lpage>154</lpage><pub-id pub-id-type="doi">10.3897/zookeys.1001.58447</pub-id></mixed-citation></tp:treatment-meta><tp:nomenclature><label>57.</label><tp:taxon-name><object-id xmlns:xlink="http://www.w3.org/1999/xlink" content-type="arpha" xlink:type="simple">5E30D20B-10DB-5F40-88BA-541E7623266A</object-id>
                <tp:taxon-name-part taxon-name-part-type="genus" reg="Phelister">Phelister</tp:taxon-name-part>
                <tp:taxon-name-part taxon-name-part-type="species" reg="pirana">pirana</tp:taxon-name-part>
                <object-id xmlns:xlink="http://www.w3.org/1999/xlink" content-type="zoobank" xlink:type="simple">http://zoobank.org/C6E2CBB4-440A-454A-90D9-7DE85603212E</object-id>
              </tp:taxon-name><tp:taxon-status xmlns:xlink="http://www.w3.org/1999/xlink" xlink:type="simple">sp. nov.</tp:taxon-status><xref ref-type="fig" rid="F53">Fig. 36G, H</xref><xref ref-type="fig" rid="F57">, Map 18</xref></tp:nomenclature><tp:treatment-sec sec-type="type material" id="SECID0E5LAO"><title>Type material.</title><p><bold><italic>Holotype</italic> (genitalia missing)</bold>: “<bold>Ecuador</bold>: Depto. Orellana, P.N. Yasuní, Via Maxus at Puente Piraña <named-content xmlns:xlink="http://www.w3.org/1999/xlink" content-type="dwc:verbatimCoordinates" xlink:type="simple"><named-content content-type="geo-json" specific-use="{&#34;type&#34;:&#34;Point&#34;,&#34;coordinates&#34;:[-76.433333,-0.658333]}" id="NCID0EOMAO" xlink:type="simple">0°39.5'S, 76°26'W</named-content></named-content> [<named-content xmlns:xlink="http://www.w3.org/1999/xlink" content-type="dwc:verbatimCoordinates" xlink:type="simple"><named-content content-type="geo-json" specific-use="{&#34;type&#34;:&#34;Point&#34;,&#34;coordinates&#34;:[-76.433300,-0.658300]}" id="NCID0EWMAO" xlink:type="simple">-0.6583, -76.4333</named-content></named-content>], Flight intercept FIT3a-1. 14–20.vii.2008 A.K.Tishechkin. AT872” / “Caterino/Tishechkin <tp:taxon-name><tp:taxon-name-part taxon-name-part-type="tribe">Exosternini</tp:taxon-name-part></tp:taxon-name> Voucher EXO-01299” (<named-content xmlns:xlink="http://www.w3.org/1999/xlink" content-type="dwc:institutional_code" xlink:type="simple">CSCA</named-content>).</p></tp:treatment-sec><tp:treatment-sec sec-type="description" id="SECID0EINAO"><title>Diagnostic description.</title><p>Length: 1.42 mm; width: 1.18 mm. Body small, elongate oval, slightly flattened, rufescent, with ground punctation quite conspicuous; frons and epistoma somewhat narrow, depressed along midline, conspicuously punctate; frontal stria complete across depression; epistoma raised at sides; labrum emarginate and subcarinate apically; mandibles lacking conspicuous basal teeth; prescutellar impression of pronotum absent, prescutellar region vaguely depressed, but not delimited by stria; pronotal disk with only a few small secondary punctures intermingled with conspicuous ground punctation very close to lateral margins; median pronotal gland openings small, annulate, only ~ 1/8 pronotal length behind anterior margin; marginal pronotal stria complete laterally, broken with inner ends recurved briefly behind eyes; submarginal pronotal stria present along pronotal sides, curved inward around anterior corner, not meeting anterior portion of marginal stria; elytron with single, complete epipleural stria, epipleuron weakly subcarinate above, mainly in posterior 1/2; outer subhumeral stria more or less complete, slightly abbreviated anteriorly, sinuate over lateral elytral gland opening, inner subhumeral stria absent; dorsal striae 1–4 complete, all tending to become fragmented posteriorly, 4<sup>th</sup> arched to sutural, 5<sup>th</sup> stria present in apical 1/3, sutural stria present in apical 2/3; propygidium with very sparse secondary punctures intermingled with ground punctation; pygidium with ground punctation only, disk appearing slightly depressed along lateral margins; prosternal keel deeply emarginate at base, strongly narrowed (‘pinched’) anteriorly, striae obsolete; prosternal lobe short, rounded, with complete marginal stria; mesoventrite produced, with complete marginal stria not reaching postmesocoxal stria, which ends freely behind outer corner or mesocoxa; mesometaventral stria angulate at middle, reaching middle of mesoventrite, continued posterad by lateral metaventral stria to middle of metacoxa; middle portion of metaventrite impunctate; 1<sup>st</sup> abdominal ventrite with few small secondary punctures along anterior margin, with incomplete lateral stria along inner margin of metacoxa; protibia with outer margin weakly dentate, with five or six marginal spines; meso- and metatibiae slightly broadened, mesotibia with rather robust marginal spines, those of metatibia fine and restricted to apical 1/2. Male not known.</p></tp:treatment-sec><tp:treatment-sec sec-type="etymology" id="SECID0EUNAO"><title>Etymology.</title><p>This species name refers to the name of the bridge, Puente Piraña, near the type locality.</p></tp:treatment-sec><tp:treatment-sec sec-type="distribution" id="SECID0EZNAO"><title>Distribution.</title><p>This species is known only from the type locality in Orellana, Ecuador.</p></tp:treatment-sec><tp:treatment-sec sec-type="remarks" id="SECID0E5NAO"><title>Remarks.</title><p>This species is readily distinguished by its obsolete prosternal striae and pinched prosternal keel/lobe junction, its weakly margined elytra, and median pronotal gland openings very far forward. Its relationships may lie within the <italic><tp:taxon-name><tp:taxon-name-part taxon-name-part-type="genus" reg="Phelister"/><tp:taxon-name-part taxon-name-part-type="species" reg="blairi">blairi</tp:taxon-name-part></tp:taxon-name></italic> subgroup, based on the position of the pronotal gland openings. However, it is not otherwise very similar to others there, and male genitalia would help assess its placement.</p></tp:treatment-sec><tp:treatment-sec><!--Section generated to contain objects referenced in tp:taxon-treatment.--><fig id="F53" position="float" orientation="portrait"><object-id xmlns:xlink="http://www.w3.org/1999/xlink" content-type="doi" xlink:type="simple">10.3897/zookeys.1001.58447.figure36</object-id><object-id xmlns:xlink="http://www.w3.org/1999/xlink" content-type="arpha" xlink:type="simple">807CFD1C-4923-5E07-B6F6-D4E75D30CBC1</object-id><label>Figure 36.</label><caption><p><bold>A, B</bold><italic><tp:taxon-name><tp:taxon-name-part taxon-name-part-type="genus" reg="Phelister">Phelister</tp:taxon-name-part> <tp:taxon-name-part taxon-name-part-type="species" reg="incertus">incertus</tp:taxon-name-part></tp:taxon-name></italic>: <bold>A</bold> dorsal habitus <bold>B</bold> ventral habitus <bold>C, D</bold><italic><tp:taxon-name><tp:taxon-name-part taxon-name-part-type="genus" reg="Phelister">P.</tp:taxon-name-part> <tp:taxon-name-part taxon-name-part-type="species" reg="okeefei">okeefei</tp:taxon-name-part></tp:taxon-name></italic>: <bold>C</bold> dorsal habitus <bold>D</bold> ventral habitus <bold>E, F</bold><italic><tp:taxon-name><tp:taxon-name-part taxon-name-part-type="genus" reg="Phelister">P.</tp:taxon-name-part> <tp:taxon-name-part taxon-name-part-type="species" reg="blairoides">blairoides</tp:taxon-name-part></tp:taxon-name></italic>: <bold>E</bold> dorsal habitus <bold>F</bold> ventral habitus <bold>G, H</bold><italic><tp:taxon-name><tp:taxon-name-part taxon-name-part-type="genus" reg="Phelister">P.</tp:taxon-name-part> <tp:taxon-name-part taxon-name-part-type="species" reg="pirana">pirana</tp:taxon-name-part></tp:taxon-name></italic>: <bold>G</bold> dorsal habitus <bold>H</bold> ventral habitus.</p></caption><graphic xmlns:xlink="http://www.w3.org/1999/xlink" xlink:href="zookeys-1001-001-g053.jpg" position="float" orientation="portrait" xlink:type="simple" id="oo_484982.jpg"><uri content-type="original_file" xlink:type="simple">https://binary.pensoft.net/fig/484982</uri></graphic></fig><fig id="F57" position="float" orientation="portrait"><object-id xmlns:xlink="http://www.w3.org/1999/xlink" content-type="doi" xlink:type="simple">10.3897/zookeys.1001.58447.map18</object-id><object-id xmlns:xlink="http://www.w3.org/1999/xlink" content-type="arpha" xlink:type="simple">AED1C1E5-8752-5D09-A41F-B1F9B9705CF6</object-id><label>Map 18.</label><caption><p>Collecting records for <italic><tp:taxon-name><tp:taxon-name-part taxon-name-part-type="genus" reg="Phelister">Phelister</tp:taxon-name-part> <tp:taxon-name-part taxon-name-part-type="species" reg="incertus">incertus</tp:taxon-name-part></tp:taxon-name></italic> (black triangles), <italic><tp:taxon-name><tp:taxon-name-part taxon-name-part-type="genus" reg="Phelister">P.</tp:taxon-name-part> <tp:taxon-name-part taxon-name-part-type="species" reg="okeefei">okeefei</tp:taxon-name-part></tp:taxon-name></italic> (white circle), <italic><tp:taxon-name><tp:taxon-name-part taxon-name-part-type="genus" reg="Phelister">P.</tp:taxon-name-part> <tp:taxon-name-part taxon-name-part-type="species" reg="blairoides">blairoides</tp:taxon-name-part></tp:taxon-name></italic> (white squares), and <italic><tp:taxon-name><tp:taxon-name-part taxon-name-part-type="genus" reg="Phelister">P.</tp:taxon-name-part> <tp:taxon-name-part taxon-name-part-type="species" reg="pirana">pirana</tp:taxon-name-part></tp:taxon-name></italic> (star).</p></caption><graphic xmlns:xlink="http://www.w3.org/1999/xlink" xlink:href="zookeys-1001-001-g055.jpg" position="float" orientation="portrait" xlink:type="simple" id="oo_484984.jpg"><uri content-type="original_file" xlink:type="simple">https://binary.pensoft.net/fig/484984</uri></graphic></fig></tp:treatment-sec></tp:taxon-treatment>
