# Supplementary material for: Recognition and revision of the Phelister blairi group (Histeridae, Histerinae, Exosternini)
Source: Zookeys. 2020 Dec 9;1001:1–154. doi: 10.3897/zookeys.1001.58447 (PMC7744391; doi:10.3897/zookeys.1001.58447)
Supplement: Supplementary material 2 — Morphological and molecular phylogenetic data (NEXUS) for analysis of Phelister blairi group [file zookeys-1001-001-s002.nex]

#NEXUS 

Begin data;
	Dimensions ntax=235 nchar=2868;
	Format datatype=standard symbols="012345678ACTGYRSMW" gap=-;
	Matrix

[Phelister blairi group]
Phelister_marginatus                     1212143323211213111123541412111411511511142131112111114411111111111111122122222211122221122111111111111{12}2113211221231221211121111211111111211231131211111121322211111111121111121132111111132221251141111123212311221252213111213111121112112221211113212111???????-----------------------------------------------------------------------------------------------------------------------------------------------------------------------------------------------------------------------------------------------------------------------------------------------------------------------------------------------------------------------------------------------------------------------------------------------------------------------------------------------------------------------------------------------------------------------------------------------------------------------------------------------------------------------------------------------------------------------------------------------------------------------------------------------------------------------------------------------------------------------------------------------------------------------------------------------------------------------------------------------------------------------------------------------------------------------------------------------------------------------------------------------------------------------------------------------------------------------------------------------------------------------------------------------------------------------------------------------------------------------------------------------------------------------------------------------------------------------------------------------------------------------------------------------------------------------------------------------------------------------------------------------------------------------------------------------------------------------------------------------------------------------------------------------------------------------------------------------------------------------------------------------------------------------------------------------------------------------------------------------------------------------------------------------------------------------------------------------------------------------------------------------------------------------------------------------------------------------------------------------------------------------------------------------------------------------------------------------------------------------------------------------------------------------------------------------------------------------------------------------------------------------------------------------------------------------------------------------------------------------------------------------------------------------------------------------------------------
Phelister_conjunctus                     111214332331131331112354143213141151111116213111111111121113111211111111212221221112212121111124411111112111121221232242213121111111111111111221131221211132332221111111121112122141111111132241451121211123112151321121114211211111???????????????????????????????-----------------------------------------------------------------------------------------------------------------------------------------------------------------------------------------------------------------------------------------------------------------------------------------------------------------------------------------------------------------------------------------------------------------------------------------------------------------------------------------------------------------------------------------------------------------------------------------------------------------------------------------------------------------------------------------------------------------------------------------------------------------------------------------------------------------------------------------------------------------------------------------------------------------------------------------------------------------------------------------------------------------------------------------------------------------------------------------------------------------------------------------------------------------------------------------------------------------------------------------------------------------------------------------------------------------------------------------------------------------------------------------------------------------------------------------------------------------------------------------------------------------------------------------------------------------------------------------------------------------------------------------------------------------------------------------------------------------------------------------------------------------------------------------------------------------------------------------------------------------------------------------------------------------------------------------------------------------------------------------------------------------------------------------------------------------------------------------------------------------------------------------------------------------------------------------------------------------------------------------------------------------------------------------------------------------------------------------------------------------------------------------------------------------------------------------------------------------------------------------------------------------------------------------------------------------------------------------------------------------------------------------------------------------------------------------------------------------
Reninus_amazoniae                        111214331331121331112354123111141151151114211211211111121111112211111111212221221112221112211111111111112111113221121222112111111111121111121221131121111122332211113111111112122142111111122122165141211112212151221121114111211111112122112221211213212112???????-----------------------------------------------------------------------------------------------------------------------------------------------------------------------------------------------------------------------------------------------------------------------------------------------------------------------------------------------------------------------------------------------------------------------------------------------------------------------------------------------------------------------------------------------------------------------------------------------------------------------------------------------------------------------------------------------------------------------------------------------------------------------------------------------------------------------------------------------------------------------------------------------------------------------------------------------------------------------------------------------------------------------------------------------------------------------------------------------------------------------------------------------------------------------------------------------------------------------------------------------------------------------------------------------------------------------------------------------------------------------------------------------------------------------------------------------------------------------------------------------------------------------------------------------------------------------------------------------------------------------------------------------------------------------------------------------------------------------------------------------------------------------------------------------------------------------------------------------------------------------------------------------------------------------------------------------------------------------------------------------------------------------------------------------------------------------------------------------------------------------------------------------------------------------------------------------------------------------------------------------------------------------------------------------------------------------------------------------------------------------------------------------------------------------------------------------------------------------------------------------------------------------------------------------------------------------------------------------------------------------------------------------------------------------------------------------------------------
Reninus_sp2                              111224331331131311112354123211141151111114211111113111111111111211111111212221221112222212211111111111112113211111232241213121111211121111231221131221111131322211121111121111121142111111122231125151112123212111321352211111221111???????????????????????????????-----------------------------------------------------------------------------------------------------------------------------------------------------------------------------------------------------------------------------------------------------------------------------------------------------------------------------------------------------------------------------------------------------------------------------------------------------------------------------------------------------------------------------------------------------------------------------------------------------------------------------------------------------------------------------------------------------------------------------------------------------------------------------------------------------------------------------------------------------------------------------------------------------------------------------------------------------------------------------------------------------------------------------------------------------------------------------------------------------------------------------------------------------------------------------------------------------------------------------------------------------------------------------------------------------------------------------------------------------------------------------------------------------------------------------------------------------------------------------------------------------------------------------------------------------------------------------------------------------------------------------------------------------------------------------------------------------------------------------------------------------------------------------------------------------------------------------------------------------------------------------------------------------------------------------------------------------------------------------------------------------------------------------------------------------------------------------------------------------------------------------------------------------------------------------------------------------------------------------------------------------------------------------------------------------------------------------------------------------------------------------------------------------------------------------------------------------------------------------------------------------------------------------------------------------------------------------------------------------------------------------------------------------------------------------------------------------------------
Phelister_pretiosus                      111114131131121221112221143212131151111114211121144111143111112211111111213211211112121211111113111111112111111221231123212122111?11111111211221131221111222322211121111121111121122111111111221251131112122212111221152413111211111???????????????????????????????-----------------------------------------------------------------------------------------------------------------------------------------------------------------------------------------------------------------------------------------------------------------------------------------------------------------------------------------------------------------------------------------------------------------------------------------------------------------------------------------------------------------------------------------------------------------------------------------------------------------------------------------------------------------------------------------------------------------------------------------------------------------------------------------------------------------------------------------------------------------------------------------------------------------------------------------------------------------------------------------------------------------------------------------------------------------------------------------------------------------------------------------------------------------------------------------------------------------------------------------------------------------------------------------------------------------------------------------------------------------------------------------------------------------------------------------------------------------------------------------------------------------------------------------------------------------------------------------------------------------------------------------------------------------------------------------------------------------------------------------------------------------------------------------------------------------------------------------------------------------------------------------------------------------------------------------------------------------------------------------------------------------------------------------------------------------------------------------------------------------------------------------------------------------------------------------------------------------------------------------------------------------------------------------------------------------------------------------------------------------------------------------------------------------------------------------------------------------------------------------------------------------------------------------------------------------------------------------------------------------------------------------------------------------------------------------------------------------
Phelister_umens                          111114131331122221112354143212131251211114211111154213443111111211111111213221221112222121111111111111112111221221121222312121111111111111211111131121111121222211121111143111121142111111141241431111111122112351121111111111211111???????????????????????????????-----------------------------------------------------------------------------------------------------------------------------------------------------------------------------------------------------------------------------------------------------------------------------------------------------------------------------------------------------------------------------------------------------------------------------------------------------------------------------------------------------------------------------------------------------------------------------------------------------------------------------------------------------------------------------------------------------------------------------------------------------------------------------------------------------------------------------------------------------------------------------------------------------------------------------------------------------------------------------------------------------------------------------------------------------------------------------------------------------------------------------------------------------------------------------------------------------------------------------------------------------------------------------------------------------------------------------------------------------------------------------------------------------------------------------------------------------------------------------------------------------------------------------------------------------------------------------------------------------------------------------------------------------------------------------------------------------------------------------------------------------------------------------------------------------------------------------------------------------------------------------------------------------------------------------------------------------------------------------------------------------------------------------------------------------------------------------------------------------------------------------------------------------------------------------------------------------------------------------------------------------------------------------------------------------------------------------------------------------------------------------------------------------------------------------------------------------------------------------------------------------------------------------------------------------------------------------------------------------------------------------------------------------------------------------------------------------------------
Phelister_stellans                       111114131231121321112223143212131151111114211111114111143111111211111111213211221112121111111113111111112111222221231222212122111111111111211221131221211121322211121111121111121132111111131131251131111122212152321152413111222111???????????????????????????????caaggaaggcagcaggcgcgcaaattacccactcccggcacggggaggtagtgacgaaaaat-aacgatacggg-actcatcc-gaggccccgtaatcggaatgagtacactttaaatcctttaacgaggatcaattggagggcaagtctggtgccagcagccgcggtaattccagctccaata-gcgtatattaaa-gttgttgcggttaaaaagctcgtag-tcgaatctgtgtcgtgcgccgccggttcatcgctcgcggtggcaa-ctggcgtg-tcgcaggacgtcctgcc--ggtgga------------cttagc--c----------------------------------------------------------gcgt-cgtcgtctcgtgcggcgt--------------------------------------------cg-----------------------------cggcggtccaac---ttc-aaca-atcccaccgcggtgctcttcgctgagtgtcgaggtgggccggcacgtttactttgaacaaattagagtgcttaaagcaggcta-aaatttcgcctgaatactgtgtgcatggaataatggaataggacctcggttctattttgttagttttcggaaccccgaggtaatgattaataggaacggatgggggcattcgtattgcgacgttagaggtgaaattcttggatcgtcgcaagacggacttaagcgaaagcatttgccaaaaacgctttcattgatcaagaacgaaagttagaggttcgaaggcgatcagataccgccctagttctaaccataaacgatg-ccagctag--cgatccgccga-cgttcctccgatgac-tcggcgggcagcttccgggaaaccaaagctttt-gggttccgggggaagt---------------------------------------------------------------------------------------------------------------------------------------------------------------------------------------------------------------------------------------------------------------------------------------------------------------------------------------------------------------------------------------------------------------------------------------------------------------------------------------------------------------------------------------------------------------------------------------------------------------------------------------------------------------------------------------------------------------------------------------------------------------------------------------------------------------------------------------------------------------------------------------------------------------------------------------------------------------------------------------------------------------------------------ccaccatatattcacagtcggaatagatgttgatacccgagcttatttcacttcagcaacaataattattgcggttcccactggaattaaaatttttagatgattagccacacttcacggaactcaacttaggtactcccctacaattttatgagctttaggattcgtattcttattcacagtagggggattaaccggtgttattttagctaattcctcccttgatattgttttacacgatacatattatgtagttgcccatttccattatgttttatctataggagcagtattcgctattataggagggttagtgcaatgataccctttattcactggtctatcaataaatcaaaaa---cttcttaaaattcaattctttgttatatttattggagtaaatcttacttttttcccacaacatttcttagggctaagagggataccccgacgatactctgattatccagactcatttaccccatgaaatattgtttcatctattgggtcttcaatctccatagtagctattatcatattaatttttattatatgagaaagaataattatagaccgaaaaaccttaatgattacccacataccttcatctattgaatgactgcaagccacgcccccaagagaacatagttattctgaattaccaaaattgtctaacttc
Phelister_sparsus                        1111241312311213211122?1143212131151111114211121134111143111112111111111213221221112121112211124111111112111121221231222212123111211111111211221131121111122332211121111121112121142111111111221231121112123212312221272213111222111???????????????????????????????-----------------------------------------------------------------------------------------------------------------------------------------------------------------------------------------------------------------------------------------------------------------------------------------------------------------------------------------------------------------------------------------------------------------------------------------------------------------------------------------------------------------------------------------------------------------------------------------------------------------------------------------------------------------------------------------------------------------------------------------------------------------------------------------------------------------------------------------------------------------------------------------------------------------------------------------------------------------------------------------------------------------------------------------------------------------------------------------------------------------------------------------------------------------------------------------------------------------------------------------------------------------------------------------------------------------------------------------------------------------------------------------------------------------------------------------------------------------------------------------------------------------------------------------------------------------------------------------------------------------------------------------------------------------------------------------------------------------------------------------------------------------------------------------------------------------------------------------------------------------------------------------------------------------------------------------------------------------------------------------------------------------------------------------------------------------------------------------------------------------------------------------------------------------------------------------------------------------------------------------------------------------------------------------------------------------------------------------------------------------------------------------------------------------------------------------------------------------------------------------------------------------------------------------------------------------------------------------------------------------------------------------------------------------------------------------------------------------
Phelister_matatlantica                   111114131231121331112354143212131151111113211121134211443111111211111111212221221112122111211111211111123111111221121221313123111111111111211111131221111231342211121111141111122142111111141221431111111122112151121152411111222111???????????????????????????????caaggaaggcagcaggcgcgcaaattacccactcccggcacggggaggtagtgacgaaaaat-aacgatacggg-actcatcc-gaggccccgtaatcggaatgagtacactttaaatcctttaacgaggatcaattggagggcaagtctggtgccagcagccgcggtaattccagctccaata-gcgtatattaaa-gttgttgcggttaaaaagctcgtag-tcgaatctgtgtcgtgcgccgccggttcatcgctcgcggtgtcaa-ctggcgtg-tcgcaggacgtcctgcc--ggtgga------------cttagc--c----------------------------------------------------------gcgt-cgtcgtctcgcgcggcgt--------------------------------------------cg-----------------------------tggcggtccaac---ttc-aaca-atcccaccgcggtgctcttcgctgagtgtcgaggtgggccggcacgtttactttgaacaaattagagtgcttaaagcaggcta-aaatttcgcctgaatactgtgtgcatggaataatggaataggacctcggttctattttgttagttttcggaaccccgaggtaatgattaataggaacggatgggggcattcgtattgcgacgttagaggtgaaattcttggatcgtcgcaagacggacttaagcgaaagcatttgccaaaaacgctttcattgatcaagaacgaaagttagaggttcgaaggcgatcagataccgccctagttctaaccataaacgatg-ccagctag--cgatccgccga-cgttcctccgatgac-tcggcgggcagcttccgggaaaccaaagctttt-gggttccgggggaagt---------------------------------------------------------------------------------------------------------------------------------------------------------------------------------------------------------------------------------------------------------------------------------------------------------------------------------------------------------------------------------------------------------------------------------------------------------------------------------------------------------------------------------------------------------------------------------------------------------------------------------------------------------------------------------------------------------------------------------------------------------------------------------------------------------------------------------------------------------------------------------------------------------------------------------------------------------------------------------------------------------------------------------ccatcatatattcactgtaggaatggatgttgatacacgagcctatttcacatctgctactataattattgctgtacccactg{tg}aattaaaattttcaggtgactagccacattacatggcacccaattaagatactctcccacactactatgagctttagggttcgtattcctatttacagtaggaggattaactggagtaattctagccaattcatcaatcgacattgtattacacgacacttactatgtagtagcccattttcattacgtactatctatgggagctgtattcgctattatagggggattgattcaatgatacccattattcactggactaacaataaaccagaaa---ttacttaaaattcaattctgcattatattcgtaggagtaaacttaacgttcttcccacaacacttcttaggtctaagagggatacctcgacgatattcagattatcctgactcattcaccccgtgaaatgtaatttcatctattgggtcatctatttcaatagtagctattattcttataatttatattttatgagaaagaataacattaaaccgaaaatccataataacatcacacatatcaacatcaattgaatgattacaagctactcccccaagagaacacagatactcagaacttcctaagctttcaggattc
Phelister_serratus                       2111141312311313211123541432121311511111142111111342111431111112111111112132212211121212121111232111111121111112212312223121211111111111112112211311211111323322111211111211121221321111111212212511211111221123512211211142112111111221121122112111132121112322132caaggaaggcagcaggcgcgcaaattacccactcccggcacggggaggtagtgacgaaaaat-aacgatacggg-actcatcc-gaggccccgtaatcggaatgagtacactttaaatcctttaacgaggatcaattggagggcaagtctggtgccagcagccgcggtaattccagctccaata-gcgtatattaaa-gttgttgcggttaaaaagctcgtag-tcgaatctgtgtcgtgcgccgccggttcatcgctcgcggtgtcaa-ctggcgtg-tcgcaggacgtcctgcc--ggtgga------------cttagc--c----------------------------------------------------------gcgt-cgtcgtctcgcgcggcgt--------------------------------------------cg-----------------------------tggcggtccaac---ttt-aaca-atcccaccgcggtgctcttcgctgagtgtcgaggtgggccggcacgtttactttgaacaaattagagtgcttaaagcaggcta-aaatttcgcctgaatactgtgtgcatggaataatggaataggacctcggttctattttgttagttttcggaaccccgaggtaatgattaataggaacggatgggggcattcgtattgcgacgttagaggtgaaattcttggatcgtcgcaagacggacttaagcgaaagcatttgccaaaaacgttttcattgatcaagaacgaaagttagaggttcgaaggcgatcagataccgccctagttctaaccataaacgatg-ccagctag--cgatccgccga-cgttcctccgatgac-tcggcgggcagcttccgggaaaccaaagctttt-gggttccgggggaagt---------------------------------------------------------------------------------------------------------------------------------------------------------------------------------------------------------------------------------------------------------------------------------------------------------------------------------------------------------------------------------------------------------------------------------------------------------------------------------------------------------------------------------------------------------------------------------------------------------------------------------------------------------------------------------------------------------------------------------------------------------------------------------------------------------------------------------------------------------------------------------------------------------------------------------------------------------------------------------------------------------------------------------gcaccatatatttaccgtaggtatagacgttgacacacgagcatatttcacttctgcaactataattattgcagtaccaactggaattaaaattttcaggtgattggccaccttgcatggagcccaactaagatattcacctacattgctttgagccttaggttttgtattccttttcactgtaggcggattaacaggtgtagtattagcaaactcatcaattgatattgttctacatgatacatactatgtagtagctcatttccattatgttctttccataggagcagtatttgctatcatagggggaattgtccaatgataccccctattcacaggtgtcactataaaccaaaag---cttcttagaacccaattctttattatatttgtaggggttaacctaacattcttccctcaacatttcttaggattaagaggaatacctcgacgatactctgactacccagattcattcacaccctgaaatgttatttcatcaattgggtcatctatttcaacagtagctattatcttattaatctacattatttgagaaagaataacaactaagcgaaaggcattaataagatctcatatatcaacttcaattgaatgactccaatctacgccaccaagagaacacagatactcagaacttcctaaactttcaggattc
Phelister_rio                            111114121111121321112354121211131151111114111121134111443111111211111111213211211112121112111123111111113111221221131222212121111111111111211221131121111131332212121111121111122142111111121141251111111123112351211152414211221111???????????????????????????????-----------------------------------------------------------------------------------------------------------------------------------------------------------------------------------------------------------------------------------------------------------------------------------------------------------------------------------------------------------------------------------------------------------------------------------------------------------------------------------------------------------------------------------------------------------------------------------------------------------------------------------------------------------------------------------------------------------------------------------------------------------------------------------------------------------------------------------------------------------------------------------------------------------------------------------------------------------------------------------------------------------------------------------------------------------------------------------------------------------------------------------------------------------------------------------------------------------------------------------------------------------------------------------------------------------------------------------------------------------------------------------------------------------------------------------------------------------------------------------------------------------------------------------------------------------------------------------------------------------------------------------------------------------------------------------------------------------------------------------------------------------------------------------------------------------------------------------------------------------------------------------------------------------------------------------------------------------------------------------------------------------------------------------------------------------------------------------------------------------------------------------------------------------------------------------------------------------------------------------------------------------------------------------------------------------------------------------------------------------------------------------------------------------------------------------------------------------------------------------------------------------------------------------------------------------------------------------------------------------------------------------------------------------------------------------------------------------------
Phelister_pervagatus                     1111141221211222211123541432121313511111142{13}112113411344321111121111111121322122111222243311212421111111211122122133122211212111111111111111111113122111122232221112111112111112212211111112122125111111112321231122112111311121111112221211222??1111321?1112121???caaggaaggcagcaggcgcgcaaattacccactcccggcacggggaggtagtgacgaaaaat-aacgatacggg-actcatcc-gaggccccgtaatcggaatgagtacactttaaatcctttaacgaggatcaattggagggcaagtctggtgccagcagccgcggtaattccagctccaata-gcgtatattaaa-gttgttgcggttaaaaagctcgtag-tcgaatctgtgtcgtgcgccgccggttcatcgctcgcggtgtcaa-ctggcgtg-tcgcaggacgtcctgcc--ggtgga------------cttagccgc----------------------------------------------------------gcgt-tgtcgtcttgtacggcgcg-------------------------------------------cg-----------------------------tggcggtccaac---ttc-aaca-atcccaccgcggtgctcttcgctgagtgtcgaggtgggccggcacgtttactttgaacaaattagagtgcttaaagcaggcta-aaatttcgcctgaatactgtgtgcatggaataatggaataggacctcggttctattttgttagttttcggaaccccgaggtaatgattaataggaacggatgggggcattcgtattgcgacgttagaggtgaaattcttggatcgtcgcaagacggacttaagcgaaagcatttgccaaaaacgctttcattgatcaagaacgaaagttagaggttcgaaggcgatcagataccgccctagttctaaccataaacgatg-ccagctag--cgatccgccga-cgttcctccgatgac-tcggcgggcagcttccgggaaaccaaagctttt-gggttccgggggaagt---------------------------------------------------------------------------------------------------------------------------------------------------------------------------------------------------------------------------------------------------------------------------------------------------------------------------------------------------------------------------------------------------------------------------------------------------------------------------------------------------------------------------------------------------------------------------------------------------------------------------------------------------------------------------------------------------------------------------------------------------------------------------------------------------------------------------------------------------------------------------------------------------------------------------------------------------------------------------------------------------------------------------------acatcacatatttactgtgggtatagacgttgatacccgagcatacttcacttcagctactataattattgcggtccctaccgggattaaaattttcaggtgattggcaaccctccacggaacacaattaaggtattctcctaccctgctatgagccttaggatttgtatttctattcactgtaggtggactaacaggggttattcttgccaattcatctattgatattgttctacatgacacttattatgtggtagcccatttccattatgtactatctatgggagctgtattcgctatcatggggggactaattcaatgatatccattattcactggactgacaataaaccaaaaa---atattaaagattcaattcttcgttatatttgtaggagtaaatttaaccttttttccccaacatttcctaggattaagaggaatacctcgacggtattcagattaccctgactcattcaccccatgaaatattgtatcatcaattgggtcttctatttcaatagtagctattttactattaatttatattatatgagaaagaatatcattaaaccgaaaggccttaataactactcaaataccttcatctattgaatgactccaggctacaccccccagagaacacagatactcggaacttcctaagctatcaggattc
Phelister_erwini                         111114332221121331112354143212131251111113211121134111143111111211111111213221221112121111211111111111112111111221231222212121111111111111211111131121111121322212121111221111121142111111121221251111111122212151221252211111211111???????????????????????????????caaggaaggcagcaggcgcgcaaattacccactcccggcacggggaggtagtgacgaaaaat-aacgatacggg-actcatcc-gaggccccgtaatcggaatgagtacactttaaatcctttaacgaggatcaattggagggcaagtctggtgccagcagccgcggtaattccagctccaata-gcgtatattaaa-gttgttgcggttaaaaagctcgtag-tcgaatctgtgtcgtgcgccgccggttcatcgctcgcggtgtcaa-ctggcgtg-tcgcaggacgtcctgcc--ggtgga------------cttagc--c----------------------------------------------------------gctt-ggtcgtctcgcgcggcct--------------------------------------------cg-----------------------------cggcggtccaac---ttc-aaca-atcccaccgcggtgctcttcgctgagtgtcgaggtgggccggcacgtttactttgaacaaattagagtgcttaaagcaggcta-aaatttcgcctgaatactgtgtgcatggaataatggaataggacctcggttctattttgttagttttcggaaccccgaggtaatgattaataggaacggatgggggcattcgtattgcgacgttagaggtgaaattcttggatcgtcgcaagacggacttaagcgaaagcatttgccaaaaacgttttcattgatcaagaacgaaagttagaggttcgaaggcgatcagataccgccctagttctaaccataaacgatg-ccagctag--cgatccgccga-cgttcctccgatgac-tcggcgggcagcttccgggaaaccaaagctttt-gggttccgggggaagt---------------------------------------------------------------------------------------------------------------------------------------------------------------------------------------------------------------------------------------------------------------------------------------------------------------------------------------------------------------------------------------------------------------------------------------------------------------------------------------------------------------------------------------------------------------------------------------------------------------------------------------------------------------------------------------------------------------------------------------------------------------------------------------------------------------------------------------------------------------------------------------------------------------------------------------------------------------------------------------------------------------------------------ccaccacatatttactgtgggtatagacgttgatacccgagcttacttcacttcggccactataattattgctgttcccacaggaatcaagattttcagatgactagccacccttcacggaacacagttaaggtactccccaacgcttctttgggcgctaggcttcgtgttcctatttactgtaggaggattgactggcgtaattcttgctaactcctcaattgatattgttctacacgatacctactatgtagtagctcacttccactatgtactatctataggagctgtatttgctattatagggggtcttgtccaatgatatcctttattcacaggattaacaataaatcaaaaa---cttctaaaaattcagttcttcattatatttattggagtaaaccttactttcttccctcaacatttccttggattaagaggaatacctcgtcgatattcggattacccagattcattcaccccatgaaatatcatctcatcaattgggtcctctatttctatagtcgccattatcctattaatttatattatatgagaaagaatgtcgataaaccgtaaaaccttaataacatcacatatatcaacatcaattgaatgattccaaagataccctcctagagaacacagatactcagagcttcctaaattatcaggattc
Phelister_geminus                        211114134231121321112354143212131151111114211111134111143111111211111111213221221112121112111123211111112111111221231222312122111111111111211221131121111132332211121111121112122132111111121221251121111122112351221121114211211111???????????????????????????????caaggaaggcagcaggcgcgcaaattacccactcccggcacggggaggtagtgacgaaaaat-aacgatacggg-actcatcc-gaggccccgtaatcggaatgagtacactttaaatcctttaacgaggatcaattggagggcaagtctggtgccagcagccgcggtaattccagctccaata-gcgtatattaaa-gttgttgcggttaaaaagctcgtag-tcgaatctgtgtcgtgcgccgccggttcatcgctcgcggtgtcaa-ctggcgtg-tcgcaggacgtcctgcc--ggtgga------------cttagc--c----------------------------------------------------------gctt-ggtcgtctcgcgcggcct--------------------------------------------cg-----------------------------cggcggtccaac---ttt-aaca-atcccaccgcggtgctcttcgctgagtgtcgaggtgggccggcacgtttactttgaacaaattagagtgcttaaagcaggcta-aaatttcgcctgaatactgtgtgcatggaataatggaataggacctcggttctattttgttagttttcggaaccccgaggtaatgattaataggaacggatgggggcattcgtattgcgacgttagaggtgaaattcttggatcgtcgcaagacggacttaagcgaaagcatttgccaaaaacgttttcattgatcaagaacgaaagttagaggttcgaaggcgatcagataccgccctagttctaaccataaacgatg-ccagctag--cgatccgccga-cgttcctccgatgac-tcggcgggcagcttccgggaaaccaaagcttttggggttccgggggaa------------------------------------------------------------------------------------------------------------------------------------------------------------------------------------------------------------------------------------------------------------------------------------------------------------------------------------------------------------------------------------------------------------------------------------------------------------------------------------------------------------------------------------------------------------------------------------------------------------------------------------------------------------------------------------------------------------------------------------------------------------------------------------------------------------------------------------------------------------------------------------------------------------------------------------------------------------------------------------------------------------------------------------------------------------------------------------------------------------------------------------------------------------------------------------------------------------------------------------------------------------------------------------------------------------------------------------------------------------------------------------------------------------------------------------------------------------------------------------------------------------------------------------------------------------------------------------------------------------------------------------------------------------------------------------------------------------------------------------------
Phelister_inscriptus                     111114131231121231112223143211131151111114211121134215443111111211111111213211221111122212211111111111112111221221131222112122111111111111211221131221111131322212121111121111121141111111111221211121111122112112221111113111221111???????????????????????????????-----------------------------------------------------------------------------------------------------------------------------------------------------------------------------------------------------------------------------------------------------------------------------------------------------------------------------------------------------------------------------------------------------------------------------------------------------------------------------------------------------------------------------------------------------------------------------------------------------------------------------------------------------------------------------------------------------------------------------------------------------------------------------------------------------------------------------------------------------------------------------------------------------------------------------------------------------------------------------------------------------------------------------------------------------------------------------------------------------------------------------------------------------------------------------------------------------------------------------------------------------------------------------------------------------------------------------------------------------------------------------------------------------------------------------------------------------------------------------------------------------------------------------------------------------------------------------------------------------------------------------------------------------------------------------------------------------------------------------------------------------------------------------------------------------------------------------------------------------------------------------------------------------------------------------------------------------------------------------------------------------------------------------------------------------------------------------------------------------------------------------------------------------------------------------------------------------------------------------------------------------------------------------------------------------------------------------------------------------------------------------------------------------------------------------------------------------------------------------------------------------------------------------------------------------------------------------------------------------------------------------------------------------------------------------------------------------------------
Phelister_semotus                        111114131231131231112354143211131151111114121111154211643211111211111111213211221112122112111111111111112111121221231222212121111111111111111111131121111221222211121111121111121122111111111231211111111122112351121152211211212111???????????????????????????????----------------------------------------------------------------------------------------------------------------------------------------------------------------------------------------------------------------------------------------------------------------------------------------------------------------------------------------------------------------------------------------------------------------------------------------------------------------------------------------------------------------------------------------------------------------------------------------------------------------------------------------------------------------------------------------------------------------------------------------------------------------------------------------------------------------------------------------------------------------------------------------------------------------------------------------------------------------------------------------------------------------------------------------------------------------------------------------------------------------------------------------------------------------------------------------------------------------------------------------------------------------------------------------------------------------------------------------------------------------------------------------------------------------------------------------------------------------------------------------------------------------------------------------------------------------------------------------------------------------------------------------------------------------------------------------------------------------------------------------------------------------------------------------------------------------------------------------------------------------------------------------------------------------------------------------------------------------------------------------------------------ccatcatatatttactgtaggaatagacgtagatacacgagcatattttacctctgctactataattattgctgttcccacaggtattaaaattttcagatgactggctactcttcacggaacccaactaagatattctcctactctactatgagctttgggatttgtcttccttttcacagtaggaggtttaactggagtaattctagctaactcatcaattgatattgttcttcacgatacttattatgtagtagcccatttccactatgttttatccataggagccgtctttgctattatagggggattgatccaatgatatcccttattcactgggttaacaataaaccaaaaa---ctcctaaagatccaattctttattatatttgtaggagttaatttaaccttctttccccaacactttctaggcctaagaggaataccccgtcgatactcagactaccccgattcattcacaccatgaaatgtgatctcatcaatcggatcatctatctcaacagtagcaattatcctactaatctatattatatgagaaagaatatcactaaaccaaaaaaccctaataactgttcatatgcctacttccattgaatggcttcaagctacaccccctagagaacacagatactcagaactccctaagctttcaggattc
Phelister_sphaericus                     1111143312311213211123541432111311411511142111211141111411111122111111112132212211121211122111232111111121111112212312422121211111111111112112211312211111323322111211112211111211421111111222212511212111221121523211211142112111111121121122212111122111112322242-----------------------------------------------------------------------------------------------------------------------------------------------------------------------------------------------------------------------------------------------------------------------------------------------------------------------------------------------------------------------------------------------------------------------------------------------------------------------------------------------------------------------------------------------------------------------------------------------------------------------------------------------------------------------------------------------------------------------------------------------------------------------------------------------------------------------------------------------------------------------------------------------------------------------------------------------------------------------------------------------------------------------------------------------------------------------------------------------------------------------------------------------------------------------------------------------------------------------------------------------------------------------------------------------------------------------------------------------------------------------------------------------------------------------------------------------------------------------------------------------------------------------------------------------------------------------------------------------------------------------------------------------------------------------------------------------------------------------------------------------------------------------------------------------------------------------------------------------------------------------------------------------------------------------------------------------------------------------------------------------------------------------------------------------------------------------------------------------------------------------------------------------------------------------------------------------------------------------------------------------------------------------------------------------------------------------------------------------------------------------------------------------------------------------------------------------------------------------------------------------------------------------------------------------------------------------------------------------------------------------------------------------------------------------------------------------------------------
Phelister_globosus                       11111413423112121111235414321113115111111421112113421235311111221111111121321112111212112211111321111111211111122123122221212?111111111111211111131211111122342211121111121111121142111111121241231121112122112111121211111211211111???????????????????????????????-----------------------------------------------------------------------------------------------------------------------------------------------------------------------------------------------------------------------------------------------------------------------------------------------------------------------------------------------------------------------------------------------------------------------------------------------------------------------------------------------------------------------------------------------------------------------------------------------------------------------------------------------------------------------------------------------------------------------------------------------------------------------------------------------------------------------------------------------------------------------------------------------------------------------------------------------------------------------------------------------------------------------------------------------------------------------------------------------------------------------------------------------------------------------------------------------------------------------------------------------------------------------------------------------------------------------------------------------------------------------------------------------------------------------------------------------------------------------------------------------------------------------------------------------------------------------------------------------------------------------------------------------------------------------------------------------------------------------------------------------------------------------------------------------------------------------------------------------------------------------------------------------------------------------------------------------------------------------------------------------------------------------------------------------------------------------------------------------------------------------------------------------------------------------------------------------------------------------------------------------------------------------------------------------------------------------------------------------------------------------------------------------------------------------------------------------------------------------------------------------------------------------------------------------------------------------------------------------------------------------------------------------------------------------------------------------------------------
Phelister_blairi                         11111423{12}{23}3112133111235414321213124311111{23}211121134111143111111211111111213221221111121112211111111111112111111221231222212121111111112111111111131121111122342212121111121111121142111111121221251111111122212112221252213211211111???????????????????????????????-----------------------------------------------------------------------------------------------------------------------------------------------------------------------------------------------------------------------------------------------------------------------------------------------------------------------------------------------------------------------------------------------------------------------------------------------------------------------------------------------------------------------------------------------------------------------------------------------------------------------------------------------------------------------------------------------------------------------------------------------------------------------------------------------------------------------------------------------------------------------------------------------------------------------------------------------------------------------------------------------------------------------------------------------------------------------------------------------------------------------------------------------------------------------------------------------------------------------------------------------------------------------------------------------------------------------------------------------------------------------------------------------------------------------------------------------------------------------------------------------------------------------------------------------------------------------------------------------------------------------------------------------------------------------------------------------------------------------------------------------------------------------------------------------------------------------------------------------------------------------------------------------------------------------------------------------------------------------------------------------------------------------------------------------------------------------------------------------------------------------------------------------------------------------------------------------------------------------------------------------------------------------------------------------------------------------------------------------------------------------------------------------------------------------------------------------------------------------------------------------------------------------------------------------------------------------------------------------------------------------------------------------------------------------------------------------------------------
Phelister_incertus                       111114131131121231112354143211111151111114111121134111641111111211111111213211221112122122211113111111113111221111231222112121111111111111111111131121111121322211121111121111121121111111111241211111111122112311221152213111212111???????????????????????????????-----------------------------------------------------------------------------------------------------------------------------------------------------------------------------------------------------------------------------------------------------------------------------------------------------------------------------------------------------------------------------------------------------------------------------------------------------------------------------------------------------------------------------------------------------------------------------------------------------------------------------------------------------------------------------------------------------------------------------------------------------------------------------------------------------------------------------------------------------------------------------------------------------------------------------------------------------------------------------------------------------------------------------------------------------------------------------------------------------------------------------------------------------------------------------------------------------------------------------------------------------------------------------------------------------------------------------------------------------------------------------------------------------------------------------------------------------------------------------------------------------------------------------------------------------------------------------------------------------------------------------------------------------------------------------------------------------------------------------------------------------------------------------------------------------------------------------------------------------------------------------------------------------------------------------------------------------------------------------------------------------------------------------------------------------------------------------------------------------------------------------------------------------------------------------------------------------------------------------------------------------------------------------------------------------------------------------------------------------------------------------------------------------------------------------------------------------------------------------------------------------------------------------------------------------------------------------------------------------------------------------------------------------------------------------------------------------------------
Phelister_fimbriatus                     111114131231121321112221143212131151111114211121144111143111112211111111213221221112121112211121111111112111111221231222213123111111111111211111131111111221332211121111121111122142111111141221231111111124112111221162313111211111???????????????????????????????caaggaaggcagcaggcgcgcaaattacccactcccggcacggggaggtagtgacgaaaaat-aacgatacggg-actcatcc-gaggccccgtaatcggaatgagtacactttaaatcctttaacgaggatcaattggagggcaagtctggtgccagcagccgcggtaattccagctccaata-gcgtatattaaa-gttgttgcggttaaaaagctcgtag-tcgaatctgtgtcgtgcgccgccggttcatcgctcgcggtgtcaa-ctggcgtg-tcgcaggacgtcctgcc--ggtgga------------cttagc--c----------------------------------------------------------gcgt-cgtcgtctcgtgcggcgt--------------------------------------------cg-----------------------------tggcggtccaac---ttc-aaca-atcccaccgcggtgctcttcgctgagtgtcgaggtgggccggcacgtttactttgaacaaattagagtgcttaaagcaggcta-aaatttcgcctgaatactgtgtgcatggaataatggaataggacctcggttctattttgttagttttcggaaccccgaggtaatgattaataggaacggatgggggcattcgtattgcgacgttagaggtgaaattcttggatcgtcgcaagacggacttaagcgaaagcatttgccaaaaacgttttcattgatcaagaacgaaagttagaggttcgaaggcgatcagataccgccctagttctaaccataaacgatg-ccagctag--cgatccgccga-cgttcctccgatgac-tcggcgggcagcttccgggaaaccaaagctttt-gggttccgggggaagt---------------------------------------------------------------------------------------------------------------------------------------------------------------------------------------------------------------------------------------------------------------------------------------------------------------------------------------------------------------------------------------------------------------------------------------------------------------------------------------------------------------------------------------------------------------------------------------------------------------------------------------------------------------------------------------------------------------------------------------------------------------------------------------------------------------------------------------------------------------------------------------------------------------------------------------------------------------------------------------------------------------------------------tcatcatatattcacagtaggaatagatgtagacacccgagcctattttacttcagcaaccatgattattgctgttcctacaggaattaaaatttttagatgattagctacattacatggaactcaattaagatattcaccccctattttatgagcgttgggattcgtattcttatttacagtaggtggactaacaggagtagtacttgctaattcatcaattgatattgtcctccatgatacttattatgtagttgcccatttccattatgtattatcaataggagctgtatttgctattatagggggattgactcaatgatacccattatttacaggactctgtataaaccaaaaa---ttacttaaaattcaattcttcgttatatttattggagtaaatttaacattcttcccccaacattttctaggattaagaggtatgcctcgacgatactctgactatccagactcttatataacatggaatgttatctcctctgtagggtcatctatctctataatagcaattatcctacttatttatattgtttgagaaagaataacaataaacaagaaaagactatcaattacccatataccatcctcaatcgaatgattccaaataaccccgccaagagaacatagatattcagaactaccaaagctctctaggttc
Phelister_microdens                      111114131231122331112354143212131251111113211111134211443111111211111111213221221112121112211121211111122111221221121222312123111111111111211111131211211231242211121111143111122142111111141241231111111122112251221152211111213111???????????????????????????????-----------------------------------------------------------------------------------------------------------------------------------------------------------------------------------------------------------------------------------------------------------------------------------------------------------------------------------------------------------------------------------------------------------------------------------------------------------------------------------------------------------------------------------------------------------------------------------------------------------------------------------------------------------------------------------------------------------------------------------------------------------------------------------------------------------------------------------------------------------------------------------------------------------------------------------------------------------------------------------------------------------------------------------------------------------------------------------------------------------------------------------------------------------------------------------------------------------------------------------------------------------------------------------------------------------------------------------------------------------------------------------------------------------------------------------------------------------------------------------------------------------------------------------------------------------------------------------------------------------------------------------------------------------------------------------------------------------------------------------------------------------------------------------------------------------------------------------------------------------------------------------------------------------------------------------------------------------------------------------------------------------------------------------------------------------------------------------------------------------------------------------------------------------------------------------------------------------------------------------------------------------------------------------------------------------------------------------------------------------------------------------------------------------------------------------------------------------------------------------------------------------------------------------------------------------------------------------------------------------------------------------------------------------------------------------------------------------------
Phelister_ifficus                        111224332321121321112354143211141151111114213111144111221111111211111111212221221112222112111113111111112111221221231232212121111111111111211221131221111121332211121111111111121132111111122231251151112133212112221152213111222111???????????????????????????????-----------------------------------------------------------------------------------------------------------------------------------------------------------------------------------------------------------------------------------------------------------------------------------------------------------------------------------------------------------------------------------------------------------------------------------------------------------------------------------------------------------------------------------------------------------------------------------------------------------------------------------------------------------------------------------------------------------------------------------------------------------------------------------------------------------------------------------------------------------------------------------------------------------------------------------------------------------------------------------------------------------------------------------------------------------------------------------------------------------------------------------------------------------------------------------------------------------------------------------------------------------------------------------------------------------------------------------------------------------------------------------------------------------------------------------------------------------------------------------------------------------------------------------------------------------------------------------------------------------------------------------------------------------------------------------------------------------------------------------------------------------------------------------------------------------------------------------------------------------------------------------------------------------------------------------------------------------------------------------------------------------------------------------------------------------------------------------------------------------------------------------------------------------------------------------------------------------------------------------------------------------------------------------------------------------------------------------------------------------------------------------------------------------------------------------------------------------------------------------------------------------------------------------------------------------------------------------------------------------------------------------------------------------------------------------------------------------------
Phelister_genieri                        121214331331121311112354143211141151151114213111241111121111111211111112????????1112222111211111111111112111221221231241212121111211111111211221131211111121322211111111121111121132111111132231211121111123212111221252211111213111???????????????????????????????-----------------------------------------------------------------------------------------------------------------------------------------------------------------------------------------------------------------------------------------------------------------------------------------------------------------------------------------------------------------------------------------------------------------------------------------------------------------------------------------------------------------------------------------------------------------------------------------------------------------------------------------------------------------------------------------------------------------------------------------------------------------------------------------------------------------------------------------------------------------------------------------------------------------------------------------------------------------------------------------------------------------------------------------------------------------------------------------------------------------------------------------------------------------------------------------------------------------------------------------------------------------------------------------------------------------------------------------------------------------------------------------------------------------------------------------------------------------------------------------------------------------------------------------------------------------------------------------------------------------------------------------------------------------------------------------------------------------------------------------------------------------------------------------------------------------------------------------------------------------------------------------------------------------------------------------------------------------------------------------------------------------------------------------------------------------------------------------------------------------------------------------------------------------------------------------------------------------------------------------------------------------------------------------------------------------------------------------------------------------------------------------------------------------------------------------------------------------------------------------------------------------------------------------------------------------------------------------------------------------------------------------------------------------------------------------------------------------
Phelister_okeefei                        1111241213111212??1121211232121313511112?3211111134111243211112211111111???????????222212211111111111111311111122113122221212?111111111111211221131221111231342212121111113111122131111111122221211111111122212251221172213211212111???????????????????????????????-----------------------------------------------------------------------------------------------------------------------------------------------------------------------------------------------------------------------------------------------------------------------------------------------------------------------------------------------------------------------------------------------------------------------------------------------------------------------------------------------------------------------------------------------------------------------------------------------------------------------------------------------------------------------------------------------------------------------------------------------------------------------------------------------------------------------------------------------------------------------------------------------------------------------------------------------------------------------------------------------------------------------------------------------------------------------------------------------------------------------------------------------------------------------------------------------------------------------------------------------------------------------------------------------------------------------------------------------------------------------------------------------------------------------------------------------------------------------------------------------------------------------------------------------------------------------------------------------------------------------------------------------------------------------------------------------------------------------------------------------------------------------------------------------------------------------------------------------------------------------------------------------------------------------------------------------------------------------------------------------------------------------------------------------------------------------------------------------------------------------------------------------------------------------------------------------------------------------------------------------------------------------------------------------------------------------------------------------------------------------------------------------------------------------------------------------------------------------------------------------------------------------------------------------------------------------------------------------------------------------------------------------------------------------------------------------------------------
Phelister_praecisus                      111124331231121231112354143212231141111114211111114111263211111211111111213211221112222111211111111111112111111221121222212121111111112111211111131221211121222221111111141111121142111111121231221121112123212111321152213111213111???????????????????????????????-----------------------------------------------------------------------------------------------------------------------------------------------------------------------------------------------------------------------------------------------------------------------------------------------------------------------------------------------------------------------------------------------------------------------------------------------------------------------------------------------------------------------------------------------------------------------------------------------------------------------------------------------------------------------------------------------------------------------------------------------------------------------------------------------------------------------------------------------------------------------------------------------------------------------------------------------------------------------------------------------------------------------------------------------------------------------------------------------------------------------------------------------------------------------------------------------------------------------------------------------------------------------------------------------------------------------------------------------------------------------------------------------------------------------------------------------------------------------------------------------------------------------------------------------------------------------------------------------------------------------------------------------------------------------------------------------------------------------------------------------------------------------------------------------------------------------------------------------------------------------------------------------------------------------------------------------------------------------------------------------------------------------------------------------------------------------------------------------------------------------------------------------------------------------------------------------------------------------------------------------------------------------------------------------------------------------------------------------------------------------------------------------------------------------------------------------------------------------------------------------------------------------------------------------------------------------------------------------------------------------------------------------------------------------------------------------------------------
Phelister_congruens                      11121432312112132111235414321113135111111421111114421121{13}111111211111111213221221112222111213111111211113111111221131222113122111111111111211111131121121121222211121111121111121132111111111221231111111124112151221152214211222111???????????????????????????????-----------------------------------------------------------------------------------------------------------------------------------------------------------------------------------------------------------------------------------------------------------------------------------------------------------------------------------------------------------------------------------------------------------------------------------------------------------------------------------------------------------------------------------------------------------------------------------------------------------------------------------------------------------------------------------------------------------------------------------------------------------------------------------------------------------------------------------------------------------------------------------------------------------------------------------------------------------------------------------------------------------------------------------------------------------------------------------------------------------------------------------------------------------------------------------------------------------------------------------------------------------------------------------------------------------------------------------------------------------------------------------------------------------------------------------------------------------------------------------------------------------------------------------------------------------------------------------------------------------------------------------------------------------------------------------------------------------------------------------------------------------------------------------------------------------------------------------------------------------------------------------------------------------------------------------------------------------------------------------------------------------------------------------------------------------------------------------------------------------------------------------------------------------------------------------------------------------------------------------------------------------------------------------------------------------------------------------------------------------------------------------------------------------------------------------------------------------------------------------------------------------------------------------------------------------------------------------------------------------------------------------------------------------------------------------------------------------------
Phelister_miscellus                      111214334131121321112354143212131351111114211111114111143111111211111111213221121112121112111113111111112113111221221222212123111111111111211221131221111131222211121111121112121142111111322221211121112122112111321111113211212111???????????????????????????????caaggaaggcagcaggcgcgcaaattacccactcccggcacggggaggtagtgacgaaaaat-aacgatacggg-actcatcc-gaggccccgtaatcggaatgagtacactttaaatcctttaacgaggatcaattggagggcaagtctggtgccagcagccgcggtaattccagctccaata-gcgtatattaaa-gttgttgcggttaaaaagctcgtag-tcgaatctgtgtcgtgcgccgccggttcatcgctcgcggtgtcaa-ctggcgtg-tcgcaggacgtcctgcc--ggtgga------------cttagc--c----------------------------------------------------------gcgt-cgtcgtctcgcgcggcgt--------------------------------------------cg-----------------------------tggcggtccaac---ttc-aaca-atcccaccgcggtgctcttcgctgagtgtcgaggtgggccggcacgtttactttgaacaaattagagtgcttaaagcaggcta-aaatttcgcctgaatactgtgtgcatggaataatggaataggacctcggttctattttgttagttttcggaaccccgaggtaatgattaataggaacggatgggggcattcgtattgcgacgttagaggtgaaattcttggatcgtcgcaagacggacttaagcgaaagcatttgccaaaaacgctttcattgatcaagaacgaaagttagaggttcgaaggcgatcagataccgccctagttctaaccataaacgatg-ccagctag--cgatccgccga-cgttcctccgatgac-tcggcgggcagcttccgggaaaccaaagctttt-gggttccgggggaagt---------------------------------------------------------------------------------------------------------------------------------------------------------------------------------------------------------------------------------------------------------------------------------------------------------------------------------------------------------------------------------------------------------------------------------------------------------------------------------------------------------------------------------------------------------------------------------------------------------------------------------------------------------------------------------------------------------------------------------------------------------------------------------------------------------------------------------------------------------------------------------------------------------------------------------------------------------------------------------------------------------------------------------acatcacatatttactgtcggtatagacgtagatacacgggcctatttcacttcagccacaataattattgcagtaccaactggtattaaaattttcagatgattggctaccctccacggaactcaactaagctactcccctacacttttatgagcacttggatttgtattcctattcaccgtaggaggtttaaccggagttatcttggctaattcttctattgacattgtcctacatgacacttactatgttgtagcccatttccattacgttttatctataggagcagtattcgccattataggtggactcgtgcaatgatacccactattcacaggactatctataaatcagaaa---ctccttaaaatccagttcttcattatattcgtgggagtgaacttaacattcttcccgcaacacttcctaggtttaagaggtatacctcgacgatactctgactatccagacgcattcacaccttgaaatatcatctcatctattggatcatcaatttcaacagtagcaattattatactaatctacattatctgagaaagaatgaccataaaccgaaaaaccctaataacatcccacatatcaacatccattgaatgactacaatcgaccccgcctagagaacatagatactcagaactacctaagctgtcaggattc
Phelister_uncinatus                      11111212111112123111235414321{12}131151111113111111134215443211111211111111213221221112122112111112111111123111121221231222212121111111111111111111131121111221322211111111221111121142111111121221231111111122112311221162312111111111???????????????????????????????-----------------------------------------------------------------------------------------------------------------------------------------------------------------------------------------------------------------------------------------------------------------------------------------------------------------------------------------------------------------------------------------------------------------------------------------------------------------------------------------------------------------------------------------------------------------------------------------------------------------------------------------------------------------------------------------------------------------------------------------------------------------------------------------------------------------------------------------------------------------------------------------------------------------------------------------------------------------------------------------------------------------------------------------------------------------------------------------------------------------------------------------------------------------------------------------------------------------------------------------------------------------------------------------------------------------------------------------------------------------------------------------------------------------------------------------------------------------------------------------------------------------------------------------------------------------------------------------------------------------------------------------------------------------------------------------------------------------------------------------------------------------------------------------------------------------------------------------------------------------------------------------------------------------------------------------------------------------------------------------------------------------------------------------------------------------------------------------------------------------------------------------------------------------------------------------------------------------------------------------------------------------------------------------------------------------------------------------------------------------------------------------------------------------------------------------------------------------------------------------------------------------------------------------------------------------------------------------------------------------------------------------------------------------------------------------------------------------
Phelister_almeidae                       111124131331122231112354123212111251111114211121134211443111111211111111213221221112122112111111211111113111221221121222312122111111111111211111131221111131332212121111141112121121111111141221211111111122112351221121111111212111???????????????????????????????caaggaaggcagcaggcgcgcaaattacccactcccggcacggggaggtagtgacgaaaaataaacgatacggg-actcatcc-gaggccccgtaatcggaatgagtacactttaaatcctttaacgaggatcaattggagggcaagtctggtgccagcagccgcggtaattccagctccaata-gcgtatattaaa-gttgttgcggttaaaaagctcgtag-tcgaatctgtgtcgtgcgccgccggttcatcgctcgcggtgtcaa-ctggcgtg-tcgcaggacgtcctgcc--ggtgga------------cttagc--c----------------------------------------------------------gcgt-cgtcgtctcgcgcggcgt--------------------------------------------cg-----------------------------tggcggtccaac---ttc-aaca-atcccaccgcggtgctcttcgctgagtgtcgaggtgggccggcacgtttactttgaacaaattagagtgcttaaagcaggcta-aaatttcgcctgaatactgtgtgcatggaataatggaataggacctcggttctattttgttagttttcggaaccccgaggtaatgattaataggaacggatgggggcattcgtattgcgacgttagaggtgaaattcttggatcgtcgcaagacggacttaagcgaaagcatttgccaaaaacgctttcattgatcaagaacgaaagttagaggttcgaaggcgatcagataccgccctagttctaaccataaacgatg-ccagctag--cgatccgccga-cgttcctccgatgac-tcggcgggcagcttccgggaaaccaaagctttt-gggttccgggggaagt---------------------------------------------------------------------------------------------------------------------------------------------------------------------------------------------------------------------------------------------------------------------------------------------------------------------------------------------------------------------------------------------------------------------------------------------------------------------------------------------------------------------------------------------------------------------------------------------------------------------------------------------------------------------------------------------------------------------------------------------------------------------------------------------------------------------------------------------------------------------------------------------------------------------------------------------------------------------------------------------------------------------------------tcatcacatatttactgtaggaatagatgttgacacacgagcctatttcacatcagctactataattattgctgttcctactggaattaaaattttcagatgactagccacactacacggtacccaattaagttattctcctactttattatgagccctgggatttgtgttcctattcacagtggggggacttactggagtaatcctagctaattcatcacttgatattgtattacatgatacttattatgtagtagcccatttccactatgtattatctatgggagctgtatttgcaattataggaggattaatccagtgatacccattattcacaggattaactataaaccaaaaa---ttacttaaaatccaattcttcatcatatttgtaggagtaaaccttacatttttcccccaacactttctaggtttaagaggaatacctcgacgatactcagattaccctgactcattcacaccatgaaatgtgatctcatcaattgggtcatccatttcaatagtagctattattcttttaatttacattttatgagaaagaatatcattaaaccgaaaggctataataacatcgcatatgccaacatcaattgaatgattacaagccaccccgccaagagaacacagatattcagaacttcctaaactttcaggattc
Phelister_curvipes                       11114212241111123111????????12112151111114111111134111243211111211111111????1??21??222?1211111?121111111211111122113122211212?111111111111211221131121131231242311121121111111122111121111111141211111111122211211221121113111211111???????????????????????????????-----------------------------------------------------------------------------------------------------------------------------------------------------------------------------------------------------------------------------------------------------------------------------------------------------------------------------------------------------------------------------------------------------------------------------------------------------------------------------------------------------------------------------------------------------------------------------------------------------------------------------------------------------------------------------------------------------------------------------------------------------------------------------------------------------------------------------------------------------------------------------------------------------------------------------------------------------------------------------------------------------------------------------------------------------------------------------------------------------------------------------------------------------------------------------------------------------------------------------------------------------------------------------------------------------------------------------------------------------------------------------------------------------------------------------------------------------------------------------------------------------------------------------------------------------------------------------------------------------------------------------------------------------------------------------------------------------------------------------------------------------------------------------------------------------------------------------------------------------------------------------------------------------------------------------------------------------------------------------------------------------------------------------------------------------------------------------------------------------------------------------------------------------------------------------------------------------------------------------------------------------------------------------------------------------------------------------------------------------------------------------------------------------------------------------------------------------------------------------------------------------------------------------------------------------------------------------------------------------------------------------------------------------------------------------------------------------------------
Phelister_vazdemelloi                    111224333421121311112354143213141151111212211111142111121111111211111111213221211112122112211111111111112111111221131222212121111111111111211111131221111122222212111111141112121142111111133231211121112122212352221252211111221111???????????????????????????????-----------------------------------------------------------------------------------------------------------------------------------------------------------------------------------------------------------------------------------------------------------------------------------------------------------------------------------------------------------------------------------------------------------------------------------------------------------------------------------------------------------------------------------------------------------------------------------------------------------------------------------------------------------------------------------------------------------------------------------------------------------------------------------------------------------------------------------------------------------------------------------------------------------------------------------------------------------------------------------------------------------------------------------------------------------------------------------------------------------------------------------------------------------------------------------------------------------------------------------------------------------------------------------------------------------------------------------------------------------------------------------------------------------------------------------------------------------------------------------------------------------------------------------------------------------------------------------------------------------------------------------------------------------------------------------------------------------------------------------------------------------------------------------------------------------------------------------------------------------------------------------------------------------------------------------------------------------------------------------------------------------------------------------------------------------------------------------------------------------------------------------------------------------------------------------------------------------------------------------------------------------------------------------------------------------------------------------------------------------------------------------------------------------------------------------------------------------------------------------------------------------------------------------------------------------------------------------------------------------------------------------------------------------------------------------------------------------------
Phelister_chicomendesi                   111114131231122231112354143212131251111114211121134211443111111211111111213221221112222{24}22211111211111112111221221121222312121111111111111211111131221211231232211121111143111122132111111141221211111111122112251121142411111212111???????????????????????????????-----------------------------------------------------------------------------------------------------------------------------------------------------------------------------------------------------------------------------------------------------------------------------------------------------------------------------------------------------------------------------------------------------------------------------------------------------------------------------------------------------------------------------------------------------------------------------------------------------------------------------------------------------------------------------------------------------------------------------------------------------------------------------------------------------------------------------------------------------------------------------------------------------------------------------------------------------------------------------------------------------------------------------------------------------------------------------------------------------------------------------------------------------------------------------------------------------------------------------------------------------------------------------------------------------------------------------------------------------------------------------------------------------------------------------------------------------------------------------------------------------------------------------------------------------------------------------------------------------------------------------------------------------------------------------------------------------------------------------------------------------------------------------------------------------------------------------------------------------------------------------------------------------------------------------------------------------------------------------------------------------------------------------------------------------------------------------------------------------------------------------------------------------------------------------------------------------------------------------------------------------------------------------------------------------------------------------------------------------------------------------------------------------------------------------------------------------------------------------------------------------------------------------------------------------------------------------------------------------------------------------------------------------------------------------------------------------------------
Phelister_praesignis                     11121433123112232111235412321113135111111421311113421121111111221111111121322122111222211111311111121111311111122122123121212?1?11111111112111111312211211312222121111111211121221311111111?1241211121111114112351221162214211211111???????????????????????????????caaggaaggcagcaggcgcgcaaattacccactcccggcacggggaggtagtgacgaaaaat-aacgatacggg-actcatcc-gaggccccgtaatcggaatgagtacactttaaatcctttaacgaggatcaattggagggcaagtctggtgccagcagccgcggtaattccagctccaata-gcgtatattaaa-gttgttgcggttaaaaagctcgtag-tcgaatctgtgtcgtgcgccgccggttcatcgctcgcggtgtcaa-ctggcgtg-tcgcaggacgtcctgcc--ggtgga------------cttagc--c----------------------------------------------------------gcgt-cgtcgtctcgcgcggcgt--------------------------------------------cg-----------------------------tggcggtccaac---ttc-aaca-atcccaccgcggtgctcttcgctgagtgtcgaggtgggccggcacgtttactttgaacaaattagagtgcttaaagcaggcta-aaatttcgcctgaatactgtgtgcatggaataatggaataggacctcggttctattttgttagttttcggaaccccgaggtaatgattaataggaacggatgggggcattcgtattgcgacgttagaggtgaaattcttggatcgtcgcaagacggacttaagcgaaagcatttgccaaaaacgctttcattgatcaagaacgaaagttagaggttcgaaggcgatcagataccgccctagttctaaccataaacgatg-ccagctag--cgatccgccga-cgttcctccgatgac-tcggcgggcagcttccgggaaaccaaagctttt-gggttccgggggaa--aaaccgttcaggggtaaacctgagaaacccgaaagttcgaaaggagagattcaccgcgactcgat--gcgtcggcg--agcacg-cgtacggacgt------cgcgtcg---acttc----ggtcggcgt-------------------------------------------------------------------gcgccgcacgcg-tgccgtt--cg-gacgtgcgatcgcgtgcacttctctcctagtagg-acgtc-------------gcgacccgtcgggtgccggtctacga---tcgacggt------------ggagcccgcga--------gacgatcgcctcaaaa----cgatt-------atgttctcgcgaaccc------gtcgc----------atccggccggctcgctcgacggtagaaca--cgaggggcgcggggccgcgat--t--tgttc--gcgtccg-acccgtcgcaagcgt------g--ctc--------------------------ggt-aat-tcggtgtac--tcggagtcctc-gcg-----------------------------tctccggtcccggatccgggcta-ctgttcgcggcggc-gttctcggacagactccgtatacacgcccgtcagcgacgctattgctttgggtactttcaggacccgtcttgaaacacggaccaaggagtctagcatgaacgcgagtcttagggactc--taaa---------tttaaagaactaaac--c-ttgaggcgtaatgaaagtgaagatc-cgcctt---gcgcgcgatctagggaatat-gggtg---aggtc--aaaag---------ccga-a-----------------ccccgcattcccggggcgtctcg----atctcatcgcgagat---------------------------gaggcgcacccagagcgtacacgcttcaccatatgttcaccgtagggatagatgttgatacacgagcttacttcacatctgctaccataattattgctgttcccactggaattaaaattttcagatgattagccaccctgcatggaacccaacttagatattcccccactcttttatgagccctaggctttgtattcttattcaccgtaggcggcttaacaggagtaattctagctaattcatctcttgatattgtgttacatgacacttattatgtagtagcccattttcattatgttttatctataggagccgtcttcgcaatcatggggggactaatccaatgataccccttattcacaggattaactataaatcaaaaa---cttctaaagattcagttcttcatcatatttattggagtaaacttaacattcttcccacaacatttcctgggattaagaggtataccccgacgatactctgactacccagattcatttacaccttgaaatattatttcatctattggatctactatttcaatagtagcaattatccttctaatttatatcttatgagaaagaataactgttagacgaaaggttctagtaactacccatataccaacatccattgaatgactacaagctacgccacctagagaacatagatattcagaactacctaaattatctaggttc
Phelister_tunki                          11121433232112231111224315321113115111111422211114311112111111221111111121322122111122211221111111111111211122122123122221312?1?1111111111211??????????????????????????????????????????????????????????????????????????????????????????????????????????????????????-----------------------------------------------------------------------------------------------------------------------------------------------------------------------------------------------------------------------------------------------------------------------------------------------------------------------------------------------------------------------------------------------------------------------------------------------------------------------------------------------------------------------------------------------------------------------------------------------------------------------------------------------------------------------------------------------------------------------------------------------------------------------------------------------------------------------------------------------------------------------------------------------------------------------------------------------------------------------------------------------------------------------------------------------------------------------------------------------------------------------------------------------------------------------------------------------------------------------------------------------------------------------------------------------------------------------------------------------------------------------------------------------------------------------------------------------------------------------------------------------------------------------------------------------------------------------------------------------------------------------------------------------------------------------------------------------------------------------------------------------------------------------------------------------------------------------------------------------------------------------------------------------------------------------------------------------------------------------------------------------------------------------------------------------------------------------------------------------------------------------------------------------------------------------------------------------------------------------------------------------------------------------------------------------------------------------------------------------------------------------------------------------------------------------------------------------------------------------------------------------------------------------------------------------------------------------------------------------------------------------------------------------------------------------------------------------------------------
Phelister_notandus                       11121432233112133?1123541532111111511111?4211211143111554231112211111111???????????2???112?1112321111?11311?221?????1?3221?12???1111?111?1?11??????????????????????????????????????????????????????????????????????????????????????????????????????????????????????-----------------------------------------------------------------------------------------------------------------------------------------------------------------------------------------------------------------------------------------------------------------------------------------------------------------------------------------------------------------------------------------------------------------------------------------------------------------------------------------------------------------------------------------------------------------------------------------------------------------------------------------------------------------------------------------------------------------------------------------------------------------------------------------------------------------------------------------------------------------------------------------------------------------------------------------------------------------------------------------------------------------------------------------------------------------------------------------------------------------------------------------------------------------------------------------------------------------------------------------------------------------------------------------------------------------------------------------------------------------------------------------------------------------------------------------------------------------------------------------------------------------------------------------------------------------------------------------------------------------------------------------------------------------------------------------------------------------------------------------------------------------------------------------------------------------------------------------------------------------------------------------------------------------------------------------------------------------------------------------------------------------------------------------------------------------------------------------------------------------------------------------------------------------------------------------------------------------------------------------------------------------------------------------------------------------------------------------------------------------------------------------------------------------------------------------------------------------------------------------------------------------------------------------------------------------------------------------------------------------------------------------------------------------------------------------------------------------
Phelister_blairoides                     11121423233112233111222314321213114111111221112114411114311111121111111121321122111212111221112311111111211111122123122221212211111111111121122113112111122132221111111112111113114211111112122125111111112321215132115241311121111112211211222111121221111123222?3caaggaaggcagcaggcgcgcaaattacccactcccggcacggggaggtagtgacgaaaaat-aacgatacggg-actcatcc-gaggccccgtaatcggaatgagtacactttaaatcctttaacgaggatcaattggagggcaagtctggtgccagcagccgcggtaattccagctccaata-gcgtatattaaa-gttgttgcggttaaaaagctcgtag-tcgaatctgtgtcgtgcgccgccggttcatcgctcgcggtgtcaa-ctggcgtg-tcgcaggacgtcctgcc--ggtgga------------cttagc--c----------------------------------------------------------gcgt-cgtcgcctcgcgcggggt--------------------------------------------cg-----------------------------cggcggtccaac---ttc-aaca-atcccaccgcggtgctcttcgctgagtgtcgaggtgggccggcacgtttactttgaacaaattagagtgcttaaagcaggcta-aaatttcgcctgaatactgtgtgcatggaataatggaataggacctcggttctattttgttagttttcggaaccccgaggtaatgattaataggaacggatgggggcattcgtattgcgacgttagaggtgaaattcttggatcgtcgcaagacggacttaagcgaaagcatttgccaaaaacgttttcattgatcaagaacgaaagttagaggttcgaaggcgatcagataccgccctagttctaaccataaacgatg-ccagctag--cgatccgccga-cgttcctccgatgac-tcggcgggcagcttccgggaaaccaaagctttt-gggttccgggggaagt---------------------------------------------------------------------------------------------------------------------------------------------------------------------------------------------------------------------------------------------------------------------------------------------------------------------------------------------------------------------------------------------------------------------------------------------------------------------------------------------------------------------------------------------------------------------------------------------------------------------------------------------------------------------------------------------------------------------------------------------------------------------------------------------------------------------------------------------------------------------------------------------------------------------------------------------------------------------------------------------------------------------------------ccaccatatatttactgttggtatagatgtagatactcgagcttacttcacctcagctactataattattgcggttccaactggaatcaaaatttttagatgactagctacattacacggaactcaattaagatattccccgactcttttatgagctttaggattcgtgtttctattcaccgtcggtggtctaacaggggttatcttagctaactcctctattgatatcgttttacatgacacttactacgtagtcgcacatttccattatgtgctatccataggagctgtttttgctatcatgggaggtctagttcaatgatatccattattcacaggactaactataaaccaaaaa---cttctaaaaattcaattctttattatattcattggagtgaatttaacctttttccctcaacatttcctcggtttgagaggtatacctcgtcgatattcggattatcctgactcttttaccccttgaaatattatttcatcaattgggtcatcaatctcaatagtagctattatcctactaatttatattatatgagaaagaataacaataaaccgtaaaaccttaatgacatcccacatatcctcatccattgaatggtttcaaagatacccccctagagaacacagatattcagaacttcctaagctatcaggattc
Phelister_morbidus                       11112412423112132111235414321213135111111421111113411114311111121111111121222122111212111111111421111111211111122123122221212?111111111111211221131221111132332311121111121111122142111111131221251121211122112322221121114111213111???????????????????????????????-----------------------------------------------------------------------------------------------------------------------------------------------------------------------------------------------------------------------------------------------------------------------------------------------------------------------------------------------------------------------------------------------------------------------------------------------------------------------------------------------------------------------------------------------------------------------------------------------------------------------------------------------------------------------------------------------------------------------------------------------------------------------------------------------------------------------------------------------------------------------------------------------------------------------------------------------------------------------------------------------------------------------------------------------------------------------------------------------------------------------------------------------------------------------------------------------------------------------------------------------------------------------------------------------------------------------------------------------------------------------------------------------------------------------------------------------------------------------------------------------------------------------------------------------------------------------------------------------------------------------------------------------------------------------------------------------------------------------------------------------------------------------------------------------------------------------------------------------------------------------------------------------------------------------------------------------------------------------------------------------------------------------------------------------------------------------------------------------------------------------------------------------------------------------------------------------------------------------------------------------------------------------------------------------------------------------------------------------------------------------------------------------------------------------------------------------------------------------------------------------------------------------------------------------------------------------------------------------------------------------------------------------------------------------------------------------------------------
Phelister_spectabilis                    2111141311311213211123541532111411511111142121112131325541311122111122112122212211121211121111212111112211122211112312322131221111111111112111111311211111213322111111111211111211221111111111312511211111232121123212722131112121111221121122112112122121112322232-----------------------------------------------------------------------------------------------------------------------------------------------------------------------------------------------------------------------------------------------------------------------------------------------------------------------------------------------------------------------------------------------------------------------------------------------------------------------------------------------------------------------------------------------------------------------------------------------------------------------------------------------------------------------------------------------------------------------------------------------------------------------------------------------------------------------------------------------------------------------------------------------------------------------------------------------------------------------------------------------------------------------------------------------------------------------------------------------------------------------------------------------------------------------------------------------------------------------------------------------------------------------------------------------------------------------------------------------------------------------------------------------------------------------------------------------------------------------------------------------------------------------------------------------------------------------------------------------------------------------------------------------------------------------------------------------------------------------------------------------------------------------------------------------------------------------------------------------------------------------------------------------------------------------------------------------------------------------------------------------------------------------------------------------------------------------------------------------------------------------------------------------------------------------------------------------------------------------------------------------------------------------------------------------------------------------------------------------------------------------------------------------------------------------------------------------------------------------------------------------------------------------------------------------------------------------------------------------------------------------------------------------------------------------------------------------------------------
Phelister_parana                         111224331131121331112221143212131243111113211121134111143111111211111111213221221112121112211111211111122111111221131222212121111111111111211221131121111121332211112111221111121142111111121221251121111122212151121252413211211111???????????????????????????????----------------------------------------------------------------------------------------------------------------------------------------------------------------------------------------------------------------------------------------------------------------------------------------------------------------------------------------------------------------------------------------------------------------------------------------------------------------------------------------------------------------------------------------------------------------------------------------------------------------------------------------------------------------------------------------------------------------------------------------------------------------------------------------------------------------------------------------------------------------------------------------------------------------------------------------------------------------------------------------------------------------------------------------------------------------------------------------------------------------------------------------------------------------------------------------------------------------------------------------------------------------------------------------------------------------------------------------------------------------------------------------------------------------------------------------------------------------------------------------------------------------------------------------------------------------------------------------------------------------------------------------------------------------------------------------------------------------------------------------------------------------------------------------------------------------------------------------------------------------------------------------------------------------------------------------------------------------------------------------------------------tcaccatatgttcaccgtagggatagatgttgatacacgagcttacttcacatctgctaccataattattgctgttcccactggaattaaaattttcagatgattagccaccctgcatggaacccaacttagatattcccccactcttttatgagccctaggctttgtattcttattcaccgtaggcggcttaacaggagtaattctagctaattcatctcttgatattgtgttacatgacacttattatgtagtagcccattttcattatgttttatctataggagccgtcttcgcaatcatggggggactaatccaatgataccccttattcacaggattaactataaatcaaaaa---cttctaaagattcagttcttcatcatatttattggagtaaacttaacattcttcccacaacatttcctgggattaagaggtataccccgacgatactctgactacccagattcatttacaccttgaaatattatttcatctattggatctactatttcaatagtagcaattatccttctaatttatatcttatgagaaagaataactgttagacgaaaggttctagtaactacccatataccaacatccattgaatgactacaagctacgccacctagagaacatagatattcagaactacctaaattatctaggttc
Phelister_Peck1                          11122433232112232111235414321314114115121421211111311121111111221111111121322122111212121221111321111111311111122123123221312?1?1111111111211221131221111132332211121111221111121142111111122221251141111123112152231121114211211111???????????????????????????????-----------------------------------------------------------------------------------------------------------------------------------------------------------------------------------------------------------------------------------------------------------------------------------------------------------------------------------------------------------------------------------------------------------------------------------------------------------------------------------------------------------------------------------------------------------------------------------------------------------------------------------------------------------------------------------------------------------------------------------------------------------------------------------------------------------------------------------------------------------------------------------------------------------------------------------------------------------------------------------------------------------------------------------------------------------------------------------------------------------------------------------------------------------------------------------------------------------------------------------------------------------------------------------------------------------------------------------------------------------------------------------------------------------------------------------------------------------------------------------------------------------------------------------------------------------------------------------------------------------------------------------------------------------------------------------------------------------------------------------------------------------------------------------------------------------------------------------------------------------------------------------------------------------------------------------------------------------------------------------------------------------------------------------------------------------------------------------------------------------------------------------------------------------------------------------------------------------------------------------------------------------------------------------------------------------------------------------------------------------------------------------------------------------------------------------------------------------------------------------------------------------------------------------------------------------------------------------------------------------------------------------------------------------------------------------------------------------------
Phelister_annulatus                      21111433123112132111222314321113115111111421111114311114111111121111111121322122111212?112111121111111112111111221231242213121111111111111211221131221111131332211121111121111122142111111121221251141221122112152221121114211111111???????????????????????????????-----------------------------------------------------------------------------------------------------------------------------------------------------------------------------------------------------------------------------------------------------------------------------------------------------------------------------------------------------------------------------------------------------------------------------------------------------------------------------------------------------------------------------------------------------------------------------------------------------------------------------------------------------------------------------------------------------------------------------------------------------------------------------------------------------------------------------------------------------------------------------------------------------------------------------------------------------------------------------------------------------------------------------------------------------------------------------------------------------------------------------------------------------------------------------------------------------------------------------------------------------------------------------------------------------------------------------------------------------------------------------------------------------------------------------------------------------------------------------------------------------------------------------------------------------------------------------------------------------------------------------------------------------------------------------------------------------------------------------------------------------------------------------------------------------------------------------------------------------------------------------------------------------------------------------------------------------------------------------------------------------------------------------------------------------------------------------------------------------------------------------------------------------------------------------------------------------------------------------------------------------------------------------------------------------------------------------------------------------------------------------------------------------------------------------------------------------------------------------------------------------------------------------------------------------------------------------------------------------------------------------------------------------------------------------------------------------------------
Phelister_gregarius                      111214331131121321112354143212131251111114211111134111243211111211111111213221221112222112213111111212113111111221121222112122111111111111211111131221121131332211121111121111122142111111111221231111211122112151211152214211211111???????????????????????????????caaggaaggcagcaggcgcgcaaattacccactcccggcacggggaggtagtgacgaaaaat-aacgatacggg-actcatcc-gaggccccgtaatcggaatgagtacactttaaatcctttaacgaggatcaattggagggcaagtctggtgccagcagccgcggtaattccagctccaata-gcgtatattaaa-gttgttgcggttaaaaagctcgtag-tcgaatctgtgtcgtgcgccgccggttcatcgctcgcggtgtcaa-ctggcgtg-tcgcaggacgtcctgcc--ggtgga------------cttagc--c----------------------------------------------------------gcgt-cgtcgtctcgcgcggcgt--------------------------------------------cg-----------------------------tggcggtccaac---ttc-aaca-atcccaccgcggtgctcttcgctgagtgtcgaggtgggccggcacgtttactttgaacaaattagagtgcttaaagcaggcta-aaatttcgcctgaatactgtgtgcatggaataatggaataggacctcggttctattttgttagttttcggaaccccgaggtaatgattaataggaacggatgggggcattcgtattgcgacgttagaggtgaaattcttggatcgtcgcaagacggacttaagcgaaagcatttgccaaaaacgctttcattgatcaagaacgaaagttagaggttcgaaggcgatcagataccgccctagttctaaccataaacgatg-ccagctag--cgatccgccga-cgttcctccgatgac-tcggcgggcagcttccgggaaaccaaagctttt-gggttccgggggaagt----------------------------------------------------------------------------------------------------------------------------------------------------------------------------------------------------------------------------------------------------------------------------------------------------------------------------------------------------------------------------------------------------------------------------------------------------------------------------------------------------------------------------------------------------------------------------------------------------------------------------------------------------------------------------------------------------------------------------------------------------------------------------------------------------------------------------------------------------------------------------------------------------------------------------------------------------------------------------------------------------------------------------------------------------------------------------------------------------------------------------------------------------------------------------------------------------------------------------------------------------------------------------------------------------------------------------------------------------------------------------------------------------------------------------------------------------------------------------------------------------------------------------------------------------------------------------------------------------------------------------------------------------------------------------------------------------------------------------------------
Phelister_rudis                          1111141312311213311123541432112312431111142111111342112{16}3111112211111111213221221112222112211121111111122111111221211222212122111111111111211111131221111122332221212111112111121121111111111241131111111122112111121121113111211111???????????????????????????????----------------------------------------------------------------------------------------------------------------------------------------------------------------------------------------------------------------------------------------------------------------------------------------------------------------------------------------------------------------------------------------------------------------------------------------------------------------------------------------------------------------------------------------------------------------------------------------------------------------------------------------------------------------------------------------------------------------------------------------------------------------------------------------------------------------------------------------------------------------------------------------------------------------------------------------------------------------------------------------------------------------------------------------------------------------------------------------------------------------------------------------------------------------------------------------------------------------------------------------------------------------------------------------------------------------------------------------------------------------------------------------------------------------------------------------------------------------------------------------------------------------------------------------------------------------------------------------------------------------------------------------------------------------------------------------------------------------------------------------------------------------------------------------------------------------------------------------------------------------------------------------------------------------------------------------------------------------------------------------------------------acaccatatatttactgtcggaatagatgtagatacccgagcctactttacttcagctactataattattgcagtacctactggaattaaaattttcagatgattggccactctacatggcacacaactaagatactcccccaccctcctttgagctttagggtttgtatttctattcactgttggaggattaactggagttattttagctaattcatccattgatattgttttacacgatacatattatgtagtagcccatttccactacgtattatctataggagctgtatttgctattatagggggtttaattcaatgataccccctatttacaggattgactataaatcaaaaa---ttactaaaaatccaattctttattatatttattggggtaaatttaactttcttccctcagcattttctaggattaagaggtatacctcgacgatattcagactaccctgattcattcacgccttgaaatatcatctcatcaattggatcaactatttctatagtagcaattattttattaatttatatcctttgagaaagtataaatattaaacgaaaggcacttgtaacttctcacatacccacatctattgaatgattacagtcaacacccccaagagaacatagttactctgaattacctaaattatctaggttc
Phelister_vilavelha                      111124122311111221112223123212132151111114111111134211343111111211111111212211111212222221111111211111112111111221231222112121111111111111111231131121111121322212121111121111122131111111111221151111111122112152221111111111222111???????????????????????????????-----------------------------------------------------------------------------------------------------------------------------------------------------------------------------------------------------------------------------------------------------------------------------------------------------------------------------------------------------------------------------------------------------------------------------------------------------------------------------------------------------------------------------------------------------------------------------------------------------------------------------------------------------------------------------------------------------------------------------------------------------------------------------------------------------------------------------------------------------------------------------------------------------------------------------------------------------------------------------------------------------------------------------------------------------------------------------------------------------------------------------------------------------------------------------------------------------------------------------------------------------------------------------------------------------------------------------------------------------------------------------------------------------------------------------------------------------------------------------------------------------------------------------------------------------------------------------------------------------------------------------------------------------------------------------------------------------------------------------------------------------------------------------------------------------------------------------------------------------------------------------------------------------------------------------------------------------------------------------------------------------------------------------------------------------------------------------------------------------------------------------------------------------------------------------------------------------------------------------------------------------------------------------------------------------------------------------------------------------------------------------------------------------------------------------------------------------------------------------------------------------------------------------------------------------------------------------------------------------------------------------------------------------------------------------------------------------------------
Phelister_praedatorius                   111214321331121331112354143211131151151114211211113112353111112211111111212221221112121112111113111111112111221221231232212121111111111111211221131221111131332211121111121111121121111111121221251121111123212112221252213111222111???????????????????????????????-----------------------------------------------------------------------------------------------------------------------------------------------------------------------------------------------------------------------------------------------------------------------------------------------------------------------------------------------------------------------------------------------------------------------------------------------------------------------------------------------------------------------------------------------------------------------------------------------------------------------------------------------------------------------------------------------------------------------------------------------------------------------------------------------------------------------------------------------------------------------------------------------------------------------------------------------------------------------------------------------------------------------------------------------------------------------------------------------------------------------------------------------------------------------------------------------------------------------------------------------------------------------------------------------------------------------------------------------------------------------------------------------------------------------------------------------------------------------------------------------------------------------------------------------------------------------------------------------------------------------------------------------------------------------------------------------------------------------------------------------------------------------------------------------------------------------------------------------------------------------------------------------------------------------------------------------------------------------------------------------------------------------------------------------------------------------------------------------------------------------------------------------------------------------------------------------------------------------------------------------------------------------------------------------------------------------------------------------------------------------------------------------------------------------------------------------------------------------------------------------------------------------------------------------------------------------------------------------------------------------------------------------------------------------------------------------------------------
Phelister_inbio                          111214332331121321112354143211131151111114211111114111141111112211111111212221221112222111211121111111112111111??123122221212?111111111111211111131211111221322211121111121111121141111111121231251131111123212112321252413111213111???????????????????????????????-----------------------------------------------------------------------------------------------------------------------------------------------------------------------------------------------------------------------------------------------------------------------------------------------------------------------------------------------------------------------------------------------------------------------------------------------------------------------------------------------------------------------------------------------------------------------------------------------------------------------------------------------------------------------------------------------------------------------------------------------------------------------------------------------------------------------------------------------------------------------------------------------------------------------------------------------------------------------------------------------------------------------------------------------------------------------------------------------------------------------------------------------------------------------------------------------------------------------------------------------------------------------------------------------------------------------------------------------------------------------------------------------------------------------------------------------------------------------------------------------------------------------------------------------------------------------------------------------------------------------------------------------------------------------------------------------------------------------------------------------------------------------------------------------------------------------------------------------------------------------------------------------------------------------------------------------------------------------------------------------------------------------------------------------------------------------------------------------------------------------------------------------------------------------------------------------------------------------------------------------------------------------------------------------------------------------------------------------------------------------------------------------------------------------------------------------------------------------------------------------------------------------------------------------------------------------------------------------------------------------------------------------------------------------------------------------------------------
Phelister_incongruens                    111214331231122321112354143211131251111114211111144111211111111211111111213221221112222112113111111211113111111221121222212122111111111111211111131121121131332212121111111111122142111111111241231111211122112151221152214211211111???????????????????????????????-----------------------------------------------------------------------------------------------------------------------------------------------------------------------------------------------------------------------------------------------------------------------------------------------------------------------------------------------------------------------------------------------------------------------------------------------------------------------------------------------------------------------------------------------------------------------------------------------------------------------------------------------------------------------------------------------------------------------------------------------------------------------------------------------------------------------------------------------------------------------------------------------------------------------------------------------------------------------------------------------------------------------------------------------------------------------------------------------------------------------------------------------------------------------------------------------------------------------------------------------------------------------------------------------------------------------------------------------------------------------------------------------------------------------------------------------------------------------------------------------------------------------------------------------------------------------------------------------------------------------------------------------------------------------------------------------------------------------------------------------------------------------------------------------------------------------------------------------------------------------------------------------------------------------------------------------------------------------------------------------------------------------------------------------------------------------------------------------------------------------------------------------------------------------------------------------------------------------------------------------------------------------------------------------------------------------------------------------------------------------------------------------------------------------------------------------------------------------------------------------------------------------------------------------------------------------------------------------------------------------------------------------------------------------------------------------------------------
Phelister_asperatus                      111224331231122321112354143211131341111114213111133111121111112211111111????11221112121112111121211111112111111221231232212121111111111111211221131111111221222211121111123111121142111111121221221111111122212351121252211211211111???????????????????????????????-----------------------------------------------------------------------------------------------------------------------------------------------------------------------------------------------------------------------------------------------------------------------------------------------------------------------------------------------------------------------------------------------------------------------------------------------------------------------------------------------------------------------------------------------------------------------------------------------------------------------------------------------------------------------------------------------------------------------------------------------------------------------------------------------------------------------------------------------------------------------------------------------------------------------------------------------------------------------------------------------------------------------------------------------------------------------------------------------------------------------------------------------------------------------------------------------------------------------------------------------------------------------------------------------------------------------------------------------------------------------------------------------------------------------------------------------------------------------------------------------------------------------------------------------------------------------------------------------------------------------------------------------------------------------------------------------------------------------------------------------------------------------------------------------------------------------------------------------------------------------------------------------------------------------------------------------------------------------------------------------------------------------------------------------------------------------------------------------------------------------------------------------------------------------------------------------------------------------------------------------------------------------------------------------------------------------------------------------------------------------------------------------------------------------------------------------------------------------------------------------------------------------------------------------------------------------------------------------------------------------------------------------------------------------------------------------------------------
Phelister_uniformis                      111214332231122321112354153211131151111114221121143111141111112211111111213221221112212112211113111111112111221221231222212121111111111211211231132211111131322212111111121111122142111111122221251121111122212111121352213111212111???????????????????????????????-----------------------------------------------------------------------------------------------------------------------------------------------------------------------------------------------------------------------------------------------------------------------------------------------------------------------------------------------------------------------------------------------------------------------------------------------------------------------------------------------------------------------------------------------------------------------------------------------------------------------------------------------------------------------------------------------------------------------------------------------------------------------------------------------------------------------------------------------------------------------------------------------------------------------------------------------------------------------------------------------------------------------------------------------------------------------------------------------------------------------------------------------------------------------------------------------------------------------------------------------------------------------------------------------------------------------------------------------------------------------------------------------------------------------------------------------------------------------------------------------------------------------------------------------------------------------------------------------------------------------------------------------------------------------------------------------------------------------------------------------------------------------------------------------------------------------------------------------------------------------------------------------------------------------------------------------------------------------------------------------------------------------------------------------------------------------------------------------------------------------------------------------------------------------------------------------------------------------------------------------------------------------------------------------------------------------------------------------------------------------------------------------------------------------------------------------------------------------------------------------------------------------------------------------------------------------------------------------------------------------------------------------------------------------------------------------------------------
Phelister_sculpturatus                   1112143312311223211123541532111311511111142221111111111211111122111111112132212211122211122111231111111131112212212312{23}2213121111111111111211111131221111121322211121111121111121112111111121231121141111122212312321252411111222111???????????????????????????????caaggaaggcagcaggcgcgcaaattacccactcccggcacggggaggtagtgacgaaaaat-aacgatacggg-actcatcc-gaggccccgtaatcggaatgagtacactttaaatcctttaacgaggatcaattggagggcaagtctggtgccagcagccgcggtaattccagctccaata-gcgtatattaaa-gttgttgcggttaaaaagctcgtag-tcgaatctgtgtcgtgcgccgccggttcatcgctcgcggtgtcaa-ctggcgtg-tcgcaggacgtcctgcc--ggtgga------------cttagc--c----------------------------------------------------------gcgt-cgtcgtctcgtgcggcgt--------------------------------------------cg-----------------------------tggcggtccaac---ttc-aaca-atcccaccgcggtgctcttcgctgagtgtcgaggtgggccggcacgtttactttgaacaaattagagtgcttaaagcaggcta-aaatttcgcctgaatactgtgtgcatggaataatggaataggacctcggttctattttgttagttttcggaaccccgaggtaatgattaataggaacggatgggggcattcgtattgcgacgttagaggtgaaattcttggatcgtcgcaagacggacttaagcgaaagcatttgccaaaaacgctttcattgatcaagaacgaaagttagaggttcgaaggcgatcagataccgccctagttctaaccataaacgatg-ccagctag--cgatccgccga-cgttcctccgatgac-tcggcgggcagcttccgggaaaccaaagctttt-gggttccgggggaagt------------------------aaacccgaaagttcgaaaggagagattcaccgcgactcgac--gcgtcggcg--agtgtg-cgtacggacgt------cgtgtcg---gcttc----ggtcggcgc-------------------------------------------------------------------gcgccgcccgcg-tgccgtt--cg-gacgtgcgatcgcgtgcacttctctcctagtagg-acgtc-------------gcgacccgtcgggtgccggtctacga---tcgacggt------------ggagtccgcta---------------------gaa----cgatttcaaacgtcgttctcgcgaaccc------gtcgc----------atccggccggctcgctcgacggtagaaca--tgaggggcgcggggccgcgac--c--agttc--gcgtccg-acccgtcgcaagcgt------g--ctc--------------------------ggt-aat-tcggtgtac--tcggagtcctc-gtg-----------------------------tctccggtcccggatccgggcta-ctgttcgcggcgga-gctctcggacagactccgtatacacgcccgtcagcgacgctattgctttgggtactttcaggacccgtcttgaaacacggaccaaggagtctagcatgaacgcgagtcttagggactcttcaat----------ttaaagaactaaac--c-ttgaggcgtaatgaaagtgaagatc-cgcctt---gcgcgtgatctagggaatac-gggcg-------------agacttcacggtcga-a-----------------ccctgcacwcccggggcgtctcg----atctcatcgcgaga-----------------------------------------------------tcaccacatattcacagtaggaatagatgttgacacccgagcatattttacctcggctacgataatcattgctgtccctacaggaattaaaatttttagatgattagccacactccacggaacacaattaagttattcacccacacttctctgagcattagggttcgtattcctattcacagtaggaggattaactggtgttgtattggccaattcatcaattgatattgttctacatgacacttattatgtagtagcccatttccattatgttttatccataggagcagtattcgcaattataggaggattagttcaatgataccctttattcaccgggttaacaataaaccaaaaa---ctattaaaaattcaattcatcgtaatatttattggtgtaaatttaactttcttcccacaacatttcctaggacttagagggataccacgacggtattctgactatccagattcattcactccgtgaaatattatatcctcaatcggttcatcaatttcaatagtagcaattattctattaatttttattttatgggaaagaataattcttaatcgaaaaagaattatgacatcacacatgtcaacgtcaattgaatgacttcaaataactccacctagagaacatagatactccgaattacctaaattatcatcattc
Phelister_striatinotum                   1111141312311413311122231232121313511111132111212141111431111112111111112122112211122221121111313111111121111112211212222121211111111121111112211312112211312322111211111231111221421111111212212511111111221121522211211142112111111221321122212111122121112131???-----------------------------------------------------------------------------------------------------------------------------------------------------------------------------------------------------------------------------------------------------------------------------------------------------------------------------------------------------------------------------------------------------------------------------------------------------------------------------------------------------------------------------------------------------------------------------------------------------------------------------------------------------------------------------------------------------------------------------------------------------------------------------------------------------------------------------------------------------------------------------------------------------------------------------------------------------------------------------------------------------------------------------------------------------------------------------------------------------------------------------------------------------------------------------------------------------------------------------------------------------------------------------------------------------------------------------------------------------------------------------------------------------------------------------------------------------------------------------------------------------------------------------------------------------------------------------------------------------------------------------------------------------------------------------------------------------------------------------------------------------------------------------------------------------------------------------------------------------------------------------------------------------------------------------------------------------------------------------------------------------------------------------------------------------------------------------------------------------------------------------------------------------------------------------------------------------------------------------------------------------------------------------------------------------------------------------------------------------------------------------------------------------------------------------------------------------------------------------------------------------------------------------------------------------------------------------------------------------------------------------------------------------------------------------------------------------------------
Phelister_trigonisternus                 1111141311311212211122231432121313511111142111111441111431111122111111112122212211121211121111241111111121111112212312222121231112111111112112211312111112213222111211112211111211421111111111212511211121222122112212724131112211111221121122211111132111122322232-----------------------------------------------------------------------------------------------------------------------------------------------------------------------------------------------------------------------------------------------------------------------------------------------------------------------------------------------------------------------------------------------------------------------------------------------------------------------------------------------------------------------------------------------------------------------------------------------------------------------------------------------------------------------------------------------------------------------------------------------------------------------------------------------------------------------------------------------------------------------------------------------------------------------------------------------------------------------------------------------------------------------------------------------------------------------------------------------------------------------------------------------------------------------------------------------------------------------------------------------------------------------------------------------------------------------------------------------------------------------------------------------------------------------------------------------------------------------------------------------------------------------------------------------------------------------------------------------------------------------------------------------------------------------------------------------------------------------------------------------------------------------------------------------------------------------------------------------------------------------------------------------------------------------------------------------------------------------------------------------------------------------------------------------------------------------------------------------------------------------------------------------------------------------------------------------------------------------------------------------------------------------------------------------------------------------------------------------------------------------------------------------------------------------------------------------------------------------------------------------------------------------------------------------------------------------------------------------------------------------------------------------------------------------------------------------------------------
Phelister_pirana                         1111143311311212??11????????11141143111112211111134333143111111211111111???????????222243311111111111111211111122123122221212?111111111111111??????????????????????????????????????????????????????????????????????????????????????????????????????????????????????-----------------------------------------------------------------------------------------------------------------------------------------------------------------------------------------------------------------------------------------------------------------------------------------------------------------------------------------------------------------------------------------------------------------------------------------------------------------------------------------------------------------------------------------------------------------------------------------------------------------------------------------------------------------------------------------------------------------------------------------------------------------------------------------------------------------------------------------------------------------------------------------------------------------------------------------------------------------------------------------------------------------------------------------------------------------------------------------------------------------------------------------------------------------------------------------------------------------------------------------------------------------------------------------------------------------------------------------------------------------------------------------------------------------------------------------------------------------------------------------------------------------------------------------------------------------------------------------------------------------------------------------------------------------------------------------------------------------------------------------------------------------------------------------------------------------------------------------------------------------------------------------------------------------------------------------------------------------------------------------------------------------------------------------------------------------------------------------------------------------------------------------------------------------------------------------------------------------------------------------------------------------------------------------------------------------------------------------------------------------------------------------------------------------------------------------------------------------------------------------------------------------------------------------------------------------------------------------------------------------------------------------------------------------------------------------------------------------
Phelister_geijskesi                      1112121134111113311123541212111313511111142112111141111231111112111111112132112211112121122111113111121131111112213212222121221111111111111112211311211112323322121131111111121211311111111211216511212121?3112152221111114211211111122112112221111112212111???????-----------------------------------------------------------------------------------------------------------------------------------------------------------------------------------------------------------------------------------------------------------------------------------------------------------------------------------------------------------------------------------------------------------------------------------------------------------------------------------------------------------------------------------------------------------------------------------------------------------------------------------------------------------------------------------------------------------------------------------------------------------------------------------------------------------------------------------------------------------------------------------------------------------------------------------------------------------------------------------------------------------------------------------------------------------------------------------------------------------------------------------------------------------------------------------------------------------------------------------------------------------------------------------------------------------------------------------------------------------------------------------------------------------------------------------------------------------------------------------------------------------------------------------------------------------------------------------------------------------------------------------------------------------------------------------------------------------------------------------------------------------------------------------------------------------------------------------------------------------------------------------------------------------------------------------------------------------------------------------------------------------------------------------------------------------------------------------------------------------------------------------------------------------------------------------------------------------------------------------------------------------------------------------------------------------------------------------------------------------------------------------------------------------------------------------------------------------------------------------------------------------------------------------------------------------------------------------------------------------------------------------------------------------------------------------------------------------------
Phelister_chabooae                       1211141313311213311123541432131411511112?41131111141111211111111111111121122211212111111121?111111?11?1121121111112311221121231?11111121?1111???????????????????????????????????????????????????????????????????????????????????????????????????????????????????????????????????????????????????????????????????????????????????????????????????????????????????????????????????????????????????????????????????????????????????????????????????????????????????????????????????????????????????????????????????????????????????????????????????????????????????????????????????????????????????????????????????????????????????????????????????????????????????????????????????????????????????????????????????????????????????????????????????????????????????????????????????????????????????????????????????????????????????????????????????????????????????????????????????????????????????????????????????????????????????????????????????????????????????????????????????????????????????????????????????????????????????????????????????????????????????????????????????????????????????????????????????????????????????????????????????????????????????????????????????????????????????????????????????????????????????????????????????????????????????????????????????????????????????????????????????????????????????????????????????????????????????????????????????????????????????????????????????????????????????????????????????????????????????????????????????????????????????????????????????????????????????????????????????????????????????????????????????????????????????????????????????????????????????????????????????????????????????????????????????????????????????????????????????????????????????????????????????????????????????????????????????????????????????????????????????????????????????????????????????????????????????????????????????????????????????????????????????????????????????????????????????????????????????????????????????????????????????????????????????????????????????????????????????????????????????????????????????????????????????????????????????????????????????????????????????????????????????????????????????????????????????????????????????????????????????????????????????????????????????????????????????????????????????????????????????????????????????????????????????????????????????????????????????????????????????????????????????????????????????????????????????????????????????????????????????????????????????????????????????????????????????????????????????????????????????????????????????????????????????????????????????????????????????????????????????????????????????????????????????????????????????????????????????????????????????????????????????????????????????????????????????????????????????????????????????????????????????????????????????????????????????????????????????????????????????????????????????????????????????????????????????????????????????????????????????????
Phelister_arcuatus                       111214331311141331112354143111141151151114211211211111121111112211111111212221221112111112211111211111112111113221121242112121111111121111121221131121111122332211113111111112122142111111122122165141211112212151221121114111211111112122112221211213212112???????-----------------------------------------------------------------------------------------------------------------------------------------------------------------------------------------------------------------------------------------------------------------------------------------------------------------------------------------------------------------------------------------------------------------------------------------------------------------------------------------------------------------------------------------------------------------------------------------------------------------------------------------------------------------------------------------------------------------------------------------------------------------------------------------------------------------------------------------------------------------------------------------------------------------------------------------------------------------------------------------------------------------------------------------------------------------------------------------------------------------------------------------------------------------------------------------------------------------------------------------------------------------------------------------------------------------------------------------------------------------------------------------------------------------------------------------------------------------------------------------------------------------------------------------------------------------------------------------------------------------------------------------------------------------------------------------------------------------------------------------------------------------------------------------------------------------------------------------------------------------------------------------------------------------------------------------------------------------------------------------------------------------------------------------------------------------------------------------------------------------------------------------------------------------------------------------------------------------------------------------------------------------------------------------------------------------------------------------------------------------------------------------------------------------------------------------------------------------------------------------------------------------------------------------------------------------------------------------------------------------------------------------------------------------------------------------------------------------
[other Exosternini & outgroups]
Conocassis_invaginata                    1111123111311323112133533654244323511411151112111111112?111311211111111111222112111111112111212451?31?12111321311213112221312?1?11213111111112211311211212312322111211111211111211321111111????????1111111231121522211111242112111111211321122211111122121122322235-----------------------------------------------------------------------------------------------------------------------------------------------------------------------------------------------------------------------------------------------------------------------------------------------------------------------------------------------------------------------------------------------------------------------------------------------------------------------------------------------------------------------------------------------------------------------------------------------------------------------------------------------------------------------------------------------------------------------------------------------------------------------------------------------------------------------------------------------------------------------------------------------------------------------------------------------------------------------------------------------------------------------------------------------------------------------------------------------------------------------------------------------------------------------------------------------------------------------------------------------------------------------------------------------------------------------------------------------------------------------------------------------------------------------------------------------------------------------------------------------------------------------------------------------------------------------------------------------------------------------------------------------------------------------------------------------------------------------------------------------------------------------------------------------------------------------------------------------------------------------------------------------------------------------------------------------------------------------------------------------------------------------------------------------------------------------------------------------------------------------------------------------------------------------------------------------------------------------------------------------------------------------------------------------------------------------------------------------------------------------------------------------------------------------------------------------------------------------------------------------------------------------------------------------------------------------------------------------------------------------------------------------------------------------------------------------------------------
Conocassis_minor                         1111123111311323112133533654244323511411151112111111112111131121111111111122211211?1111121112124511311121113213112131122112121111121311211111221131121121231232211121111121111121142111111121221451111111123112151221111124211211111???????????????????????????????caaggaaggcagcaggcgcgcaaattacccactcccggcacggggaggtagtgacgaaaaat-aacgatacggg-actcatcc-gaggccccgtaatcggaatgagtacactttaaatcctttaacgaggatcaattggagggcaagtctggtgccagcagccgcggtaattccagctccaata-gcgtatattaaa-gttgttgcggttaaaaagctcgtag-tcgaatctgtgtcgtgcgccgccggttcatcgctcgcggtgtcaa-ctggcgtg-tcgcaggacgtcctgcc--ggtgga------------cttagc--c----------------------------------------------------------gc-----tcggtccttgcggcct--------------------------------------------tg-----------------------------cggcggtccaac---ttc-aaca-atcccaccgcggtgctcttcgctgagtgtcgaggtgggccggcacgtttactttgaacaaattagagtgcttaaagcaggcta-aaatttcgcctgaatactgtgtgcatggaataatggaataggacctcggttctattttgttagttttcggaaccccgaggtaatgattaataggaacggatgggggcattcgtattgcgacgttagaggtgaaattcttggatcgtcgcaagacggacttaagcgaaagcatttgccaaaaacgctttcattgatcaagaacgaaagttagaggttcgaaggcgatcagataccgccctagttctaaccataaacgatg-ccagctag--cgatccgccga-cgttcctccgatgac-tcggcgggcagcttccgggaaaccaaagctttt-gggttccgggggaa--aaaccgttcaggggtaaacctgagaaacccgaaagtt-gaaaggagagattcaccg-gact-gac--ccgtcggcg--agtgcg-cgtacggacgt------cgcgccg---gcttc----ggtcggcg--------------------------------------------------------------t-----gcgccgcacgcg-tgccgtt--cg-gacgtgcgatcgcgtgcacttctctcctagtagg-acgtc-------------gcgacccgtcgggtgccggtctacga---tcgacggt------------ggagtccgag---------------------agaa----cgattcgcg---tcgttctcgcgaaccc------gtcgc----------atcctgccggctcgctcgacggtagtaca--?gaagggcgcggggccgcgac--c--ag-tc--gcgtccg-acccgtcgcaagcgt------g--ctc--------------------------ggc-aat-tcggtgctc--tcggagtcctc-gcg-----------------------------tctccggacccggatccgagct----gttggsgacggt-gctctcggacagactccgtatacac{tg}cccs{tg}yarccamrcywttgctttgggtacyttcaggamcmgtcttgaaacmcggaccraggagtctagcatgaacycgagtcttarggactctcaaat---------tcsaaagaactaaac--c-ttgaggcgcaatgaaagwgaaratc-ccccttgc-gcgcgcsats{tg}agggaatac-gggggaggaggcgcamrcamrmygtcgttccga-a-----------------ccctgcattcccggggcgtctcg----atctcatcgcgaga-----------------------------------------------------acatcatatatttacagtggggatagacgtagacactcgagcctacttcacatcagctacaataatcatcgctgttcccacaggaattaaaatcttcaggtgattagcaacactccacggaacccaactaagatactcaccttcaatgctatgagcattaggctttgttttcctatttacagtaggaggtctcacaggagtaattctagctaactcatccatcgatattattcttcatgatacttactatgtagtagcccactttcactacgttttatctataggagctgttttcgccattataggaggcctaattcagtgattccccttatttacaggattaacaataaggtataag---aatctcaaaatccaattcttcactatatttatcggagtcaatttaacattctttccacaacacttcctaggcctaagaggaatgccacgacgatactccgactacccagactcatttaccccatgaaatattgtttcatcaattggatcaacagtctcactaatagcaattatcttcctaatctatatcttatgagaaagaatatctctcaaacgaaaaactataataacattacatgtagcaacctcaattgaatggttacaaaacagccctcccagagaacatagatactctgaacttcctaagataacaaatttc
Baconia_rufescens                        2211143254111112112112332332121411431212111211112422123311112111111111111121112211?2222122111111211111123111111111131221221121112111111211123112232121111122111131113211121212321131111121212241132121111122111251221132313111211111???????????????????????????????taaggaaggcagcaggcgcgcaaattacccactcccggcacggggaggtagtgacgaaaaat-aacgatacggg-actcatcc-gaggccccgtaatcggaatgagtacactttaaatcctttaacgaggatcaattggagggcaagtctggtgccagcagccgcggtaattccagctccaata-gcgtatattaaa-gttgttgcggttaaaaagctcgtag-tcgaatttgtgtcgtgcgccgccggttcatcgctcgcggtgtcaa-ctggcgtg-tcgcaggacgtcctgcc--ggtgga------------cttagcctccgtggtcgtgcgttcgacatgtggcggcctcgcgtattcactccacgtacgttcgcgtgcgtgggtgcgcttggcacgtctcgtcgtgacgtcgcggtctcg-----------------------cg-----------------------------gggcggtccaac---tttgaaaagatcccaccgcggtgctcttcgctgagtgtcgaggtgggccggcacgtttactttgaacaaattagagtgcttaaagcaggcta-aaagtttgcctgaatattgtgtgcatggaataataaaataggacctcggttctattttgttggctttcggaactccgaggtaatgattaataggaacgaatgggggcattcgtattgcgacgttagaggtgaaattcttggatcgtcgcaagacggacctaagcgaaagcatttgccaaaaacgctttcattgatcaagaacgaaagttagaggttcgaaggcgatcagataccgccctagttctaaccataaacgatg-ccagctag--cgatccgtcga-cgttcctccgatgac-acgacgggcagcttccgggaaaccaaagcttttggggttccgggggaagtaaaccgttcaggggtaaacctgagaaacccgaaagttcgaaaggagagattcatcgcgactcgcgttt-gccgtcg--agttcg-cgtacggacgt------cgctgtg------------cgcaagcata------------------------------------------------------------ttgtcgacgccgaacgcgttcacgtt-atc-gacatgcgatcgcgtgcacttctcttcctgtagg-acgtc-------------gcgacccgttgggtgtcggtctacgg---acgacggt------------gaagaccgcga----gacgagtacgatttctaatcg---tgctc-------tcgtttttgcgggccc------gtcgc----------tcccggccggctcgctcgacggtagtcaa---aaagggcgcggggccgcgac-ct--agttc--gcgtccg-acccgtcgcaagcgac-----g--ttc--------------------------ggt-aat-tcggtgcac-ttcggcgacctc-gcg-----------------------------tcgccggtcccggatccgaacta-ctgttagcgacgcg-gttctcggacagactccgtacacacgcccgtcggcgacgattacgttttgggtactttcaggacccgtcttgaaacacggaccaaggagtctagcatgcacgcaagtcttagggaccagtctct---------------cgacgaatc--c-tgaaggcgcaatgaaagtgaaggtc-cgccctctggcgcgcgatctagggaagat-gagaagctc--taacaggcga-------------------------------ctccgcactcccggggcgtctcg----atctcaacgcgagat---------------------------gaggcgcacccagagcgtgcacgcttcatcatatatttactgtaggaatagatgtggatacccgagcttactttacctccgcaacaataattattgctgttccaacaggaatcaaaatttttagatgacttgccactttacacggaacccaaatatctttttcaccaacacttatatgagctttaggatttgtatttctattcactgtaggaggattaaccggagtaattcttgcaaattcttcaattgatattattcttcatgacacatattatgttgtagctcattttcattatgttttatccataggagctgtttttgctattataggaggattaatccagtgattccctttattcacaggacttacaataaatgattct---cttctaaagattcaattcaccctgatatttattggagtaaacttaacttttttccctcaacatttcttaggcctaagagggatacctcgacgatattctgactacccagattcatttgttccttgaaatattgtatcttcagttggatcctcaatttcaatattgggaattttactacttctatacattattgtagaaagatttattattaaacgtaaatcttcattaacttaccatactccttcatccattgaatgattccaagagactcctccaagggagcatagatattctgagttaccctatctaagaaatttc
Baconia_guartela                         221112125411111221211233233412141151121115321111354212352111211211111111112211221122222122111113211111121111111111121211221121112111111211123112222211112131333212121111121111311121113122112131111121111122111252121121111111222111???????????????????????????????taaggaaggcagcaggcgcgcaaattacccactcccggcacggggaggtagtgacgaaaaat-aacgatacggg-actcatcc-gaggccccgtaatcggaatgagtacactttaaatcctttaacgaggatcaattggagggcaagtctggtgccagcagccgcggtaattccagctccaata-gcgtatattaaa-gttgttgcggttaaaaagctcgtag-tcgaatttgtgtcgtgcgccgccggttcatcgctcgcggtgtcaa-ctggcgtg-tcgcaggacgtcctgcc--ggtgga------------cttagcctccgtggtcgtgcgttcgacatgtggcggcctcgcgtattcactccacgtacgttcgcgtgcgtgggtgcgcttggcacgtctcgtcgtgacgtcgcggtctcg-----------------------cg-----------------------------gggcggtccaac---tttgaaaagatcccaccgcggtgctcttcgctgagtgtcgaggtgggccggcacgtttactttgaacaaattagagtgcttaaagcaggcta-aaagtttgcctgaatattgtgtgcatggaataataaaataggacctcggttctattttgttggctttcggaactccgaggtaatgattaataggaacgaatgggggcattcgtattgcgacgttagaggtgaaattcttggatcgtcgcaagacggacctaagcgaaagcatttgccaaaaacgctttcattgatcaagaacgaaagttagaggttcgaaggcgatcagataccgccctagttctaaccataaacgatg-ccagctag--cgatccgtcga-cgttcctccgatgac-acgacgggcagcttccgggaaaccaaagcttttggggttccgggggaagtaaaccgttcaggggtaaacctgagaaacccgaaagttcgaaaggagagattcatcgcgactcgcgtttcgtcgtcg--agtttg-cgtacggacgt------ctcggtg------------cgcaagcat-------------------------------------------------------------tc-gtggcgccgaacgcaatcacgta-act-gacgtgcgatcgcgtgcacttctctccctgtagg-acgtc-------------gcgacccgttgggtgtcggtctacga---gcgacggt------------ggagaccacaa----agcggg-gtcgtctcaaaaacgatccgtc-------ttgactttgtggaccc------gtcgt----------ttccggccgactcgctcgacggtagtcaa---agagggcgcggggccgcgac-tt--agttc--gcgttcg-acccgtcgcaagcgat-----g--ttc--------------------------ggt-aat-ctggtgtac-t-cggcggcctc-gtg-----------------------------tctccggtcctggatccgaacta-ctgttggcggcgtg-gttctcggacagactccgtatacacgcctgtcggcgacgatcacgttttgggtactttcaggacccgtcttgaaacacggaccaaggagtctagcatgcacgcaagtcttagggactagttt-----------------tgacgaatc--c-taaaggcgaaatgaaagtgaaggtc-cgcctac--gcgcgcgacccagggaagat-gagaagct--ttaaccggcga-------------------------------ctccgcactcccggggcgtctcg----atctcatcgcgagat---------------------------gaggcgcacccagagcgtgcacgcttcatcacatattcacagtaggtatagacgttgatactcgagcctactttacttcagcaactataattattgcggttcctacaggaatcaaaatttttaggtgattagccaccctccatggaacccaaatatccatatcaccgactcttctctgagctctaggcttcgtttttctattcacagtcgggggattaaccggagtaattctcgctaattcttcaatcgacattattcttcatgatacctactacgtagtagcccactttcactatgttttatctataggagctgttttcgctattataggaggtctaatccaatgatatcctttattcacgggattgactataaacgaaaat---ttactaaaaatccaattcacattaatattcatcggagtaaacctcacctttttccctcaacacttcttaggattaagggggataccccgacgatactcagattacccggattccttcaccccatgaaatatcatttcatcaatcgggtcaacttcgtccataatcgcaatctttattttactttacattatctgagaaagattctctctaaaccgtaagagaataataaccttccacataccatcctcaattgaatgacttcaagactcaccaccttctgaacacagatactcggaattgcctatattaagaaacttc
Baconia_salobrus                         1111242321121113112112332332121413511212111311113541113531112112111111112112112211?222?122111121211111112111111111121221222121112?111112111231111311211111321322111?2111111112322151113211111231111111111121112151321221111111211111???????????????????????????????ccaggaaggcagcaggcgcgcaaattacccactcccggcacggggaggtagtgacgaaaaat-aacgatacggg-actcatcc-gaggccccgtaatcggaatgagaacactttaaatcctttaacgaggatcaattggagggcaagtctggtgccagcagccgcgrtaattccagctccaataggcgtatattaaaggttgtagcggttaaaaagctcgtagatcgaatctgtgtcttgcgccgtcggttcatcgctcgcggtgtcaa-ctggcgcg-tcgcaggacgtcctgccgagacgga------------cttagccac----ggcgtcgtcctcctctcgcgtctcgcgcgcatttcgtcccgtctagcacgccgtgcacgcgtcgtttcctagcggaacgcgtgggtattgtgcgtgtggcggggtc-----aaacggtgtgtgtcgtccgagcacgagtgcgtcgacgttcggggcggtccacctaattgaaaca-atcccaccgcggtgctcttcgttgagtgtcgaggtgggccggcacttttactttgaacaaattagagtgctcaaagcaggctaaaaactctgcctgaatactgcgtgcatggaataatggaacaggacctcggttctattttgttggttttcggaacaccgaggtaatgataaatagagacggatgggggcattcgtattgcgacgttagaggtgaaattcttggatcgtcgcaagacggacttaagcgaaagcatttgccaaaaacgctttcattgatcaagaacgaaagttagaggttcgaaggcgatcagataccgccctagttctaaccataaacgatg-ccagctag--cgatccgtcga-cgttcctccgatgacacgacggggcagcttccgggaaaccaaagctttt-gggttccgggggaagtaaaccgttcaggggtaaacctgagaaacccgaaaattcgaaaggagagattcaccgcgacacgctc-tcgtcgacgcgtctacgtcgtacggacgt------cgatcggagggtcccggggggttcgttag--cgggcggtcggtcgtcagatcggtcgtttcgc------gcgttcctc-tccgtctcttcggtcggtgccggacgcg-taccgtc---aagacgtgcgttcgcgtgcacttctctccctgtagg-acgtc-------------gcgacccgccgggtgtcggtctacga---gcgacggt--ggcagatcgtggagcttacggacggtctcgtcgatcac--tcgg-----cgatttcgtttcgtatctacgcgaaccc------gtcgtcgttcatc-cggccgactctttcgctcggcggtagtcgaac-gttgggcacggagcagcggcaatctagttc--gcgtccg-gcccgtcgcaagctcg-----g--tac--------------------------ggt-aat-tcggcgttc--tcggcggccttagcg-----------------------------tctccggacccggatccggacca-ctgttggcgacggt-cgtctcgggcagactcc--gt-----cccgtcggcgacgaaatcgttttgggtactttcagggcccgtcttgaaacacggaccaaggagtctagcatgcacgcgagtcaaagggaccgaagtga------ttaacgaacgaactaatc--c-ctaaggcgtaataaaagtgaaggtcgcgtcttg--gtgcgcgacctggggaagat-gagaagtcta---tcgaacgacta----------------------------ctccgcattcccggggcgtctca-acggtctccgtgcggcttgccgtgcgaagatc-------------gaggcgcacttcgagcgtgtacgcttcaccatatatttacggtagggatagatgtagatacccgtgcctacttcacatcggcaacaataattattgcagttcccactggaatcaaaatcttcagatgactagcaactcttcacggtacccaaatgaccttttccccaacacttctatgagccctaggtttcgtattcctattcactgtggggggattaacaggtgtaatcctagctaactcctcaattgacatcattctacacgacacttactatgtagttgcacatttccactatgtcctatcaataggagcagtattcgccatcataggaggcctagtacaatgattccccctatttactggtctttcaataaacgaggga---ttcttaaagacacaattccttttaatattcctgggggtaaacctaaccttttttccccaacactttctaggactaagggggataccacgccgatattctgactacccagactccttcaccccctgaaatgtaatctcttcagtaggatcctcaatctcaataatcgcaattttcctattactctttattgtctgagaaagaatcactatacaccgaaaatccacctattcatttcatataccatcctctattgaatgattacaaaattcgccaccagccgaacatagatactcagaacttcctagactaacaaacttc
Conchita_propygidiale                    1111241341111112311112231232121412212111131111?11341114411111211111111111132112211122221211111222111111211111211112212322121211111111112112112211312211122323332211221111111111121411111111122114111111111331113212211111131112211111221121122211112132111112241232caaggaaggcagcaggcgcgcaaattacccactcccggcacggggaggtagtgacgaaaaat-aacgatacggg-actcatcc-gaggccccgtaatcggaatgagtacactttaaatcctttaacgaggatcaattggagggcaagtctggtgccagcagccgcggtaattccagctccaata-gcgtatattaaa-gttgttgcggttaaaaagctcgtag-tcgaatctgtgtcgtgcgccgccggttcatcgctcgcggtgtcaa-ctggcgtg-tcgcaggacgtcctgcc--ggtgga------------cttagc--c----------------------------------------------------------gcgt-cgtcgtctcgcgcggcgt--------------------------------------------cg-----------------------------cggcggtccaac---ttc-aaca-atcccaccgcggtgctcttcgctgagtgtcgaggtgggccggcacgtttactttgaacaaattagagtgcttaaagcaggcta-aaatttcgcctgaatactgtgtgcatggaataatggaataggacctcggttctattttgttagttttcggaaccccgaggtaatgattaataggaacggatgggggcattcgtattgcgacgttagaggtgaaattcttggatcgtcgcaagacggacttaagcgaaagcatttgccaaaaacgctttcattgatcaagaacgaaagttagaggttcgaaggcgatcagataccgccctagttctaaccataaacgatg-ccagctag--cgatccgccga-cgttcctccgatgac-tcggcgggcagcttccgggaaaccaaagctttt-gggttccgggggaagtaaaccgttcaggggtaaacctgagaaacccgaaagttcgaaaggagagattcaacgcgactcgtc--tcgtcggcg--agtgcg-cgtacggacgt------cacgtcg---gcttc----ggtcggcgt-------------------------------------------------------------------gcgccgcacgcg-tgccgct--cg-gacttgcgatcgcgtgcacttctctcctagtagg-acgtc-------------gcgacccgtcgggtgtcggtctacga---tcgacggt------------ggagcccgcga--------gacgatcgcctcaaaa----cgatt-------tcgttctcgcgaaccc------gtcgc----------atccggccgactcgctcgacggtagaaca--cgaggggcgcggggccgcgac--t--agttc--gcgtccg-acccgtcgcaagcgt------g--ctc--------------------------ggt-aat-ttggtgcac--tcggagtcctc-gtg-----------------------------tctccggtcccgaatccgagcta-ctgttcgcggcggc-gttctcggacagactccgtatacacgcccgtcagcgacgctattgctttgggtactttcaggacccgtcttgaaacacggaccaaggagtctagcatgaacgcgagtcttagggacac--gaaa---------tttaaagaactaaac--ctttgaggcgtaatgaaagtgaagatc-cgcctt---gcgcgcgatctagggaatac-gggtg---aggac--aaaag---------ctga-a-----------------ccccgcactcccggggcgtctcg----atctcatcgcgagat---------------------------gaggcgcacccagagcgtacacgcttcaccatatatttactgtaggtatagacgttgacacccgagcttatttcacctcagccacaataatcattgctgttcccacaggaattaaaattttcagatgactggccacactacacggaacccgtctcagtttatccccagcccttatatgagctctggggttcgtattccttttcacagtcgggggacttactggtgtaattctagctaactcatctattgatattattcttcatgatacttactatgtagtggcccatttccactatgtactatccataggagcagtattcgctattataggaggactaatccaatgataccctttattcacaggactcactataaatcctaag---ctccttaaaatccaattcttagttatatttactggtgtcaatttaaccttctttcctcaacactttctgggattaagaggcatgccccgacgatactctgactatccagattcttatagctcttggaatactgtatccacagtaggttcttacatttcctcagtagctattatccttttaatttatattatatgagaaagaatggctataaatcgaaaaaatttattcgcatctaatacaactacatcaatcgaatgattacagctaaccccacctagagaacatagttactcagaattacctaagctaattgttttc
Pluricosta_onthophilodes                 11111413121114122?1123541432111411511511?321?311114444554133112111111111????1???1??11213121?111431111?1111132212222312221111131?11111112?1212???????????????????????????????????????????????????????????????????????????????????????22111212112??111132111112321233-----------------------------------------------------------------------------------------------------------------------------------------------------------------------------------------------------------------------------------------------------------------------------------------------------------------------------------------------------------------------------------------------------------------------------------------------------------------------------------------------------------------------------------------------------------------------------------------------------------------------------------------------------------------------------------------------------------------------------------------------------------------------------------------------------------------------------------------------------------------------------------------------------------------------------------------------------------------------------------------------------------------------------------------------------------------------------------------------------------------------------------------------------------------------------------------------------------------------------------------------------------------------------------------------------------------------------------------------------------------------------------------------------------------------------------------------------------------------------------------------------------------------------------------------------------------------------------------------------------------------------------------------------------------------------------------------------------------------------------------------------------------------------------------------------------------------------------------------------------------------------------------------------------------------------------------------------------------------------------------------------------------------------------------------------------------------------------------------------------------------------------------------------------------------------------------------------------------------------------------------------------------------------------------------------------------------------------------------------------------------------------------------------------------------------------------------------------------------------------------------------------------------------------------------------------------------------------------------------------------------------------------------------------------------------------------------------------------
Pyxister_devorator                       2111141313121212211133542554121411511111142111?1144211141211112111111111213221121111222112111113211111123111111111231122212123111111111111211111131221111121332212111111121111121142111111112221241121111112212131321121113111221111???????????????????????????????-----------------------------------------------------------------------------------------------------------------------------------------------------------------------------------------------------------------------------------------------------------------------------------------------------------------------------------------------------------------------------------------------------------------------------------------------------------------------------------------------------------------------------------------------------------------------------------------------------------------------------------------------------------------------------------------------------------------------------------------------------------------------------------------------------------------------------------------------------------------------------------------------------------------------------------------------------------------------------------------------------------------------------------------------------------------------------------------------------------------------------------------------------------------------------------------------------------------------------------------------------------------------------------------------------------------------------------------------------------------------------------------------------------------------------------------------------------------------------------------------------------------------------------------------------------------------------------------------------------------------------------------------------------------------------------------------------------------------------------------------------------------------------------------------------------------------------------------------------------------------------------------------------------------------------------------------------------------------------------------------------------------------------------------------------------------------------------------------------------------------------------------------------------------------------------------------------------------------------------------------------------------------------------------------------------------------------------------------------------------------------------------------------------------------------------------------------------------------------------------------------------------------------------------------------------------------------------------------------------------------------------------------------------------------------------------------------------------
Chapischema_doppelganger                 21112413111111123111222322321214113211111114111111411155311121121111111111?211121112111112211113111311113112211221131212212121111111112111111221131131111132332211121111111111122142111111111231211111111132112151121152411111223111???????????????????????????????-----------------------------------------------------------------------------------------------------------------------------------------------------------------------------------------------------------------------------------------------------------------------------------------------------------------------------------------------------------------------------------------------------------------------------------------------------------------------------------------------------------------------------------------------------------------------------------------------------------------------------------------------------------------------------------------------------------------------------------------------------------------------------------------------------------------------------------------------------------------------------------------------------------------------------------------------------------------------------------------------------------------------------------------------------------------------------------------------------------------------------------------------------------------------------------------------------------------------------------------------------------------------------------------------------------------------------------------------------------------------------------------------------------------------------------------------------------------------------------------------------------------------------------------------------------------------------------------------------------------------------------------------------------------------------------------------------------------------------------------------------------------------------------------------------------------------------------------------------------------------------------------------------------------------------------------------------------------------------------------------------------------------------------------------------------------------------------------------------------------------------------------------------------------------------------------------------------------------------------------------------------------------------------------------------------------------------------------------------------------------------------------------------------------------------------------------------------------------------------------------------------------------------------------------------------------------------------------------------------------------------------------------------------------------------------------------------------------
Pyxister_labralis                        21111413541121112111335415541114135?1111142111111441112412112111111111112132?1?211?12121121?111321111?12211112111123112221112???1111111111211???????????????????????????????????????????????????????????????????????????????????????1211121123211111122121112322???-----------------------------------------------------------------------------------------------------------------------------------------------------------------------------------------------------------------------------------------------------------------------------------------------------------------------------------------------------------------------------------------------------------------------------------------------------------------------------------------------------------------------------------------------------------------------------------------------------------------------------------------------------------------------------------------------------------------------------------------------------------------------------------------------------------------------------------------------------------------------------------------------------------------------------------------------------------------------------------------------------------------------------------------------------------------------------------------------------------------------------------------------------------------------------------------------------------------------------------------------------------------------------------------------------------------------------------------------------------------------------------------------------------------------------------------------------------------------------------------------------------------------------------------------------------------------------------------------------------------------------------------------------------------------------------------------------------------------------------------------------------------------------------------------------------------------------------------------------------------------------------------------------------------------------------------------------------------------------------------------------------------------------------------------------------------------------------------------------------------------------------------------------------------------------------------------------------------------------------------------------------------------------------------------------------------------------------------------------------------------------------------------------------------------------------------------------------------------------------------------------------------------------------------------------------------------------------------------------------------------------------------------------------------------------------------------------------------
Scaptorus_pyramus                        1111141334111512111122432432121412211121?53111112121112231111111111111112122212211111124331?411112113?1111121131111312122121231?11111111111112211311212211313322121211111111121221421111111221212411211111221121512211124142112221111??1321122212111122121112322???-----------------------------------------------------------------------------------------------------------------------------------------------------------------------------------------------------------------------------------------------------------------------------------------------------------------------------------------------------------------------------------------------------------------------------------------------------------------------------------------------------------------------------------------------------------------------------------------------------------------------------------------------------------------------------------------------------------------------------------------------------------------------------------------------------------------------------------------------------------------------------------------------------------------------------------------------------------------------------------------------------------------------------------------------------------------------------------------------------------------------------------------------------------------------------------------------------------------------------------------------------------------------------------------------------------------------------------------------------------------------------------------------------------------------------------------------------------------------------------------------------------------------------------------------------------------------------------------------------------------------------------------------------------------------------------------------------------------------------------------------------------------------------------------------------------------------------------------------------------------------------------------------------------------------------------------------------------------------------------------------------------------------------------------------------------------------------------------------------------------------------------------------------------------------------------------------------------------------------------------------------------------------------------------------------------------------------------------------------------------------------------------------------------------------------------------------------------------------------------------------------------------------------------------------------------------------------------------------------------------------------------------------------------------------------------------------------------------
Crenulister_explanatus                   1111{12}433133113123111235414121311115111121{26}1131111111111231111111111111112122112111121111121111111111111121122112212322222121231111111111111112211312211111212222131211111211111211421111111231212111111111232122511213524231111111112211321122211111131121122321232caaggaaggcagcaggcgcgcaaattacccactcccggcacggggaggtagtgacgaaaaat-aacgatacggg-actcatcc-gaggccccgtaatcggaatgagtacactttaaatcctttaacgaggatcaattggagggcaagtctggtgccagcagccgcggtaattccagctccaata-gcgtatattaaa-gttgttgcggttaaaaagctcgtag-tcgaatctgtgtcgtgcgccgccggttcatcgctcgcggtgtcaa-ctggcgtg-tcgcaggacgtcctgcc--ggtgga------------cttagc--c----------------------------------------------------------gctt-ggtcgtctcgcgcggcct--------------------------------------------cg-----------------------------cggcggtccaac---ttc-aaca-atcccaccgcggtgctcttcgctgagtgtcgaggtgggccggcacgtttactttgaacaaattagagtgcttaaagcaggcta-aaatttcgcctgaatactgtgtgcatggaataatggaataggacctcggttctattttgttagttttcggaaccccgaggtaatgattaataggaacggatgggggcattcgtattgcgacgttagaggtgaaattcttggatcgtcgcaagacggacttaagcgaaagcatttgccaaaaacgttttcattgatcaagaacgaaagttagaggttcgaaggcgatcagataccgccctagttctaaccataaacgatg-ccagctag--cgatccgccga-cgttcctccgatgac-tcggcgggcagcttccgggaaaccaaagctttt-gggttccgggggaagt---------------------------------------------------------------------------------------------------------------------------------------------------------------------------------------------------------------------------------------------------------------------------------------------------------------------------------------------------------------------------------------------------------------------------------------------------------------------------------------------------------------------------------------------------------------------------------------------------------------------------------------------------------------------------------------------------------------------------------------------------------------------------------------------------------------------------------------------------------------------------------------------------------------------------------------------------------------------------------------------------------------------------------ccaccacatatttactgtaggtatagacgtcgacacccgagcttatttcacctcagccactatgattattgccgttccaacgggaatcaagatttttagatgactggccactcttcacggaacccagttaagatactccccaacgcttctttgagctttagggtttgtattcctatttacagtcggaggattaactggagttattctagctaactcatccgtcgatattgttctacacgatacttattatgtagtcgcacatttccattatgttctgtccataggagccgtatttgctattatagggggtcttgtccagtgataccctttattcacaggattaaccatgaaccaaaaa---ctcctaaaaatccaatttttcattatatttgtaggagttaatcttactttcttccctcaacatttccttggtttgagaggaatacctcgtcgatactctgattaccctgatgctttcaccccatgaaatattatctcatcaatcggatcatccatctccatagtagccattatcatactaatctatattatatgagaaagaatatcaataaaccgaaaaaccttaataacagtgcacataccaacatcaattgaatgattccaaagatacccccccagagaacatagatactcagaacttcctaaactatcaggattc
Crenulister_simplex                      11111412133113123111235414321111115111111611311111111124311111111111221121322121121121122{12}111113111111112112121111232122112123111111111111111221131111111221222211121111121111111141111211123231111152111142212122221352411111113111???????????????????????????????-----------------------------------------------------------------------------------------------------------------------------------------------------------------------------------------------------------------------------------------------------------------------------------------------------------------------------------------------------------------------------------------------------------------------------------------------------------------------------------------------------------------------------------------------------------------------------------------------------------------------------------------------------------------------------------------------------------------------------------------------------------------------------------------------------------------------------------------------------------------------------------------------------------------------------------------------------------------------------------------------------------------------------------------------------------------------------------------------------------------------------------------------------------------------------------------------------------------------------------------------------------------------------------------------------------------------------------------------------------------------------------------------------------------------------------------------------------------------------------------------------------------------------------------------------------------------------------------------------------------------------------------------------------------------------------------------------------------------------------------------------------------------------------------------------------------------------------------------------------------------------------------------------------------------------------------------------------------------------------------------------------------------------------------------------------------------------------------------------------------------------------------------------------------------------------------------------------------------------------------------------------------------------------------------------------------------------------------------------------------------------------------------------------------------------------------------------------------------------------------------------------------------------------------------------------------------------------------------------------------------------------------------------------------------------------------------------------------
Crenulister_paucitans                    1111143313311312311123541432131411511112161131111111112211111111111111112132111211121111121?111311111?1121121112212322232131231?1111112111111??????????????????????????????????????????????????????????????????????????????????????????????????????????????????????-----------------------------------------------------------------------------------------------------------------------------------------------------------------------------------------------------------------------------------------------------------------------------------------------------------------------------------------------------------------------------------------------------------------------------------------------------------------------------------------------------------------------------------------------------------------------------------------------------------------------------------------------------------------------------------------------------------------------------------------------------------------------------------------------------------------------------------------------------------------------------------------------------------------------------------------------------------------------------------------------------------------------------------------------------------------------------------------------------------------------------------------------------------------------------------------------------------------------------------------------------------------------------------------------------------------------------------------------------------------------------------------------------------------------------------------------------------------------------------------------------------------------------------------------------------------------------------------------------------------------------------------------------------------------------------------------------------------------------------------------------------------------------------------------------------------------------------------------------------------------------------------------------------------------------------------------------------------------------------------------------------------------------------------------------------------------------------------------------------------------------------------------------------------------------------------------------------------------------------------------------------------------------------------------------------------------------------------------------------------------------------------------------------------------------------------------------------------------------------------------------------------------------------------------------------------------------------------------------------------------------------------------------------------------------------------------------------------
Crenulister_grossus                      1112143323311312??1?????????13141151111216113111111111221111111111112211????????11?21111121?111311111?11211111122123222321312?1?1?11112111111??????????????????????????????????????????????????????????????????????????????????????????????????????????????????????-----------------------------------------------------------------------------------------------------------------------------------------------------------------------------------------------------------------------------------------------------------------------------------------------------------------------------------------------------------------------------------------------------------------------------------------------------------------------------------------------------------------------------------------------------------------------------------------------------------------------------------------------------------------------------------------------------------------------------------------------------------------------------------------------------------------------------------------------------------------------------------------------------------------------------------------------------------------------------------------------------------------------------------------------------------------------------------------------------------------------------------------------------------------------------------------------------------------------------------------------------------------------------------------------------------------------------------------------------------------------------------------------------------------------------------------------------------------------------------------------------------------------------------------------------------------------------------------------------------------------------------------------------------------------------------------------------------------------------------------------------------------------------------------------------------------------------------------------------------------------------------------------------------------------------------------------------------------------------------------------------------------------------------------------------------------------------------------------------------------------------------------------------------------------------------------------------------------------------------------------------------------------------------------------------------------------------------------------------------------------------------------------------------------------------------------------------------------------------------------------------------------------------------------------------------------------------------------------------------------------------------------------------------------------------------------------------------------
Crenulister_seriatus                     111112121331111231112354????131411521111161131111131112211111111111111112112212211111111121?11131111111121121112212322231111231?1111111111111221131221111121222211121111221111121142111111123221211111111133212152221252413111111111???????????????????????????????-----------------------------------------------------------------------------------------------------------------------------------------------------------------------------------------------------------------------------------------------------------------------------------------------------------------------------------------------------------------------------------------------------------------------------------------------------------------------------------------------------------------------------------------------------------------------------------------------------------------------------------------------------------------------------------------------------------------------------------------------------------------------------------------------------------------------------------------------------------------------------------------------------------------------------------------------------------------------------------------------------------------------------------------------------------------------------------------------------------------------------------------------------------------------------------------------------------------------------------------------------------------------------------------------------------------------------------------------------------------------------------------------------------------------------------------------------------------------------------------------------------------------------------------------------------------------------------------------------------------------------------------------------------------------------------------------------------------------------------------------------------------------------------------------------------------------------------------------------------------------------------------------------------------------------------------------------------------------------------------------------------------------------------------------------------------------------------------------------------------------------------------------------------------------------------------------------------------------------------------------------------------------------------------------------------------------------------------------------------------------------------------------------------------------------------------------------------------------------------------------------------------------------------------------------------------------------------------------------------------------------------------------------------------------------------------------------------------
Operclipygus_schlingeri                  1112121213111111111111133644123421521111?5321111114111213111211211112211213211223111112112113114311311123112111221121132212121111111112111211111131121111131222211111111121111121132111111111241111131111133112152221162223211211111???????????????????????????????-----------------------------------------------------------------------------------------------------------------------------------------------------------------------------------------------------------------------------------------------------------------------------------------------------------------------------------------------------------------------------------------------------------------------------------------------------------------------------------------------------------------------------------------------------------------------------------------------------------------------------------------------------------------------------------------------------------------------------------------------------------------------------------------------------------------------------------------------------------------------------------------------------------------------------------------------------------------------------------------------------------------------------------------------------------------------------------------------------------------------------------------------------------------------------------------------------------------------------------------------------------------------------------------------------------------------------------------------------------------------------------------------------------------------------------------------------------------------------------------------------------------------------------------------------------------------------------------------------------------------------------------------------------------------------------------------------------------------------------------------------------------------------------------------------------------------------------------------------------------------------------------------------------------------------------------------------------------------------------------------------------------------------------------------------------------------------------------------------------------------------------------------------------------------------------------------------------------------------------------------------------------------------------------------------------------------------------------------------------------------------------------------------------------------------------------------------------------------------------------------------------------------------------------------------------------------------------------------------------------------------------------------------------------------------------------------------------------
Enkyosoma_rockwelli                      11111112541111131111222122121114125111111621111135432255413111121111111121322112111121243311211411131111112443111133124211212?111111112111211221131121211131332211121111221111121142111111131221251141111122122252121152424211222111???????????????????????????????-----------------------------------------------------------------------------------------------------------------------------------------------------------------------------------------------------------------------------------------------------------------------------------------------------------------------------------------------------------------------------------------------------------------------------------------------------------------------------------------------------------------------------------------------------------------------------------------------------------------------------------------------------------------------------------------------------------------------------------------------------------------------------------------------------------------------------------------------------------------------------------------------------------------------------------------------------------------------------------------------------------------------------------------------------------------------------------------------------------------------------------------------------------------------------------------------------------------------------------------------------------------------------------------------------------------------------------------------------------------------------------------------------------------------------------------------------------------------------------------------------------------------------------------------------------------------------------------------------------------------------------------------------------------------------------------------------------------------------------------------------------------------------------------------------------------------------------------------------------------------------------------------------------------------------------------------------------------------------------------------------------------------------------------------------------------------------------------------------------------------------------------------------------------------------------------------------------------------------------------------------------------------------------------------------------------------------------------------------------------------------------------------------------------------------------------------------------------------------------------------------------------------------------------------------------------------------------------------------------------------------------------------------------------------------------------------------------------
enig_excavate_mesotibiae                 1111241234111412121122232432121411512112121111111441111531111111111111112132112211111211221133221113121111121212211211122121221111111111212111111311211111313322211111111411121211431111111111215111111121231121111222524112112111111221121122212111132121112221232-----------------------------------------------------------------------------------------------------------------------------------------------------------------------------------------------------------------------------------------------------------------------------------------------------------------------------------------------------------------------------------------------------------------------------------------------------------------------------------------------------------------------------------------------------------------------------------------------------------------------------------------------------------------------------------------------------------------------------------------------------------------------------------------------------------------------------------------------------------------------------------------------------------------------------------------------------------------------------------------------------------------------------------------------------------------------------------------------------------------------------------------------------------------------------------------------------------------------------------------------------------------------------------------------------------------------------------------------------------------------------------------------------------------------------------------------------------------------------------------------------------------------------------------------------------------------------------------------------------------------------------------------------------------------------------------------------------------------------------------------------------------------------------------------------------------------------------------------------------------------------------------------------------------------------------------------------------------------------------------------------------------------------------------------------------------------------------------------------------------------------------------------------------------------------------------------------------------------------------------------------------------------------------------------------------------------------------------------------------------------------------------------------------------------------------------------------------------------------------------------------------------------------------------------------------------------------------------------------------------------------------------------------------------------------------------------------------------
enig_Florayfauna                         1211121112111412311123542432121111511111131111111341112432111112111111112122112211?21122111?311111?11?112111221??1231?2221212?1?1?11111111111??????????????????????????????????????????????????????????????????????????????????????????????????????????????????????-----------------------------------------------------------------------------------------------------------------------------------------------------------------------------------------------------------------------------------------------------------------------------------------------------------------------------------------------------------------------------------------------------------------------------------------------------------------------------------------------------------------------------------------------------------------------------------------------------------------------------------------------------------------------------------------------------------------------------------------------------------------------------------------------------------------------------------------------------------------------------------------------------------------------------------------------------------------------------------------------------------------------------------------------------------------------------------------------------------------------------------------------------------------------------------------------------------------------------------------------------------------------------------------------------------------------------------------------------------------------------------------------------------------------------------------------------------------------------------------------------------------------------------------------------------------------------------------------------------------------------------------------------------------------------------------------------------------------------------------------------------------------------------------------------------------------------------------------------------------------------------------------------------------------------------------------------------------------------------------------------------------------------------------------------------------------------------------------------------------------------------------------------------------------------------------------------------------------------------------------------------------------------------------------------------------------------------------------------------------------------------------------------------------------------------------------------------------------------------------------------------------------------------------------------------------------------------------------------------------------------------------------------------------------------------------------------------------
enig_SanNicolau                          1111211312112411111122211231121111512111?11211211341114432111112111111112122212211112121121?211111131111211112111112121221222?1?1211111111211??????????????????????????????????????????????????????????????????????????????????????????????????????????????????????-----------------------------------------------------------------------------------------------------------------------------------------------------------------------------------------------------------------------------------------------------------------------------------------------------------------------------------------------------------------------------------------------------------------------------------------------------------------------------------------------------------------------------------------------------------------------------------------------------------------------------------------------------------------------------------------------------------------------------------------------------------------------------------------------------------------------------------------------------------------------------------------------------------------------------------------------------------------------------------------------------------------------------------------------------------------------------------------------------------------------------------------------------------------------------------------------------------------------------------------------------------------------------------------------------------------------------------------------------------------------------------------------------------------------------------------------------------------------------------------------------------------------------------------------------------------------------------------------------------------------------------------------------------------------------------------------------------------------------------------------------------------------------------------------------------------------------------------------------------------------------------------------------------------------------------------------------------------------------------------------------------------------------------------------------------------------------------------------------------------------------------------------------------------------------------------------------------------------------------------------------------------------------------------------------------------------------------------------------------------------------------------------------------------------------------------------------------------------------------------------------------------------------------------------------------------------------------------------------------------------------------------------------------------------------------------------------------------
Hypobletus_sp10                          22111221341111231111235412111214213111111111111114411124312121111111111111121122111222212{12}112113111311114114311111131121212221112111111111111252131121112122232221121111121212221142111111121241341121111122111151221152413211211111???????????????????????????????caaggaaggcagcaggcgcgcaaattacccactcccggcacggggaggtagtgacgaaaaat-aacgatacggg-actcatcc-gaggccccgtaatcggaatgagtacactttaaatcctttaacgaggatcaattggagggcaagtctggtgccagcagccgcggtaattccagctccaata-gcgtatattaaa-gttgttgcggttaaaaagctcgtag-tcgaaggtgtgtcgtgcgccgccggttcatcgctcgcggtgtcaa-ctggcgtg-tcgcaggacgtcctgcc--ggtgga------------cttagc--c----------------------------------------------------------ctgtc-------------gtcgtcgtc--------------gcgtata-cga-----cggtggcgg-tg-----------------------------gggcggtccaac---ttcaaacg-atcccaccgcggtgctcttcgctgagtgtcgaggtgggccggcacgtttactttgaacaaattagagtgcttaaagcaggcta-aaacttcgcctgaatactgtgtgcatggaataatggaataggacctcggttctattttgttggttttcggaactccgaggtaatgattaataggaacggatgggggcattcgtattgcgacgttagaggtgaaattcttggatcgtcgcaagacgaacttaagcgaaagcatttgccaaaaacgttttcattgatcaagaacgaaagttagaggttcgaaggcgatcagataccgccctagttctaaccataaacgatg-ccagctag--cgatccgccga-cgttcctccgatgac-tcggcgggcagcttccgggaaaccaaagctttt-gggt--cgggggaagtaaaccgttcaggggtaaacctgagaaacccgaaagttcgaagggagagattcaccgcgactcgtg--tcgtcgacg--tggacgtcgtacggacgt------cgtacaa---acttc----ggttcgtacg------------------------------------------------------------c-----gcgccgaacgcg-ttccgtc-gtg-g-cgtgcgatcgcgtgcacttctctcctggtagg-acgtc-------------gcgacccgttgggcgtcggtctacga---tcggcatg------------ggagcccgcga--------ggcgatcgcctcaaaa----cgatc-------tcgtcctcgcgaccct------gccac----------atccgaccgactcactcgacggtagttaa--cgaagggcgcggggccgcgac--t--agttc--gcgtccg-gcccgtcgcaagcgt------g--ttc--------------------------ggt-aat-ctggtgtac--tcggcggcttc-gtg-----------------------------tctccggtcccggatccgggcta-ctgttggcgacggt-gctctcggacagactccgtatacacgcccgtcagcgacgctatcgctttgggtactttcaggacccgtcttgaaacacggaccaaggagtctagcatgcacgcgagtcttcgcgactc-t-gtg-----------------acgaaac--c-tgaaggcaaaatgaaagtgaaggtc-cgcctt---gcgcgcgacctagggaagac-gggtcggct--cccttcacggggagtacg-----g-----------------cccggcattcccggggcgtctcg----atctcatcgcgagat---------------------------gaggcgcacccagagcgtacacgcttcatcatatatttacagtgggaatagacgtagacacccgagcctattttacctctgcaacaataattattgcagttcccactggaattaaaattttcagatgactagcaacccttcatggtacccaaatatcttattcacccacccttttatgggcattaggatttgtatttttattcacagtagggggattaacaggagtaattctagctaactcatctattgatattattttacatgacacttattacgtagtagctcattttcattatgttttatctataggagcagtatttgcaattataggggggttaatccaatgatacccattactgacaggtttaacaataaatgaaaaa---cttcttaaaattcaatttattactatattcatcggagttaacttgacatttttccctcaacattttttaggattaagtggtataccacgacgatactctgattacccagactcatttaccccgtgaaacattatttcgtctattggatcctccatttcaataattgctattataattcttctctacattttatgagaaagattctcattagatcgaaaaaccattatatcaattcatataccaacatcaattgagtgaattcactcatctcctcctagagagcatacttattccgaactccctagcttaactaatttc
Hypobletus_subridens                     2311121134111123111123541211121411331111111111111442114431212111111111112112212212?222212211211311131111411131111112112121221111111121111111125212121111212223221111111111111121213211121112124111112211111221125?2212522111112121111111211211111112132221?????????caaggaaggcagcaggcgcgcaaattacccactcccggcacggggaggtagtgacgaaaaat-aacgatacggg-actcatcc-gaggccccgtaatcggaatgagtacactttaaatcctttaacgaggatcaattggagggcaagtctggtgccagcagccgcggtaattccagctccaata-gcgtatattaaa-gttgttgcggttaaaaagctcgtag-tcgaaggtgtgtcgtgcgccgccggttcatcgctcgcggtgtcaa-ctggcgtg-tcgcaggacgtcctgcc--ggtgga------------cttagc--c----------------------------------------------------------ctgtc-------------gtcgtcgtc--------------gcgtata-cga-----cggtggcgg-cg-----------------------------gggcggtccaac---ttcaaacg-atcccaccgcggtgctcttcgctgagtgtcgaggtgggccggcacgtttactttgaacaaattagagtgcttaaagcaggcta-aaacttcgcctgaatactgtgtgcatggaataatggaataggacctcggttctattttgttggttttcggaactccgaggtaatgattaataggaacggatgggggcattcgtattgcgacgttagaggtgaaattcttggatcgtcgcaagacgaacttaagcgaaagcatttgccaaaaacgttttcattgatcaagaacgaaagttagaggttcgaaggcgatcagataccgccctagttctaaccataaacgatg-ccagctag--cgatccgccga-cgttcctccgatgac-tcggcgggcagcttccgggaaaccaaagctttt-gggttccgggggaagtaaaccgttcaggggtaaacctgagaaacccgaaagttcgaagggagagattcaccgcgactcgtg--tcgtcgacg--aggacg-cgtacggacgt------cgttcgg---acttc----ggttcgta--------------------------------------------------------------c-----gcgccgaacgcg-ttccgtc-gtg-a-cgtgcgatcgcgtgcacttctctcctggtagg-acgtc-------------gcgacccgttgggcgtcggtctacga---acgaatgg------------ggagcccgtga--------ggcgatcgccttaaaa----cgatc-------tcgtcttcgcgaaccc------gtcgt----------atccggccgactcgctcgacggtagttaa--cgaagggcgcggggccgcgac--t--agttc--gcgtccg-gcccgtcgcaagcgt------g--ttc--------------------------ggt-aat-ctggtgtac--tcggcggcctc-gtg-----------------------------tctccggtcccggatccgagcta-ctgttggcgacggt-gttctcggacagactccgtatacacgcccgtcagcgacgctatcgctttgggtactttcaggacccgtcttgaaacacggaccaaggagtctagcatgcacgcgagtcttcgagactc-t-gtg-----------------acgaaac--t-tgaaggcagaatgaaagtgaaggtc-cgcctt---gcgcgcgacctagggaagac-gggtcgact--ccctttgcgggga--acg-----g-----------------cccggcattcccggggcgtctcg----atctcatcgcgagat---------------------------gaggcgcacccagagcgtacacgctacaccatatatttacagtagggatggatgttgatactcgagcttatttcacttcagcaactatgattattgctgttcccacaggaattaaaatttttagatgattagctacacttcacggaactcaaatatcatattcaccaactttactatgagccttaggatttgtatttttatttactgtaggaggacttacaggagtaatcctcgccaattcctctattgacattatccttcatgacacttattatgtagtagcacacttccattatgtattatccataggggccgtatttgctattataggtggattaattcaatgatttcctttactcacaggacttaccataaacgaaaaa---cttctaaaaattcaatttaccattatatttctaggagtaaatataacatttttccctcaacattttctaggattaagaggtatgcctcgacgatattctgactacccagattcatttactccttgaaatattgtttcatctattggatcttctatttcaataattgctatttttcttttactttacattttatgagaaagattctccctaaatcgaaagactattatacacactaatatgcccacatcaattgaatgaattcattcttctcctcctagagaacatacatattctgaactacctagtttaaccaatttc
Kaszabister_carinatus                    12111213113113121111235414311111135112111321121321311114311111121111111121221112111212112211112121111111211321322111122111112111121111121111223113112112123233221112111112111112213211121112112141111111112211231122117221111121311112212211222?1111132121122122111-----------------------------------------------------------------------------------------------------------------------------------------------------------------------------------------------------------------------------------------------------------------------------------------------------------------------------------------------------------------------------------------------------------------------------------------------------------------------------------------------------------------------------------------------------------------------------------------------------------------------------------------------------------------------------------------------------------------------------------------------------------------------------------------------------------------------------------------------------------------------------------------------------------------------------------------------------------------------------------------------------------------------------------------------------------------------------------------------------------------------------------------------------------------------------------------------------------------------------------------------------------------------------------------------------------------------------------------------------------------------------------------------------------------------------------------------------------------------------------------------------------------------------------------------------------------------------------------------------------------------------------------------------------------------------------------------------------------------------------------------------------------------------------------------------------------------------------------------------------------------------------------------------------------------------------------------------------------------------------------------------------------------------------------------------------------------------------------------------------------------------------------------------------------------------------------------------------------------------------------------------------------------------------------------------------------------------------------------------------------------------------------------------------------------------------------------------------------------------------------------------------------------------------------------------------------------------------------------------------------------------------------------------------------------------------------------------------------
Kaszabister_rubellus                     121112131121132331112354143111141351121112211213213111{14}53{12}11111211111111212211121111111122111121211111112113223232132221111111112211111211112231131221121131322211121111121111121132111111121141411111111123112311221172211111113111???????????????????????????????-----------------------------------------------------------------------------------------------------------------------------------------------------------------------------------------------------------------------------------------------------------------------------------------------------------------------------------------------------------------------------------------------------------------------------------------------------------------------------------------------------------------------------------------------------------------------------------------------------------------------------------------------------------------------------------------------------------------------------------------------------------------------------------------------------------------------------------------------------------------------------------------------------------------------------------------------------------------------------------------------------------------------------------------------------------------------------------------------------------------------------------------------------------------------------------------------------------------------------------------------------------------------------------------------------------------------------------------------------------------------------------------------------------------------------------------------------------------------------------------------------------------------------------------------------------------------------------------------------------------------------------------------------------------------------------------------------------------------------------------------------------------------------------------------------------------------------------------------------------------------------------------------------------------------------------------------------------------------------------------------------------------------------------------------------------------------------------------------------------------------------------------------------------------------------------------------------------------------------------------------------------------------------------------------------------------------------------------------------------------------------------------------------------------------------------------------------------------------------------------------------------------------------------------------------------------------------------------------------------------------------------------------------------------------------------------------------------------
Lacrimorpha_glabra                       1211111312111113211123541411111111511111?411111111412255413211121511111211321112111111122211111121111111411143111133213211212?111111111211111221131121211121332211121111121111141132111111123231141111111123212151221221113111221111???????????????????????????????-----------------------------------------------------------------------------------------------------------------------------------------------------------------------------------------------------------------------------------------------------------------------------------------------------------------------------------------------------------------------------------------------------------------------------------------------------------------------------------------------------------------------------------------------------------------------------------------------------------------------------------------------------------------------------------------------------------------------------------------------------------------------------------------------------------------------------------------------------------------------------------------------------------------------------------------------------------------------------------------------------------------------------------------------------------------------------------------------------------------------------------------------------------------------------------------------------------------------------------------------------------------------------------------------------------------------------------------------------------------------------------------------------------------------------------------------------------------------------------------------------------------------------------------------------------------------------------------------------------------------------------------------------------------------------------------------------------------------------------------------------------------------------------------------------------------------------------------------------------------------------------------------------------------------------------------------------------------------------------------------------------------------------------------------------------------------------------------------------------------------------------------------------------------------------------------------------------------------------------------------------------------------------------------------------------------------------------------------------------------------------------------------------------------------------------------------------------------------------------------------------------------------------------------------------------------------------------------------------------------------------------------------------------------------------------------------------------------
Lacrimorpha_balbina                      1211111312111113??1123541411111411511111141111111141225541311112151111122132112211111112221?112321111?11411243211123212211212?1?1111111211113???????????????????????????????????????????????????????????????????????????????????????1211322?22212111132121112321233-----------------------------------------------------------------------------------------------------------------------------------------------------------------------------------------------------------------------------------------------------------------------------------------------------------------------------------------------------------------------------------------------------------------------------------------------------------------------------------------------------------------------------------------------------------------------------------------------------------------------------------------------------------------------------------------------------------------------------------------------------------------------------------------------------------------------------------------------------------------------------------------------------------------------------------------------------------------------------------------------------------------------------------------------------------------------------------------------------------------------------------------------------------------------------------------------------------------------------------------------------------------------------------------------------------------------------------------------------------------------------------------------------------------------------------------------------------------------------------------------------------------------------------------------------------------------------------------------------------------------------------------------------------------------------------------------------------------------------------------------------------------------------------------------------------------------------------------------------------------------------------------------------------------------------------------------------------------------------------------------------------------------------------------------------------------------------------------------------------------------------------------------------------------------------------------------------------------------------------------------------------------------------------------------------------------------------------------------------------------------------------------------------------------------------------------------------------------------------------------------------------------------------------------------------------------------------------------------------------------------------------------------------------------------------------------------------------------
Mecistostethus_seagorum                  222121131111211231113354365?1214114211111??4121321111455413211121211221111121122111211143311111421112111?12143122133212111112?111111122111213221131121111131332213121111111111121142111111121221241121111122112153121172211111211111???????????????????????????????-----------------------------------------------------------------------------------------------------------------------------------------------------------------------------------------------------------------------------------------------------------------------------------------------------------------------------------------------------------------------------------------------------------------------------------------------------------------------------------------------------------------------------------------------------------------------------------------------------------------------------------------------------------------------------------------------------------------------------------------------------------------------------------------------------------------------------------------------------------------------------------------------------------------------------------------------------------------------------------------------------------------------------------------------------------------------------------------------------------------------------------------------------------------------------------------------------------------------------------------------------------------------------------------------------------------------------------------------------------------------------------------------------------------------------------------------------------------------------------------------------------------------------------------------------------------------------------------------------------------------------------------------------------------------------------------------------------------------------------------------------------------------------------------------------------------------------------------------------------------------------------------------------------------------------------------------------------------------------------------------------------------------------------------------------------------------------------------------------------------------------------------------------------------------------------------------------------------------------------------------------------------------------------------------------------------------------------------------------------------------------------------------------------------------------------------------------------------------------------------------------------------------------------------------------------------------------------------------------------------------------------------------------------------------------------------------------------------
Mecistostethus_flechtmanni               22211113111121123111????????121411411111?3141213211114554131111212112211??????????12111433113114411121114121431221332121111122111111122111213221131221111131322212121111111111121142111111111231141131111122112153121272211111211111???????????????????????????????--------------gcagcgcaaattacccactcccggcacggggaggtagtgacgaaaaat-aacgatacggg-actcatcc-gaggccccgtaatcggaatgagtacactttaaatcctttaacgaggatcaattggagggcaagtctggtgccagcagccgcggtaattccagctccaata-gcgtatattaaa-gttgttgcggttaaaaagctcgtag-tcgaatctgtgtcgtgcgccgccggttcatcgctcgcggtgtcaa-ctggcgtg-tcgcaggacgtcctgcc--ggtgga------------ctcagctgt----------------------------------------------------------cctgtcgtcgtcgtcgtcgtcgtcctcctccgggagcgtcgtcgtcgtcgtc-----ggctcg----gg-----------------------------cggcggtccaac---tttaaa---atcccaccgcggtgctcttcgctgagtgtcgaggtgggccggcacgtttactttgaacaaattagagtgcttaaagcaggcta-aaattttgcctgaatactgtgtgcatggaataatggaataggacctcggttctattttgttagttttcggaaccccgaggtaatgattaataggaacggatgggggcattcgtattgcgacgttagaggtgaaattcttggatcgtcgcaagacggacttaagcgaaagcatttgccaaaaacgctttcattgatcaagaacgaaagttagaggttcgaaggcgatcagataccgccctagttctaaccataaacgatg-ccagctag--cgatccgtcga-cgttcctccgatgac-tcgacgggcagcttcc-ggaaaccaaagctg----------------------------------------------------------------------------------------------------------------------------------------------------------------------------------------------------------------------------------------------------------------------------------------------------------------------------------------------------------------------------------------------------------------------------------------------------------------------------------------------------------------------------------------------------------------------------------------------------------------------------------------------------------------------------------------------------------------------------------------------------------------------------------------------------------------------------------------------------------------------------------------------------------------------------------------------------------------------------------------------------------------------------------------------------acaccacatattcactgtaggaatagatgtagacacacgggcctatttcacatccgcgactataattattgcagtaccaacaggaattaaaatttttagatgattagcaaccctacatgggacacaaataagatattccccaaccttaatatgagctttagggttcgtatttttattcacagtagggggattaacaggagtaattctagcaaactcatcaattgatattgttttacacgacacgtactacgtagtagcacatttccactatgttctttcaataggagctgtgtttgctattataggaggattagtccaatgataccctttatttaccgggttaaccataaatgacaaa---ctccttaaaatccagttcactattatattcatcggagtaaacataacgttctttccccaacactttctaggattaagaggaatacctcgacgatattcagactacccagattcatttataccttgaaatgttatttcatctataggatcatcaatttctataatcgctattattttattaatttacattatatgagaaagaataagatctaatcgaaaaagaataataaacctaaacataagatcctcaatcgaatgaattcagatatcaccccctagagaacatagatacaatgaactcccaaaaataactagattc
Megalocraerus_rubricatus                 211144313411141511112354121111141151111211111111114111241111211111111111112221221112212121112123111311114111321111131111212121112211211111111111132121211121332221111111121111122132111111113141341141111134111251321221113211221111???????????????????????????????-----------------------------------------------------------------------------------------------------------------------------------------------------------------------------------------------------------------------------------------------------------------------------------------------------------------------------------------------------------------------------------------------------------------------------------------------------------------------------------------------------------------------------------------------------------------------------------------------------------------------------------------------------------------------------------------------------------------------------------------------------------------------------------------------------------------------------------------------------------------------------------------------------------------------------------------------------------------------------------------------------------------------------------------------------------------------------------------------------------------------------------------------------------------------------------------------------------------------------------------------------------------------------------------------------------------------------------------------------------------------------------------------------------------------------------------------------------------------------------------------------------------------------------------------------------------------------------------------------------------------------------------------------------------------------------------------------------------------------------------------------------------------------------------------------------------------------------------------------------------------------------------------------------------------------------------------------------------------------------------------------------------------------------------------------------------------------------------------------------------------------------------------------------------------------------------------------------------------------------------------------------------------------------------------------------------------------------------------------------------------------------------------------------------------------------------------------------------------------------------------------------------------------------------------------------------------------------------------------------------------------------------------------------------------------------------------------------------
nrConchita                               1111241141111213??111223143112141133211112111121134115661111112211111111213221221112222433111111211111123111221111231222212121111211111111211221131221121131322212121111121111121132111111111221211111111122112152221121121111211111???????????????????????????????-----------------------------------------------------------------------------------------------------------------------------------------------------------------------------------------------------------------------------------------------------------------------------------------------------------------------------------------------------------------------------------------------------------------------------------------------------------------------------------------------------------------------------------------------------------------------------------------------------------------------------------------------------------------------------------------------------------------------------------------------------------------------------------------------------------------------------------------------------------------------------------------------------------------------------------------------------------------------------------------------------------------------------------------------------------------------------------------------------------------------------------------------------------------------------------------------------------------------------------------------------------------------------------------------------------------------------------------------------------------------------------------------------------------------------------------------------------------------------------------------------------------------------------------------------------------------------------------------------------------------------------------------------------------------------------------------------------------------------------------------------------------------------------------------------------------------------------------------------------------------------------------------------------------------------------------------------------------------------------------------------------------------------------------------------------------------------------------------------------------------------------------------------------------------------------------------------------------------------------------------------------------------------------------------------------------------------------------------------------------------------------------------------------------------------------------------------------------------------------------------------------------------------------------------------------------------------------------------------------------------------------------------------------------------------------------------------------------
nrConchita2                              11112413341112122111122314311214123321111211112113411566321111221111111121322122111222243311111121111112311122111113122221212111111111111121122113122112113232221112111112111112214211111111312121111111112211215122112112111121111112111211222121121321111?22?2???-----------------------------------------------------------------------------------------------------------------------------------------------------------------------------------------------------------------------------------------------------------------------------------------------------------------------------------------------------------------------------------------------------------------------------------------------------------------------------------------------------------------------------------------------------------------------------------------------------------------------------------------------------------------------------------------------------------------------------------------------------------------------------------------------------------------------------------------------------------------------------------------------------------------------------------------------------------------------------------------------------------------------------------------------------------------------------------------------------------------------------------------------------------------------------------------------------------------------------------------------------------------------------------------------------------------------------------------------------------------------------------------------------------------------------------------------------------------------------------------------------------------------------------------------------------------------------------------------------------------------------------------------------------------------------------------------------------------------------------------------------------------------------------------------------------------------------------------------------------------------------------------------------------------------------------------------------------------------------------------------------------------------------------------------------------------------------------------------------------------------------------------------------------------------------------------------------------------------------------------------------------------------------------------------------------------------------------------------------------------------------------------------------------------------------------------------------------------------------------------------------------------------------------------------------------------------------------------------------------------------------------------------------------------------------------------------------------------
Nunbergia_exosternoides                  21111212121111133111222312321214155111121111111111411124111111121111111121222112111122211211311211121111211211211122112221211?1?11111121111112211311211211323322121211112211121211421111111122312511111111222123322212722111112111111221121222212111132111112221233-----------------------------------------------------------------------------------------------------------------------------------------------------------------------------------------------------------------------------------------------------------------------------------------------------------------------------------------------------------------------------------------------------------------------------------------------------------------------------------------------------------------------------------------------------------------------------------------------------------------------------------------------------------------------------------------------------------------------------------------------------------------------------------------------------------------------------------------------------------------------------------------------------------------------------------------------------------------------------------------------------------------------------------------------------------------------------------------------------------------------------------------------------------------------------------------------------------------------------------------------------------------------------------------------------------------------------------------------------------------------------------------------------------------------------------------------------------------------------------------------------------------------------------------------------------------------------------------------------------------------------------------------------------------------------------------------------------------------------------------------------------------------------------------------------------------------------------------------------------------------------------------------------------------------------------------------------------------------------------------------------------------------------------------------------------------------------------------------------------------------------------------------------------------------------------------------------------------------------------------------------------------------------------------------------------------------------------------------------------------------------------------------------------------------------------------------------------------------------------------------------------------------------------------------------------------------------------------------------------------------------------------------------------------------------------------------------------------
Operclipygus_florifaunensis              121122131211111121112221243212141143111112121121114111443111111211122311212211211112122112212111111311122112121111111122212121111211111111111111131121111131332211111111121111121122111111111231111121112122111251211152211211221111???????????????????????????????caaggaaggcagcaggcgcgcaaattacccactcccggcacggggaggtagtgacgaaaaat-aacgatacggg-actcatcc-gaggccccgtaatcggaatgagtacactttaaatcctttaacgaggatcaattggagggcaagtctggtgccagcagccgcggtaattccagctccaata-gcgtatattaaa-gttgttgcggttaaaaagctcgtag-tcgaatctgtgtcgtgcgccgccggttcatcgctcgcggtgtcaa-ctggcgtg-tcgcaggacgtcctgcc--ggtgga------------cttagc--c----------------------------------------------------------gccttgtcgttctccttcggga--gtcggctt-----------------------------------gg-----------------------------cggcggtccaac---ttt-aaca-atcccaccgcggtgctcttcgctgagtgtcgaggtgggccggcacgtttactttgaacaaattagagtgcttaaagcaggcta-aaattttgcctgaatactgtgtgcatggaataatggaataggacctcggttctattttgttagttttcggaaccccgaggtaatgattaataggaacggatgggggcattcgtattgcgacgttagaggtgaaattcttggatcgtcgcaagacggacttaagcgaaagcatttgccaaaaacgctttcattgatcaagaacgaaagttagaggttcgaaggcgatcagataccgccctagttctaaccataaacgatg-ccagctag--cgatccgtcga-cgttcctccgatgac-tcgacgggcagcttccgggaaaccaaagctttt-gggttccgggggaagtaaaccgttcaggggtaaacctgagaaacccgaaagttcgaaaggagagattcaccgcgactcgctatacgtcggcg--agtgcg-cgtacggacgt------cgcatct---gcctttcggggtcggtgc-------------------------------------------------------------------gcgccgcacgtg-tgccgtt--cg-gacgtgcgatcgcgtgcacttctctcctagtagg-acgtc-------------gcgacccgtcgggcgccggtctacga---tcgacggt------------ggagaccgcga--------gacgatcgcctcaaaa----cgatc-------cggttctcgcgaaccc------gtcgc----------atccgaccggctcactcgacggtagtaaa--cgaggggcgcggggccgcgac--a--agttc--gcgtccg-acccgtcgcaagcgt------g--ctc--------------------------ggt-aat-tcggtgtac--tcggagtcctc-gcg-----------------------------tctccggtcccggatccgagcta-ctgttcgcgacggc-gttctcggacagactccgtatacacgcccgtcagcgacgctattgctttgggtactttcaggacccgtcttgaaacacggaccaaggagtctagcatgaacgcgagtcttagggactc--taaa--------tataaacgaacgaaac--c-ttgaggcgcaatgaaagtaaagatc-cgcctt---gcgcgcgatctagggaatac-gggtg---aggtccgaaacgg--------ccga-a-----------------cccagcattcccggggcgtctcg----atctcatcgcgagat---------------------------gaggcgcacccagagcgtacacgctccatcatatatttactgtaggaatagatgttgatacccgagcttattttacttcagcaactataattattgctgttcctacaggaattaaaattttcagatgactagcaacactacatggaacccaattaagatactccccaacattactctgagctttaggattcgtatttttatttactgtaggaggattaacaggagtaattttagctaattcctcaattgatattgttctacatgatacttattatgtagtagctcattttcattacgtattatctataggagcagtatttgctattataggagggttaattcaatgataccctttattcacaggtttgacaataaaccaaaaa---ttattaaaaattcaattttttatcatatttattggagtaaatttaaccttcttcccccaacactttctaggtctaagaggtatacctcgacgatattcagattaccctgattcatttactccttgaaatattatttcatcaattggttcatcaatttctataattgctattattttattaatttacatcatatgagaaagaatgactctaaatcgaaaaacactaataacttcccatataccttcatctattgaatgactacaatctactccacctagagaacacagatattctgaactccctaagctttctaacttc
Operclipygus_variabilis                  12111412421112223111222124321222124311111211112113421144311111121112231121322121111212211211211111131112211222122111121221212?1?12111111112111111312211221323322121211111311111143211111111122312411221111??????32?21152411111221111???????????????????????????????caaggaaggcagcaggcgcgcaaattacccactcccggcacggggaggtagtgacgaaaaat-aacgatacggg-actcatcc-gaggccccgtaatcggaatgagtacactttaaatcctttaacgaggatcaattggagggcaagtctggtgccagcagccgcggtaattccagctccaata-gcgtatattaaa-gttgttgcggttaaaaagctcgtag-tcgaatctgtgtcgtgcgccgccggttcatcgctcgcggtgtcaa-ctggcgtg-tcgcaggacgtcctgcc--ggtgga------------cttagc--c----------------------------------------------------------gccttgtcgtcctccttcggga--gtcggctt-----------------------------------gg-----------------------------cggcggtccaac---ttt-aaca-atcccaccgcggtgctcttcgctgagtgtcgaggtgggccggcacgtttactttgaacaaattagagtgcttaaagcaggcta-aaattttgcctgaatactgtgtgcatggaataatggaataggacctcggttctattttgttagttttcggaaccccgaggtaatgattaataggaacggatgggggcattcgtattgcgacgttagaggtgaaattcttggatcgtcgcaagacggacttaagcgaaagcatttgccaaaaacgctttcattgatcaagaacgaaagttagaggttcgaaggcgatcagataccgccctagttctaaccataaacgatg-ccagctag--cgatccgccga-cgttcctccgatgac-tcgacgggcagcttccgggaaaccaaagctttt-gggttccgggggaagt---------------------------------------------------------------------------------------------------------------------------------------------------------------------------------------------------------------------------------------------------------------------------------------------------------------------------------------------------------------------------------------------------------------------------------------------------------------------------------------------------------------------------------------------------------------------------------------------------------------------------------------------------------------------------------------------------------------------------------------------------------------------------------------------------------------------------------------------------------------------------------------------------------------------------------------------------------------------------------------------------------------------------------tcaccatatattcactgttggcatagatgttgatacccgagcctattttacctcagcaactataattattgctattcccacaggaattaagattttcagatgattagctacattacatggaacccagctcaatttctcacccaccttgctttgagccctaggatttgtgttccttttcacagtagggggacttacaggtgttattttagctaactcatctattgatattgttcttcatgacacttattatgtagtagcccatttccattatgttctatctataggagccgtattcgctatcatgggaggattaattcaatgataccccctattgacagggttaacaatagaccagaaa---cttttaaaaattcagttcttcattatattcgttggtgtaaatctaacattctttccccaacatttccttggattaagaggaatacctcgacgatactctgattacccagactcatttaccccgtgaaacatcatctcatcaattggttcatcaatctcatcaattgctattatcctattaatctacattttatgagaaagaatatcctctggacgtaaatcgatcataacgacccatataccctcctcaattgagtgactacaagccactcccccttcagagcacagatattccgaattacctaaactttcattattc
Operclipygus_crenatus                    121122124311111231112223243212141{12}31{12}1111212112113{34}111243111211211122211213221211112112111113113111311112112111221121212212121111211111111211221131121111132322211121111221111122142111111211212111111111132212152221152214211211111???????????????????????????????caaggaaggcagcaggcgcgcaaattacccactcccggcacggggaggtagtgacgaaaaat-aacgatacggg-actcatcc-gaggccccgtaatcggaatgagtacactttaaatcctttaacgaggatcaattggagggcaagtctggtgccagcagccgcggtaattccagctccaata-gcgtatattaaa-gttgttgcggttaaaaagctcgtag-tcgaatctgtgtcgtgcgccgccggttcatcgctcgcggtgtcaa-ctggcgtg-tcgcaggacgtcctgcc--ggtgga------------cttagc--c----------------------------------------------------------gcctcgtcgtcctccttcgggagcgtcggcct-----------------------------------gg-----------------------------cggcggtccaac---ttt-aaca-atcccaccgcggtgctcttcgctgagtgtcgaggtgggccggcacgtttactttgaacaaattagagtgcttaaagcaggcta-aaattttgcctgaatactgtgtgcatggaataatgtaataggacctcggttctattttgttagttttcggaaccccgaggtaatgattaataggaacggatgggggcattcgtattgcgacgttagaggtgaaattcttggatcgtcgcaagacggacttaagcgaaagcatttgccaaaaacgttttcattgatcaagaacgaaagttagaggttcgaaggcgatcagataccgccctagttctaaccataaacgatg-ccagctag--cgatccgtcga-cgttcctccgatgac-tcgacgggcagcttccgggaaaccaaagctttt-gggttccgggggaagt---------------------------------------------------------------------------------------------------------------------------------------------------------------------------------------------------------------------------------------------------------------------------------------------------------------------------------------------------------------------------------------------------------------------------------------------------------------------------------------------------------------------------------------------------------------------------------------------------------------------------------------------------------------------------------------------------------------------------------------------------------------------------------------------------------------------------------------------------------------------------------------------------------------------------------------------------------------------------------------------------------------------------------ccaccatatatttacagtagggatagatgttgatacacgagcctacttcacttccgccacaataatcattgcagttccaacaggaattaaaatttttagttgattagccaccttgcacggtgcccgtctgtcctattctcctacactattatgagctttaggatttgtatttttattcacagttggaggattaactggagtaattctagccaattcatcaattgatattatcctccacgatacctactatgtcgtagctcattttcactatgttctttccatgggagctgtattcgccattataggaggtttaattcaatgatttcccctatttacaggactcacaataaatcaaaaa---ttattaaaaatccaattcttaattatatttatcggagtaaatttaaccttctttccacaacattttctaggattgagaggtatacctcgacgatattctgattacccagactcatttacatcatgaaacattatttcttcaattggatcctcaatctccttaattgccatcattctgttaatcttcattatatgagaaagaataattactaaccgtaaaacccttctaaacgtaaatactccttcgtcaattgaatgactacaatcaactcctcccagagaacatagctactcagaactccctaagctttccaacttc
Operclipygus_subterraneus                111114124211142231112223123212121143111112111121134111243111111211122311213221111112112111112111111311112112211221111212212121111211111111111221131121111232222211121111121111122132111111121231221141111123112212221152414211211111???????????????????????????????caaggaaggcagcaggcgcgcaaattacccactcccggcacggggaggtagtgacgaaaaat-aacgatacggg-actcatcc-gaggccccgtaatcggaatgagtacactttaaatcctttaacgaggatcaattggagggcaagtctggtgccagcagccgcggtaattccagctccaata-gcgtatattaaa-gttgttgcggttaaaaagctcgtag-tcgaatctgtgtcgtgcgccgccggttcatcgctcgcggtgtcaa-ctggcgtg-tcgcaggacgtcctgcc--ggtgga------------cttagc--c----------------------------------------------------------gccttgtcgtcctccttcggga--gtcggctt-----------------------------------gg-----------------------------cggcggtccaac---ttt-aaca-atcccaccgcggtgctcttcgctgagtgtcgaggtgggccggcacgtttactttgaacaaattagagtgcttaaagcaggcta-aaattttgcctgaatactgtgtgcatggaataatggaataggacctcggttctattttgttagttttcggaaccccgaggtaatgattaataggaacggatgggggcattcgtattgcgacgttagaggtgaaattcttggatcgtcgcaagacggacttaagcgaaagcatttgccaaaaacgctttcattgatcaagaacgaaagttagaggttcgaaggcgatcagataccgccctagttctaaccataaacgatg-ccagctag--cgatccgccga-cgttcctccgatgac-tcgacgggcagcttccgggaaacc-aagctttt-gggttccgggggaa-----------------------------------------------------------------------------------------------------------------------------------------------------------------------------------------------------------------------------------------------------------------------------------------------------------------------------------------------------------------------------------------------------------------------------------------------------------------------------------------------------------------------------------------------------------------------------------------------------------------------------------------------------------------------------------------------------------------------------------------------------------------------------------------------------------------------------------------------------------------------------------------------------------------------------------------------------------------------------------------------------------------------------------tcatcatatatttactgttggtatggatgtagatacccgagcatacttcacatcagcaactataattattgcggttccaacaggaattaaaatttttagatggttagcaacactacacggaactcaattaagatactcccctaccttactttgagcactaggattcgttttcttgtttacagtcggaggactaactggtgttattctagcaaattcatccattgacattgtcctacacgatacttattacgtggtggctcatttccattatgtactatctataggagcagtattcgctattataggaggattaatccagtgataccctttattcacaggattaacaataaatcagaaa---ttactgaaaattcagttttttattatgtttgtaggggtaaatataacatttttccctcaacatttcttaggtctaagagggataccccgacgatactctgactacccagatgcattcactccatgaaatattgtttcatcggttggatcatcaatctcaataatcgctattattcttctgatctacattgtatgagaaagaatatcttcaagacgaaaaaccctgataactacacatatatcatcctctattgaatgatttcaagccaccccccctagagaacatagatattcagaactacctaaaatttcctcattc
sang_ND9                                 111124134311141331112223143212111151211112111121134115443111111211111111212211211112121433111132211111122114221111231222212121111111111111111111131121111121322211121111121112121122111111111221211111111122112142221121111111221111???????????????????????????????caaggaaggcagcaggcgcgcaaattacccactcccggcacggggaggtagtgacgaaaaat-aacgatacggg-actcatcc-gaggccccgtaatcggaatgagtacactttaaatcctttaacgaggatcaattggagggcaagtctggtgccagcagccgcggtaattccagctccaata-gcgtatattaaa-gttgttgcggttaaaaagctcgtag-tcgaatctgtgtcgtgcgccgccggttcatcgctcgcggtgtcaa-ctggcgtg-tcgcaggacgtcctgcc--ggtgga------------cttagc--c----------------------------------------------------------gcgt-cgtcgtctcgcgcggcgt--------------------------------------------cg-----------------------------tggcggtccaac---ttc-aaca-atcccaccgcggtgctcttcgctgagtgtcgaggtgggccggcacgtttactttgaacaaattagagtgcttaaagcaggcta-aaatttcgcctgaatactgtgtgcatggaataatggaataggacctcggttctattttgttagttttcggagccccgaggtaatgattaataggaacggatgggggcattcgtattgcgacgttagaggtgaaattcttggatcgtcgcaagacggacttaagcgaaagcatttgccaaaaacgctttcattgatcaagaacgaaagttagaggttcgaaggcgatcagataccgccctagttctaaccataaacgatg-ccagctag--cgatccgccga-cgttcctccgatgac-tcggcgggcagcttccgggaaaccaaagctttt-gggttccgggggaagt---------------------------------------------------------------------------------------------------------------------------------------------------------------------------------------------------------------------------------------------------------------------------------------------------------------------------------------------------------------------------------------------------------------------------------------------------------------------------------------------------------------------------------------------------------------------------------------------------------------------------------------------------------------------------------------------------------------------------------------------------------------------------------------------------------------------------------------------------------------------------------------------------------------------------------------------------------------------------------------------------------------------------------ccatcatatattcaccgtaggaatagacgtggacacacgagcctatttcacttcagctacaataatcattgctgttccaacaggaatcaaaattttcagatgacttgcaaccttacacggaacacagctgagatattcgcccacccttctatgagctttaggttttgtcttccttttcacagtagggggattaaccggagtaatcctggctaattcatcaatcgacattgtactgcatgacacttactatgtagtagcacatttccactatgtattatcaataggggcagtcttcgccattatgggcggattagtccaatgatatcccttattcaccggactaataataaaccagaaa---cttcttaaaattcagttctcaattatatttatcggagtaaacatgacctttttcccacaacactttctgggattaagggggataccccgacggtactccgactacccagatgcattcacaccctgaaatgtaatttcttctataggctcatcaatttcactagtagctattattttattaatttatattgtatgagaaagaatatctctcaaccaaaaaacatcaataacttcccacataccctcgtctattgaatgactccagacctctccccccagagaacacagatactcagaactacctaaactatcttgattc
sang_nr.pauli_bicolor                    111144134211121231112223143212111151111113111121134111443111111211111111213211211112222222111131211111123114221111231222212121111111111111111221131211111131332212221111221111121142111111123121111141111122112351121162211211222111???????????????????????????????-----------------------------------------------------------------------------------------------------------------------------------------------------------------------------------------------------------------------------------------------------------------------------------------------------------------------------------------------------------------------------------------------------------------------------------------------------------------------------------------------------------------------------------------------------------------------------------------------------------------------------------------------------------------------------------------------------------------------------------------------------------------------------------------------------------------------------------------------------------------------------------------------------------------------------------------------------------------------------------------------------------------------------------------------------------------------------------------------------------------------------------------------------------------------------------------------------------------------------------------------------------------------------------------------------------------------------------------------------------------------------------------------------------------------------------------------------------------------------------------------------------------------------------------------------------------------------------------------------------------------------------------------------------------------------------------------------------------------------------------------------------------------------------------------------------------------------------------------------------------------------------------------------------------------------------------------------------------------------------------------------------------------------------------------------------------------------------------------------------------------------------------------------------------------------------------------------------------------------------------------------------------------------------------------------------------------------------------------------------------------------------------------------------------------------------------------------------------------------------------------------------------------------------------------------------------------------------------------------------------------------------------------------------------------------------------------------------------
sang_nr.wideaedeagus                     221114134211141231112241153212111151211113111121134215443111111111111111213221211112222433111131211111122114221111231222212121111111111111111111131221111222322212121111121112121121111111111221231111111122112142221121111111222111???????????????????????????????-----------------------------------------------------------------------------------------------------------------------------------------------------------------------------------------------------------------------------------------------------------------------------------------------------------------------------------------------------------------------------------------------------------------------------------------------------------------------------------------------------------------------------------------------------------------------------------------------------------------------------------------------------------------------------------------------------------------------------------------------------------------------------------------------------------------------------------------------------------------------------------------------------------------------------------------------------------------------------------------------------------------------------------------------------------------------------------------------------------------------------------------------------------------------------------------------------------------------------------------------------------------------------------------------------------------------------------------------------------------------------------------------------------------------------------------------------------------------------------------------------------------------------------------------------------------------------------------------------------------------------------------------------------------------------------------------------------------------------------------------------------------------------------------------------------------------------------------------------------------------------------------------------------------------------------------------------------------------------------------------------------------------------------------------------------------------------------------------------------------------------------------------------------------------------------------------------------------------------------------------------------------------------------------------------------------------------------------------------------------------------------------------------------------------------------------------------------------------------------------------------------------------------------------------------------------------------------------------------------------------------------------------------------------------------------------------------------------
Operclipygus_longidens                   111112111111111311112221121112341141111112121111114111343111211211121111211211121112211112111113211111123112111221231232212121111111111111211221131121111131322211121111111111121142111111121241141111111122112251221111114211211111???????????????????????????????----------------------------------------------------------------------------------------------------------------------------------------------------------------------------------------------------------------------------------------------------------------------------------------------------------------------------------------------------------------------------------------------------------------------------------------------------------------------------------------------------------------------------------------------------------------------------------------------------------------------------------------------------------------------------------------------------------------------------------------------------------------------------------------------------------------------------------------------------------------------------------------------------------------------------------------------------------------------------------------------------------------------------------------------------------------------------------------------------------------------------------------------------------------------------------------------------------------------------------------------------------------------------------------------------------------------------------------------------------------------------------------------------------------------------------------------------------------------------------------------------------------------------------------------------------------------------------------------------------------------------------------------------------------------------------------------------------------------------------------------------------------------------------------------------------------------------------------------------------------------------------------------------------------------------------------------------------------------------------------------------------tcaccacatattcactgtaggtatagatgtggacacccgggcatatttcacatcagcaacaataattattgctgttcccacaggaattaaaattttcagatgactcgctaccctacacggaactcaattaagttactccccaaccttactttgagctattggatttgtattccttttcacagtaggaggacttactggagtaattttagccaattcctcaattgatattgtattacacgatacttattatgtagtcgcccactttcactatgtattgtctataggagctgtgtttgctattataggaggactaatccagtgattccctttattaacaggattaactatagatcagaaa---atactaaaaatacaattctcaacaatatttatcggggtaaacataacattttttccacagcacttcctaggattaagtgggatacctcgacgatactctgactacccagacccctatataacatgaaatattatttcaacaattggatcatctatttcactaatcgctatcataatactaatttacgcagtgtgagaaagcatgataagaaatcgaaaaagagtgataattacccattcaacaacatccattgaatgaaatcaaataacacccccgaatgaacatagctactcagaactacctaagctaaggtgattc
Phelister_aduncus                        111114121211111231112221143212111151111111111111134111243211111211111111213211211112222111113111111212113111111221121212212121111211111111111221131121111131322212121111121111122131111111121221251111111122112351221152224211211111???????????????????????????????-----------------------------------------------------------------------------------------------------------------------------------------------------------------------------------------------------------------------------------------------------------------------------------------------------------------------------------------------------------------------------------------------------------------------------------------------------------------------------------------------------------------------------------------------------------------------------------------------------------------------------------------------------------------------------------------------------------------------------------------------------------------------------------------------------------------------------------------------------------------------------------------------------------------------------------------------------------------------------------------------------------------------------------------------------------------------------------------------------------------------------------------------------------------------------------------------------------------------------------------------------------------------------------------------------------------------------------------------------------------------------------------------------------------------------------------------------------------------------------------------------------------------------------------------------------------------------------------------------------------------------------------------------------------------------------------------------------------------------------------------------------------------------------------------------------------------------------------------------------------------------------------------------------------------------------------------------------------------------------------------------------------------------------------------------------------------------------------------------------------------------------------------------------------------------------------------------------------------------------------------------------------------------------------------------------------------------------------------------------------------------------------------------------------------------------------------------------------------------------------------------------------------------------------------------------------------------------------------------------------------------------------------------------------------------------------------------------------
Phelister_aduncus_B                      111114121211111231112?21121211111151111111111111134111143111111211111111212211211112222111213113111311113111111221121212212121111211111111211??????????????????????????????????????????????????????????????????????????????????????????????????????????????????????-----------------------------------------------------------------------------------------------------------------------------------------------------------------------------------------------------------------------------------------------------------------------------------------------------------------------------------------------------------------------------------------------------------------------------------------------------------------------------------------------------------------------------------------------------------------------------------------------------------------------------------------------------------------------------------------------------------------------------------------------------------------------------------------------------------------------------------------------------------------------------------------------------------------------------------------------------------------------------------------------------------------------------------------------------------------------------------------------------------------------------------------------------------------------------------------------------------------------------------------------------------------------------------------------------------------------------------------------------------------------------------------------------------------------------------------------------------------------------------------------------------------------------------------------------------------------------------------------------------------------------------------------------------------------------------------------------------------------------------------------------------------------------------------------------------------------------------------------------------------------------------------------------------------------------------------------------------------------------------------------------------------------------------------------------------------------------------------------------------------------------------------------------------------------------------------------------------------------------------------------------------------------------------------------------------------------------------------------------------------------------------------------------------------------------------------------------------------------------------------------------------------------------------------------------------------------------------------------------------------------------------------------------------------------------------------------------------------
Phelister_affinis                        111122122211111331112354243212111351111211111111134111243111111111111111113221221111222122111111111111112111111221121142212121111111111111111111131121111121322211121111121111121141111112111241211?11111113112111121321121111321111???????????????????????????????-----------------------------------------------------------------------------------------------------------------------------------------------------------------------------------------------------------------------------------------------------------------------------------------------------------------------------------------------------------------------------------------------------------------------------------------------------------------------------------------------------------------------------------------------------------------------------------------------------------------------------------------------------------------------------------------------------------------------------------------------------------------------------------------------------------------------------------------------------------------------------------------------------------------------------------------------------------------------------------------------------------------------------------------------------------------------------------------------------------------------------------------------------------------------------------------------------------------------------------------------------------------------------------------------------------------------------------------------------------------------------------------------------------------------------------------------------------------------------------------------------------------------------------------------------------------------------------------------------------------------------------------------------------------------------------------------------------------------------------------------------------------------------------------------------------------------------------------------------------------------------------------------------------------------------------------------------------------------------------------------------------------------------------------------------------------------------------------------------------------------------------------------------------------------------------------------------------------------------------------------------------------------------------------------------------------------------------------------------------------------------------------------------------------------------------------------------------------------------------------------------------------------------------------------------------------------------------------------------------------------------------------------------------------------------------------------------------------
Phelister_AKT_SanLorenzo_sp21            1112243234211213211123541232111413511112111111111111112111111111111111112122112211112221221111212111111121111212211311321121211112111112111111111312212211313322111211111111111211421111111211212111111111?2122351121162224211111111???????????????????????????????-----------------------------------------------------------------------------------------------------------------------------------------------------------------------------------------------------------------------------------------------------------------------------------------------------------------------------------------------------------------------------------------------------------------------------------------------------------------------------------------------------------------------------------------------------------------------------------------------------------------------------------------------------------------------------------------------------------------------------------------------------------------------------------------------------------------------------------------------------------------------------------------------------------------------------------------------------------------------------------------------------------------------------------------------------------------------------------------------------------------------------------------------------------------------------------------------------------------------------------------------------------------------------------------------------------------------------------------------------------------------------------------------------------------------------------------------------------------------------------------------------------------------------------------------------------------------------------------------------------------------------------------------------------------------------------------------------------------------------------------------------------------------------------------------------------------------------------------------------------------------------------------------------------------------------------------------------------------------------------------------------------------------------------------------------------------------------------------------------------------------------------------------------------------------------------------------------------------------------------------------------------------------------------------------------------------------------------------------------------------------------------------------------------------------------------------------------------------------------------------------------------------------------------------------------------------------------------------------------------------------------------------------------------------------------------------------------------------
Phelister_AKT_Yasuni_sp17                111112121211111221112221123211111251111111111111114111243111111211111111212211111112222111113113111111113111111221121212212121111211111111111231131221111131332212121111121111122132111111122221251141111122112151121121114211211111???????????????????????????????-----------------------------------------------------------------------------------------------------------------------------------------------------------------------------------------------------------------------------------------------------------------------------------------------------------------------------------------------------------------------------------------------------------------------------------------------------------------------------------------------------------------------------------------------------------------------------------------------------------------------------------------------------------------------------------------------------------------------------------------------------------------------------------------------------------------------------------------------------------------------------------------------------------------------------------------------------------------------------------------------------------------------------------------------------------------------------------------------------------------------------------------------------------------------------------------------------------------------------------------------------------------------------------------------------------------------------------------------------------------------------------------------------------------------------------------------------------------------------------------------------------------------------------------------------------------------------------------------------------------------------------------------------------------------------------------------------------------------------------------------------------------------------------------------------------------------------------------------------------------------------------------------------------------------------------------------------------------------------------------------------------------------------------------------------------------------------------------------------------------------------------------------------------------------------------------------------------------------------------------------------------------------------------------------------------------------------------------------------------------------------------------------------------------------------------------------------------------------------------------------------------------------------------------------------------------------------------------------------------------------------------------------------------------------------------------------------------------
Phelister_AKT_Yasuni_sp18                111114121111111231112354143212111151111111111111134111443111111211111111212211111112222111111111111111113111221111131212212121111211111111111221131221111132322212121111121111122142111111121221251141111122112251221121114211213111???????????????????????????????caaggaaggcagcaggcgcgcaaattacccactcccggcacggggaggtagtgacgaaaaat-aacgatacggg-actcatcc-gaggccccgtaatcggaatgagtacactttaaatcctttaacgaggatcaattggagggcaagtctggtgccagcagccgcggtaattccagctccaata-gcgtatattaaa-gttgttgcggttaaaaagctcgtag-tcgaatctgtgtcgtgcgccgccggttcatcgctcgcggtgtcaa-ctggcgtg-tcgcaggacgtcctgcc--ggtgga------------cttagc--c----------------------------------------------------------gcgt-cgtcgtctcgcgcggcgt--------------------------------------------cg-----------------------------tggcggtccaac---ttc-aaca-atcccaccgcggtgctcttcgctgagtgtcgaggtgggccggcacgtttactttgaacaaattagagtgcttaaagcaggcta-aaatttcgcctgaatactgtgtgcatggaataatggaataggacctcggttctattttgttagttttcggaaccccgaggtaatgattaataggaacggatgggggcattcgtattgcgacgttagaggtgaaattcttggatcgtcgcaagacggacttaagcgaaagcatttgccaaaaacgctttcattgatcaagaacgaaagttagaggttcgaaggcgatcagataccgccctagttctaaccataaacgatg-ccagctag--cgatccgccga-cgttcctccgatgac-tcggcgggcagcttccgggaaaccaaagctttt--ggttccgggggaagt---------------------------------------------------------------------------------------------------------------------------------------------------------------------------------------------------------------------------------------------------------------------------------------------------------------------------------------------------------------------------------------------------------------------------------------------------------------------------------------------------------------------------------------------------------------------------------------------------------------------------------------------------------------------------------------------------------------------------------------------------------------------------------------------------------------------------------------------------------------------------------------------------------------------------------------------------------------------------------------------------------------------------------ccaccatatattcactgtaggaatagacgtagatacacgagcctatttcacttcagcaacaatgattattgctgttcccacaggaattaaaattttcaggtgattggcaactttacatggaacacaattaaggtattcacccacccttttatgagctctaggatttgtattccttttcacagtagggggattaacaggagttattctagctaattcatctatcgacattgttcttcatgacacatactatgtagtagcccatttccattacgttctatctataggagcagtatttgctattataggtggtattattcaatgatacccattattcacaggtttaacaataaatcaaaag---ctccttaaaattcaattcttcattatatttgtgggagttaacctaacatttttcccacaacatttccttggtctaagaggtataccccgacgatactctgattatccggattcattcacaccatgaaatgtaatttcatcaattgggtcatcaatttcaactttagggattatcctactaatttatattttatgggaaagaatactattaaaccgtaaaagcctaattacatcccatataccctcatccattgaatgattacaaactactccacccagagaacacagatactcagaattacctaagctttctaggttc
Phelister_AKT_Yasuni_sp32                111114121211141231112223123211111151111111111111134111243211112211111111213211211112222111111113111111113111221221121212212221111211111111111221131121111132332211121111121111122142111111121221251121111122112151221121114211211111???????????????????????????????-----------------------------------------------------------------------------------------------------------------------------------------------------------------------------------------------------------------------------------------------------------------------------------------------------------------------------------------------------------------------------------------------------------------------------------------------------------------------------------------------------------------------------------------------------------------------------------------------------------------------------------------------------------------------------------------------------------------------------------------------------------------------------------------------------------------------------------------------------------------------------------------------------------------------------------------------------------------------------------------------------------------------------------------------------------------------------------------------------------------------------------------------------------------------------------------------------------------------------------------------------------------------------------------------------------------------------------------------------------------------------------------------------------------------------------------------------------------------------------------------------------------------------------------------------------------------------------------------------------------------------------------------------------------------------------------------------------------------------------------------------------------------------------------------------------------------------------------------------------------------------------------------------------------------------------------------------------------------------------------------------------------------------------------------------------------------------------------------------------------------------------------------------------------------------------------------------------------------------------------------------------------------------------------------------------------------------------------------------------------------------------------------------------------------------------------------------------------------------------------------------------------------------------------------------------------------------------------------------------------------------------------------------------------------------------------------------------------
Phelister_AKT_Yasuni_sp6                 11111212121111133111222114321211135111111211111113421145311111121111111121321122111222211111311311111111311122122123122221212?1?1111111111111??????????????????????????????????????????????????????????????????????????????????????????????????????????????????????-----------------------------------------------------------------------------------------------------------------------------------------------------------------------------------------------------------------------------------------------------------------------------------------------------------------------------------------------------------------------------------------------------------------------------------------------------------------------------------------------------------------------------------------------------------------------------------------------------------------------------------------------------------------------------------------------------------------------------------------------------------------------------------------------------------------------------------------------------------------------------------------------------------------------------------------------------------------------------------------------------------------------------------------------------------------------------------------------------------------------------------------------------------------------------------------------------------------------------------------------------------------------------------------------------------------------------------------------------------------------------------------------------------------------------------------------------------------------------------------------------------------------------------------------------------------------------------------------------------------------------------------------------------------------------------------------------------------------------------------------------------------------------------------------------------------------------------------------------------------------------------------------------------------------------------------------------------------------------------------------------------------------------------------------------------------------------------------------------------------------------------------------------------------------------------------------------------------------------------------------------------------------------------------------------------------------------------------------------------------------------------------------------------------------------------------------------------------------------------------------------------------------------------------------------------------------------------------------------------------------------------------------------------------------------------------------------------------
Phelister_AKT_YasuniGen3sp3              11111212421111123111235414321211135111111121111113421124321111121111111121321112111212112211?113111?1111?1111212212312222122211111111111111111111312211111?1332212121111121111122121111111112221211111111122112351221121123111211111???????????????????????????????caaggaaggcagcaggcgcgcaaattacccactcccggcacggggaggtagtgacgaaaaat-aacgatacggg-actcatcc-gaggccccgtaatcggaatgagtacactttaaatcctttaacgaggatcaattggagggcaagtctggtgccagcagccgcggtaattccagctccaata-gcgtatattaaa-gttgttgcggttaaaaagctcgtag-tcgaatctgtgtcgtgcgccgccggttcatcgctcgcggtgtcaa-ctggcgtgctcgcaggacgtcctgcc--ggtgga------------cttagc--c----------------------------------------------------------gcgctcgtcgtctcgcgcggcgt--------------------------------------------cg-----------------------------cggcggtccaac---ttc-aaca-atcccaccgcggtgctctttgctgagtgtcgaggtgggccggcacgtttactttgaacaaattagagtgcttaaagcaggcta-aaatttcgcctgaatactgtgtgcatggaataatggaataggacctcggttctattttgttagttttcggaaccccgaggtaatgattaataggaacggatgggggcattcgtattgcgacgttagaggtgaaattcttggatcgtcgcaagacggacttaagcgaaagcatttgccaaaaacgctttcattgatcaagaacgaaagttagaggttcgaaggcgatcagataccgccctagttctaaccataaacgatg-ccagctag--cgatccgccga-cgttcctccgatgac-tcggcgggcagcttccgggaaaccaaagctttt-gggttccgggggaagtaaaccgttc-ggggt-aacc-gagaa--ccgaaagttggaaaggagagattcaccgcgactcgac--gcgtcggcg--agtgcg-cgtacggacgt------cgcgtcg---acttc----ggtcggcgt-------------------------------------------------------------------gcgccgcacgcg-tgccgtt--cg-gacgtgcgatcgcgtgcacttctctcctagtagg-acgtc-------------gcgacccgtcgggtgccggtctacga---tcgacggt------------ggagtccgcg---------------------aaaa----cgatt-----cttcgttctcgcgaaccc------gtcgc----------atccggccggctcgctcgacggtagaaca--tgaggggcgcggggccgcgac--c--agttc--gcgtccg-acccgtcgcaagcgt------gctctc--------------------------ggt-aat-tcggtgcac--tcggagtcctc-gtg-----------------------------tctccggtcccggatccgggcta-ctgttcgcgacggc-gttctcggacagactccgtatacacgcccgtcagcgacgctattgctttgggtactttcaggacccgtcttgaaacacggaccaaggagtctagcatgaacgcgagtcttagggactcttcaaa---------tttaaagaactaaac--c-ttgaggcgcaatgaaagtgaagatc-cgcctt---gcgcgcsatctagggaatac-gggtgccacsgcccttaaaag--------ccgacg-----------------ccctgcattcccggggcgtctcg----atctcatcgcgagat---------------------------g------------------------acaccatatattcacagtaggtatagatgtagatacacgagcatacttcacctccgccacaataattattgctgttcctacaggaattaaaattttcagatgattggctactctgcatggaacccaattaagatattcccccactctattatgagccttagggtttgtattccttttcacagtcggtggcttaacaggagttatcctagcaaactcatcaattgatattgttttacatgatacatactatgtagtagcccatttccattatgtcttatccataggagctgtattcgctattataggaggattagtacaatgatattccttgtttacagggttaacaataaatcaaaag---cttcttaaaatccaattcttcgttatatttacaggagtaaacctaacttttttccctcaacacttcctaggattaagaggaatacctcgacgatattcagactatcctgactcattcacaccgtgaaatgtgatttcctcaattgggtcatctatttcaatagtagctattattcttctaatttatattatatgagaaagaatatcactaaatcgaaaggccctaataacttcccatataccttcatctattgaatgattacaagctactccccctagagaacacagatactcagaacttcctaaactatcaagattc
Phelister_Bahia1b                        1111141212111212??112221123212111351111212211111134111243211111?11111111?????????????2211111111111111?11111???1??12212?2????????1?11111111?????????????????????????????????????????????????????????????????????????????????????????????????????????????????????????-----------------------------------------------------------------------------------------------------------------------------------------------------------------------------------------------------------------------------------------------------------------------------------------------------------------------------------------------------------------------------------------------------------------------------------------------------------------------------------------------------------------------------------------------------------------------------------------------------------------------------------------------------------------------------------------------------------------------------------------------------------------------------------------------------------------------------------------------------------------------------------------------------------------------------------------------------------------------------------------------------------------------------------------------------------------------------------------------------------------------------------------------------------------------------------------------------------------------------------------------------------------------------------------------------------------------------------------------------------------------------------------------------------------------------------------------------------------------------------------------------------------------------------------------------------------------------------------------------------------------------------------------------------------------------------------------------------------------------------------------------------------------------------------------------------------------------------------------------------------------------------------------------------------------------------------------------------------------------------------------------------------------------------------------------------------------------------------------------------------------------------------------------------------------------------------------------------------------------------------------------------------------------------------------------------------------------------------------------------------------------------------------------------------------------------------------------------------------------------------------------------------------------------------------------------------------------------------------------------------------------------------------------------------------------------------------------------------
Phelister_balzanii                       11111412341114123?111???????11111351111211111111114111353211111?11111111???????????2???11211311111111?1131121112211212?2212122111111111111?11231131121121132332212121111121111122141111111121221251111111123212351211162214211212111???????????????????????????????-----------------------------------------------------------------------------------------------------------------------------------------------------------------------------------------------------------------------------------------------------------------------------------------------------------------------------------------------------------------------------------------------------------------------------------------------------------------------------------------------------------------------------------------------------------------------------------------------------------------------------------------------------------------------------------------------------------------------------------------------------------------------------------------------------------------------------------------------------------------------------------------------------------------------------------------------------------------------------------------------------------------------------------------------------------------------------------------------------------------------------------------------------------------------------------------------------------------------------------------------------------------------------------------------------------------------------------------------------------------------------------------------------------------------------------------------------------------------------------------------------------------------------------------------------------------------------------------------------------------------------------------------------------------------------------------------------------------------------------------------------------------------------------------------------------------------------------------------------------------------------------------------------------------------------------------------------------------------------------------------------------------------------------------------------------------------------------------------------------------------------------------------------------------------------------------------------------------------------------------------------------------------------------------------------------------------------------------------------------------------------------------------------------------------------------------------------------------------------------------------------------------------------------------------------------------------------------------------------------------------------------------------------------------------------------------------------------------
Phelister_Bigwilliamsi                   111114121111111231112354143212111152111111111111134111243211111111111111213211221112222111111113111111112111221221121212212121111211111111111221131111111132332212121111121111121131111111111141211111111122112352211121114211211111???????????????????????????????-----------------------------------------------------------------------------------------------------------------------------------------------------------------------------------------------------------------------------------------------------------------------------------------------------------------------------------------------------------------------------------------------------------------------------------------------------------------------------------------------------------------------------------------------------------------------------------------------------------------------------------------------------------------------------------------------------------------------------------------------------------------------------------------------------------------------------------------------------------------------------------------------------------------------------------------------------------------------------------------------------------------------------------------------------------------------------------------------------------------------------------------------------------------------------------------------------------------------------------------------------------------------------------------------------------------------------------------------------------------------------------------------------------------------------------------------------------------------------------------------------------------------------------------------------------------------------------------------------------------------------------------------------------------------------------------------------------------------------------------------------------------------------------------------------------------------------------------------------------------------------------------------------------------------------------------------------------------------------------------------------------------------------------------------------------------------------------------------------------------------------------------------------------------------------------------------------------------------------------------------------------------------------------------------------------------------------------------------------------------------------------------------------------------------------------------------------------------------------------------------------------------------------------------------------------------------------------------------------------------------------------------------------------------------------------------------------------------
Phelister_bipulvinatus                   1111241222111112??1?????????12111151111211111111133111143111112??1111111???????????????11???111?11?11?1111??????????????21?12??????????????????????????????????????????????????????????????????????????????????????????????????????????????????????????????????????-----------------------------------------------------------------------------------------------------------------------------------------------------------------------------------------------------------------------------------------------------------------------------------------------------------------------------------------------------------------------------------------------------------------------------------------------------------------------------------------------------------------------------------------------------------------------------------------------------------------------------------------------------------------------------------------------------------------------------------------------------------------------------------------------------------------------------------------------------------------------------------------------------------------------------------------------------------------------------------------------------------------------------------------------------------------------------------------------------------------------------------------------------------------------------------------------------------------------------------------------------------------------------------------------------------------------------------------------------------------------------------------------------------------------------------------------------------------------------------------------------------------------------------------------------------------------------------------------------------------------------------------------------------------------------------------------------------------------------------------------------------------------------------------------------------------------------------------------------------------------------------------------------------------------------------------------------------------------------------------------------------------------------------------------------------------------------------------------------------------------------------------------------------------------------------------------------------------------------------------------------------------------------------------------------------------------------------------------------------------------------------------------------------------------------------------------------------------------------------------------------------------------------------------------------------------------------------------------------------------------------------------------------------------------------------------------------------------
Phelister_Bolivia6                       1111221211111112211123541232121113511111112111111342111531111112111111112122112211122121121?111311111?11211111122113122221212?3?1111111111211??????????????????????????????????????????????????????????????????????????????????????????????????????????????????????-----------------------------------------------------------------------------------------------------------------------------------------------------------------------------------------------------------------------------------------------------------------------------------------------------------------------------------------------------------------------------------------------------------------------------------------------------------------------------------------------------------------------------------------------------------------------------------------------------------------------------------------------------------------------------------------------------------------------------------------------------------------------------------------------------------------------------------------------------------------------------------------------------------------------------------------------------------------------------------------------------------------------------------------------------------------------------------------------------------------------------------------------------------------------------------------------------------------------------------------------------------------------------------------------------------------------------------------------------------------------------------------------------------------------------------------------------------------------------------------------------------------------------------------------------------------------------------------------------------------------------------------------------------------------------------------------------------------------------------------------------------------------------------------------------------------------------------------------------------------------------------------------------------------------------------------------------------------------------------------------------------------------------------------------------------------------------------------------------------------------------------------------------------------------------------------------------------------------------------------------------------------------------------------------------------------------------------------------------------------------------------------------------------------------------------------------------------------------------------------------------------------------------------------------------------------------------------------------------------------------------------------------------------------------------------------------------------------
Phelister_bolivianus                     1111241221111112??112221?2?211111151111211111111134111243111111211111111????????????122122??111111111?11211?11???1231?2?21?12?????111111?1211??????????????????????????????????????????????????????????????????????????????????????????????????????????????????????-----------------------------------------------------------------------------------------------------------------------------------------------------------------------------------------------------------------------------------------------------------------------------------------------------------------------------------------------------------------------------------------------------------------------------------------------------------------------------------------------------------------------------------------------------------------------------------------------------------------------------------------------------------------------------------------------------------------------------------------------------------------------------------------------------------------------------------------------------------------------------------------------------------------------------------------------------------------------------------------------------------------------------------------------------------------------------------------------------------------------------------------------------------------------------------------------------------------------------------------------------------------------------------------------------------------------------------------------------------------------------------------------------------------------------------------------------------------------------------------------------------------------------------------------------------------------------------------------------------------------------------------------------------------------------------------------------------------------------------------------------------------------------------------------------------------------------------------------------------------------------------------------------------------------------------------------------------------------------------------------------------------------------------------------------------------------------------------------------------------------------------------------------------------------------------------------------------------------------------------------------------------------------------------------------------------------------------------------------------------------------------------------------------------------------------------------------------------------------------------------------------------------------------------------------------------------------------------------------------------------------------------------------------------------------------------------------------------
Phelister_bovinus                        111124124131122231112221123212111351111214111121134111643211111?11111111211211221112222122111121211111123111112221131222112121111111111111211111131121111221332212121111221112122142111111121121251111111122212352311121114211221111???????????????????????????????-----------------------------------------------------------------------------------------------------------------------------------------------------------------------------------------------------------------------------------------------------------------------------------------------------------------------------------------------------------------------------------------------------------------------------------------------------------------------------------------------------------------------------------------------------------------------------------------------------------------------------------------------------------------------------------------------------------------------------------------------------------------------------------------------------------------------------------------------------------------------------------------------------------------------------------------------------------------------------------------------------------------------------------------------------------------------------------------------------------------------------------------------------------------------------------------------------------------------------------------------------------------------------------------------------------------------------------------------------------------------------------------------------------------------------------------------------------------------------------------------------------------------------------------------------------------------------------------------------------------------------------------------------------------------------------------------------------------------------------------------------------------------------------------------------------------------------------------------------------------------------------------------------------------------------------------------------------------------------------------------------------------------------------------------------------------------------------------------------------------------------------------------------------------------------------------------------------------------------------------------------------------------------------------------------------------------------------------------------------------------------------------------------------------------------------------------------------------------------------------------------------------------------------------------------------------------------------------------------------------------------------------------------------------------------------------------------------------
Phelister_brevis                         1111141223111112311122211432121112511112111111111341111431111112111111112132212111112221211111131111111121111112311212{23}2212121111111111111211221131221111131222212121111111111111141111111111231111111111123112311221152311111211111???????????????????????????????caaggaaggcagcaggcgcgcaaattacccactcccggcacggggaggtagtgacgaaaaat-aacgatacggg-actcatcc-gaggccccgtaatcggaatgagtacactttaaatcctttaacgaggatcaattggagggcaagtctggtgccagcagccgcggtaattccagctccaata-gcgtatattaaa-gttgttgcggttaaaaagctcgtag-tcgaatctgtgtcgtgcgccgccggttcatcgctcgcggtgtcaa-ctggcgtg-tcgcaggacgtcctgcc--ggtgga------------cttagc--c----------------------------------------------------------gcgt-cgtcgtctcgcgcggcgt--------------------------------------------cg-----------------------------tggcggtccaac---ttc-aaca-atcccaccgcggtgctcttcgctgagtgtcgaggtgggccggcacgtttactttgaacaaattagagtgcttaaagcaggcta-aaatttcgcctgaatactgtgtgcatggaataatggaataggacctcggttctattttgttagttttcggaaccccgaggtaatgattaataggaacggatgggggcattcgtattgcgacgttagaggtgaaattcttggatcgtcgcaagacggacttaagcgaaagcatttgccaaaaacgctttcattgatcaagaacgaaagttagaggttcgaaggcgatcagataccgccctagttctaaccataaacgatg-ccagctag--cgatccgccga-cgttcctccgatgac-tcggcgggcagcttccgggaaaccaaagctttt-gggttccgggggaagtaaaccgttcaggggtaaacctgagaaacccgaaagttcgaaaggagagattcaccgcgactcgac--cggtcggcg--agtgcg-cgtacggacgt------cgcgtc{tg}---acttc----ggtcggcgt-------------------------------------------------------------------gcgccgcacgcg-tgccgtt--cg-gaccggcgatcgcgtgcacttctctcctagtagg-acgtc-------------gcgacccgtcgggtgtcggtctacga---tcgacggt------------ggagtccgcga--------gacgatcgcctcaaaa----cgatc-------tcgttctcgcgaaccc------gtcgc----------atccggccgactcgctcgacggtagaaca--cgaggggcgcggggccgcgac--t--agttc--gcgtccg-acccgtcgcaagcgt------g--ctc--------------------------ggt-aat-ctggtgcac--tcggagtcctc-gcg-----------------------------tctccggtcccggatccgagcta-ctgttcgcggcggc-gttctcggacagactccgtatacacgcccgtcagcgacgctattgctttgggtactttcaggacccgtcttgaaacacggaccaaggagtctagcatgaacgcgagtcttagggactc--tcaa---------tttaaagaactaaac--c-ttgaggcgtaatgaaagtgaagatc-cgcctt---gcgcgcgatctagggaatac-gggcg---aggtct-caaag---------ccga-a-----------------ccctgcattcccggggcgtctcg----atctcatcgcgagat---------------------------gaggcgcacccagagcgtacacgcttcaccatatatttactgtcgggatagatgtagatactcgagcctatttcacatcagcaactataattattgctgtgccaacaggtattaaaattttcagttgattagccaccctccatgggacacaattaagatactcccccactctgctatgggccctaggtttcgtattcctattcacagtaggggggctgactggggttattttagctaactcttcaattgacattatcctccatgatacttattatgtagtcgcccatttccattatgttctatccataggagcagtattcgccattataggggggttaatccaatgataccctttatttacgggcctaaccataaaccaaaaa---cttctaaaaatccaattccttgtaatatttattggagtaaacttaacattcttcccccagcatttcttgggcctaagaggaataccccgacgatattctgattacccagactcattcactccttgaaatattgtttcttcaatcggttcatcgatttcaatagtagcaattaccttattaatctatattatttgagaaagaatatccatgaaccgaaaagctctaataactactcaaatatcgacatccattgaatgattacaagctagccccccaagagaacatagatactcagaattaccaaaactttccggattc
Phelister_brevistrius                    11112212211111133111222312321211125111121111111113411144321111111111111121322122111222212211112111111111211211{12}11113112221212111111111111121111113122?1111113222221?1131121111121121111111121121211111111?22212152221111124211211111???????????????????????????????caaggaaggcagcaggcgcgcaaattacccactcccggcacggggaggtagtgacgaaaaat-aacgatacggg-actcatcc-gaggccccgtaatcggaatgagtacactttaaatcctttaacgaggatcaattggagggcaagtctggtgccagcagccgcggtaattccagctccaata-gcgtatattaaa-gttgttgcggttaaaaagctcgtag-tcgaatctgtgtcgtgcgccgccggttcatcgctcgcggtgtcaa-ctggcgtg-tcgcaggacgtcctgcc--ggtgga------------cttagc--c----------------------------------------------------------gcgt-cgtcgtctcgcgcggcgt--------------------------------------------cg-----------------------------tggcggtccaac---ttc-aaca-atcccaccgcggtgctcttcgctgagtgtcgaggtgggccggcacgtttactttgaacaaattagagtgcttaaagcaggcta-aaatttcgcctgaatactgtgtgcatggaataatggaataggacctcggttctattttgttagttttcggaactccgaggtaatgattaataggaacggatgggggcattcgtattgcgacgttagaggtgaaattcttggatcgtcgcaagacggacttaagcgaaagcatttgccaaaaacgctttcattgatcaagaacgaaagttagaggttcgaaggcgatcagataccgccctagttctaaccataaacgatg-ccagctag--cgatccgccga-cgttcctccgatgac-tcggcgggcagcttccgggaaaccaaagctttt-gggttccgggggaagtaaaccgttcaggggtaaacctgagaaacccgaaagttcgaaaggagagattcaccgcgactcgac--gcgtcggcg--agtgcg-cgtacggacgt------cgcgtcg---gcttc----ggtcggcgt-------------------------------------------------------------------gcgccgcacgcg-tgccgtt--cg-gacgtgcgatcgcgtgcacttctctcctagtagg-acgtc-------------gcgacccgtcgggtgtcggtctacga---tcgacggt------------ggagcccgcga--------gacgatcgcctcaaaa----cgatt-------tagttctcgcgaaccc------gtcgc----------atccggccggctcgctcgacggtagaaca--tgaagggcgcggggccgcgac--t--agttc--gcgtccg-acccgtcgcaagcgt------g--ctc--------------------------ggt-aat-tcggtgt-c--tcggagtcctc-gtg-----------------------------tctccggtcccggatccgggcta-ctgttcgcggcgga-gttctcggacagactccgtatacacgcccgtcagcgacgctattgctttgggtactttcaggacccgtcttgaaacacggaccaaggagtctagcatgaacgcgagtcttagggactc--tcaa---------tttaaagaactaaac--c-ttgaggcgtaatgaaagtgaagatc-cgcctt---gcgcgcgatctagggaatac-gggtg---aggccc-caaag---------ccga-a-----------------ccctgcattcccggggcgtctcg----atctcatcgcgagat---------------------------gaggcgcacccagagcgtacacgctacaccatatatttactgtagggatagacgtcgacactcgagcatacttcacatcagccacaataatcattgctgttccaacaggaatcaaaattttcaggtgattggcaactcttcacggaacccaattaagttattcacctactcttctatgagcattaggatttgtattcttattcacagtaggaggattaacaggggtcattctggctaactcttcaattgacattgttcttcacgacacttactatgtagtagcacatttccactatgttctttcaatgggagccgtgtttgctattatagggggattaatccaatgatacccattatttactggacttagaataaatcagaaa---ctcctcaaaatccagttcttcattatattcataggagtgaacctcacattcttccctcaacatttcttaggactaagaggaatacctcgacgatattcagattatcctgacgcattcaccccttgaaatgtagtatcatcaattgggtcatctatctccatagtagctattattctactaatttacattatatgagaaagaatatccttaaaccgaaaggctttaataactacccatatacctacatcaattgaatgattacaagccaccccccctagagaacatagatactctgaattaccaaaactatcagatttc
Phelister_carinifrons                    111113121111111331112221121212111151111111111111134111353111111111111111213211221111222433113111111311112111213111121121112121111111111111211221131221111132332222111111221112121142111111132221411111111123112312121111111111221111???????????????????????????????-----------------------------------------------------------------------------------------------------------------------------------------------------------------------------------------------------------------------------------------------------------------------------------------------------------------------------------------------------------------------------------------------------------------------------------------------------------------------------------------------------------------------------------------------------------------------------------------------------------------------------------------------------------------------------------------------------------------------------------------------------------------------------------------------------------------------------------------------------------------------------------------------------------------------------------------------------------------------------------------------------------------------------------------------------------------------------------------------------------------------------------------------------------------------------------------------------------------------------------------------------------------------------------------------------------------------------------------------------------------------------------------------------------------------------------------------------------------------------------------------------------------------------------------------------------------------------------------------------------------------------------------------------------------------------------------------------------------------------------------------------------------------------------------------------------------------------------------------------------------------------------------------------------------------------------------------------------------------------------------------------------------------------------------------------------------------------------------------------------------------------------------------------------------------------------------------------------------------------------------------------------------------------------------------------------------------------------------------------------------------------------------------------------------------------------------------------------------------------------------------------------------------------------------------------------------------------------------------------------------------------------------------------------------------------------------------------------------
Phelister_Chamela1                       111114121211121221112354143212111151111111211111134111243211111211111111213211221112222111113111111311113111111221131212112121111211111111111221131221111232332212121111121111122131111111121221251111111122112352221152224211211111???????????????????????????????-----------------------------------------------------------------------------------------------------------------------------------------------------------------------------------------------------------------------------------------------------------------------------------------------------------------------------------------------------------------------------------------------------------------------------------------------------------------------------------------------------------------------------------------------------------------------------------------------------------------------------------------------------------------------------------------------------------------------------------------------------------------------------------------------------------------------------------------------------------------------------------------------------------------------------------------------------------------------------------------------------------------------------------------------------------------------------------------------------------------------------------------------------------------------------------------------------------------------------------------------------------------------------------------------------------------------------------------------------------------------------------------------------------------------------------------------------------------------------------------------------------------------------------------------------------------------------------------------------------------------------------------------------------------------------------------------------------------------------------------------------------------------------------------------------------------------------------------------------------------------------------------------------------------------------------------------------------------------------------------------------------------------------------------------------------------------------------------------------------------------------------------------------------------------------------------------------------------------------------------------------------------------------------------------------------------------------------------------------------------------------------------------------------------------------------------------------------------------------------------------------------------------------------------------------------------------------------------------------------------------------------------------------------------------------------------------------------------
Phelister_CMN2004.3                      111122121111111231112223143212111151111211121111111111443111111211111111213211211111222122113121111211112111221111221222212121111111111111211111131221111131232211121111221111121142111111111231211111111133212152221152421111221111???????????????????????????????-----------------------------------------------------------------------------------------------------------------------------------------------------------------------------------------------------------------------------------------------------------------------------------------------------------------------------------------------------------------------------------------------------------------------------------------------------------------------------------------------------------------------------------------------------------------------------------------------------------------------------------------------------------------------------------------------------------------------------------------------------------------------------------------------------------------------------------------------------------------------------------------------------------------------------------------------------------------------------------------------------------------------------------------------------------------------------------------------------------------------------------------------------------------------------------------------------------------------------------------------------------------------------------------------------------------------------------------------------------------------------------------------------------------------------------------------------------------------------------------------------------------------------------------------------------------------------------------------------------------------------------------------------------------------------------------------------------------------------------------------------------------------------------------------------------------------------------------------------------------------------------------------------------------------------------------------------------------------------------------------------------------------------------------------------------------------------------------------------------------------------------------------------------------------------------------------------------------------------------------------------------------------------------------------------------------------------------------------------------------------------------------------------------------------------------------------------------------------------------------------------------------------------------------------------------------------------------------------------------------------------------------------------------------------------------------------------------------
Phelister_CMN2004.6                      111124121111111221112354123212111351111112111111134111143111111211111111213211221111212112111113111111112111111221121222212121111111111111211221131121111132222211121111121112122141111111123241211111111132212251211162424211221111???????????????????????????????-----------------------------------------------------------------------------------------------------------------------------------------------------------------------------------------------------------------------------------------------------------------------------------------------------------------------------------------------------------------------------------------------------------------------------------------------------------------------------------------------------------------------------------------------------------------------------------------------------------------------------------------------------------------------------------------------------------------------------------------------------------------------------------------------------------------------------------------------------------------------------------------------------------------------------------------------------------------------------------------------------------------------------------------------------------------------------------------------------------------------------------------------------------------------------------------------------------------------------------------------------------------------------------------------------------------------------------------------------------------------------------------------------------------------------------------------------------------------------------------------------------------------------------------------------------------------------------------------------------------------------------------------------------------------------------------------------------------------------------------------------------------------------------------------------------------------------------------------------------------------------------------------------------------------------------------------------------------------------------------------------------------------------------------------------------------------------------------------------------------------------------------------------------------------------------------------------------------------------------------------------------------------------------------------------------------------------------------------------------------------------------------------------------------------------------------------------------------------------------------------------------------------------------------------------------------------------------------------------------------------------------------------------------------------------------------------------------------
Phelister_CMN2004.9                      111114123411121331112354141212111351111113111111154411443211111211111111213211221112222222111113111111113111111221231222112122111111111111111221131121111131322212112111111111121141111111111221211111111122112351111152214211111111???????????????????????????????-----------------------------------------------------------------------------------------------------------------------------------------------------------------------------------------------------------------------------------------------------------------------------------------------------------------------------------------------------------------------------------------------------------------------------------------------------------------------------------------------------------------------------------------------------------------------------------------------------------------------------------------------------------------------------------------------------------------------------------------------------------------------------------------------------------------------------------------------------------------------------------------------------------------------------------------------------------------------------------------------------------------------------------------------------------------------------------------------------------------------------------------------------------------------------------------------------------------------------------------------------------------------------------------------------------------------------------------------------------------------------------------------------------------------------------------------------------------------------------------------------------------------------------------------------------------------------------------------------------------------------------------------------------------------------------------------------------------------------------------------------------------------------------------------------------------------------------------------------------------------------------------------------------------------------------------------------------------------------------------------------------------------------------------------------------------------------------------------------------------------------------------------------------------------------------------------------------------------------------------------------------------------------------------------------------------------------------------------------------------------------------------------------------------------------------------------------------------------------------------------------------------------------------------------------------------------------------------------------------------------------------------------------------------------------------------------------------------
Phelister_colombiae                      1111441211111112??11????????12111151111211111111134111143111111?11111111????????????2221221?111111?11?11211?111??1121?2221212???11111111?1?11??????????????????????????????????????????????????????????????????????????????????????????????????????????????????????-----------------------------------------------------------------------------------------------------------------------------------------------------------------------------------------------------------------------------------------------------------------------------------------------------------------------------------------------------------------------------------------------------------------------------------------------------------------------------------------------------------------------------------------------------------------------------------------------------------------------------------------------------------------------------------------------------------------------------------------------------------------------------------------------------------------------------------------------------------------------------------------------------------------------------------------------------------------------------------------------------------------------------------------------------------------------------------------------------------------------------------------------------------------------------------------------------------------------------------------------------------------------------------------------------------------------------------------------------------------------------------------------------------------------------------------------------------------------------------------------------------------------------------------------------------------------------------------------------------------------------------------------------------------------------------------------------------------------------------------------------------------------------------------------------------------------------------------------------------------------------------------------------------------------------------------------------------------------------------------------------------------------------------------------------------------------------------------------------------------------------------------------------------------------------------------------------------------------------------------------------------------------------------------------------------------------------------------------------------------------------------------------------------------------------------------------------------------------------------------------------------------------------------------------------------------------------------------------------------------------------------------------------------------------------------------------------------------
Phelister_Columbia1                      111124122311111231112354121211111151111211111111133111643211111111111111212211121111222122111114211111112111121??1121232211121111111111111111111131121111131222211121111121111122142111111111231211111111123112131121152313111211111???????????????????????????????-----------------------------------------------------------------------------------------------------------------------------------------------------------------------------------------------------------------------------------------------------------------------------------------------------------------------------------------------------------------------------------------------------------------------------------------------------------------------------------------------------------------------------------------------------------------------------------------------------------------------------------------------------------------------------------------------------------------------------------------------------------------------------------------------------------------------------------------------------------------------------------------------------------------------------------------------------------------------------------------------------------------------------------------------------------------------------------------------------------------------------------------------------------------------------------------------------------------------------------------------------------------------------------------------------------------------------------------------------------------------------------------------------------------------------------------------------------------------------------------------------------------------------------------------------------------------------------------------------------------------------------------------------------------------------------------------------------------------------------------------------------------------------------------------------------------------------------------------------------------------------------------------------------------------------------------------------------------------------------------------------------------------------------------------------------------------------------------------------------------------------------------------------------------------------------------------------------------------------------------------------------------------------------------------------------------------------------------------------------------------------------------------------------------------------------------------------------------------------------------------------------------------------------------------------------------------------------------------------------------------------------------------------------------------------------------------------------------
Phelister_completus                      11122432342112122111235412321114135112121111111111111121111111111111111121222122111221212211112431111111{13}111121221131212212221111211111111111111131221121131332211121111111111121142111111121121252111111122122351121162224211111111???????????????????????????????-----------------------------------------------------------------------------------------------------------------------------------------------------------------------------------------------------------------------------------------------------------------------------------------------------------------------------------------------------------------------------------------------------------------------------------------------------------------------------------------------------------------------------------------------------------------------------------------------------------------------------------------------------------------------------------------------------------------------------------------------------------------------------------------------------------------------------------------------------------------------------------------------------------------------------------------------------------------------------------------------------------------------------------------------------------------------------------------------------------------------------------------------------------------------------------------------------------------------------------------------------------------------------------------------------------------------------------------------------------------------------------------------------------------------------------------------------------------------------------------------------------------------------------------------------------------------------------------------------------------------------------------------------------------------------------------------------------------------------------------------------------------------------------------------------------------------------------------------------------------------------------------------------------------------------------------------------------------------------------------------------------------------------------------------------------------------------------------------------------------------------------------------------------------------------------------------------------------------------------------------------------------------------------------------------------------------------------------------------------------------------------------------------------------------------------------------------------------------------------------------------------------------------------------------------------------------------------------------------------------------------------------------------------------------------------------------------------------
Phelister_condor                         11122232231111123111235412321211115211121111211111411112111111111111111121221121111122212111211311111111211111111123113221212?111111111111211221131221111131222212121111121111112131111111111231211111111133112112121152313111211111???????????????????????????????-----------------------------------------------------------------------------------------------------------------------------------------------------------------------------------------------------------------------------------------------------------------------------------------------------------------------------------------------------------------------------------------------------------------------------------------------------------------------------------------------------------------------------------------------------------------------------------------------------------------------------------------------------------------------------------------------------------------------------------------------------------------------------------------------------------------------------------------------------------------------------------------------------------------------------------------------------------------------------------------------------------------------------------------------------------------------------------------------------------------------------------------------------------------------------------------------------------------------------------------------------------------------------------------------------------------------------------------------------------------------------------------------------------------------------------------------------------------------------------------------------------------------------------------------------------------------------------------------------------------------------------------------------------------------------------------------------------------------------------------------------------------------------------------------------------------------------------------------------------------------------------------------------------------------------------------------------------------------------------------------------------------------------------------------------------------------------------------------------------------------------------------------------------------------------------------------------------------------------------------------------------------------------------------------------------------------------------------------------------------------------------------------------------------------------------------------------------------------------------------------------------------------------------------------------------------------------------------------------------------------------------------------------------------------------------------------------------------
Phelister_egincola                       1111221221111112311122431432121112511112111111111131114431111111111111112132112211112224331131111113111121112211112212222121211111111111112111111212111112213322111112111111111111411111111112315111411111222123122211523211112211111222111111221111132121112233122caaggaaggcagcaggcgcgcaaattacccactcccggcacggggaggtagtgacgaaaaat-aacgatacggg-actcatcc-gaggccccgtaatcggaatgagtacactttaaatcctttaacgaggatcaattggagggcaagtctggtgccagcagccgcggtaattccagctccaata-gcgtatattaaa-gttgttgcggttaaaaagctcgtag-tcgaatctgtgtcgtgcgccgccggttcatcgctcgcggtgttaa-ctggcgtg-tcgcaggacgtcctgcc--ggtgga------------cttagc--c----------------------------------------------------------gcgt-cgtcgtctcgcgcggcgt--------------------------------------------cg-----------------------------cggcggtccaac---ttc-aaca-atcccaccgcggtgctcttcgctgagtgtcgaggtgggccggcacgtttactttgaacaaattagagtgcttaaagcaggcta-aaatttcgcctgaatactgtgtgcatggaataatggaataggacctcggttctattttgttagttttcggaaccccgaggtaatgattaataggaacggatgggggcattcgtattgcgacgttagaggtgaaattcttggatcgtcgcaagacggacttaagcgaaagcatttgccaaaaacgctttcattgatcaagaacgaaagttagaggttcgaaggcgatcagataccgccctagttctaaccataaacgatg-ccagctag--cgatccgccga-cgttcctccgatgac-tcggcgggcagcttccgggaaaccaaagctttt-gggttccgggggaagtaaaccgttcaggggtaaacctgagaaacccgaaagttcgaaaggagagattcaccgcgactcgac--gcgtcggcg--agtgcg-cgtacggacgt------cgcgtcg---acttc----ggtcggcgt-------------------------------------------------------------------gcgccgaacgcg-tgccgtt--cg-gacgtgcgatcgcgtgcacttctctcctagtagg-acgtc-------------gcgacccgtcgggtgccggtctacga---tcgacggt------------ggagtccgcga--------gacggtcgcctcaaaa----cgatc-------tcgttctcgcgaaccc------gtcgc----------atccggccggctcgctcgacggtagaaca--tgaggggcgcggggccgcgac--c--agttc--gcgtccg-acccgtcgcaagcgt------g--ctc--------------------------ggt-aat-tcggtgtac--tcggagtcctc-gcg-----------------------------tctccggtcccggatccgggcta-ctgttcgcggcgga-gctctcggacagactccgtatacacgcccgtcagcgacgctattgctttgggtactttcaggacccgtcttgaaacacggaccaaggagtctagcatgaacgcgagtcttagggactctatcga---------tttaaagaactaaac--c-ttgaggcgtaatgaaagtgaagatc-cgcctt---gcgcgcgatctagggaatac-gggtg---aggcccacaaag---------ccga-a-----------------ccctgcattcccggggcgtctcg----atctcatcgcgagat---------------------------gaggcgcacccagagcgtacacgctccaccacatattcacagtaggaatagacgtagacacacgagcttactttacatcggctactataattattgctgttcccacaggaattaagatttttagttgattggcaactcttcatggaacccagttaagatattcaccaacgctcctgtgagctcttggatttgtattccttttcacagtagggggtttgactggagttattctagctaattcatcaattgatattgttcttcatgatacctactatgtagtggcacatttccattacgtcctttccataggagcagtattcgctattataagaggactagtccaatggtaccctttatttacaggattatctataaatcagaaa---ctgcttaagatacaattcttcattatatttatcggagtaaacctaacattctttccccaacacttcttaggactaagaggaataccccgtcgttactcggattatcccgactctttcaccccatgaaatgtagtttcatcaattggatcctctatttctatgatagcaattatccttctaatttacatcatatgagaaagaatatcattaagccgaaaggctataatgacaactcacatgccttcatctatcgaatgattacaggccacccctcctagagagcacagctactcggaacttcctaagttatcaagattc
Phelister_FMNH2010.5                     1111{14}4111111141331112354121212111151111111111111134111143111111111111111212211211112222111211113111111112111111111131112112121521111111111211221131121111131332212121111121111122131111111121111351111111122112251221111114211211111???????????????????????????????-----------------------------------------------------------------------------------------------------------------------------------------------------------------------------------------------------------------------------------------------------------------------------------------------------------------------------------------------------------------------------------------------------------------------------------------------------------------------------------------------------------------------------------------------------------------------------------------------------------------------------------------------------------------------------------------------------------------------------------------------------------------------------------------------------------------------------------------------------------------------------------------------------------------------------------------------------------------------------------------------------------------------------------------------------------------------------------------------------------------------------------------------------------------------------------------------------------------------------------------------------------------------------------------------------------------------------------------------------------------------------------------------------------------------------------------------------------------------------------------------------------------------------------------------------------------------------------------------------------------------------------------------------------------------------------------------------------------------------------------------------------------------------------------------------------------------------------------------------------------------------------------------------------------------------------------------------------------------------------------------------------------------------------------------------------------------------------------------------------------------------------------------------------------------------------------------------------------------------------------------------------------------------------------------------------------------------------------------------------------------------------------------------------------------------------------------------------------------------------------------------------------------------------------------------------------------------------------------------------------------------------------------------------------------------------------------------------------
Phelister_globiformis                    111114123411111231112221143212111152111211111111134111143111111211111111212221111111222122111111111111112111111111221232212122111111111111211221131221111131222211121111121111111141111111121121211111111123112312321152311111211111???????????????????????????????-----------------------------------------------------------------------------------------------------------------------------------------------------------------------------------------------------------------------------------------------------------------------------------------------------------------------------------------------------------------------------------------------------------------------------------------------------------------------------------------------------------------------------------------------------------------------------------------------------------------------------------------------------------------------------------------------------------------------------------------------------------------------------------------------------------------------------------------------------------------------------------------------------------------------------------------------------------------------------------------------------------------------------------------------------------------------------------------------------------------------------------------------------------------------------------------------------------------------------------------------------------------------------------------------------------------------------------------------------------------------------------------------------------------------------------------------------------------------------------------------------------------------------------------------------------------------------------------------------------------------------------------------------------------------------------------------------------------------------------------------------------------------------------------------------------------------------------------------------------------------------------------------------------------------------------------------------------------------------------------------------------------------------------------------------------------------------------------------------------------------------------------------------------------------------------------------------------------------------------------------------------------------------------------------------------------------------------------------------------------------------------------------------------------------------------------------------------------------------------------------------------------------------------------------------------------------------------------------------------------------------------------------------------------------------------------------------------------
Phelister_gracilis                       111114121311121231112354143211111152111111111111134111243211111211111111213211221112222111111111111112113112121221131212212121111211111111111221131221111131222212121111121111122141111111121141311111111132111252321132424211221111???????????????????????????????caaggaaggcagcaggcgcgcaaattacccactcccggcacggggaggtagtgacgaaaaat-aacgatacggg-actcatcc-gaggccccgtaatcggaatgagtacactttaaatcctttaacgaggatcaattggagggcaagtctggtgccagcagccgcggtaattccagctccaata-gcgtatattaaa-gttgttgcggttaaaaagctcgtag-tcgaatctgtgtcgtgcgccgccggttcatcgctcgcggtgtcaa-ctggcgtg-tcgcaggacgtcctgcc--ggtgga------------cttagc--c----------------------------------------------------------gcgt-cgtcgtctcgcgcggcgt--------------------------------------------cg-----------------------------tggcggtccaac---ttc-aaca-atcccaccgcggtgctcttcgctgagtgtcgaggtgggccggcacgtttactttgaacaaattagagtgcttaaagcaggcta-aaatttcgcctgaatactgtgtgcatggaataatggaataggacctcggttctattttgttagttttcggaaccccgaggtaatgattaataggaacggatgggggcattcgtattgcgacgttagaggtgaaattcttggatcgtcgcaagacggacttaagcgaaagcatttgccaaaaacgctttcattgatcaagaacgaaagttagaggttcgaaggcgatcagataccgccctagttctaaccataaacgatg-ccagctag--cgatccgccga-cgttcctccgatgac-tcggcgggcagcttccgggaaaccaaagctttt-gggttccgggggaagtaaaccggtcaggagtatacgtgagaaaccggatagtt-gaaaggagagattcaccgcgactcgac--gcgtcggcg--agtgcg-cgyacgcg---------------------------------------------------------------------------------------------------------------------tgccgtt--cg-gacgtgcgatcgcgtgcacttctctcctagtagg-acgtc-------------gcgacccgtcgggtgccggtctacga---tcgacggt------------ggagcccgcga--------gacgatcgcctcaaaa----cgatt-------acgttctcgcgaaccc------gtcgc----------atctggccggctcgctcgacggtagaaaa--tgaggggcgcggggccgcgac--c--agttc--gcgtccg-acccgtcgcaagcgt------g--ctc--------------------------sgw-aat-ttggtgcac--tcggagtcctc-gcg-----------------------------tctccggtcccgaatccgggcta-ctgttcgcggcggc-gttctcggacagactccgtatacacgcccgtcagcgacgctattgctttgggtactttcaggacccgtcttgaaacacggaccaaggagtctagcatgaacgcgagtcttagggactc--taaa---------tttaaagaactaaac--c-ttgaggcgtaatgaaagtgaagatc-cgcctt---gcgcgcgatctagggaatac-gggcg---aggcc---gaaag--------ccga-a-----------------ccctgcactcccggggcgtctcg----atctcatcgcgagat---------------------------gaggcctacccggaccttacactctccatcatatgtttaccgttggtatagatgtagatacccgggcctactttacctcagcaacaatgattattgctgttccaaccggaattaagattttcagttgattggcaactttacacggaacccagttaagatattcacctactctattatgagctttagggtttgtatttcttttcacagttgggggattaactggagttattttagctaattcatcacttgatattgttttacacgacacctactatgtagtagcccatttccattatgttttatctataggagcagtatttgctattataggaggattaatccagtgatatcctttatttacaggcttaactataaaccaaaag---cttcttaaaattcaattcttcatcatattcctcggagtaaatttaacattcttccctcagcacttcttaggattaagaggaatacctcgacgatactcagactaccctgattcatttacaccatgaaatgtagtttcttcgattggatcatcaatctcgactgtagccattattctattaatttatattatatgagaaagaatgtcattaaatcgaaaaaccctaataacatctcatataccaacatctattgaatgattacaagccactccacctagagaacacagatactcagaattacctaagttatcaggattc
Phelister_haemorrhous                    1111421234111113311122231232121113511112111111111341112{24}3111111111111111213221221111222122111111111111112112111221121222212121111111111111111111131121111221332211121111121111121122111111112221211111112?12112351211311123111111111???????????????????????????????caaggaaggcagcaggcgcgcaaattacccactcccggcacggggaggtagtgacgaaaaat-aacgatacggg-actcatcc-gaggccccgtaatcggaatgagtacactttaaatcctttaacgaggatcaattggagggcaagtctggtgccagcagccgcggtaattccagctccaata-gcgtatattaaa-gttgttgcggttaaaaagctcgtag-tcgaatctgtgtcgtgcgccgccggttcatcgctcgcggtgtcaa-ctggcgtg-tcgcaggacgtcctgcc--ggtgga------------cttagc--c----------------------------------------------------------gcgt-cgtcgtctcgcgcggcgt--------------------------------------------cg-----------------------------tggcggtccaac---ttc-aaca-atcccaccgcggtgctcttcgctgagtgtcgaggtgggccggcacgtttactttgaacaaattagagtgcttaaagcaggcta-aaatttcgcctgaatactgtgtgcatggaataatggaataggacctcggttctattttgttagttttcggaaccccgaggtaatgattaataggaacggatgggggcattcgtattgcgacgttagaggtgaaattcttggatcgtcgcaagacggacttaagcgaaagcatttgccaaaaacgctttcattgatcaagaacgaaagttagaggttcgaaggcgatcagataccgccctagttctaaccataaacgatg-ccagctag--cgatccgccga-cgttcctccgatgac-tcggcgggcagcttccgggaaaccaaagctttt-gggttccgggggaagt---------------------------------------------------------------------------------------------------------------------------------------------------------------------------------------------------------------------------------------------------------------------------------------------------------------------------------------------------------------------------------------------------------------------------------------------------------------------------------------------------------------------------------------------------------------------------------------------------------------------------------------------------------------------------------------------------------------------------------------------------------------------------------------------------------------------------------------------------------------------------------------------------------------------------------------------------------------------------------------------------------------------------------acaccacatgttcactgtaggaatggacgttgatactcgagcatattttacttcagccacaatgattattgccgtcccaactggaattaaaattttcagatgattagcaacacttcatgggactcaactaagatactctccgaccctcttatgagctttaggattcgtattcctattcacagtagggggtttaacaggtgtgattcttgccaattcctcgattgatattattttacatgatacatattatgttgtagcacatttccattatgttctatccataggagctgttttcgctattatgggaggattaatccaatggtatccactatttaccggattaaccatgaaccaaaag---ctcctaaaaattcaattcttcgtaatatttgtaggagttaatttaaccttctttcctcagcactttttagggttaagagggataccacgacgatactcagactaccctgactccttcactccatgaaatgttatttcctcaattggatcatcaatctccatagtagcaattattttactaatctacattatatgagaaagaatatcaataaaccgaaaggccttaataacaacccatataccaacatcaattgaatggctacaagctactcctccaagagagcacagatactcagaactgcctaagttatcaggattc
Phelister_InbioD                         11112112{12}111111231111223143312111251111211121111124111444131111111111111213221221111122422113123111211112111221221121122212111111?11111111211111121131111221232211121111121111121131111111121231511111112132211122211152311111122111???????????????????????????????-----------------------------------------------------------------------------------------------------------------------------------------------------------------------------------------------------------------------------------------------------------------------------------------------------------------------------------------------------------------------------------------------------------------------------------------------------------------------------------------------------------------------------------------------------------------------------------------------------------------------------------------------------------------------------------------------------------------------------------------------------------------------------------------------------------------------------------------------------------------------------------------------------------------------------------------------------------------------------------------------------------------------------------------------------------------------------------------------------------------------------------------------------------------------------------------------------------------------------------------------------------------------------------------------------------------------------------------------------------------------------------------------------------------------------------------------------------------------------------------------------------------------------------------------------------------------------------------------------------------------------------------------------------------------------------------------------------------------------------------------------------------------------------------------------------------------------------------------------------------------------------------------------------------------------------------------------------------------------------------------------------------------------------------------------------------------------------------------------------------------------------------------------------------------------------------------------------------------------------------------------------------------------------------------------------------------------------------------------------------------------------------------------------------------------------------------------------------------------------------------------------------------------------------------------------------------------------------------------------------------------------------------------------------------------------------------------------------
Phelister_interrogans                    1111141223111112??11????????12111151111211111111114111143111111211111111????????????22211121111?11?11?112111111??1121?2221??2????111?111?1?11??????????????????????????????????????????????????????????????????????????????????????????????????????????????????????-----------------------------------------------------------------------------------------------------------------------------------------------------------------------------------------------------------------------------------------------------------------------------------------------------------------------------------------------------------------------------------------------------------------------------------------------------------------------------------------------------------------------------------------------------------------------------------------------------------------------------------------------------------------------------------------------------------------------------------------------------------------------------------------------------------------------------------------------------------------------------------------------------------------------------------------------------------------------------------------------------------------------------------------------------------------------------------------------------------------------------------------------------------------------------------------------------------------------------------------------------------------------------------------------------------------------------------------------------------------------------------------------------------------------------------------------------------------------------------------------------------------------------------------------------------------------------------------------------------------------------------------------------------------------------------------------------------------------------------------------------------------------------------------------------------------------------------------------------------------------------------------------------------------------------------------------------------------------------------------------------------------------------------------------------------------------------------------------------------------------------------------------------------------------------------------------------------------------------------------------------------------------------------------------------------------------------------------------------------------------------------------------------------------------------------------------------------------------------------------------------------------------------------------------------------------------------------------------------------------------------------------------------------------------------------------------------------------
Phelister_interruptus                    1111241223111112311122211232111111511112111111111441111431111122111111112132211211112221221111131111111121111111111212212121221111111111112112211311211212313322221111111211111111211111111111312111111111222122312121523111112111111221211122221111132121122221232-----------------------------------------------------------------------------------------------------------------------------------------------------------------------------------------------------------------------------------------------------------------------------------------------------------------------------------------------------------------------------------------------------------------------------------------------------------------------------------------------------------------------------------------------------------------------------------------------------------------------------------------------------------------------------------------------------------------------------------------------------------------------------------------------------------------------------------------------------------------------------------------------------------------------------------------------------------------------------------------------------------------------------------------------------------------------------------------------------------------------------------------------------------------------------------------------------------------------------------------------------------------------------------------------------------------------------------------------------------------------------------------------------------------------------------------------------------------------------------------------------------------------------------------------------------------------------------------------------------------------------------------------------------------------------------------------------------------------------------------------------------------------------------------------------------------------------------------------------------------------------------------------------------------------------------------------------------------------------------------------------------------------------------------------------------------------------------------------------------------------------------------------------------------------------------------------------------------------------------------------------------------------------------------------------------------------------------------------------------------------------------------------------------------------------------------------------------------------------------------------------------------------------------------------------------------------------------------------------------------------------------------------------------------------------------------------------------------
Phelister_Jujuy                          11112212121111123111221112321211125111111111111111411145311111111111111121221122111112212221111111111?11111{12}12111114122221212???1111111111211??????????????????????????????????????????????????????????????????????????????????????????????????????????????????????-----------------------------------------------------------------------------------------------------------------------------------------------------------------------------------------------------------------------------------------------------------------------------------------------------------------------------------------------------------------------------------------------------------------------------------------------------------------------------------------------------------------------------------------------------------------------------------------------------------------------------------------------------------------------------------------------------------------------------------------------------------------------------------------------------------------------------------------------------------------------------------------------------------------------------------------------------------------------------------------------------------------------------------------------------------------------------------------------------------------------------------------------------------------------------------------------------------------------------------------------------------------------------------------------------------------------------------------------------------------------------------------------------------------------------------------------------------------------------------------------------------------------------------------------------------------------------------------------------------------------------------------------------------------------------------------------------------------------------------------------------------------------------------------------------------------------------------------------------------------------------------------------------------------------------------------------------------------------------------------------------------------------------------------------------------------------------------------------------------------------------------------------------------------------------------------------------------------------------------------------------------------------------------------------------------------------------------------------------------------------------------------------------------------------------------------------------------------------------------------------------------------------------------------------------------------------------------------------------------------------------------------------------------------------------------------------------------------
Phelister_KUNHM2010.11                   111114121211111231112221123211111151111111111111134211453111111211111111213211221112222112113111111311111111221221131212212121311211111111111221131221111131232211121111121111122141111111121141311111111132111251221152224211221111???????????????????????????????caaggaaggcagcaggcgcgcaaattacccactcccggcacggggaggtagtgacgaaaaat-aacgatacggg-actcatcc-gaggccccgtaatcggaatgagtacactttaaatcctttaacgaggatcaattggagggcaagtctggtgccagcagccgcggtaattccagctccaata-gcgtatattaaa-gttgttgcggttaaaaagctcgtag-tcgaatctgtgtcgtgcgccgccggttcatcgctcgcggtgtcaa-ctggcgtg-tcgcaggacgtcctgcc--ggtgga------------cttagc--c----------------------------------------------------------gcgt-cgtcgtctcgcgcggcgt--------------------------------------------cg-----------------------------tggcggtccaac---ttc-aaca-atcccaccgcggtgctcttcgctgagtgtcgaggtgggccggcacgtttactttgaacaaattagagtgcttaaagcaggcta-aaatttcgcctgaatactgtgtgcatggaataatggaataggacctcggttctattttgttagttttcggaaccccgaggtaatgattaataggaacggatgggggcattcgtattgcgacgttagaggtgaaattcttggatcgtcgcaagacggacttaagcgaaagcatttgccaaaaacgctttcattgatcaagaacgaaagttagaggttcgaaggcgatcagataccgccctagttctaaccataaacgatg-ccagctag--cgatccgccga-cgttcctccgatgac-tcggcgggcagcttccgggaaaccaaagctttt-gggttccgggggaagt---------------------------------------------------------------------------------------------------------------------------------------------------------------------------------------------------------------------------------------------------------------------------------------------------------------------------------------------------------------------------------------------------------------------------------------------------------------------------------------------------------------------------------------------------------------------------------------------------------------------------------------------------------------------------------------------------------------------------------------------------------------------------------------------------------------------------------------------------------------------------------------------------------------------------------------------------------------------------------------------------------------------------------ccaccatatattcacagtaggtatagacgttgatactcgagcttactttacctcagcaacaataattattgctgttcccacaggaatcaaaatttttagttgattagcaaccttacacggaacccaattaagatattcccccacacttttatgagctttaggattcgtgttcctattcacggtagggggattaacgggagtcatcttagccaattcatcaattgacattgtattacatgatacctactacgtagtagcgcatttccactatgtcttatcaataggggcagtattcgccattataggaggattaattcaatgatatcctttattcacaggattaacaataaaccaaaaa---ctcctaaaaattcaattcttcattatatttattggggtaaacctaacgtttttccctcaacattttctaggtctaagaggtataccccgacgatactcagattatcctgactctttcacaccatgaaatgtagtctcttctattggatcatcaatttcgactgtagccattattctcttaatctatattatatgagaaagaatgtccttaaaccgaaaaagcctaataacatcccatataacaacatccattgaatggttacaagccacaccacctagagaacacagatattcagaacttcccaagttaacaggattc
Phelister_KUNHM2010.12                   11111412121112123111222312321111125211111111111113411114311111121111111121321121111122211111111311111111211111122113121221212211121111111111111113122111123122222112111112111212212111111112?221211111111122112311121111124211111111???????????????????????????????caaggaaggcagcaggcgcgcaaattacccactcccggcacggggaggtagtgacgaaaaat-aacgatacggg-actcatcc-gaggccccgtaatcggaatgagtacactttaaatcctttaacgaggatcaattggagggcaagtctggtgccagcagccgcggtaattccagctccaata-gcgtatattaaa-gttgttgcggttaaaaagctcgtag-tcgaatctgtgtcgtgcgccgccggttcatcgctcgcggtgtcaa-ctggcgtg-tcgcaggacgtcctgcc--ggtgga------------cttagc--c----------------------------------------------------------gcgt-cgtcgtctcgcgcggcgt--------------------------------------------cg-----------------------------tggcggtccaac---ttc-aaca-atcccaccgcggtgctcttcgctgagtgtcgaggtgggccggcacgtttactttgaacaaattagagtgcttaaagcaggcta-aaatttcgcctgaatactgtgtgcatggaataatggaataggacctcggttctattttgttagttttcggaaccccgaggtaatgattaataggaacggatgggggcattcgtattgcgacgttagaggtgaaattcttggatcgtcgcaagacggacttaagcgaaagcatttgccaaaaacgctttcattgatcaagaacgaaagttagaggttcgaaggcgatcagataccgccctagttctaaccataaacgatg-ccagctag--cgatccgccga-cgttcctccgatgac-tcggcgggcagcttccggg-aaccaaag-tttt-ggg-tccgggggaagt---------------------------------------------------------------------------------------------------------------------------------------------------------------------------------------------------------------------------------------------------------------------------------------------------------------------------------------------------------------------------------------------------------------------------------------------------------------------------------------------------------------------------------------------------------------------------------------------------------------------------------------------------------------------------------------------------------------------------------------------------------------------------------------------------------------------------------------------------------------------------------------------------------------------------------------------------------------------------------------------------------------------------------ccatcacatattcacagtaggtatagacgttgacacacgagcctactttacctctgcaactataatcattgctgttcccacaggaattaaaatttttagttgattagcgaccttacatggaacccaattaaggtattcccccacacttctatgagctttaggtttcgtattccttttcacggtagggggattaactggagtaattctagctaattcatcagttgatattgttctacatgatacttattatgtagttgcacatttccactatgtattatctatgggagcagtattcgctattatagggggactaattcaatgataccctttattcacaggattatcaataaaccaaaag---ctacttaaaattcaatttttcgtgatatttgtaggagtaaatctaacgttctttccccaacacttcctaggacttagaggtatgccccgacgatactctgattacccggactctttcacaccatgaaacgtagtatcttctattggatcttcgatttcaacagtagcaattatccttctaatttatattctatgagagagaatgtcactaaatcgaaaaaccttaataacctcccatataccaacatccattgaatgattacaagccactccacctagagaacacagatattcagagttacctaagttatcaggattc
Phelister_KUNHM2010.13                   11111212121111123111235414321211115211111111111113411144?111111211111111213211211111222111113111111211113111221221121212212122111211111111111221131221111131332212121111121111122141111111222212511111111123112351221111124211211111???????????????????????????????---------------------------------------------------------------------------------------------------------------------------------------------------------------------------------------------------------------gttaaaaagctcgtag-tcgaatctgtgtcgtgcgccgccggttcatcgctcgcggtgtcaa-ctggcgtg-tcgcaggacgtcctgcc--ggtgga------------cttagccgc----------------------------------------------------------gtcgtcgtctcgcgcggcgt-----------------------------------------------cg-----------------------------tggcggtccaac---ttc-aaca-atcccaccgcggtgctcttcgctgagtgtcgaggtgggccggcacgtttactttgaacaaattagagtgcttaaagcaggcta-aaatttcgcctgaatactgtgtgcatggaataatggaataggacctcggttctattttgttagttttcggaacc----------------------------------------------------------------------------------------------------------------------------------------------------------------------------------------------------------------------------------------------------------------------------------aaaccgttcaggggtaaacctgagaaacccgaaagttcgaaaggagagattcaccgcgactcgac--ccgtcggcg--agtgcg-cgtacggacgt------cgcgtcg---gcttc----ggtcggcgt-------------------------------------------------------------------gcgccgcacgcg-tgccgtt--cg-gacgtgcgatcgcgtgcacttctctcctagtagg-acgtc-------------gcgacccgtcgggtgccggtctacga---tcgacggt------------ggagcccgcga--------gacgatcgcctcaaaa----cgatt-------tagttctcgcgaaccc------gtcgc----------atccggccgactcgctcgacggtagaaca--cgaggggcgcggggccgcgac--c--agttc--gcgtccg-acccgtcgcaagcgt------g--ctc--------------------------ggt-aat-ttggtgcac--tcggagtcctc-gcg-----------------------------tctccggtcccgaatccgggcta-ctgttcgcggcggc-gttctcggacagactccgtatacacgcccgtcagcgacgctattgctttgggtactttcaggacccgtcttgaaacacggaccaaggagtctagcatgaacgcgagtcttagggactc--taaa---------tttaaagaactaaac--c-ttgaggcgtaatgaaagtgaagatc-cgcctt---gcgcgcgatctagggaatac-gggtg---aggccg-aaaag---------ccga-a-----------------ccctgcactcccggggcgtctcg----atctcatcgcgagat---------------------------gaggcgcacccagagcgtacacgct------------------------agacgtagatacacgagcctattttacttcagcaaccataattattgctgtaccaacaggaattaaaattttcagatgattagcaactttacacggaacccagctaaggtactctcccaccctattatgagctcttggattcgtattccttttcacagtaggtggattaacaggagttattctagctaattcatcaattgatattgtcctacatgacacatattacgtagtagcccatttccattatgttctatctataggagcagtatttgctattataggtggtcttattcaatgatatcccttattcacaggactaacaataaaccaaaag---ctccttaaaattcaattcttcatcatatttgtaggagttaatttaacattctttccccaacatttcctaggtcttgcaggaatacctcgacgatactctgattacccagattcattcacaccatgaaacgtaatttcctcgattggatcatcaatttcaactgtagctattattctcctaatttatattttatgggaaagaatatcattaaaccgaaaaagattaataacatcccacatatccacatctattgaatgactacaagctacccctcccagagaacacagatactcagaattacctaagctatcaggattc
[truncated: 285,579 more chars]
